# Supplementary material for: Systematic evaluation of chromosome conformation capture assays
Source: Nat Methods. 2021 Sep 3;18(9):1046–55. doi: 10.1038/s41592-021-01248-7 (PMC8446342; doi:10.1038/s41592-021-01248-7)
Supplement: Source Data Fig. 2 — Data points of cis/trans ratio, scaling plots and P(s) average slope for HFF. [file 41592_2021_1248_MOESM4_ESM.xlsx]

## Sheet: Figure2a
Filename	cis	cis_ratio	cis1kb_ratio	cis2kb_ratio	cis4kb_ratio	cis10kb_ratio	Enzyme	Crosslink
U54-HFF-DSG-DdeI-20160812-R1-T1__hg38.hg38.dedup.stats	167274633	78.0434	64.1208	63.1002	61.1726	56.7367	DdeI	DSG
U54-HFF-DSG-DpnII-20170119-R2-T1__hg38.hg38.dedup.stats	150141539	82.6963	64.1505	62.8364	60.4378	55.3528	DpnII	DSG
U54-HFF-DSG-HindIII-20160226-R1-T1__hg38.hg38.dedup.stats	127420770	88.9645	62.8697	62.1809	60.8745	57.6528	HindIII	DSG
U54-HFF-DSG-MNase-20190509-R2-T1__hg38.hg38.dedup.stats	173678959	90.5436	51.7972	39.6437	31.7054	25.6404	MNase	DSG
U54-HFF-EGS-DdeI-20161031-R1-T1__hg38.hg38.dedup.stats	150711489	72.4645	49.1277	48.5782	47.6708	45.6758	DdeI	EGS
U54-HFF-EGS-DpnII-20160902-R1-T1__hg38.hg38.dedup.stats	158303618	77.5701	62.6752	61.5786	59.6732	55.5362	DpnII	EGS
U54-HFF-EGS-HindIII-20190718-R2-T1__hg38.hg38.dedup.stats	183636276	87.5126	69.0338	68.2377	66.7487	63.1921	HindIII	EGS
U54-HFF-EGS-MNase-20190509-R2-T1__hg38.hg38.dedup.stats	177114562	95.3759	49.4105	36.6748	28.9567	23.1281	MNase	EGS
U54-HFF-FA-DdeI-20170119-R2-T1__hg38.hg38.dedup.stats	110693012	70.402	49.9736	49.422	48.4903	46.4557	DdeI	FA
U54-HFF-FA-DpnII-20180904-R1-T1__hg38.hg38.dedup.stats	103803806	57.4902	39.8116	39.4346	38.7746	37.2521	DpnII	FA
U54-HFF-FA-HindIIII-20160226-R2-T1__hg38.hg38.dedup.stats	174118277	86.0822	63.9127	63.491	62.7107	60.7611	HindIII	FA
U54-HFF-FA-MNase-20190509-R2-T1__hg38.hg38.dedup.stats	102025719	65.7885	31.8016	28.4636	25.3698	22.0682	MNase	FA

## Sheet: Figure2b
HFF-DSG-DdeI	HFF-DSG-DdeI	HFF-DSG-DpnII	HFF-DSG-DpnII	HFF-DSG-MNase	HFF-DSG-MNase	HFF-FA-DpnII	HFF-FA-DpnII	HFF-DSG-HindIII	HFF-DSG-HindIII	HFF-EGS-DdeI	HFF-EGS-DdeI	HFF-EGS-DpnII	HFF-EGS-DpnII	HFF-EGS-HindIII	HFF-EGS-HindIII	HFF-EGS-MNase	HFF-EGS-MNase	HFF-FA-DdeI	HFF-FA-DdeI	HFF-FA-HindIII	HFF-FA-HindIII	HFF-FA-MNase	HFF-FA-MNase
genomic_distance	Ps	genomic_distance	Ps	genomic_distance	Ps	genomic_distance	Ps	genomic_distance	Ps	genomic_distance	Ps	genomic_distance	Ps	genomic_distance	Ps	genomic_distance	Ps	genomic_distance	Ps	genomic_distance	Ps	genomic_distance	Ps
2195.91	0.00604961	2195.91	0.00815945	2195.91	0.0751578	2195.91	0.00241298	2195.91	0.0123745	2195.91	0.00370198	2195.91	0.00664949	2195.91	0.00829123	2195.91	0.0872084	2195.91	0.00331264	2195.91	0.00713613	2195.91	0.0204063
3192.03	0.00581542	3192.03	0.00771846	3192.03	0.0356394	3192.03	0.00223759	3192.03	0.0120691	3192.03	0.00327003	3192.03	0.00612469	3192.03	0.00778627	3192.03	0.03996	3192.03	0.00300049	3192.03	0.00683317	3192.03	0.0123875
3848.2	0.00549117	3848.2	0.00715696	3848.2	0.0206335	3848.2	0.0020805	3848.2	0.0116539	3848.2	0.00297377	3848.2	0.00564595	3848.2	0.00737942	3848.2	0.0229863	3848.2	0.00275162	3848.2	0.00651638	3848.2	0.00853387
4639.2	0.00513144	4639.2	0.00654993	4639.2	0.0138821	4639.2	0.0019552	4639.2	0.0111491	4639.2	0.00271922	4639.2	0.00519227	4639.2	0.00696055	4639.2	0.0155183	4639.2	0.00252977	4639.2	0.00626772	4639.2	0.00632206
5593.05	0.0047697	5593.05	0.00599336	5593.05	0.0103392	5593.05	0.00182785	5593.05	0.0107358	5593.05	0.00252649	5593.05	0.00479371	5593.05	0.00655072	5593.05	0.0116311	5593.05	0.00233692	5593.05	0.0059954	5593.05	0.00496305
6742.99	0.00444063	6742.99	0.00550398	6742.99	0.00826705	6742.99	0.00172435	6742.99	0.0102398	6742.99	0.00235747	6742.99	0.00443644	6742.99	0.0062093	6742.99	0.00932987	6742.99	0.00218599	6742.99	0.00574905	6742.99	0.00404176
8129.46	0.00412231	8129.46	0.00505163	8129.46	0.00687895	8129.46	0.0016368	8129.46	0.00968827	8129.46	0.00220738	8129.46	0.00410559	8129.46	0.00589799	8129.46	0.00779114	8129.46	0.00204276	8129.46	0.00554083	8129.46	0.00339892
9801.1	0.00370744	9801.1	0.0044697	9801.1	0.00554196	9801.1	0.0015062	9801.1	0.00902702	9801.1	0.00201704	9801.1	0.0036919	9801.1	0.0054677	9801.1	0.00627756	9801.1	0.00186261	9801.1	0.00521166	9801.1	0.00274903
11816.4	0.00323566	11816.4	0.0038573	11816.4	0.00436761	11816.4	0.00137344	11816.4	0.00811941	11816.4	0.0018092	11816.4	0.00323615	11816.4	0.00492938	11816.4	0.00495069	11816.4	0.00165759	11816.4	0.00484381	11816.4	0.00216426
14245.7	0.00277576	14245.7	0.00327299	14245.7	0.00344894	14245.7	0.00123409	14245.7	0.00718901	14245.7	0.00160726	14245.7	0.00279265	14245.7	0.00436662	14245.7	0.00390374	14245.7	0.00146382	14245.7	0.00442327	14245.7	0.00171637
17174.9	0.00235881	17174.9	0.00275009	17174.9	0.00272072	17174.9	0.00110237	17174.9	0.00626554	17174.9	0.00141484	17174.9	0.00238204	17174.9	0.00384836	17174.9	0.00307199	17174.9	0.00128212	17174.9	0.00401204	17174.9	0.0013665
20706	0.00201009	20706	0.00232315	20706	0.00217539	20706	0.000981477	20706	0.00547195	20706	0.00124852	20706	0.00203387	20706	0.00336661	20706	0.00245349	20706	0.00112035	20706	0.0036282	20706	0.00110351
24963.3	0.00167783	24963.3	0.00193421	24963.3	0.00172108	24963.3	0.000863995	24963.3	0.00465826	24963.3	0.00108328	24963.3	0.00170721	24963.3	0.00289954	24963.3	0.00194135	24963.3	0.000966929	24963.3	0.00321102	24963.3	0.000878353
30095.9	0.00139949	30095.9	0.00160729	30095.9	0.00137074	30095.9	0.000758962	30095.9	0.00397354	30095.9	0.000936498	30095.9	0.00142715	30095.9	0.0024842	30095.9	0.00155163	30095.9	0.000831756	30095.9	0.00285418	30095.9	0.000705711
36283.3	0.00118474	36283.3	0.00136155	36283.3	0.00112682	36283.3	0.000670847	36283.3	0.00342709	36283.3	0.000819311	36283.3	0.0012106	36283.3	0.0021675	36283.3	0.00127196	36283.3	0.0007252	36283.3	0.00255387	36283.3	0.000579694
43743.7	0.00100247	43743.7	0.00115042	43743.7	0.000924823	43743.7	0.000590427	43743.7	0.00292966	43743.7	0.000712423	43743.7	0.00102597	43743.7	0.00187737	43743.7	0.00104056	43743.7	0.000631663	43743.7	0.00225883	43743.7	0.000479093
52737.9	0.000848695	52737.9	0.000976242	52737.9	0.000763164	52737.9	0.000516529	52737.9	0.00250414	52737.9	0.00061813	52737.9	0.000869962	52737.9	0.00161243	52737.9	0.000861141	52737.9	0.000547934	52737.9	0.00198979	52737.9	0.000396262
63580.9	0.000724918	63580.9	0.000836796	63580.9	0.000638655	63580.9	0.000455721	63580.9	0.00215282	63580.9	0.0005406	63580.9	0.000744335	63580.9	0.00141132	63580.9	0.000720127	63580.9	0.000479259	63580.9	0.00176551	63580.9	0.000334365
76653.7	0.000614516	76653.7	0.000716716	76653.7	0.000531774	76653.7	0.000399439	76653.7	0.00183615	76653.7	0.000467255	76653.7	0.000633054	76653.7	0.00122155	76653.7	0.000601718	76653.7	0.000416609	76653.7	0.00155086	76653.7	0.000279416
92413.9	0.000524177	92413.9	0.000616896	92413.9	0.000446369	92413.9	0.00035092	92413.9	0.00157512	92413.9	0.000405088	92413.9	0.000541523	92413.9	0.00106632	92413.9	0.00050474	92413.9	0.00036396	92413.9	0.00136081	92413.9	0.000236378
111414	0.000448821	111414	0.000533926	111414	0.000377491	111414	0.000309157	111414	0.0013588	111414	0.000352381	111414	0.00046588	111414	0.000932454	111414	0.000427752	111414	0.000319966	111414	0.00120366	111414	0.000200761
134322	0.000383685	134322	0.000462214	134322	0.000318352	134322	0.000271215	134322	0.00117632	134322	0.000305384	134322	0.000399787	134322	0.000817468	134322	0.000359636	134322	0.000280661	134322	0.00105488	134322	0.00016976
161940	0.000326917	161940	0.000398852	161940	0.000267992	161940	0.000238445	161940	0.00100701	161940	0.000264466	161940	0.000342126	161940	0.00071763	161940	0.000302451	161940	0.000245499	161940	0.000925625	161940	0.000144036
195235	0.000277146	195235	0.000341801	195235	0.000223688	195235	0.000207329	195235	0.000868584	195235	0.000227735	195235	0.000290816	195235	0.000622484	195235	0.00025283	195235	0.000213033	195235	0.000807628	195235	0.000121077
235377	0.000233016	235377	0.000289562	235377	0.000185551	235377	0.000179691	235377	0.000734444	235377	0.000193938	235377	0.000245518	235377	0.000538205	235377	0.000209051	235377	0.000183435	235377	0.000699076	235377	0.000101407
283771	0.000194184	283771	0.000242516	283771	0.000152245	283771	0.000153863	283771	0.000623762	283771	0.000164694	283771	0.000205452	283771	0.000457853	283771	0.000171119	283771	0.000156813	283771	0.000601496	283771	8.40976e-05
342116	0.00015947	342116	0.000199979	342116	0.000123128	342116	0.000130541	342116	0.000519113	342116	0.000137663	342116	0.000169852	342116	0.000382935	342116	0.000137478	342116	0.000132271	342116	0.000512288	342116	6.87206e-05
412457	0.000129802	412457	0.000162425	412457	9.83656e-05	412457	0.000108966	412457	0.000430257	412457	0.000114169	412457	0.000138827	412457	0.000317179	412457	0.000109351	412457	0.000110462	412457	0.000431333	412457	5.58229e-05
497261	0.000104302	497261	0.000129916	497261	7.74077e-05	497261	8.97089e-05	497261	0.000351112	497261	9.36482e-05	497261	0.000111963	497261	0.000259644	497261	8.58197e-05	497261	9.10236e-05	497261	0.000357656	497261	4.4582e-05
599501	8.28937e-05	599501	0.000102467	599501	6.00386e-05	599501	7.29999e-05	599501	0.000284094	599501	7.58035e-05	599501	8.94234e-05	599501	0.000207338	599501	6.60378e-05	599501	7.43636e-05	599501	0.000295349	599501	3.53702e-05
722761	6.49997e-05	722761	7.95797e-05	722761	4.58446e-05	722761	5.83632e-05	722761	0.000227108	722761	6.0719e-05	722761	7.06203e-05	722761	0.000162943	722761	5.0178e-05	722761	5.99091e-05	722761	0.000239199	722761	2.77046e-05
871365	5.07688e-05	871365	6.11786e-05	871365	3.46474e-05	871365	4.59941e-05	871365	0.000180663	871365	4.81789e-05	871365	5.52794e-05	871365	0.000127784	871365	3.7504e-05	871365	4.79253e-05	871365	0.000192362	871365	2.15423e-05
1.05052e+06	3.92605e-05	1.05052e+06	4.64603e-05	1.05052e+06	2.57853e-05	1.05052e+06	3.58772e-05	1.05052e+06	0.000141893	1.05052e+06	3.79946e-05	1.05052e+06	4.29401e-05	1.05052e+06	9.78301e-05	1.05052e+06	2.79146e-05	1.05052e+06	3.80837e-05	1.05052e+06	0.00015288	1.05052e+06	1.66587e-05
1.26651e+06	3.01507e-05	1.26651e+06	3.50898e-05	1.26651e+06	1.91691e-05	1.26651e+06	2.7638e-05	1.26651e+06	0.000110277	1.26651e+06	2.97131e-05	1.26651e+06	3.32068e-05	1.26651e+06	7.40652e-05	1.26651e+06	2.05129e-05	1.26651e+06	2.99158e-05	1.26651e+06	0.000120512	1.26651e+06	1.27897e-05
1.52692e+06	2.31457e-05	1.52692e+06	2.63042e-05	1.52692e+06	1.41009e-05	1.52692e+06	2.11401e-05	1.52692e+06	8.57213e-05	1.52692e+06	2.3191e-05	1.52692e+06	2.55345e-05	1.52692e+06	5.61702e-05	1.52692e+06	1.50586e-05	1.52692e+06	2.3479e-05	1.52692e+06	9.43502e-05	1.52692e+06	9.84814e-06
1.84086e+06	1.77476e-05	1.84086e+06	1.97467e-05	1.84086e+06	1.0448e-05	1.84086e+06	1.6246e-05	1.84086e+06	6.68372e-05	1.84086e+06	1.81325e-05	1.84086e+06	1.97307e-05	1.84086e+06	4.21252e-05	1.84086e+06	1.11413e-05	1.84086e+06	1.85089e-05	1.84086e+06	7.38687e-05	1.84086e+06	7.64759e-06
2.21935e+06	1.37558e-05	2.21935e+06	1.48414e-05	2.21935e+06	7.77311e-06	2.21935e+06	1.24645e-05	2.21935e+06	5.2191e-05	2.21935e+06	1.42674e-05	2.21935e+06	1.53599e-05	2.21935e+06	3.17265e-05	2.21935e+06	8.28421e-06	2.21935e+06	1.46906e-05	2.21935e+06	5.81807e-05	2.21935e+06	5.97242e-06
2.67566e+06	1.08742e-05	2.67566e+06	1.14543e-05	2.67566e+06	5.95186e-06	2.67566e+06	9.81874e-06	2.67566e+06	4.18268e-05	2.67566e+06	1.14549e-05	2.67566e+06	1.21879e-05	2.67566e+06	2.46587e-05	2.67566e+06	6.36754e-06	2.67566e+06	1.19509e-05	2.67566e+06	4.64799e-05	2.67566e+06	4.78449e-06
3.22579e+06	8.64071e-06	3.22579e+06	8.91349e-06	3.22579e+06	4.57995e-06	3.22579e+06	7.74512e-06	3.22579e+06	3.34977e-05	3.22579e+06	9.26595e-06	3.22579e+06	9.73472e-06	3.22579e+06	1.90237e-05	3.22579e+06	4.90918e-06	3.22579e+06	9.72752e-06	3.22579e+06	3.74851e-05	3.22579e+06	3.86802e-06
3.88903e+06	6.95219e-06	3.88903e+06	6.99479e-06	3.88903e+06	3.59685e-06	3.88903e+06	6.19947e-06	3.88903e+06	2.70109e-05	3.88903e+06	7.54036e-06	3.88903e+06	7.85628e-06	3.88903e+06	1.49826e-05	3.88903e+06	3.84591e-06	3.88903e+06	8.03707e-06	3.88903e+06	3.04051e-05	3.88903e+06	3.18501e-06
4.68864e+06	5.79685e-06	4.68864e+06	5.67979e-06	4.68864e+06	2.91308e-06	4.68864e+06	5.11164e-06	4.68864e+06	2.2425e-05	4.68864e+06	6.32631e-06	4.68864e+06	6.57632e-06	4.68864e+06	1.21187e-05	4.68864e+06	3.11359e-06	4.68864e+06	6.86169e-06	4.68864e+06	2.5301e-05	4.68864e+06	2.71813e-06
5.65265e+06	5.0394e-06	5.65265e+06	4.79662e-06	5.65265e+06	2.45149e-06	5.65265e+06	4.37393e-06	5.65265e+06	1.93546e-05	5.65265e+06	5.47823e-06	5.65265e+06	5.71012e-06	5.65265e+06	1.01483e-05	5.65265e+06	2.63009e-06	5.65265e+06	6.01867e-06	5.65265e+06	2.1744e-05	5.65265e+06	2.37839e-06
6.81487e+06	4.41561e-06	6.81487e+06	4.0976e-06	6.81487e+06	2.10705e-06	6.81487e+06	3.79091e-06	6.81487e+06	1.67213e-05	6.81487e+06	4.74826e-06	6.81487e+06	5.00136e-06	6.81487e+06	8.67894e-06	6.81487e+06	2.23358e-06	6.81487e+06	5.37258e-06	6.81487e+06	1.88821e-05	6.81487e+06	2.09296e-06
8.21604e+06	4.01445e-06	8.21604e+06	3.61593e-06	8.21604e+06	1.85567e-06	8.21604e+06	3.38182e-06	8.21604e+06	1.48573e-05	8.21604e+06	4.25462e-06	8.21604e+06	4.54408e-06	8.21604e+06	7.6254e-06	8.21604e+06	1.98451e-06	8.21604e+06	4.94072e-06	8.21604e+06	1.68265e-05	8.21604e+06	1.89997e-06
9.9053e+06	3.66161e-06	9.9053e+06	3.24434e-06	9.9053e+06	1.68116e-06	9.9053e+06	3.07532e-06	9.9053e+06	1.34102e-05	9.9053e+06	3.85843e-06	9.9053e+06	4.15188e-06	9.9053e+06	6.84811e-06	9.9053e+06	1.78367e-06	9.9053e+06	4.59804e-06	9.9053e+06	1.512e-05	9.9053e+06	1.7607e-06
1.19419e+07	3.31288e-06	1.19419e+07	2.94877e-06	1.19419e+07	1.52979e-06	1.19419e+07	2.8298e-06	1.19419e+07	1.21384e-05	1.19419e+07	3.55367e-06	1.19419e+07	3.79181e-06	1.19419e+07	6.13207e-06	1.19419e+07	1.61685e-06	1.19419e+07	4.27093e-06	1.19419e+07	1.37225e-05	1.19419e+07	1.63873e-06
1.43972e+07	2.92985e-06	1.43972e+07	2.65263e-06	1.43972e+07	1.38027e-06	1.43972e+07	2.58175e-06	1.43972e+07	1.10093e-05	1.43972e+07	3.27398e-06	1.43972e+07	3.40386e-06	1.43972e+07	5.51977e-06	1.43972e+07	1.45111e-06	1.43972e+07	3.87531e-06	1.43972e+07	1.2497e-05	1.43972e+07	1.53615e-06
1.73574e+07	2.56692e-06	1.73574e+07	2.39303e-06	1.73574e+07	1.24046e-06	1.73574e+07	2.32926e-06	1.73574e+07	9.8978e-06	1.73574e+07	2.98728e-06	1.73574e+07	3.02599e-06	1.73574e+07	4.91064e-06	1.73574e+07	1.27977e-06	1.73574e+07	3.40803e-06	1.73574e+07	1.12534e-05	1.73574e+07	1.4317e-06
2.09261e+07	2.20519e-06	2.09261e+07	2.11554e-06	2.09261e+07	1.0801e-06	2.09261e+07	2.05656e-06	2.09261e+07	8.66324e-06	2.09261e+07	2.65505e-06	2.09261e+07	2.63763e-06	2.09261e+07	4.31369e-06	2.09261e+07	1.10875e-06	2.09261e+07	2.87163e-06	2.09261e+07	9.8162e-06	2.09261e+07	1.30391e-06
2.52286e+07	1.89251e-06	2.52286e+07	1.87033e-06	2.52286e+07	9.45137e-07	2.52286e+07	1.82188e-06	2.52286e+07	7.47573e-06	2.52286e+07	2.33576e-06	2.52286e+07	2.29573e-06	2.52286e+07	3.78961e-06	2.52286e+07	9.65097e-07	2.52286e+07	2.39906e-06	2.52286e+07	8.52695e-06	2.52286e+07	1.18654e-06
3.04158e+07	1.56904e-06	3.04158e+07	1.60076e-06	3.04158e+07	8.0027e-07	3.04158e+07	1.56617e-06	3.04158e+07	6.15401e-06	3.04158e+07	1.99153e-06	3.04158e+07	1.91878e-06	3.04158e+07	3.17714e-06	3.04158e+07	8.08535e-07	3.04158e+07	1.93514e-06	3.04158e+07	7.05469e-06	3.04158e+07	1.06214e-06
3.66695e+07	1.20215e-06	3.66695e+07	1.28959e-06	3.66695e+07	6.38072e-07	3.66695e+07	1.28524e-06	3.66695e+07	4.66524e-06	3.66695e+07	1.56408e-06	3.66695e+07	1.47584e-06	3.66695e+07	2.51965e-06	3.66695e+07	6.36066e-07	3.66695e+07	1.44606e-06	3.66695e+07	5.33821e-06	3.66695e+07	9.21532e-07
4.42089e+07	9.20302e-07	4.42089e+07	1.03596e-06	4.42089e+07	5.13076e-07	4.42089e+07	1.05494e-06	4.42089e+07	3.49732e-06	4.42089e+07	1.22972e-06	4.42089e+07	1.13699e-06	4.42089e+07	1.97973e-06	4.42089e+07	5.03344e-07	4.42089e+07	1.08685e-06	4.42089e+07	4.00405e-06	4.42089e+07	8.05014e-07
5.32985e+07	6.99868e-07	5.32985e+07	8.00282e-07	5.32985e+07	4.03187e-07	5.32985e+07	8.48558e-07	5.32985e+07	2.5461e-06	5.32985e+07	9.45744e-07	5.32985e+07	8.53943e-07	5.32985e+07	1.51189e-06	5.32985e+07	3.91734e-07	5.32985e+07	8.16805e-07	5.32985e+07	2.89739e-06	5.32985e+07	6.94451e-07
6.4257e+07	5.32216e-07	6.4257e+07	6.22084e-07	6.4257e+07	3.17127e-07	6.4257e+07	6.83975e-07	6.4257e+07	1.8272e-06	6.4257e+07	7.22866e-07	6.4257e+07	6.40851e-07	6.4257e+07	1.1381e-06	6.4257e+07	3.01415e-07	6.4257e+07	6.27331e-07	6.4257e+07	2.08331e-06	6.4257e+07	6.03809e-07
7.74685e+07	4.11338e-07	7.74685e+07	4.87865e-07	7.74685e+07	2.56038e-07	7.74685e+07	5.65051e-07	7.74685e+07	1.34823e-06	7.74685e+07	5.66512e-07	7.74685e+07	4.83082e-07	7.74685e+07	8.83443e-07	7.74685e+07	2.38501e-07	7.74685e+07	4.95354e-07	7.74685e+07	1.51347e-06	7.74685e+07	5.23155e-07
9.33965e+07	3.05998e-07	9.33965e+07	3.61113e-07	9.33965e+07	1.95422e-07	9.33965e+07	4.46943e-07	9.33965e+07	9.16613e-07	9.33965e+07	4.30978e-07	9.33965e+07	3.44905e-07	9.33965e+07	6.34056e-07	9.33965e+07	1.74541e-07	9.33965e+07	3.919e-07	9.33965e+07	1.04183e-06	9.33965e+07	4.52437e-07
1.12599e+08	2.418e-07	1.12599e+08	2.83564e-07	1.12599e+08	1.55392e-07	1.12599e+08	3.72288e-07	1.12599e+08	6.5759e-07	1.12599e+08	3.35378e-07	1.12599e+08	2.70703e-07	1.12599e+08	4.53382e-07	1.12599e+08	1.30299e-07	1.12599e+08	3.2367e-07	1.12599e+08	7.43719e-07	1.12599e+08	4.0125e-07
1.3575e+08	2.57412e-07	1.3575e+08	3.04578e-07	1.3575e+08	1.50405e-07	1.3575e+08	3.97212e-07	1.3575e+08	7.45123e-07	1.3575e+08	3.43411e-07	1.3575e+08	2.84906e-07	1.3575e+08	5.97014e-07	1.3575e+08	1.25628e-07	1.3575e+08	3.22835e-07	1.3575e+08	7.9635e-07	1.3575e+08	3.81828e-07
trans	9.79455e-08	trans	7.90104e-08	trans	5.97698e-08	trans	1.93086e-07	trans	1.60788e-07	trans	1.38279e-07	trans	1.01768e-07	trans	1.07085e-07	trans	3.75667e-08	trans	1.41719e-07	trans	1.82512e-07	trans	2.09558e-07

## Sheet: Figure2c
Filename	mean_slope	cis_trans
HFF-DSG-DdeI	-0.926246	0.205715
HFF-DSG-DpnII	-0.937578	0.149303
HFF-DSG-HindIII	-0.894896	0.104344
HFF-DSG-MNase	-1.17555	0.0783231
HFF-EGS-DdeI	-0.850481	0.261289
HFF-EGS-DpnII	-0.923637	0.205029
HFF-EGS-HindIII	-0.876662	0.119857
HFF-EGS-MNase	-1.20428	0.0390371
HFF-FA-DdeI	-0.847089	0.275917
HFF-FA-DpnII	-0.799836	0.394709
HFF-FA-HindIII	-0.83716	0.131204
HFF-FA-MNase	-0.980811	0.32035

## Sheet: Figure2d
library	mean_slope	cis_trans
END-DSG-MNase	-1.09278	0.171247
END-FA-DpnII	-0.86739	0.38853
ESC-DSG-DpnII	-0.984011	0.212014
ESC-DSG-MNase	-1.17147	0.0783896
ESC-FA-DpnII	-0.828699	0.43169
HFF-DSG-DdeI	-0.926246	0.205715
HFF-DSG-DpnII	-0.937578	0.149303
HFF-DSG-MNase	-1.17555	0.0783231
HFF-FA-DpnII	-0.799836	0.394709
HelaS3-NS-FA-DpnII	-0.963755	0.445543
END-DSG-DdeI	-0.903636	0.322094
END-DSG-DpnII	-0.962422	0.250394
END-DSG-HindIII	-0.809805	0.267905
END-EGS-DdeI	-1.01205	0.180955
END-EGS-DpnII	-1.02509	0.163312
END-EGS-HindIII	-0.951326	0.198404
END-EGS-MNase	-1.09324	0.172248
END-FA-DdeI	-0.804892	0.386748
END-FA-HindIII	-0.717382	0.334736
END-FA-MNase	-1.0062	0.304792
ESC-DSG-DdeI	-0.901893	0.268673
ESC-DSG-HindIII	-0.848503	0.295785
ESC-EGS-DdeI	-0.965086	0.254507
ESC-EGS-DpnII	-0.964994	0.234078
ESC-EGS-HindIII	-0.864078	0.251277
ESC-EGS-MNase	-1.18916	0.0599247
ESC-FA-DdeI	-0.900448	0.326613
ESC-FA-HindIII	-0.86333	0.275392
ESC-FA-MNase	-1.03726	0.246236
HFF-DSG-HindIII	-0.894896	0.104344
HFF-EGS-DdeI	-0.850481	0.261289
HFF-EGS-DpnII	-0.923637	0.205029
HFF-EGS-HindIII	-0.876662	0.119857
HFF-EGS-MNase	-1.20428	0.0390371
HFF-FA-DdeI	-0.847089	0.275917
HFF-FA-HindIII	-0.83716	0.131204
HFF-FA-MNase	-0.980811	0.32035
HelaS3-G1-DSG-DpnII	-1.12042	0.171113
HelaS3-M-DSG-DpnII	-1.17901	0.10038
HelaS3-NS-DSG-DpnII	-1.17324	0.164486
HelaS3-G1-DSG-HindIII	-1.08271	0.167134
HelaS3-M-DSG-HindIII	-1.14588	0.0491965
HelaS3-NS-DSG-HindIII	-1.14241	0.155435
HelaS3-G1-DSG-MNase	-1.22974	0.129748
HelaS3-M-DSG-MNase	-1.22121	0.10206
HelaS3-NS-DSG-MNase	-1.33914	0.0814996
HelaS3-G1-EGS-DpnII	-1.03828	0.252168
HelaS3-M-EGS-DpnII	-1.02164	0.258777
HelaS3-NS-EGS-DpnII	-1.08153	0.253128
HelaS3-G1-EGS-HindIII	-1.02794	0.19603
HelaS3-M-EGS-HindIII	-1.13516	0.0737181
HelaS3-NS-EGS-HindIII	-1.10649	0.190056
HelaS3-G1-EGS-MNase	-1.20792	0.159145
HelaS3-M-EGS-MNase	-1.17659	0.130808
HelaS3-NS-EGS-MNase	-1.28141	0.122529
HelaS3-G1-FA-DpnII	-0.94642	0.408431
HelaS3-M-FA-DpnII	-0.893904	0.402631
HelaS3-G1-FA-HindIII	-0.982558	0.23154
HelaS3-M-FA-HindIII	-1.0498	0.0944309
HelaS3-NS-FA-HindIII	-1.03036	0.243205
HelaS3-G1-FA-MNase	-0.944864	0.642488
HelaS3-M-FA-MNase	-0.835977	0.804682
HelaS3-NS-FA-MNase	-0.959541	0.444282
