# Supplementary material for: Systematic evaluation of chromosome conformation capture assays
Source: Nat Methods. 2021 Sep 3;18(9):1046–55. doi: 10.1038/s41592-021-01248-7 (PMC8446342; doi:10.1038/s41592-021-01248-7)
Supplement: Source Data Fig. 3 — Compartment strength of all protocols. [file 41592_2021_1248_MOESM5_ESM.xlsx]

## Sheet: Figure3c
Filename	Cis_AA_comp	Cis_BB_comp	Trans_AA_comp	Trans_BB_comp
U54-ESC-DSG-DdeI	2.707888854497948,	3.4783861588289273,	2.149846048988536,	1.25617
U54-ESC-DSG-DpnII	3.329777280088473,	3.2988658897795213,	2.7566562538046937,	1.24448
U54-ESC-DSG-HindIII	2.9704773070232617,	3.4397542329124575,	2.6349259913684677,	1.32503
U54-ESC-DSG-MNase	3.7013386867907854,	2.8723128214903437,	2.521744375359654,	1.2362
U54-ESC-EGS-DdeI	3.0035338013001263,	3.3816075344874665,	2.4319024462119074,	1.31982
U54-ESC-EGS-DpnII	3.2106273480923635,	3.7264414383796525,	2.8735555584275776,	1.35796
U54-ESC-EGS-HindIII	3.0230756492609965,	3.5038238740061804,	2.8464971045357883,	1.35836
U54-ESC-EGS-MNase	3.9123315682558544,	2.953740931821263,	2.831051812995162,	1.28746
U54-ESC-FA-DdeI	2.4244850232915134,	2.72319164681285,	1.6742657813317843,	1.01172
U54-ESC-FA-DpnII	2.499547494458091,	3.267821382725626,	2.0199718502678214,	1.26681
U54-ESC-FA-HindIII	3.390668791250206,	3.716478832578481,	3.072549102405766,	1.38146
U54-ESC-FA-MNase	2.81939	2.60445	1.77332	1.17454
U54-END-DSG-DdeI	2.530780235448917,	3.06938430073615,	1.8201149591131378,	1.12201
U54-END-DSG-DpnII	3.1797990293208027,	3.590302690988008,	1.84342636348265,	1.19338
U54-END-DSG-HindIII	2.7036255598223846,	3.253380395112446,	2.143772732403314,	1.1439
U54-END-DSG-MNase	3.0442337135597652,	3.4997398988885458,	1.713822406386945,	1.15867
U54-END-EGS-DdeI	3.34223337619928,	3.8232309053471734,	2.3765754332437026,	1.30129
U54-END-EGS-DpnII	3.618494409442237,	4.036273699070697,	2.6642995520400996,	1.42028
U54-END-EGS-HindIII	3.206479560690525,	3.6498793836748953,	2.2698076147547908,	1.29596
U54-END-EGS-MNase	2.9723859249030022,	3.453121260017214,	1.7457968758889872,	1.13738
U54-END-FA-DdeI	2.3242795666952127,	2.8386843434325946,	1.6123898511492594,	1.12779
U54-END-FA-DpnII	2.59023363987258,	2.9758888133408377,	1.579610922838662,	1.09746
U54-END-FA-HindIII	3.0523238593080664,	3.426770689397682,	1.9747402684490476,	1.22205
U54-END-FA-MNase	2.61599	2.94795	1.52472	1.11829
U54-HFF-plate-DSG-DdeI	4.9818028882085255,	7.164801680014981,	2.3960059659357045,	1.3154
U54-HFF-plate-DSG-DpnII	6.5717439242391515,	8.007643246424406,	3.4165886128744947,	1.70537
U54-HFF-plate-DSG-HindIII	8.328311300805156,	11.052352330392853,	8.204830570654764,	3.29302
U54-HFF-plate-DSG-MNase	3.905054652269672,	6.676462843078177,	2.346814791568087,	1.05146
U54-HFF-plate-EGS-DdeI	4.738871581821933,	7.021613682393879,	2.113577043319251,	1.30415
U54-HFF-plate-EGS-DpnII	5.535297123582287,	7.9324570232445435,	2.625980028005678,	1.37953
U54-HFF-plate-EGS-HindIII	7.339168343519201,	8.309225038963032,	6.293235674682863,	2.96295
U54-HFF-plate-EGS-MNase	4.833962108803719,	7.523288112653719,	3.336219980130978,	1.34543
U54-HFF-plate-FA-DdeI	3.9579053440587657,	5.420182463252315,	2.199567284908392,	1.29237
U54-HFF-plate-FA-DpnII	3.738541683886782,	5.987324140408449,	1.6632592869354983,	1.05349
U54-HFF-plate-FA-HindIIII	7.946503440214476,	10.19277404308305,	7.750649452060805,	3.40987
U54-HFF-plate-FA-MNase	1.90663	2.93811	1.25704	1.01998
U54-HelaS3-NS-DSG-DpnII	5.6972279655545295,	5.081022575601499,	3.8284062718742504,	2.02362
U54-HelaS3-NS-DSG-HindIII	6.125380944271358,	4.997993733834839,	6.229072547812391,	3.30911
U54-HelaS3-NS-DSG-Mnase	3.9552415427851213,	3.7613548787139712,	2.8893601973326435,	1.3717
U54-HelaS3-NS-EGS-DpnII	4.845460704031765,	4.625149034771848,	2.56385061126849,	1.55517
U54-HelaS3-NS-EGS-HindIII	6.40671004552127,	5.406310108280267,	5.866249324372927,	3.20422
U54-HelaS3-NS-EGS-Mnase	3.8084266491766505,	3.945412176381603,	2.480704054090743,	1.27137
U54-HelaS3-NS-FA-DpnII	3.3235029596929633,	3.764982779139158,	1.639051024422448,	1.15002
U54-HelaS3-NS-FA-HindIII	5.889024239655133,	5.088635361929987,	5.0764694012057525,	2.84307
U54-HelaS3-NS-FA-Mnase	1.90661	2.54187	1.05549	0.998542
