# Supplementary material for: Systematic evaluation of chromosome conformation capture assays
Source: Nat Methods. 2021 Sep 3;18(9):1046–55. doi: 10.1038/s41592-021-01248-7 (PMC8446342; doi:10.1038/s41592-021-01248-7)
Supplement: Source Data Fig. 4 — Loop strength of intersection and union loop lists. [file 41592_2021_1248_MOESM6_ESM.xlsx]

## Sheet: Figure4c_union
chrom1	start1	end1	lo1	hi1	chrom2	start2	end2	lo2	hi2	region	FA-DpnII	FA+DSG-DpnII	FA+DSG-Mnase
chr1	1350000	1455000	270	291	chr1	1420000	1525000	284	305	chr1:0-248956422	1.27038	1.31025	1.68377
chr1	7930000	8035000	1586	1607	chr1	8295000	8400000	1659	1680	chr1:0-248956422	3.86596	4.89138	8.15278
chr1	57370000	57475000	11474	11495	chr1	57995000	58100000	11599	11620	chr1:0-248956422	1.51351	1.40944	2.04794
chr14	22335000	22440000	4467	4488	chr14	22935000	23040000	4587	4608	chr14:0-107043718	3.64909	4.12903	5.04612
chr14	22335000	22440000	4467	4488	chr14	22505000	22610000	4501	4522	chr14:0-107043718	4.52372	6.43918	8.25972
chr14	22260000	22365000	4452	4473	chr14	22505000	22610000	4501	4522	chr14:0-107043718	1.78433	2.01173	2.40533
chr14	22265000	22370000	4453	4474	chr14	22425000	22530000	4485	4506	chr14:0-107043718	1.46337	1.20917	1.93471
chr14	22175000	22280000	4435	4456	chr14	22325000	22430000	4465	4486	chr14:0-107043718	2.17757	2.70869	2.90971
chr14	22170000	22275000	4434	4455	chr14	22260000	22365000	4452	4473	chr14:0-107043718	1.30852	1.55171	1.60329
chr2	25985000	26090000	5197	5218	chr2	26070000	26175000	5214	5235	chr2:0-242193529	0.878513	0.965419	0.972339
chr14	20965000	21070000	4193	4214	chr14	21055000	21160000	4211	4232	chr14:0-107043718	2.53213	2.73378	3.93722
chr14	20805000	20910000	4161	4182	chr14	21055000	21160000	4211	4232	chr14:0-107043718	2.11239	2.20279	2.42138
chr2	25905000	26010000	5181	5202	chr2	26525000	26630000	5305	5326	chr2:0-242193529	2.09422	2.31513	2.49108
chr14	20805000	20910000	4161	4182	chr14	20985000	21090000	4197	4218	chr14:0-107043718	2.26808	2.79378	3.49176
chr14	20805000	20910000	4161	4182	chr14	20920000	21025000	4184	4205	chr14:0-107043718	1.76757	2.28881	2.97629
chr1	56780000	56885000	11356	11377	chr1	58495000	58600000	11699	11720	chr1:0-248956422	2.43012	3.08896	3.46037
chr14	20645000	20750000	4129	4150	chr14	21055000	21160000	4211	4232	chr14:0-107043718	1.80943	1.75004	1.92753
chr14	20645000	20750000	4129	4150	chr14	20990000	21095000	4198	4219	chr14:0-107043718	1.90296	2.48014	2.65255
chr14	20645000	20750000	4129	4150	chr14	20920000	21025000	4184	4205	chr14:0-107043718	2.14646	3.47204	3.0352
chr14	20645000	20750000	4129	4150	chr14	20805000	20910000	4161	4182	chr14:0-107043718	2.85588	4.44378	5.86976
chr14	20560000	20665000	4112	4133	chr14	20920000	21025000	4184	4205	chr14:0-107043718	2.12765	1.93088	2.00844
chr5	34435000	34540000	6887	6908	chr5	34775000	34880000	6955	6976	chr5:0-181538259	2.16517	1.7332	2.31516
chr2	25145000	25250000	5029	5050	chr2	25515000	25620000	5103	5124	chr2:0-242193529	2.10524	2.28155	1.77245
chr14	20560000	20665000	4112	4133	chr14	20630000	20735000	4126	4147	chr14:0-107043718	3.0406	3.72039	4.69761
chr14	20555000	20660000	4111	4132	chr14	20805000	20910000	4161	4182	chr14:0-107043718	1.38841	1.52528	2.2374
chr5	33735000	33840000	6747	6768	chr5	33800000	33905000	6760	6781	chr5:0-181538259	1.06399	1.00161	1.09199
chr14	20555000	20660000	4111	4132	chr14	20645000	20750000	4129	4150	chr14:0-107043718	1.94982	2.35707	3.25755
chr5	33735000	33840000	6747	6768	chr5	33885000	33990000	6777	6798	chr5:0-181538259	1.53863	1.33708	1.54119
chr2	24925000	25030000	4985	5006	chr2	25515000	25620000	5103	5124	chr2:0-242193529	1.76012	2.58689	1.77317
chr14	20480000	20585000	4096	4117	chr14	20640000	20745000	4128	4149	chr14:0-107043718	1.83395	2.46615	3.12249
chr14	20480000	20585000	4096	4117	chr14	20555000	20660000	4111	4132	chr14:0-107043718	1.65673	1.75457	2.28246
chr1	56780000	56885000	11356	11377	chr1	58110000	58215000	11622	11643	chr1:0-248956422	1.89751	2.67464	2.96936
chr14	20425000	20530000	4085	4106	chr14	20555000	20660000	4111	4132	chr14:0-107043718	1.73671	1.88171	2.01366
chr2	24355000	24460000	4871	4892	chr2	24895000	25000000	4979	5000	chr2:0-242193529	2.11228	2.27944	2.27403
chr14	20405000	20510000	4081	4102	chr14	20630000	20735000	4126	4147	chr14:0-107043718	2.15637	2.30211	2.01533
chr14	20360000	20465000	4072	4093	chr14	20630000	20735000	4126	4147	chr14:0-107043718	2.12668	2.66587	2.79744
chr14	20360000	20465000	4072	4093	chr14	20555000	20660000	4111	4132	chr14:0-107043718	2.25902	3.10177	3.67037
chr14	20290000	20395000	4058	4079	chr14	20630000	20735000	4126	4147	chr14:0-107043718	2.35563	2.638	2.64007
chr14	20290000	20395000	4058	4079	chr14	20360000	20465000	4072	4093	chr14:0-107043718	1.15611	1.35827	1.47828
chr14	20275000	20380000	4055	4076	chr14	20555000	20660000	4111	4132	chr14:0-107043718	2.58926	3.42682	4.16569
chr13	114080000	114185000	22816	22837	chr13	114175000	114280000	22835	22856	chr13:0-114364328	2.11918	2.23233	2.52801
chr13	114015000	114120000	22803	22824	chr13	114175000	114280000	22835	22856	chr13:0-114364328	1.71268	1.5805	2.08375
chr2	23355000	23460000	4671	4692	chr2	23715000	23820000	4743	4764	chr2:0-242193529	1.38126	1.78144	1.79836
chr13	114015000	114120000	22803	22824	chr13	114080000	114185000	22816	22837	chr13:0-114364328	1.30735	1.58051	1.83815
chr1	56780000	56885000	11356	11377	chr1	57435000	57540000	11487	11508	chr1:0-248956422	2.22018	2.54834	3.2175
chr13	113965000	114070000	22793	22814	chr13	114175000	114280000	22835	22856	chr13:0-114364328	1.79051	1.75782	2.08215
chr13	113945000	114050000	22789	22810	chr13	114010000	114115000	22802	22823	chr13:0-114364328	0.913699	1.03097	0.991364
chr2	22305000	22410000	4461	4482	chr2	23715000	23820000	4743	4764	chr2:0-242193529	3.36096	3.85238	4.25608
chr13	113900000	114005000	22780	22801	chr13	114175000	114280000	22835	22856	chr13:0-114364328	3.90597	4.36904	8.49585
chr2	20995000	21100000	4199	4220	chr2	23715000	23820000	4743	4764	chr2:0-242193529	2.28544	3.18054	2.94875
chr13	113905000	114010000	22781	22802	chr13	114075000	114180000	22815	22836	chr13:0-114364328	1.42882	1.58783	1.92601
chr13	113810000	113915000	22762	22783	chr13	113875000	113980000	22775	22796	chr13:0-114364328	1.37058	1.29429	1.45755
chr13	113765000	113870000	22753	22774	chr13	114175000	114280000	22835	22856	chr13:0-114364328	2.23155	2.78801	3.53891
chr13	113765000	113870000	22753	22774	chr13	113875000	113980000	22775	22796	chr13:0-114364328	1.68154	1.84333	1.96255
chr13	113765000	113870000	22753	22774	chr13	114065000	114170000	22813	22834	chr13:0-114364328	1.66841	1.86954	2.24395
chr13	113765000	113870000	22753	22774	chr13	113895000	114000000	22779	22800	chr13:0-114364328	2.03552	2.09556	2.92193
chr13	113570000	113675000	22714	22735	chr13	114175000	114280000	22835	22856	chr13:0-114364328	1.99523	2.46456	2.50662
chr1	56780000	56885000	11356	11377	chr1	57370000	57475000	11474	11495	chr1:0-248956422	1.90811	2.1042	2.31222
chr2	20065000	20170000	4013	4034	chr2	20595000	20700000	4119	4140	chr2:0-242193529	2.40476	2.46386	2.88068
chr13	113570000	113675000	22714	22735	chr13	113895000	114000000	22779	22800	chr13:0-114364328	1.49725	2.53335	2.92124
chr13	113440000	113545000	22688	22709	chr13	113875000	113980000	22775	22796	chr13:0-114364328	1.20127	1.65049	1.97194
chr13	113405000	113510000	22681	22702	chr13	113510000	113615000	22702	22723	chr13:0-114364328	1.64059	1.85755	2.78148
chr13	113360000	113465000	22672	22693	chr13	113440000	113545000	22688	22709	chr13:0-114364328	1.2939	1.49334	1.80594
chr13	113225000	113330000	22645	22666	chr13	113400000	113505000	22680	22701	chr13:0-114364328	1.92273	1.60175	2.1604
chr13	113225000	113330000	22645	22666	chr13	113340000	113445000	22668	22689	chr13:0-114364328	1.90085	2.21729	3.01711
chr5	16635000	16740000	3327	3348	chr5	16885000	16990000	3377	3398	chr5:0-181538259	1.69651	1.47501	1.92799
chr13	113220000	113325000	22644	22665	chr13	113510000	113615000	22702	22723	chr13:0-114364328	1.77062	1.99187	2.59756
chr13	112985000	113090000	22597	22618	chr13	113510000	113615000	22702	22723	chr13:0-114364328	1.56679	1.66231	2.01921
chr13	112985000	113090000	22597	22618	chr13	113340000	113445000	22668	22689	chr13:0-114364328	1.75143	2.34054	3.12011
chr13	112985000	113090000	22597	22618	chr13	113170000	113275000	22634	22655	chr13:0-114364328	2.08473	2.28868	2.62839
chr1	56780000	56885000	11356	11377	chr1	57010000	57115000	11402	11423	chr1:0-248956422	2.45012	2.76306	3.23987
chr13	112985000	113090000	22597	22618	chr13	113070000	113175000	22614	22635	chr13:0-114364328	1.20899	1.43803	1.39314
chr13	112890000	112995000	22578	22599	chr13	113510000	113615000	22702	22723	chr13:0-114364328	2.58871	4.58375	4.45947
chr2	18940000	19045000	3788	3809	chr2	19070000	19175000	3814	3835	chr2:0-242193529	1.34769	1.41986	1.67811
chr13	112890000	112995000	22578	22599	chr13	113400000	113505000	22680	22701	chr13:0-114364328	2.46746	3.32743	4.82966
chr5	15415000	15520000	3083	3104	chr5	16395000	16500000	3279	3300	chr5:0-181538259	2.37102	1.91954	1.54816
chr13	112890000	112995000	22578	22599	chr13	113340000	113445000	22668	22689	chr13:0-114364328	2.44629	3.39282	4.32093
chr13	112895000	113000000	22579	22600	chr13	113175000	113280000	22635	22656	chr13:0-114364328	1.78069	1.88667	1.9264
chr13	112890000	112995000	22578	22599	chr13	112975000	113080000	22595	22616	chr13:0-114364328	1.97583	2.54139	3.48388
chr13	112565000	112670000	22513	22534	chr13	112820000	112925000	22564	22585	chr13:0-114364328	2.83939	3.41805	4.33297
chr13	112465000	112570000	22493	22514	chr13	112825000	112930000	22565	22586	chr13:0-114364328	1.63749	1.65416	1.71566
chr13	112460000	112565000	22492	22513	chr13	112555000	112660000	22511	22532	chr13:0-114364328	1.51131	1.73881	1.93329
chr13	112395000	112500000	22479	22500	chr13	112555000	112660000	22511	22532	chr13:0-114364328	2.55143	2.75416	3.10179
chr1	56780000	56885000	11356	11377	chr1	56915000	57020000	11383	11404	chr1:0-248956422	2.28512	2.16337	2.71699
chr13	112150000	112255000	22430	22451	chr13	112555000	112660000	22511	22532	chr13:0-114364328	1.36543	1.61925	1.84886
chr13	112005000	112110000	22401	22422	chr13	112555000	112660000	22511	22532	chr13:0-114364328	1.9893	2.13196	2.38628
chr13	111420000	111525000	22284	22305	chr13	112820000	112925000	22564	22585	chr13:0-114364328	2.578	3.07869	3.40524
chr13	111420000	111525000	22284	22305	chr13	112555000	112660000	22511	22532	chr13:0-114364328	3.77547	4.65496	6.33316
chr13	111420000	111525000	22284	22305	chr13	112390000	112495000	22478	22499	chr13:0-114364328	3.47049	5.56599	6.53543
chr13	111100000	111205000	22220	22241	chr13	111165000	111270000	22233	22254	chr13:0-114364328	1.4582	1.67997	2.35154
chr13	111025000	111130000	22205	22226	chr13	111375000	111480000	22275	22296	chr13:0-114364328	1.1106	1.49594	1.78531
chr13	111015000	111120000	22203	22224	chr13	112390000	112495000	22478	22499	chr13:0-114364328	1.92294	2.48458	2.78707
chr13	111015000	111120000	22203	22224	chr13	111170000	111275000	22234	22255	chr13:0-114364328	1.93609	2.87612	4.18339
chr13	111015000	111120000	22203	22224	chr13	111235000	111340000	22247	22268	chr13:0-114364328	1.57126	1.76165	2.3442
chr1	56775000	56880000	11355	11376	chr1	58205000	58310000	11641	11662	chr1:0-248956422	1.96539	1.79466	2.3769
chr1	101775000	101880000	20355	20376	chr1	102915000	103020000	20583	20604	chr1:0-248956422	1.92257	3.51403	2.74663
chr13	110900000	111005000	22180	22201	chr13	112345000	112450000	22469	22490	chr13:0-114364328	6.59598	2.88863	20.7163
chr13	110895000	111000000	22179	22200	chr13	111165000	111270000	22233	22254	chr13:0-114364328	1.49966	1.52319	1.65537
chr13	110895000	111000000	22179	22200	chr13	110995000	111100000	22199	22220	chr13:0-114364328	2.15969	2.43184	3.50488
chr2	17685000	17790000	3537	3558	chr2	18325000	18430000	3665	3686	chr2:0-242193529	1.50102	2.37018	1.95041
chr13	110865000	110970000	22173	22194	chr13	111160000	111265000	22232	22253	chr13:0-114364328	1.28093	1.56161	1.67158
chr2	17665000	17770000	3533	3554	chr2	18125000	18230000	3625	3646	chr2:0-242193529	1.92171	2.64221	3.55903
chr13	110865000	110970000	22173	22194	chr13	111100000	111205000	22220	22241	chr13:0-114364328	1.19617	1.20713	1.33233
chr2	16725000	16830000	3345	3366	chr2	17615000	17720000	3523	3544	chr2:0-242193529	2.56688	2.82803	3.15474
chr13	110865000	110970000	22173	22194	chr13	110995000	111100000	22199	22220	chr13:0-114364328	2.26194	2.53371	3.47937
chr13	110765000	110870000	22153	22174	chr13	111000000	111105000	22200	22221	chr13:0-114364328	1.85273	1.81942	2.56675
chr13	110665000	110770000	22133	22154	chr13	110765000	110870000	22153	22174	chr13:0-114364328	1.5958	1.58316	1.80633
chr2	15575000	15680000	3115	3136	chr2	17625000	17730000	3525	3546	chr2:0-242193529	1.89251	2.20965	2.04304
chr13	110660000	110765000	22132	22153	chr13	110865000	110970000	22173	22194	chr13:0-114364328	1.18915	1.51489	1.92219
chr2	15555000	15660000	3111	3132	chr2	17665000	17770000	3533	3554	chr2:0-242193529	2.45885	4.42624	3.4445
chr13	110635000	110740000	22127	22148	chr13	110765000	110870000	22153	22174	chr13:0-114364328	1.79435	1.81058	2.45856
chr1	56535000	56640000	11307	11328	chr1	56770000	56875000	11354	11375	chr1:0-248956422	2.79263	3.61426	4.84638
chr5	9845000	9950000	1969	1990	chr5	10185000	10290000	2037	2058	chr5:0-181538259	1.78534	1.71988	1.88087
chr13	110540000	110645000	22108	22129	chr13	111000000	111105000	22200	22221	chr13:0-114364328	1.91844	2.22455	3.07242
chr13	110540000	110645000	22108	22129	chr13	110765000	110870000	22153	22174	chr13:0-114364328	2.11153	2.71149	3.9629
chr13	110415000	110520000	22083	22104	chr13	110765000	110870000	22153	22174	chr13:0-114364328	1.67662	1.77755	2.13812
chr13	110275000	110380000	22055	22076	chr13	110665000	110770000	22133	22154	chr13:0-114364328	1.11957	1.54594	1.52232
chr13	110255000	110360000	22051	22072	chr13	110360000	110465000	22072	22093	chr13:0-114364328	1.66782	1.78346	2.06171
chr2	12765000	12870000	2553	2574	chr2	12870000	12975000	2574	2595	chr2:0-242193529	1.32364	1.37058	1.49761
chr13	110180000	110285000	22036	22057	chr13	110255000	110360000	22051	22072	chr13:0-114364328	1.68803	1.73614	1.79885
chr5	9305000	9410000	1861	1882	chr5	10185000	10290000	2037	2058	chr5:0-181538259	2.30773	2.40085	2.02963
chr13	110170000	110275000	22034	22055	chr13	110765000	110870000	22153	22174	chr13:0-114364328	1.93203	2.21641	2.47998
chr13	110170000	110275000	22034	22055	chr13	110360000	110465000	22072	22093	chr13:0-114364328	1.91232	2.06716	2.74241
chr13	110175000	110280000	22035	22056	chr13	110275000	110380000	22055	22076	chr13:0-114364328	1.49033	1.6391	1.97739
chr2	12455000	12560000	2491	2512	chr2	12875000	12980000	2575	2596	chr2:0-242193529	0.877322	1.38081	1.30277
chr13	109965000	110070000	21993	22014	chr13	110345000	110450000	22069	22090	chr13:0-114364328	1.63319	1.56935	1.89197
chr1	56535000	56640000	11307	11328	chr1	56655000	56760000	11331	11352	chr1:0-248956422	1.94743	2.18655	2.89707
chr13	109960000	110065000	21992	22013	chr13	110055000	110160000	22011	22032	chr13:0-114364328	1.86432	2.06819	2.3646
chr13	109880000	109985000	21976	21997	chr13	110055000	110160000	22011	22032	chr13:0-114364328	1.46138	1.57489	2.01535
chr13	109820000	109925000	21964	21985	chr13	110055000	110160000	22011	22032	chr13:0-114364328	1.49775	1.63975	2.14811
chr13	109790000	109895000	21958	21979	chr13	109960000	110065000	21992	22013	chr13:0-114364328	0.925116	1.18801	1.24309
chr13	109735000	109840000	21947	21968	chr13	110055000	110160000	22011	22032	chr13:0-114364328	2.96956	3.2456	3.70384
chr13	109735000	109840000	21947	21968	chr13	109955000	110060000	21991	22012	chr13:0-114364328	1.77895	2.043	2.5323
chr13	109560000	109665000	21912	21933	chr13	110055000	110160000	22011	22032	chr13:0-114364328	1.91678	2.05391	2.67608
chr13	109440000	109545000	21888	21909	chr13	110055000	110160000	22011	22032	chr13:0-114364328	1.75478	1.47822	1.75315
chr2	11785000	11890000	2357	2378	chr2	12385000	12490000	2477	2498	chr2:0-242193529	1.53796	1.67425	2.18209
chr13	109335000	109440000	21867	21888	chr13	110060000	110165000	22012	22033	chr13:0-114364328	1.74448	2.10499	2.40365
chr13	109325000	109430000	21865	21886	chr13	109825000	109930000	21965	21986	chr13:0-114364328	1.08918	0.962834	1.59511
chr1	7755000	7860000	1551	1572	chr1	7850000	7955000	1570	1591	chr1:0-248956422	1.45287	1.48418	1.99313
chr1	56360000	56465000	11272	11293	chr1	56525000	56630000	11305	11326	chr1:0-248956422	1.07132	1.17689	1.56176
chr1	197565000	197670000	39513	39534	chr1	198035000	198140000	39607	39628	chr1:0-248956422	1.96338	1.47153	1.32547
chr13	109295000	109400000	21859	21880	chr13	109735000	109840000	21947	21968	chr13:0-114364328	1.58669	1.74828	1.94781
chr13	109225000	109330000	21845	21866	chr13	110065000	110170000	22013	22034	chr13:0-114364328	1.95178	1.45389	1.73085
chr5	1735000	1840000	347	368	chr5	2695000	2800000	539	560	chr5:0-181538259	2.04432	2.18103	1.66858
chr13	109225000	109330000	21845	21866	chr13	109735000	109840000	21947	21968	chr13:0-114364328	1.07147	1.40136	1.62379
chr2	11775000	11880000	2355	2376	chr2	12120000	12225000	2424	2445	chr2:0-242193529	1.74969	1.89032	2.31905
chr13	109225000	109330000	21845	21866	chr13	109435000	109540000	21887	21908	chr13:0-114364328	1.03258	1.05536	1.34386
chr13	109220000	109325000	21844	21865	chr13	109295000	109400000	21859	21880	chr13:0-114364328	1.02049	1.0703	1.43756
chr13	109195000	109300000	21839	21860	chr13	109295000	109400000	21859	21880	chr13:0-114364328	1.23763	1.13066	1.33925
chr5	865000	970000	173	194	chr5	1425000	1530000	285	306	chr5:0-181538259	1.76496	1.89538	1.76452
chr13	109100000	109205000	21820	21841	chr13	109955000	110060000	21991	22012	chr13:0-114364328	1.74238	1.80205	2.48721
chr13	109095000	109200000	21819	21840	chr13	110055000	110160000	22011	22032	chr13:0-114364328	3.23398	3.08995	3.81515
chr13	109095000	109200000	21819	21840	chr13	109730000	109835000	21946	21967	chr13:0-114364328	3.13446	3.57418	3.84023
chr13	109095000	109200000	21819	21840	chr13	109330000	109435000	21866	21887	chr13:0-114364328	2.01091	2.38383	2.83716
chr1	56125000	56230000	11225	11246	chr1	56525000	56630000	11305	11326	chr1:0-248956422	1.11179	1.26009	1.67581
chr13	109095000	109200000	21819	21840	chr13	109295000	109400000	21859	21880	chr13:0-114364328	1.83147	2.05602	2.38239
chr13	109095000	109200000	21819	21840	chr13	109190000	109295000	21838	21859	chr13:0-114364328	1.86878	1.73561	2.1571
chr13	109095000	109200000	21819	21840	chr13	109555000	109660000	21911	21932	chr13:0-114364328	1.33665	1.52894	1.81105
chr13	109095000	109200000	21819	21840	chr13	109445000	109550000	21889	21910	chr13:0-114364328	1.41095	1.60932	1.65105
chr2	11085000	11190000	2217	2238	chr2	11365000	11470000	2273	2294	chr2:0-242193529	1.7767	2.14268	2.54892
chr13	108910000	109015000	21782	21803	chr13	110055000	110160000	22011	22032	chr13:0-114364328	3.105	3.72014	4.53476
chr13	108910000	109015000	21782	21803	chr13	109945000	110050000	21989	22010	chr13:0-114364328	1.91785	1.98203	2.63527
chr13	108910000	109015000	21782	21803	chr13	109730000	109835000	21946	21967	chr13:0-114364328	3.03472	3.57774	4.63067
chr13	108910000	109015000	21782	21803	chr13	109550000	109655000	21910	21931	chr13:0-114364328	1.22466	1.36385	1.825
chr4	184235000	184340000	36847	36868	chr4	184595000	184700000	36919	36940	chr4:0-190214555	1.38236	1.12951	1.04518
chr13	108910000	109015000	21782	21803	chr13	109335000	109440000	21867	21888	chr13:0-114364328	1.72645	1.82799	1.96901
chr13	108910000	109015000	21782	21803	chr13	109080000	109185000	21816	21837	chr13:0-114364328	2.22501	2.7884	3.66169
chr1	56035000	56140000	11207	11228	chr1	56525000	56630000	11305	11326	chr1:0-248956422	1.50601	1.48949	1.31491
chr13	108905000	109010000	21781	21802	chr13	109225000	109330000	21845	21866	chr13:0-114364328	1.42825	1.35535	1.86328
chr13	108555000	108660000	21711	21732	chr13	108840000	108945000	21768	21789	chr13:0-114364328	2.21539	3.06971	3.9567
chr13	108275000	108380000	21655	21676	chr13	109085000	109190000	21817	21838	chr13:0-114364328	1.96262	2.39954	3.65832
chr4	183675000	183780000	36735	36756	chr4	184115000	184220000	36823	36844	chr4:0-190214555	2.7551	2.04346	2.1351
chr13	108270000	108375000	21654	21675	chr13	108845000	108950000	21769	21790	chr13:0-114364328	3.23352	4.13637	6.57323
chr13	108175000	108280000	21635	21656	chr13	108845000	108950000	21769	21790	chr13:0-114364328	2.35284	2.98807	4.19426
chr13	107160000	107265000	21432	21453	chr13	108105000	108210000	21621	21642	chr13:0-114364328	3.98377	5.43142	7.79639
chr13	107165000	107270000	21433	21454	chr13	107815000	107920000	21563	21584	chr13:0-114364328	1.83968	1.92466	2.13971
chr4	183265000	183370000	36653	36674	chr4	183345000	183450000	36669	36690	chr4:0-190214555	1.32129	1.28561	1.39899
chr2	9505000	9610000	1901	1922	chr2	10395000	10500000	2079	2100	chr2:0-242193529	0.769533	2.02993	1.02462
chr13	107155000	107260000	21431	21452	chr13	108845000	108950000	21769	21790	chr13:0-114364328	3.70623	2.71965	4.68383
chr2	9455000	9560000	1891	1912	chr2	10005000	10110000	2001	2022	chr2:0-242193529	1.38128	1.80239	1.59045
chr13	106945000	107050000	21389	21410	chr13	107045000	107150000	21409	21430	chr13:0-114364328	1.39429	1.32516	1.43025
chr13	106945000	107050000	21389	21410	chr13	107075000	107180000	21415	21436	chr13:0-114364328	1.34295	1.4352	1.82237
chr1	55925000	56030000	11185	11206	chr1	56525000	56630000	11305	11326	chr1:0-248956422	1.81321	1.40855	1.51864
chr13	106865000	106970000	21373	21394	chr13	107075000	107180000	21415	21436	chr13:0-114364328	1.78712	2.51554	2.8294
chr13	106570000	106675000	21314	21335	chr13	107070000	107175000	21414	21435	chr13:0-114364328	1.37829	1.79599	1.94861
chr13	106515000	106620000	21303	21324	chr13	106865000	106970000	21373	21394	chr13:0-114364328	1.69874	2.12949	2.54226
chr13	106485000	106590000	21297	21318	chr13	107075000	107180000	21415	21436	chr13:0-114364328	3.69631	3.87028	4.95733
chr13	106485000	106590000	21297	21318	chr13	106565000	106670000	21313	21334	chr13:0-114364328	2.60282	2.94925	3.3643
chr13	106320000	106425000	21264	21285	chr13	106475000	106580000	21295	21316	chr13:0-114364328	1.5734	1.59026	2.07483
chr13	106100000	106205000	21220	21241	chr13	106480000	106585000	21296	21317	chr13:0-114364328	1.50019	1.59414	1.64309
chr4	182095000	182200000	36419	36440	chr4	182285000	182390000	36457	36478	chr4:0-190214555	1.37172	1.17781	1.34719
chr13	106050000	106155000	21210	21231	chr13	106320000	106425000	21264	21285	chr13:0-114364328	1.33192	1.33167	1.31482
chr13	106030000	106135000	21206	21227	chr13	106480000	106585000	21296	21317	chr13:0-114364328	2.33324	2.72513	4.19731
chr4	181905000	182010000	36381	36402	chr4	182405000	182510000	36481	36502	chr4:0-190214555	1.30824	1.46193	1.2384
chr2	7555000	7660000	1511	1532	chr2	8635000	8740000	1727	1748	chr2:0-242193529	1.65683	2.18453	1.68017
chr13	105875000	105980000	21175	21196	chr13	106485000	106590000	21297	21318	chr13:0-114364328	1.25797	1.6014	1.84672
chr1	55845000	55950000	11169	11190	chr1	56525000	56630000	11305	11326	chr1:0-248956422	1.90118	2.20465	2.41958
chr13	105775000	105880000	21155	21176	chr13	106485000	106590000	21297	21318	chr13:0-114364328	1.41783	1.62386	2.01102
chr4	181095000	181200000	36219	36240	chr4	182405000	182510000	36481	36502	chr4:0-190214555	2.93008	2.93021	2.60138
chr13	105725000	105830000	21145	21166	chr13	106485000	106590000	21297	21318	chr13:0-114364328	1.26964	1.80053	2.26221
chr13	105545000	105650000	21109	21130	chr13	106485000	106590000	21297	21318	chr13:0-114364328	1.42457	1.60222	2.36708
chr13	105465000	105570000	21093	21114	chr13	106485000	106590000	21297	21318	chr13:0-114364328	1.89985	1.89895	2.20703
chr13	105455000	105560000	21091	21112	chr13	105865000	105970000	21173	21194	chr13:0-114364328	0.94351	1.27743	1.76791
chr13	105365000	105470000	21073	21094	chr13	106485000	106590000	21297	21318	chr13:0-114364328	1.93795	2.13796	2.7845
chr13	105360000	105465000	21072	21093	chr13	105455000	105560000	21091	21112	chr13:0-114364328	1.10152	1.20724	1.48225
chr13	105295000	105400000	21059	21080	chr13	106485000	106590000	21297	21318	chr13:0-114364328	1.67918	2.20911	2.7332
chr13	105285000	105390000	21057	21078	chr13	105875000	105980000	21175	21196	chr13:0-114364328	1.03316	1.29278	1.88325
chr13	105175000	105280000	21035	21056	chr13	105865000	105970000	21173	21194	chr13:0-114364328	0.897743	1.25438	1.87113
chr1	55800000	55905000	11160	11181	chr1	56525000	56630000	11305	11326	chr1:0-248956422	1.94942	2.39055	3.28283
chr4	176845000	176950000	35369	35390	chr4	177265000	177370000	35453	35474	chr4:0-190214555	1.5201	1.30039	1.45676
chr13	105155000	105260000	21031	21052	chr13	106485000	106590000	21297	21318	chr13:0-114364328	1.55852	2.13097	2.86574
chr2	3410000	3515000	682	703	chr2	3600000	3705000	720	741	chr2:0-242193529	1.74092	2.16939	2.19765
chr13	105095000	105200000	21019	21040	chr13	106485000	106590000	21297	21318	chr13:0-114364328	1.35425	2.22153	2.33011
chr2	2075000	2180000	415	436	chr2	3605000	3710000	721	742	chr2:0-242193529	1.13063	1.60398	1.7258
chr13	105025000	105130000	21005	21026	chr13	105285000	105390000	21057	21078	chr13:0-114364328	1.19274	1.32537	1.58086
chr13	105020000	105125000	21004	21025	chr13	105085000	105190000	21017	21038	chr13:0-114364328	0.933146	1.26795	1.5267
chr13	105015000	105120000	21003	21024	chr13	106485000	106590000	21297	21318	chr13:0-114364328	1.42834	2.00935	3.04753
chr13	104725000	104830000	20945	20966	chr13	105085000	105190000	21017	21038	chr13:0-114364328	0.73968	1.67512	2.28613
chr13	104720000	104825000	20944	20965	chr13	106480000	106585000	21296	21317	chr13:0-114364328	2.30692	2.36127	3.09283
chr13	104720000	104825000	20944	20965	chr13	105145000	105250000	21029	21050	chr13:0-114364328	0.867211	2.0385	3.29676
chr13	104520000	104625000	20904	20925	chr13	106485000	106590000	21297	21318	chr13:0-114364328	2.49577	3.66027	6.33116
chr13	104520000	104625000	20904	20925	chr13	105150000	105255000	21030	21051	chr13:0-114364328	1.13581	2.20552	4.25583
chr1	55670000	55775000	11134	11155	chr1	56525000	56630000	11305	11326	chr1:0-248956422	2.30286	2.46961	3.35027
chr1	55670000	55775000	11134	11155	chr1	56525000	56630000	11305	11326	chr1:0-248956422	2.30286	2.46961	3.35027
chr13	102865000	102970000	20573	20594	chr13	106565000	106670000	21313	21334	chr13:0-114364328	1.7511	2.09758	2.61995
chr13	102865000	102970000	20573	20594	chr13	106485000	106590000	21297	21318	chr13:0-114364328	2.1503	2.40939	3.2302
chr13	102865000	102970000	20573	20594	chr13	107095000	107200000	21419	21440	chr13:0-114364328	1.17818	1.94587	2.21242
chr13	102865000	102970000	20573	20594	chr13	106865000	106970000	21373	21394	chr13:0-114364328	2.12845	2.22869	3.12961
chr2	125000	230000	25	46	chr2	235000	340000	47	68	chr2:0-242193529	1.14443	1.74189	1.63716
chr13	102720000	102825000	20544	20565	chr13	102795000	102900000	20559	20580	chr13:0-114364328	1.72685	2.18662	2.58067
chr2	125000	230000	25	46	chr2	585000	690000	117	138	chr2:0-242193529	1.47784	1.94675	2.13711
chr13	102595000	102700000	20519	20540	chr13	102795000	102900000	20559	20580	chr13:0-114364328	1.52611	1.71518	1.86496
chr4	173455000	173560000	34691	34712	chr4	173945000	174050000	34789	34810	chr4:0-190214555	1.8579	1.69162	1.88748
chr13	102545000	102650000	20509	20530	chr13	102795000	102900000	20559	20580	chr13:0-114364328	2.47086	3.65746	4.43807
chr13	102530000	102635000	20506	20527	chr13	102795000	102900000	20559	20580	chr13:0-114364328	3.46446	4.65284	5.0446
chr13	102530000	102635000	20506	20527	chr13	102670000	102775000	20534	20555	chr13:0-114364328	1.8829	2.66072	3.1283
chr13	102095000	102200000	20419	20440	chr13	102505000	102610000	20501	20522	chr13:0-114364328	1.77822	2.72171	2.54827
chr1	55675000	55780000	11135	11156	chr1	55925000	56030000	11185	11206	chr1:0-248956422	1.13616	1.50303	1.58132
chr13	101895000	102000000	20379	20400	chr13	102505000	102610000	20501	20522	chr13:0-114364328	1.94592	2.53972	2.62201
chr13	101735000	101840000	20347	20368	chr13	102505000	102610000	20501	20522	chr13:0-114364328	2.28256	3.00333	4.26045
chr13	101735000	101840000	20347	20368	chr13	101890000	101995000	20378	20399	chr13:0-114364328	1.4904	1.70307	2.48306
chr19	57055000	57160000	11411	11432	chr19	57585000	57690000	11517	11538	chr19:0-58617616	1.44989	1.90099	1.53478
chr13	101465000	101570000	20293	20314	chr13	101865000	101970000	20373	20394	chr13:0-114364328	1.51526	1.46374	2.39422
chr19	57055000	57160000	11411	11432	chr19	57305000	57410000	11461	11482	chr19:0-58617616	1.77283	2.29233	2.15644
chr13	101465000	101570000	20293	20314	chr13	101705000	101810000	20341	20362	chr13:0-114364328	2.33287	3.31645	4.32202
chr19	56295000	56400000	11259	11280	chr19	57045000	57150000	11409	11430	chr19:0-58617616	2.02749	2.66788	2.49724
chr13	101330000	101435000	20266	20287	chr13	101400000	101505000	20280	20301	chr13:0-114364328	1.16441	1.1058	1.30069
chr4	169560000	169665000	33912	33933	chr4	169995000	170100000	33999	34020	chr4:0-190214555	2.52548	2.73861	3.43628
chr13	101290000	101395000	20258	20279	chr13	101400000	101505000	20280	20301	chr13:0-114364328	1.04581	1.08214	1.2404
chr13	101255000	101360000	20251	20272	chr13	101400000	101505000	20280	20301	chr13:0-114364328	1.65871	1.81039	1.99842
chr4	169105000	169210000	33821	33842	chr4	169355000	169460000	33871	33892	chr4:0-190214555	1.13996	0.962773	0.974779
chr13	101255000	101360000	20251	20272	chr13	101345000	101450000	20269	20290	chr13:0-114364328	1.2203	1.42878	1.5589
chr4	169100000	169205000	33820	33841	chr4	169200000	169305000	33840	33861	chr4:0-190214555	1.34591	1.12507	1.26066
chr13	101100000	101205000	20220	20241	chr13	101400000	101505000	20280	20301	chr13:0-114364328	2.37601	2.36266	3.3054
chr1	55665000	55770000	11133	11154	chr1	56020000	56125000	11204	11225	chr1:0-248956422	1.41642	1.36091	1.72191
chr13	101100000	101205000	20220	20241	chr13	101255000	101360000	20251	20272	chr13:0-114364328	2.87263	2.89073	3.25683
chr13	101095000	101200000	20219	20240	chr13	102090000	102195000	20418	20439	chr13:0-114364328	1.0817	2.16812	2.438
chr13	101095000	101200000	20219	20240	chr13	101705000	101810000	20341	20362	chr13:0-114364328	3.19154	3.94314	5.20824
chr13	101095000	101200000	20219	20240	chr13	101345000	101450000	20269	20290	chr13:0-114364328	2.1859	2.19358	2.78217
chr13	101090000	101195000	20218	20239	chr13	102500000	102605000	20500	20521	chr13:0-114364328	2.17979	3.32031	4.82356
chr19	55240000	55345000	11048	11069	chr19	55450000	55555000	11090	11111	chr19:0-58617616	1.67976	2.12849	1.86421
chr13	101090000	101195000	20218	20239	chr13	101865000	101970000	20373	20394	chr13:0-114364328	2.1447	1.8566	2.70942
chr13	101095000	101200000	20219	20240	chr13	101425000	101530000	20285	20306	chr13:0-114364328	3.61558	4.43389	6.09657
chr13	100805000	100910000	20161	20182	chr13	101055000	101160000	20211	20232	chr13:0-114364328	1.53401	1.52047	1.89477
chr13	100675000	100780000	20135	20156	chr13	101055000	101160000	20211	20232	chr13:0-114364328	2.17753	2.70503	3.44901
chr13	100675000	100780000	20135	20156	chr13	100935000	101040000	20187	20208	chr13:0-114364328	1.46775	1.72457	2.06205
chr1	55665000	55770000	11133	11154	chr1	55840000	55945000	11168	11189	chr1:0-248956422	1.27792	1.42632	1.83716
chr1	194835000	194940000	38967	38988	chr1	195075000	195180000	39015	39036	chr1:0-248956422	1.50229	0.805951	1.11086
chr13	100525000	100630000	20105	20126	chr13	101075000	101180000	20215	20236	chr13:0-114364328	3.7603	5.20823	5.96333
chr13	100525000	100630000	20105	20126	chr13	100935000	101040000	20187	20208	chr13:0-114364328	1.68576	2.22969	2.76417
chr19	54405000	54510000	10881	10902	chr19	55625000	55730000	11125	11146	chr19:0-58617616	2.04733	2.82979	3.12702
chr13	100525000	100630000	20105	20126	chr13	100675000	100780000	20135	20156	chr13:0-114364328	1.46741	1.9089	1.94549
chr13	100390000	100495000	20078	20099	chr13	100460000	100565000	20092	20113	chr13:0-114364328	1.47072	1.55766	1.69927
chr13	100340000	100445000	20068	20089	chr13	100460000	100565000	20092	20113	chr13:0-114364328	1.70145	1.88373	2.40529
chr13	100185000	100290000	20037	20058	chr13	100460000	100565000	20092	20113	chr13:0-114364328	2.82961	3.19773	4.65693
chr13	100035000	100140000	20007	20028	chr13	100180000	100285000	20036	20057	chr13:0-114364328	1.5846	1.8133	2.34832
chr19	53740000	53845000	10748	10769	chr19	53980000	54085000	10796	10817	chr19:0-58617616	2.52383	3.15603	3.66554
chr13	99995000	100100000	19999	20020	chr13	100465000	100570000	20093	20114	chr13:0-114364328	1.76845	1.94137	2.52886
chr19	53560000	53665000	10712	10733	chr19	53665000	53770000	10733	10754	chr19:0-58617616	0.950931	1.10651	1.13221
chr13	99990000	100095000	19998	20019	chr13	100185000	100290000	20037	20058	chr13:0-114364328	1.69129	2.00377	2.91254
chr13	99930000	100035000	19986	20007	chr13	100180000	100285000	20036	20057	chr13:0-114364328	1.60119	1.8969	2.36673
chr1	7615000	7720000	1523	1544	chr1	8295000	8400000	1659	1680	chr1:0-248956422	4.37797	5.4178	6.74789
chr1	55665000	55770000	11133	11154	chr1	55775000	55880000	11155	11176	chr1:0-248956422	1.17628	1.29356	1.40083
chr13	99930000	100035000	19986	20007	chr13	100035000	100140000	20007	20028	chr13:0-114364328	1.3747	1.57865	1.6415
chr13	99865000	99970000	19973	19994	chr13	100460000	100565000	20092	20113	chr13:0-114364328	2.2289	2.58136	2.96006
chr13	99865000	99970000	19973	19994	chr13	100185000	100290000	20037	20058	chr13:0-114364328	2.41054	3.85086	5.47011
chr13	99605000	99710000	19921	19942	chr13	101050000	101155000	20210	20231	chr13:0-114364328	2.17368	2.65595	4.57311
chr4	163705000	163810000	32741	32762	chr4	164685000	164790000	32937	32958	chr4:0-190214555	2.62623	2.18617	2.62548
chr13	99605000	99710000	19921	19942	chr13	100465000	100570000	20093	20114	chr13:0-114364328	2.04552	2.07848	2.55878
chr13	99605000	99710000	19921	19942	chr13	100185000	100290000	20037	20058	chr13:0-114364328	2.07654	2.31269	2.76889
chr13	99605000	99710000	19921	19942	chr13	99865000	99970000	19973	19994	chr13:0-114364328	1.49526	1.55616	2.07139
chr13	99390000	99495000	19878	19899	chr13	99845000	99950000	19969	19990	chr13:0-114364328	2.19369	2.25525	2.44888
chr13	99390000	99495000	19878	19899	chr13	99560000	99665000	19912	19933	chr13:0-114364328	2.81127	3.12847	3.85526
chr13	99390000	99495000	19878	19899	chr13	99455000	99560000	19891	19912	chr13:0-114364328	1.81274	2.46307	2.91407
chr1	55580000	55685000	11116	11137	chr1	55665000	55770000	11133	11154	chr1:0-248956422	1.42016	1.22892	1.42218
chr1	100225000	100330000	20045	20066	chr1	100825000	100930000	20165	20186	chr1:0-248956422	2.13386	2.15254	2.24072
chr13	99295000	99400000	19859	19880	chr13	100405000	100510000	20081	20102	chr13:0-114364328	1.01806	1.86688	9.56391
chr13	99220000	99325000	19844	19865	chr13	99385000	99490000	19877	19898	chr13:0-114364328	3.71923	5.62885	8.44419
chr13	99225000	99330000	19845	19866	chr13	99325000	99430000	19865	19886	chr13:0-114364328	1.20649	1.41839	1.82249
chr13	99220000	99325000	19844	19865	chr13	99300000	99405000	19860	19881	chr13:0-114364328	1.27255	1.37029	1.59694
chr13	99125000	99230000	19825	19846	chr13	99385000	99490000	19877	19898	chr13:0-114364328	3.27	4.09344	6.48265
chr13	99125000	99230000	19825	19846	chr13	99215000	99320000	19843	19864	chr13:0-114364328	2.37025	3.70647	5.7163
chr13	99035000	99140000	19807	19828	chr13	99215000	99320000	19843	19864	chr13:0-114364328	1.47861	1.33144	1.59906
chr13	99035000	99140000	19807	19828	chr13	99125000	99230000	19825	19846	chr13:0-114364328	1.52697	1.52797	1.63306
chr19	51105000	51210000	10221	10242	chr19	51205000	51310000	10241	10262	chr19:0-58617616	1.18259	1.60617	1.48038
chr13	98995000	99100000	19799	19820	chr13	99210000	99315000	19842	19863	chr13:0-114364328	1.73223	1.94908	2.35894
chr13	98925000	99030000	19785	19806	chr13	99035000	99140000	19807	19828	chr13:0-114364328	1.16677	1.21333	1.39781
chr1	55535000	55640000	11107	11128	chr1	55645000	55750000	11129	11150	chr1:0-248956422	1.07969	1.12849	1.26655
chr1	99985000	100090000	19997	20018	chr1	100405000	100510000	20081	20102	chr1:0-248956422	2.15705	2.30502	2.17643
chr13	98845000	98950000	19769	19790	chr13	98985000	99090000	19797	19818	chr13:0-114364328	1.2639	1.35111	1.37995
chr4	157945000	158050000	31589	31610	chr4	158575000	158680000	31715	31736	chr4:0-190214555	2.33523	2.59647	1.85723
chr13	98795000	98900000	19759	19780	chr13	99215000	99320000	19843	19864	chr13:0-114364328	1.8197	2.22533	2.25048
chr13	98625000	98730000	19725	19746	chr13	98980000	99085000	19796	19817	chr13:0-114364328	2.21281	2.39511	3.3215
chr4	157365000	157470000	31473	31494	chr4	157535000	157640000	31507	31528	chr4:0-190214555	1.45804	0.967895	1.07125
chr13	98620000	98725000	19724	19745	chr13	98790000	98895000	19758	19779	chr13:0-114364328	2.5946	3.6512	4.9972
chr13	98525000	98630000	19705	19726	chr13	98600000	98705000	19720	19741	chr13:0-114364328	1.66846	1.99335	2.03572
chr13	98430000	98535000	19686	19707	chr13	98520000	98625000	19704	19725	chr13:0-114364328	1.74397	1.79287	2.32739
chr13	98395000	98500000	19679	19700	chr13	98790000	98895000	19758	19779	chr13:0-114364328	2.99161	3.68416	4.54452
chr4	156785000	156890000	31357	31378	chr4	156995000	157100000	31399	31420	chr4:0-190214555	1.29539	1.25182	1.21487
chr13	98395000	98500000	19679	19700	chr13	98620000	98725000	19724	19745	chr13:0-114364328	3.60368	4.53353	6.41551
chr13	98395000	98500000	19679	19700	chr13	98620000	98725000	19724	19745	chr13:0-114364328	3.60368	4.53353	6.41551
chr13	98090000	98195000	19618	19639	chr13	98620000	98725000	19724	19745	chr13:0-114364328	2.03583	2.45031	2.66371
chr13	98090000	98195000	19618	19639	chr13	98620000	98725000	19724	19745	chr13:0-114364328	2.03583	2.45031	2.66371
chr1	55455000	55560000	11091	11112	chr1	55840000	55945000	11168	11189	chr1:0-248956422	1.23048	1.53314	1.76801
chr4	156725000	156830000	31345	31366	chr4	156895000	157000000	31379	31400	chr4:0-190214555	1.63452	1.72133	2.09291
chr13	98090000	98195000	19618	19639	chr13	98390000	98495000	19678	19699	chr13:0-114364328	2.20156	2.38595	3.11107
chr13	98095000	98200000	19619	19640	chr13	98345000	98450000	19669	19690	chr13:0-114364328	1.49728	1.46379	1.71991
chr13	98095000	98200000	19619	19640	chr13	98205000	98310000	19641	19662	chr13:0-114364328	1.40035	1.32832	1.82798
chr13	98090000	98195000	19618	19639	chr13	98165000	98270000	19633	19654	chr13:0-114364328	1.3564	1.30843	1.92949
chr13	97985000	98090000	19597	19618	chr13	98785000	98890000	19757	19778	chr13:0-114364328	2.23953	2.51878	2.50071
chr19	49445000	49550000	9889	9910	chr19	49800000	49905000	9960	9981	chr19:0-58617616	1.95669	2.12148	2.07568
chr13	97980000	98085000	19596	19617	chr13	98620000	98725000	19724	19745	chr13:0-114364328	2.72514	2.97754	3.14522
chr13	97980000	98085000	19596	19617	chr13	98620000	98725000	19724	19745	chr13:0-114364328	2.72514	2.97754	3.14522
chr13	97980000	98085000	19596	19617	chr13	98390000	98495000	19678	19699	chr13:0-114364328	2.29221	2.52257	3.77558
chr19	49340000	49445000	9868	9889	chr19	49520000	49625000	9904	9925	chr19:0-58617616	1.45134	2.11726	2.0008
chr13	97985000	98090000	19597	19618	chr13	98085000	98190000	19617	19638	chr13:0-114364328	1.78253	2.12727	2.30271
chr13	97980000	98085000	19596	19617	chr13	98050000	98155000	19610	19631	chr13:0-114364328	1.72374	1.46739	1.64609
chr4	156245000	156350000	31249	31270	chr4	156995000	157100000	31399	31420	chr4:0-190214555	1.79811	1.85059	1.6045
chr13	97805000	97910000	19561	19582	chr13	98050000	98155000	19610	19631	chr13:0-114364328	2.32224	2.35222	2.37852
chr1	55455000	55560000	11091	11112	chr1	55795000	55900000	11159	11180	chr1:0-248956422	1.28871	1.23666	1.4576
chr13	97805000	97910000	19561	19582	chr13	97925000	98030000	19585	19606	chr13:0-114364328	2.38654	2.99179	3.98639
chr13	97800000	97905000	19560	19581	chr13	98790000	98895000	19758	19779	chr13:0-114364328	3.29448	3.75106	4.70076
chr13	97805000	97910000	19561	19582	chr13	98395000	98500000	19679	19700	chr13:0-114364328	3.19498	3.42059	3.69977
chr4	155915000	156020000	31183	31204	chr4	156915000	157020000	31383	31404	chr4:0-190214555	3.00597	2.26399	1.84545
chr19	48735000	48840000	9747	9768	chr19	49155000	49260000	9831	9852	chr19:0-58617616	1.70384	2.52288	2.11019
chr13	97795000	97900000	19559	19580	chr13	98620000	98725000	19724	19745	chr13:0-114364328	3.23386	3.62553	3.86618
chr4	155905000	156010000	31181	31202	chr4	156425000	156530000	31285	31306	chr4:0-190214555	3.04522	3.10479	4.48545
chr13	97535000	97640000	19507	19528	chr13	97755000	97860000	19551	19572	chr13:0-114364328	1.14333	1.54286	1.82382
chr13	97385000	97490000	19477	19498	chr13	97755000	97860000	19551	19572	chr13:0-114364328	1.77777	1.63835	1.93394
chr13	97335000	97440000	19467	19488	chr13	97755000	97860000	19551	19572	chr13:0-114364328	2.0758	1.61614	2.42447
chr13	97325000	97430000	19465	19486	chr13	97520000	97625000	19504	19525	chr13:0-114364328	1.57182	1.85847	2.88102
chr13	97315000	97420000	19463	19484	chr13	97380000	97485000	19476	19497	chr13:0-114364328	1.85059	1.98555	2.5697
chr13	97225000	97330000	19445	19466	chr13	97385000	97490000	19477	19498	chr13:0-114364328	1.32083	1.2302	1.7519
chr1	55455000	55560000	11091	11112	chr1	55665000	55770000	11133	11154	chr1:0-248956422	1.439	1.28244	1.87752
chr13	97205000	97310000	19441	19462	chr13	97290000	97395000	19458	19479	chr13:0-114364328	1.38198	1.2627	1.3936
chr13	97170000	97275000	19434	19455	chr13	97380000	97485000	19476	19497	chr13:0-114364328	1.46079	1.59543	1.77279
chr13	97170000	97275000	19434	19455	chr13	97290000	97395000	19458	19479	chr13:0-114364328	2.14431	2.41781	2.82652
chr19	47740000	47845000	9548	9569	chr19	47810000	47915000	9562	9583	chr19:0-58617616	1.33091	1.46976	1.77618
chr13	97060000	97165000	19412	19433	chr13	97380000	97485000	19476	19497	chr13:0-114364328	1.65732	1.58919	1.82426
chr13	97060000	97165000	19412	19433	chr13	97290000	97395000	19458	19479	chr13:0-114364328	2.62145	2.91024	3.58942
chr13	97060000	97165000	19412	19433	chr13	97160000	97265000	19432	19453	chr13:0-114364328	2.79637	3.10107	4.5081
chr13	97055000	97160000	19411	19432	chr13	97755000	97860000	19551	19572	chr13:0-114364328	1.5212	1.50132	1.83274
chr13	97055000	97160000	19411	19432	chr13	97525000	97630000	19505	19526	chr13:0-114364328	1.17544	1.16804	1.21848
chr13	96975000	97080000	19395	19416	chr13	97515000	97620000	19503	19524	chr13:0-114364328	1.64401	1.60924	2.12226
chr13	96975000	97080000	19395	19416	chr13	97315000	97420000	19463	19484	chr13:0-114364328	2.11452	2.53435	2.22966
chr1	55455000	55560000	11091	11112	chr1	56535000	56640000	11307	11328	chr1:0-248956422	2.16392	2.08289	2.90089
chr13	96975000	97080000	19395	19416	chr13	97165000	97270000	19433	19454	chr13:0-114364328	2.53299	1.9725	3.53711
chr13	96960000	97065000	19392	19413	chr13	97750000	97855000	19550	19571	chr13:0-114364328	3.14853	3.96687	5.94839
chr13	95970000	96075000	19194	19215	chr13	96905000	97010000	19381	19402	chr13:0-114364328	2.45581	3.3392	4.14611
chr13	95970000	96075000	19194	19215	chr13	96765000	96870000	19353	19374	chr13:0-114364328	2.81194	2.31493	4.67632
chr13	95805000	95910000	19161	19182	chr13	95935000	96040000	19187	19208	chr13:0-114364328	1.55246	1.77007	1.84546
chr13	95785000	95890000	19157	19178	chr13	96915000	97020000	19383	19404	chr13:0-114364328	1.609	2.19274	2.99613
chr19	46805000	46910000	9361	9382	chr19	47185000	47290000	9437	9458	chr19:0-58617616	1.76038	1.92119	2.07416
chr13	95655000	95760000	19131	19152	chr13	95785000	95890000	19157	19178	chr13:0-114364328	0.956784	0.904784	1.4985
chr13	95570000	95675000	19114	19135	chr13	95930000	96035000	19186	19207	chr13:0-114364328	2.10032	2.234	2.87646
chr13	95570000	95675000	19114	19135	chr13	95780000	95885000	19156	19177	chr13:0-114364328	2.39421	3.12355	4.39765
chr13	95485000	95590000	19097	19118	chr13	95780000	95885000	19156	19177	chr13:0-114364328	1.88785	2.07141	3.09096
chr1	99755000	99860000	19951	19972	chr1	100555000	100660000	20111	20132	chr1:0-248956422	2.23358	1.97859	1.40366
chr1	55325000	55430000	11065	11086	chr1	56525000	56630000	11305	11326	chr1:0-248956422	2.09336	2.22664	2.68686
chr13	95485000	95590000	19097	19118	chr13	95935000	96040000	19187	19208	chr13:0-114364328	1.75391	1.55559	2.34516
chr19	46585000	46690000	9317	9338	chr19	46935000	47040000	9387	9408	chr19:0-58617616	1.45006	1.56564	1.17676
chr13	95485000	95590000	19097	19118	chr13	95605000	95710000	19121	19142	chr13:0-114364328	1.39548	1.94679	2.76135
chr13	95445000	95550000	19089	19110	chr13	96915000	97020000	19383	19404	chr13:0-114364328	1.82938	2.14956	3.69196
chr13	95440000	95545000	19088	19109	chr13	95780000	95885000	19156	19177	chr13:0-114364328	2.2695	2.47117	3.62528
chr13	95365000	95470000	19073	19094	chr13	95785000	95890000	19157	19178	chr13:0-114364328	1.47699	2.35442	2.96605
chr13	95355000	95460000	19071	19092	chr13	95425000	95530000	19085	19106	chr13:0-114364328	1.78063	1.79546	2.10785
chr4	149475000	149580000	29895	29916	chr4	149845000	149950000	29969	29990	chr4:0-190214555	1.99084	1.83464	2.57116
chr13	95245000	95350000	19049	19070	chr13	95330000	95435000	19066	19087	chr13:0-114364328	1.68818	1.86586	2.52585
chr13	95145000	95250000	19029	19050	chr13	96915000	97020000	19383	19404	chr13:0-114364328	1.08991	3.88325	4.0339
chr4	149315000	149420000	29863	29884	chr4	149645000	149750000	29929	29950	chr4:0-190214555	1.73929	1.2103	1.30144
chr13	95140000	95245000	19028	19049	chr13	95780000	95885000	19156	19177	chr13:0-114364328	2.16146	2.89779	2.96198
chr13	95140000	95245000	19028	19049	chr13	95425000	95530000	19085	19106	chr13:0-114364328	2.67531	3.17501	3.46213
chr1	55325000	55430000	11065	11086	chr1	55840000	55945000	11168	11189	chr1:0-248956422	1.78068	2.04257	2.59071
chr13	95140000	95245000	19028	19049	chr13	95330000	95435000	19066	19087	chr13:0-114364328	3.47935	4.05487	6.07252
chr13	95140000	95245000	19028	19049	chr13	95250000	95355000	19050	19071	chr13:0-114364328	2.03504	2.25762	3.25418
chr13	95015000	95120000	19003	19024	chr13	95105000	95210000	19021	19042	chr13:0-114364328	1.34941	1.43167	1.77637
chr4	147105000	147210000	29421	29442	chr4	147815000	147920000	29563	29584	chr4:0-190214555	2.35114	2.28029	1.60279
chr13	94755000	94860000	18951	18972	chr13	95355000	95460000	19071	19092	chr13:0-114364328	1.21097	1.10533	1.58643
chr13	94745000	94850000	18949	18970	chr13	95105000	95210000	19021	19042	chr13:0-114364328	1.83282	2.0393	2.2966
chr13	94665000	94770000	18933	18954	chr13	95355000	95460000	19071	19092	chr13:0-114364328	1.42553	1.15943	1.41661
chr13	94625000	94730000	18925	18946	chr13	95350000	95455000	19070	19091	chr13:0-114364328	1.81947	1.91974	2.55819
chr13	94625000	94730000	18925	18946	chr13	95105000	95210000	19021	19042	chr13:0-114364328	2.2368	2.56032	3.35001
chr13	94385000	94490000	18877	18898	chr13	94565000	94670000	18913	18934	chr13:0-114364328	2.9541	3.89465	4.97422
chr13	94385000	94490000	18877	18898	chr13	94495000	94600000	18899	18920	chr13:0-114364328	1.50523	1.55926	1.95022
chr1	55325000	55430000	11065	11086	chr1	55425000	55530000	11085	11106	chr1:0-248956422	1.52725	1.68843	2.12061
chr13	94385000	94490000	18877	18898	chr13	95425000	95530000	19085	19106	chr13:0-114364328	1.98595	2.76619	3.42159
chr13	94385000	94490000	18877	18898	chr13	95355000	95460000	19071	19092	chr13:0-114364328	1.72846	2.44148	2.67999
chr13	94385000	94490000	18877	18898	chr13	95105000	95210000	19021	19042	chr13:0-114364328	2.52016	1.88931	3.55106
chr19	45375000	45480000	9075	9096	chr19	45590000	45695000	9118	9139	chr19:0-58617616	1.56901	1.91034	1.75675
chr13	94185000	94290000	18837	18858	chr13	94260000	94365000	18852	18873	chr13:0-114364328	1.01341	1.00408	1.05286
chr13	94120000	94225000	18824	18845	chr13	94310000	94415000	18862	18883	chr13:0-114364328	2.01068	2.40005	3.18828
chr13	94065000	94170000	18813	18834	chr13	94275000	94380000	18855	18876	chr13:0-114364328	1.214	1.02911	1.17655
chr13	93900000	94005000	18780	18801	chr13	94310000	94415000	18862	18883	chr13:0-114364328	1.60349	1.71532	1.92782
chr13	93725000	93830000	18745	18766	chr13	93810000	93915000	18762	18783	chr13:0-114364328	1.10072	1.25185	1.50603
chr13	93175000	93280000	18635	18656	chr13	94300000	94405000	18860	18881	chr13:0-114364328	2.22087	2.22779	2.48168
chr13	93175000	93280000	18635	18656	chr13	93720000	93825000	18744	18765	chr13:0-114364328	1.40082	1.82297	2.32018
chr1	7615000	7720000	1523	1544	chr1	7850000	7955000	1570	1591	chr1:0-248956422	3.69245	4.4818	6.87217
chr1	10455000	10560000	2091	2112	chr1	10740000	10845000	2148	2169	chr1:0-248956422	1.6874	1.9285	2.65301
chr1	55325000	55430000	11065	11086	chr1	55805000	55910000	11161	11182	chr1:0-248956422	1.39715	1.37298	1.61737
chr19	45045000	45150000	9009	9030	chr19	45435000	45540000	9087	9108	chr19:0-58617616	1.2448	1.69855	1.89021
chr13	93175000	93280000	18635	18656	chr13	93260000	93365000	18652	18673	chr13:0-114364328	1.13975	1.3063	1.43412
chr4	141325000	141430000	28265	28286	chr4	141585000	141690000	28317	28338	chr4:0-190214555	1.52736	1.45223	1.8637
chr13	93175000	93280000	18635	18656	chr13	93815000	93920000	18763	18784	chr13:0-114364328	1.78413	1.69951	1.87798
chr4	141285000	141390000	28257	28278	chr4	142775000	142880000	28555	28576	chr4:0-190214555	1.36208	1.03743	1.4014
chr19	44965000	45070000	8993	9014	chr19	45285000	45390000	9057	9078	chr19:0-58617616	1.67114	2.2158	2.36796
chr13	92915000	93020000	18583	18604	chr13	94315000	94420000	18863	18884	chr13:0-114364328	1.44156	1.77345	1.93219
chr13	92135000	92240000	18427	18448	chr13	94310000	94415000	18862	18883	chr13:0-114364328	2.37529	2.51698	4.42101
chr13	91260000	91365000	18252	18273	chr13	91355000	91460000	18271	18292	chr13:0-114364328	1.44982	1.69165	1.98124
chr13	91080000	91185000	18216	18237	chr13	91355000	91460000	18271	18292	chr13:0-114364328	1.67946	2.67959	2.77508
chr13	90545000	90650000	18109	18130	chr13	90815000	90920000	18163	18184	chr13:0-114364328	1.61163	1.86148	1.86713
chr13	90370000	90475000	18074	18095	chr13	90815000	90920000	18163	18184	chr13:0-114364328	2.50675	2.31336	4.01518
chr13	90180000	90285000	18036	18057	chr13	90815000	90920000	18163	18184	chr13:0-114364328	1.75339	2.35902	3.46765
chr13	89830000	89935000	17966	17987	chr13	90815000	90920000	18163	18184	chr13:0-114364328	1.47903	1.11828	2.14505
chr1	55325000	55430000	11065	11086	chr1	55665000	55770000	11133	11154	chr1:0-248956422	1.6555	1.77885	2.0601
chr13	87625000	87730000	17525	17546	chr13	90825000	90930000	18165	18186	chr13:0-114364328	1.01154	1.47235	3.05446
chr13	86820000	86925000	17364	17385	chr13	90815000	90920000	18163	18184	chr13:0-114364328	1.86782	3.89031	4.12324
chr13	85475000	85580000	17095	17116	chr13	85750000	85855000	17150	17171	chr13:0-114364328	1.74001	2.05186	2.71026
chr13	85175000	85280000	17035	17056	chr13	85755000	85860000	17151	17172	chr13:0-114364328	1.63232	1.66279	2.20138
chr13	84865000	84970000	16973	16994	chr13	85755000	85860000	17151	17172	chr13:0-114364328	2.73107	3.69087	4.66605
chr4	139845000	139950000	27969	27990	chr4	140205000	140310000	28041	28062	chr4:0-190214555	1.41578	1.42578	1.33823
chr19	43505000	43610000	8701	8722	chr19	43755000	43860000	8751	8772	chr19:0-58617616	1.22228	2.10846	2.29945
chr13	84865000	84970000	16973	16994	chr13	84935000	85040000	16987	17008	chr13:0-114364328	1.19444	1.47509	1.7571
chr19	43500000	43605000	8700	8721	chr19	43600000	43705000	8720	8741	chr19:0-58617616	1.58023	1.74002	2.43751
chr13	84865000	84970000	16973	16994	chr13	85215000	85320000	17043	17064	chr13:0-114364328	1.50834	1.80892	1.82269
chr13	84525000	84630000	16905	16926	chr13	84590000	84695000	16918	16939	chr13:0-114364328	1.52915	1.69889	2.2878
chr13	84380000	84485000	16876	16897	chr13	84595000	84700000	16919	16940	chr13:0-114364328	2.29478	3.01635	4.61727
chr13	84380000	84485000	16876	16897	chr13	84520000	84625000	16904	16925	chr13:0-114364328	1.80037	1.65918	2.60214
chr1	55235000	55340000	11047	11068	chr1	56770000	56875000	11354	11375	chr1:0-248956422	3.09301	4.48251	5.48629
chr13	84315000	84420000	16863	16884	chr13	84595000	84700000	16919	16940	chr13:0-114364328	1.92489	1.74814	2.42394
chr13	84215000	84320000	16843	16864	chr13	84525000	84630000	16905	16926	chr13:0-114364328	0.992944	1.15067	1.33338
chr13	84000000	84105000	16800	16821	chr13	84595000	84700000	16919	16940	chr13:0-114364328	1.73187	1.86623	2.30144
chr13	83995000	84100000	16799	16820	chr13	84385000	84490000	16877	16898	chr13:0-114364328	1.53528	1.37683	1.76011
chr13	83895000	84000000	16779	16800	chr13	83995000	84100000	16799	16820	chr13:0-114364328	1.38395	1.16762	1.68064
chr13	83165000	83270000	16633	16654	chr13	84595000	84700000	16919	16940	chr13:0-114364328	2.46728	2.85922	4.54787
chr13	83165000	83270000	16633	16654	chr13	84525000	84630000	16905	16926	chr13:0-114364328	1.51355	1.3091	2.29278
chr19	42060000	42165000	8412	8433	chr19	42345000	42450000	8469	8490	chr19:0-58617616	1.28543	1.4089	1.69038
chr13	83165000	83270000	16633	16654	chr13	84385000	84490000	16877	16898	chr13:0-114364328	2.15596	2.33818	3.91796
chr13	82695000	82800000	16539	16560	chr13	83165000	83270000	16633	16654	chr13:0-114364328	1.64736	1.62003	2.28269
chr13	81880000	81985000	16376	16397	chr13	82275000	82380000	16455	16476	chr13:0-114364328	1.88614	2.57765	3.58266
chr1	55235000	55340000	11047	11068	chr1	56655000	56760000	11331	11352	chr1:0-248956422	3.36857	4.2454	4.0833
chr13	81495000	81600000	16299	16320	chr13	82275000	82380000	16455	16476	chr13:0-114364328	1.60636	2.52858	3.33924
chr13	81120000	81225000	16224	16245	chr13	82275000	82380000	16455	16476	chr13:0-114364328	1.93273	3.76701	5.93106
chr13	80290000	80395000	16058	16079	chr13	80965000	81070000	16193	16214	chr13:0-114364328	2.90937	3.24129	5.83837
chr13	80200000	80305000	16040	16061	chr13	80285000	80390000	16057	16078	chr13:0-114364328	1.50838	1.36822	1.56032
chr13	80135000	80240000	16027	16048	chr13	81815000	81920000	16363	16384	chr13:0-114364328	4.11063	6.55483	120.364
chr13	80080000	80185000	16016	16037	chr13	80285000	80390000	16057	16078	chr13:0-114364328	1.48011	1.78926	2.08012
chr19	41175000	41280000	8235	8256	chr19	42065000	42170000	8413	8434	chr19:0-58617616	1.01343	3.70217	2.35058
chr13	79995000	80100000	15999	16020	chr13	80080000	80185000	16016	16037	chr13:0-114364328	1.28414	1.31652	1.4882
chr13	79990000	80095000	15998	16019	chr13	80290000	80395000	16058	16079	chr13:0-114364328	2.212	2.6885	3.23319
chr4	137075000	137180000	27415	27436	chr4	138135000	138240000	27627	27648	chr4:0-190214555	2.73868	2.69184	1.47798
chr13	79935000	80040000	15987	16008	chr13	80285000	80390000	16057	16078	chr13:0-114364328	2.02757	2.12323	2.29464
chr13	79885000	79990000	15977	15998	chr13	80285000	80390000	16057	16078	chr13:0-114364328	1.88995	2.19048	2.52993
chr1	55235000	55340000	11047	11068	chr1	56530000	56635000	11306	11327	chr1:0-248956422	4.20182	6.81869	8.42642
chr13	79885000	79990000	15977	15998	chr13	79985000	80090000	15997	16018	chr13:0-114364328	1.26297	1.47732	1.64489
chr13	79725000	79830000	15945	15966	chr13	80290000	80395000	16058	16079	chr13:0-114364328	2.40761	2.21049	2.71903
chr13	79725000	79830000	15945	15966	chr13	80290000	80395000	16058	16079	chr13:0-114364328	2.40761	2.21049	2.71903
chr13	79725000	79830000	15945	15966	chr13	79935000	80040000	15987	16008	chr13:0-114364328	1.64138	1.69502	2.41618
chr13	79725000	79830000	15945	15966	chr13	79885000	79990000	15977	15998	chr13:0-114364328	1.73064	1.61922	2.48806
chr13	79725000	79830000	15945	15966	chr13	79995000	80100000	15999	16020	chr13:0-114364328	1.73629	1.90114	2.343
chr13	79625000	79730000	15925	15946	chr13	80965000	81070000	16193	16214	chr13:0-114364328	2.31293	2.61716	3.56163
chr13	79625000	79730000	15925	15946	chr13	80310000	80415000	16062	16083	chr13:0-114364328	1.98519	2.4057	3.1482
chr4	128405000	128510000	25681	25702	chr4	128505000	128610000	25701	25722	chr4:0-190214555	1.90793	2.43192	3.2254
chr13	79625000	79730000	15925	15946	chr13	79725000	79830000	15945	15966	chr13:0-114364328	1.74294	1.70591	2.26229
chr13	79625000	79730000	15925	15946	chr13	79985000	80090000	15997	16018	chr13:0-114364328	1.45425	1.80598	2.17212
chr1	55235000	55340000	11047	11068	chr1	55840000	55945000	11168	11189	chr1:0-248956422	2.09183	2.3753	2.75386
chr13	79495000	79600000	15899	15920	chr13	80965000	81070000	16193	16214	chr13:0-114364328	4.56008	6.36149	9.82272
chr4	126905000	127010000	25381	25402	chr4	127355000	127460000	25471	25492	chr4:0-190214555	2.25126	1.70788	2.42593
chr13	79495000	79600000	15899	15920	chr13	80310000	80415000	16062	16083	chr13:0-114364328	2.00818	2.6984	2.88823
chr4	126575000	126680000	25315	25336	chr4	127355000	127460000	25471	25492	chr4:0-190214555	1.68812	1.5949	1.72028
chr13	79375000	79480000	15875	15896	chr13	80965000	81070000	16193	16214	chr13:0-114364328	3.20356	4.15875	7.14161
chr13	79370000	79475000	15874	15895	chr13	79490000	79595000	15898	15919	chr13:0-114364328	3.69404	5.40197	8.38347
chr19	39790000	39895000	7958	7979	chr19	39920000	40025000	7984	8005	chr19:0-58617616	1.22774	1.45409	1.55297
chr13	78545000	78650000	15709	15730	chr13	78925000	79030000	15785	15806	chr13:0-114364328	1.26032	1.14771	1.71003
chr13	78265000	78370000	15653	15674	chr13	78925000	79030000	15785	15806	chr13:0-114364328	1.63295	1.58708	1.95906
chr13	78190000	78295000	15638	15659	chr13	78925000	79030000	15785	15806	chr13:0-114364328	2.60292	2.39771	4.0055
chr13	78085000	78190000	15617	15638	chr13	78925000	79030000	15785	15806	chr13:0-114364328	3.97131	5.44325	8.90722
chr19	39515000	39620000	7903	7924	chr19	39605000	39710000	7921	7942	chr19:0-58617616	1.64817	1.82937	1.70802
chr13	78085000	78190000	15617	15638	chr13	78555000	78660000	15711	15732	chr13:0-114364328	1.95896	2.1033	2.18532
chr19	39495000	39600000	7899	7920	chr19	39925000	40030000	7985	8006	chr19:0-58617616	1.50528	1.92964	1.8652
chr13	78085000	78190000	15617	15638	chr13	78260000	78365000	15652	15673	chr13:0-114364328	1.58315	1.95754	2.82096
chr1	55235000	55340000	11047	11068	chr1	55795000	55900000	11159	11180	chr1:0-248956422	1.59305	1.67532	1.8549
chr13	78085000	78190000	15617	15638	chr13	78190000	78295000	15638	15659	chr13:0-114364328	1.86013	2.21685	2.73069
chr13	78085000	78190000	15617	15638	chr13	79195000	79300000	15839	15860	chr13:0-114364328	1.20623	1.15684	2.14231
chr13	77725000	77830000	15545	15566	chr13	78070000	78175000	15614	15635	chr13:0-114364328	5.80715	7.5891	13.4205
chr13	77440000	77545000	15488	15509	chr13	78070000	78175000	15614	15635	chr13:0-114364328	2.01989	3.10605	3.21079
chr13	77440000	77545000	15488	15509	chr13	77700000	77805000	15540	15561	chr13:0-114364328	2.18741	2.64348	5.03077
chr13	77440000	77545000	15488	15509	chr13	77515000	77620000	15503	15524	chr13:0-114364328	1.52762	1.99068	3.18133
chr13	77285000	77390000	15457	15478	chr13	77695000	77800000	15539	15560	chr13:0-114364328	1.85345	2.99684	4.5589
chr13	77285000	77390000	15457	15478	chr13	77515000	77620000	15503	15524	chr13:0-114364328	1.45266	2.25387	2.78954
chr13	77275000	77380000	15455	15476	chr13	77425000	77530000	15485	15506	chr13:0-114364328	1.97939	2.26306	3.11221
chr13	77225000	77330000	15445	15466	chr13	77425000	77530000	15485	15506	chr13:0-114364328	1.65723	1.64185	2.18162
chr1	55235000	55340000	11047	11068	chr1	55425000	55530000	11085	11106	chr1:0-248956422	1.93898	2.2472	2.29127
chr1	185765000	185870000	37153	37174	chr1	186275000	186380000	37255	37276	chr1:0-248956422	1.81665	1.26394	1.23651
chr4	123355000	123460000	24671	24692	chr4	123590000	123695000	24718	24739	chr4:0-190214555	1.5836	1.36749	1.39883
chr13	77135000	77240000	15427	15448	chr13	77425000	77530000	15485	15506	chr13:0-114364328	1.44028	1.60309	1.72535
chr13	76975000	77080000	15395	15416	chr13	77275000	77380000	15455	15476	chr13:0-114364328	1.71436	2.12616	2.22465
chr13	76855000	76960000	15371	15392	chr13	76930000	77035000	15386	15407	chr13:0-114364328	1.79866	2.27342	2.55978
chr19	38805000	38910000	7761	7782	chr19	39355000	39460000	7871	7892	chr19:0-58617616	1.30066	2.10291	1.12382
chr13	76770000	76875000	15354	15375	chr13	76930000	77035000	15386	15407	chr13:0-114364328	1.95323	2.4977	2.50888
chr13	76615000	76720000	15323	15344	chr13	76930000	77035000	15386	15407	chr13:0-114364328	1.92695	2.40116	3.68764
chr13	76615000	76720000	15323	15344	chr13	76850000	76955000	15370	15391	chr13:0-114364328	2.24626	3.13693	4.65297
chr13	76420000	76525000	15284	15305	chr13	76850000	76955000	15370	15391	chr13:0-114364328	3.05416	3.16999	3.4799
chr4	122705000	122810000	24541	24562	chr4	122865000	122970000	24573	24594	chr4:0-190214555	1.87962	2.57429	3.44122
chr13	75965000	76070000	15193	15214	chr13	76420000	76525000	15284	15305	chr13:0-114364328	1.76008	2.01947	2.12067
chr13	75965000	76070000	15193	15214	chr13	76655000	76760000	15331	15352	chr13:0-114364328	1.18266	1.32726	1.99629
chr4	122555000	122660000	24511	24532	chr4	122795000	122900000	24559	24580	chr4:0-190214555	1.42199	1.67684	1.48952
chr13	75825000	75930000	15165	15186	chr13	76930000	77035000	15386	15407	chr13:0-114364328	2.08326	2.73442	3.19149
chr1	55235000	55340000	11047	11068	chr1	56015000	56120000	11203	11224	chr1:0-248956422	1.65034	1.56299	2.6726
chr19	38495000	38600000	7699	7720	chr19	38585000	38690000	7717	7738	chr19:0-58617616	1.76967	2.21866	3.02446
chr13	75825000	75930000	15165	15186	chr13	76850000	76955000	15370	15391	chr13:0-114364328	3.77196	5.15502	6.97603
chr13	75825000	75930000	15165	15186	chr13	76420000	76525000	15284	15305	chr13:0-114364328	5.95743	8.94449	13.5459
chr13	75825000	75930000	15165	15186	chr13	75965000	76070000	15193	15214	chr13:0-114364328	3.08214	3.52627	5.35018
chr13	75825000	75930000	15165	15186	chr13	76615000	76720000	15323	15344	chr13:0-114364328	2.27761	2.176	3.18564
chr13	75645000	75750000	15129	15150	chr13	75805000	75910000	15161	15182	chr13:0-114364328	3.26792	3.73818	4.28506
chr13	75645000	75750000	15129	15150	chr13	75755000	75860000	15151	15172	chr13:0-114364328	1.52585	1.52915	1.76472
chr13	75515000	75620000	15103	15124	chr13	75635000	75740000	15127	15148	chr13:0-114364328	2.02333	2.61952	3.99348
chr4	120105000	120210000	24021	24042	chr4	120665000	120770000	24133	24154	chr4:0-190214555	2.13552	1.98759	2.00619
chr13	75515000	75620000	15103	15124	chr13	75585000	75690000	15117	15138	chr13:0-114364328	1.77365	2.13617	2.46551
chr4	120025000	120130000	24005	24026	chr4	120665000	120770000	24133	24154	chr4:0-190214555	2.36703	3.14114	3.52535
chr13	75515000	75620000	15103	15124	chr13	75795000	75900000	15159	15180	chr13:0-114364328	3.39237	3.86239	4.03026
chr13	75515000	75620000	15103	15124	chr13	75785000	75890000	15157	15178	chr13:0-114364328	2.39476	2.91633	3.33527
chr1	98005000	98110000	19601	19622	chr1	98105000	98210000	19621	19642	chr1:0-248956422	1.10035	1.26406	1.5305
chr1	55235000	55340000	11047	11068	chr1	55655000	55760000	11131	11152	chr1:0-248956422	1.39634	1.57172	1.78408
chr19	37855000	37960000	7571	7592	chr19	38155000	38260000	7631	7652	chr19:0-58617616	1.88023	2.34935	2.3946
chr13	75430000	75535000	15086	15107	chr13	75585000	75690000	15117	15138	chr13:0-114364328	1.54938	1.39109	1.77299
chr13	75430000	75535000	15086	15107	chr13	75495000	75600000	15099	15120	chr13:0-114364328	1.98489	2.43606	3.29124
chr13	75320000	75425000	15064	15085	chr13	75495000	75600000	15099	15120	chr13:0-114364328	2.62278	3.18403	4.57847
chr13	75320000	75425000	15064	15085	chr13	75430000	75535000	15086	15107	chr13:0-114364328	1.97459	2.19347	2.77118
chr13	75315000	75420000	15063	15084	chr13	75585000	75690000	15117	15138	chr13:0-114364328	1.74359	1.94538	2.30741
chr19	35965000	36070000	7193	7214	chr19	36060000	36165000	7212	7233	chr19:0-58617616	1.24987	1.26696	1.35516
chr13	75025000	75130000	15005	15026	chr13	75165000	75270000	15033	15054	chr13:0-114364328	1.73779	1.52267	2.00643
chr13	74945000	75050000	14989	15010	chr13	75165000	75270000	15033	15054	chr13:0-114364328	1.44211	1.6769	2.2389
chr13	74725000	74830000	14945	14966	chr13	75175000	75280000	15035	15056	chr13:0-114364328	1.75997	1.86628	1.9773
chr19	35705000	35810000	7141	7162	chr19	36095000	36200000	7219	7240	chr19:0-58617616	1.37573	1.83306	1.5266
chr13	74635000	74740000	14927	14948	chr13	75165000	75270000	15033	15054	chr13:0-114364328	1.38172	2.02792	2.3301
chr13	74525000	74630000	14905	14926	chr13	75175000	75280000	15035	15056	chr13:0-114364328	1.57115	1.4101	1.93211
chr1	7615000	7720000	1523	1544	chr1	7700000	7805000	1540	1561	chr1:0-248956422	4.31587	6.09816	9.4763
chr1	55230000	55335000	11046	11067	chr1	55295000	55400000	11059	11080	chr1:0-248956422	1.90171	2.0464	2.69961
chr1	185670000	185775000	37134	37155	chr1	185760000	185865000	37152	37173	chr1:0-248956422	1.73258	1.98114	2.66874
chr13	74255000	74360000	14851	14872	chr13	74725000	74830000	14945	14966	chr13:0-114364328	1.31155	1.43272	1.71493
chr13	74235000	74340000	14847	14868	chr13	75175000	75280000	15035	15056	chr13:0-114364328	1.81153	1.8862	1.57334
chr13	74155000	74260000	14831	14852	chr13	74235000	74340000	14847	14868	chr13:0-114364328	1.16379	1.42997	1.6787
chr13	74085000	74190000	14817	14838	chr13	74150000	74255000	14830	14851	chr13:0-114364328	1.38749	1.51134	1.90946
chr13	74085000	74190000	14817	14838	chr13	75175000	75280000	15035	15056	chr13:0-114364328	1.81016	2.01266	1.89213
chr19	35220000	35325000	7044	7065	chr19	35665000	35770000	7133	7154	chr19:0-58617616	2.43969	2.67011	2.49985
chr13	74080000	74185000	14816	14837	chr13	74720000	74825000	14944	14965	chr13:0-114364328	1.72524	2.10056	2.10258
chr13	74080000	74185000	14816	14837	chr13	74395000	74500000	14879	14900	chr13:0-114364328	1.66194	1.51662	2.04205
chr13	74080000	74185000	14816	14837	chr13	74235000	74340000	14847	14868	chr13:0-114364328	2.34806	2.61977	3.42591
chr13	74000000	74105000	14800	14821	chr13	74080000	74185000	14816	14837	chr13:0-114364328	1.56526	1.39765	1.82799
chr13	73995000	74100000	14799	14820	chr13	74235000	74340000	14847	14868	chr13:0-114364328	1.49659	1.61028	2.01763
chr1	55090000	55195000	11018	11039	chr1	55225000	55330000	11045	11066	chr1:0-248956422	2.7736	4.04378	6.47494
chr13	73890000	73995000	14778	14799	chr13	74080000	74185000	14816	14837	chr13:0-114364328	1.66935	1.83764	2.13143
chr13	73885000	73990000	14777	14798	chr13	74235000	74340000	14847	14868	chr13:0-114364328	1.42441	1.26861	2.09667
chr4	113345000	113450000	22669	22690	chr4	113925000	114030000	22785	22806	chr4:0-190214555	1.84664	1.81657	2.26163
chr13	73885000	73990000	14777	14798	chr13	74155000	74260000	14831	14852	chr13:0-114364328	0.921855	1.18287	1.60504
chr13	73820000	73925000	14764	14785	chr13	73885000	73990000	14777	14798	chr13:0-114364328	1.11756	1.23879	1.25059
chr13	73785000	73890000	14757	14778	chr13	74235000	74340000	14847	14868	chr13:0-114364328	2.06595	2.23456	3.13748
chr13	73785000	73890000	14757	14778	chr13	75175000	75280000	15035	15056	chr13:0-114364328	1.50392	1.35831	1.52969
chr4	113055000	113160000	22611	22632	chr4	113335000	113440000	22667	22688	chr4:0-190214555	3.13141	4.26372	4.697
chr13	73785000	73890000	14757	14778	chr13	74155000	74260000	14831	14852	chr13:0-114364328	1.11006	1.0408	1.4165
chr13	73780000	73885000	14756	14777	chr13	74080000	74185000	14816	14837	chr13:0-114364328	2.04249	2.13764	2.70789
chr13	73785000	73890000	14757	14778	chr13	73995000	74100000	14799	14820	chr13:0-114364328	1.09884	1.2044	1.68572
chr13	73705000	73810000	14741	14762	chr13	74235000	74340000	14847	14868	chr13:0-114364328	2.09383	2.3944	3.13907
chr1	55090000	55195000	11018	11039	chr1	55160000	55265000	11032	11053	chr1:0-248956422	1.27759	1.17236	1.3222
chr13	73705000	73810000	14741	14762	chr13	74080000	74185000	14816	14837	chr13:0-114364328	2.03296	2.21615	2.54837
chr13	73705000	73810000	14741	14762	chr13	75175000	75280000	15035	15056	chr13:0-114364328	1.37734	1.50747	1.59796
chr13	73705000	73810000	14741	14762	chr13	74605000	74710000	14921	14942	chr13:0-114364328	1.62664	1.39702	1.89811
chr19	33375000	33480000	6675	6696	chr19	34045000	34150000	6809	6830	chr19:0-58617616	1.40228	2.20796	2.1533
chr13	73675000	73780000	14735	14756	chr13	75205000	75310000	15041	15062	chr13:0-114364328	2.36551	4.05604	4.83265
chr13	73545000	73650000	14709	14730	chr13	73655000	73760000	14731	14752	chr13:0-114364328	1.5837	1.59494	1.96628
chr4	111655000	111760000	22331	22352	chr4	111720000	111825000	22344	22365	chr4:0-190214555	1.0948	0.979508	0.973923
chr13	73375000	73480000	14675	14696	chr13	73655000	73760000	14731	14752	chr13:0-114364328	2.09566	1.91024	2.50353
chr13	73175000	73280000	14635	14656	chr13	73655000	73760000	14731	14752	chr13:0-114364328	2.14815	2.47889	3.28135
chr13	73165000	73270000	14633	14654	chr13	73285000	73390000	14657	14678	chr13:0-114364328	0.928543	1.12988	1.44993
chr13	73090000	73195000	14618	14639	chr13	73655000	73760000	14731	14752	chr13:0-114364328	1.70367	1.87915	2.53301
chr13	73085000	73190000	14617	14638	chr13	73285000	73390000	14657	14678	chr13:0-114364328	1.28467	1.44394	1.65419
chr1	55085000	55190000	11017	11038	chr1	55285000	55390000	11057	11078	chr1:0-248956422	1.60333	2.11011	2.70683
chr13	73010000	73115000	14602	14623	chr13	73655000	73760000	14731	14752	chr13:0-114364328	3.04274	3.18118	3.78129
chr19	32925000	33030000	6585	6606	chr19	33135000	33240000	6627	6648	chr19:0-58617616	2.54399	2.55343	2.94484
chr13	73010000	73115000	14602	14623	chr13	73490000	73595000	14698	14719	chr13:0-114364328	1.57106	1.30895	1.81413
chr13	73010000	73115000	14602	14623	chr13	73365000	73470000	14673	14694	chr13:0-114364328	1.89354	1.61129	2.21845
chr13	73010000	73115000	14602	14623	chr13	73285000	73390000	14657	14678	chr13:0-114364328	1.66757	1.9053	2.50977
chr13	73010000	73115000	14602	14623	chr13	73220000	73325000	14644	14665	chr13:0-114364328	1.78955	1.69607	2.06007
chr4	110585000	110690000	22117	22138	chr4	111725000	111830000	22345	22366	chr4:0-190214555	1.6338	1.36308	1.33126
chr13	73010000	73115000	14602	14623	chr13	73165000	73270000	14633	14654	chr13:0-114364328	1.46548	1.66541	2.17689
chr19	31085000	31190000	6217	6238	chr19	32295000	32400000	6459	6480	chr19:0-58617616	1.22549	1.39818	1.41433
chr13	73010000	73115000	14602	14623	chr13	73085000	73190000	14617	14638	chr13:0-114364328	1.61013	1.37466	1.83774
chr13	72790000	72895000	14558	14579	chr13	73005000	73110000	14601	14622	chr13:0-114364328	1.80179	2.04053	2.93108
chr19	31075000	31180000	6215	6236	chr19	32535000	32640000	6507	6528	chr19:0-58617616	1.6726	2.07989	2.68167
chr13	72785000	72890000	14557	14578	chr13	73655000	73760000	14731	14752	chr13:0-114364328	2.71873	3.18642	3.87048
chr13	72785000	72890000	14557	14578	chr13	73655000	73760000	14731	14752	chr13:0-114364328	2.71873	3.18642	3.87048
chr13	72785000	72890000	14557	14578	chr13	73365000	73470000	14673	14694	chr13:0-114364328	1.32862	1.44609	2.01038
chr1	55085000	55190000	11017	11038	chr1	56535000	56640000	11307	11328	chr1:0-248956422	2.88466	3.76456	3.55023
chr13	72785000	72890000	14557	14578	chr13	73495000	73600000	14699	14720	chr13:0-114364328	1.18143	1.15712	1.83392
chr13	70570000	70675000	14114	14135	chr13	72645000	72750000	14529	14550	chr13:0-114364328	2.59968	4.15884	4.75858
chr13	69485000	69590000	13897	13918	chr13	70515000	70620000	14103	14124	chr13:0-114364328	2.79639	4.31978	5.05097
chr13	69485000	69590000	13897	13918	chr13	72645000	72750000	14529	14550	chr13:0-114364328	2.8095	3.81337	5.40106
chr13	67205000	67310000	13441	13462	chr13	67365000	67470000	13473	13494	chr13:0-114364328	1.46337	1.94973	2.7797
chr13	67020000	67125000	13404	13425	chr13	67175000	67280000	13435	13456	chr13:0-114364328	1.673	1.90748	2.51843
chr13	66640000	66745000	13328	13349	chr13	67175000	67280000	13435	13456	chr13:0-114364328	2.1153	2.87311	3.64092
chr19	30625000	30730000	6125	6146	chr19	31990000	32095000	6398	6419	chr19:0-58617616	1.33965	2.10789	1.5201
chr13	66565000	66670000	13313	13334	chr13	66635000	66740000	13327	13348	chr13:0-114364328	1.37051	1.40371	2.09463
chr13	65605000	65710000	13121	13142	chr13	67185000	67290000	13437	13458	chr13:0-114364328	4.00014	3.60715	5.12403
chr1	97475000	97580000	19495	19516	chr1	97995000	98100000	19599	19620	chr1:0-248956422	1.95693	2.37171	2.82357
chr1	55020000	55125000	11004	11025	chr1	55225000	55330000	11045	11066	chr1:0-248956422	1.79568	2.18284	2.72631
chr13	65605000	65710000	13121	13142	chr13	66150000	66255000	13230	13251	chr13:0-114364328	2.50021	2.3581	2.85448
chr13	65605000	65710000	13121	13142	chr13	65915000	66020000	13183	13204	chr13:0-114364328	2.07651	2.35448	2.94843
chr4	107995000	108100000	21599	21620	chr4	108445000	108550000	21689	21710	chr4:0-190214555	1.44629	0.936828	1.13261
chr19	29715000	29820000	5943	5964	chr19	30605000	30710000	6121	6142	chr19:0-58617616	2.33364	2.57195	3.01227
chr13	65605000	65710000	13121	13142	chr13	66635000	66740000	13327	13348	chr13:0-114364328	2.34659	3.04431	2.75889
chr13	65605000	65710000	13121	13142	chr13	66565000	66670000	13313	13334	chr13:0-114364328	2.02762	1.5548	2.69268
chr19	29685000	29790000	5937	5958	chr19	30175000	30280000	6035	6056	chr19:0-58617616	2.54861	2.03474	2.34348
chr13	64775000	64880000	12955	12976	chr13	65585000	65690000	13117	13138	chr13:0-114364328	2.26832	2.13828	3.87099
chr13	64420000	64525000	12884	12905	chr13	65585000	65690000	13117	13138	chr13:0-114364328	3.36986	3.92811	5.56628
chr13	64425000	64530000	12885	12906	chr13	64765000	64870000	12953	12974	chr13:0-114364328	1.54734	1.60856	2.78054
chr13	64105000	64210000	12821	12842	chr13	64405000	64510000	12881	12902	chr13:0-114364328	2.10311	2.18735	2.67416
chr19	28835000	28940000	5767	5788	chr19	29545000	29650000	5909	5930	chr19:0-58617616	1.47158	1.98334	1.95795
chr13	60575000	60680000	12115	12136	chr13	61360000	61465000	12272	12293	chr13:0-114364328	2.5345	2.94423	6.30682
chr13	60420000	60525000	12084	12105	chr13	60565000	60670000	12113	12134	chr13:0-114364328	2.4481	3.46495	5.09211
chr1	97145000	97250000	19429	19450	chr1	97995000	98100000	19599	19620	chr1:0-248956422	1.27224	1.96872	2.06018
chr1	54900000	55005000	10980	11001	chr1	54970000	55075000	10994	11015	chr1:0-248956422	2.87757	3.72347	4.76069
chr1	184755000	184860000	36951	36972	chr1	185245000	185350000	37049	37070	chr1:0-248956422	2.01141	1.78644	1.70877
chr4	107045000	107150000	21409	21430	chr4	107615000	107720000	21523	21544	chr4:0-190214555	1.29315	1.67386	1.3341
chr13	60395000	60500000	12079	12100	chr13	61360000	61465000	12272	12293	chr13:0-114364328	3.2606	3.59682	7.50412
chr13	60300000	60405000	12060	12081	chr13	60375000	60480000	12075	12096	chr13:0-114364328	1.93508	1.78859	1.95326
chr13	60285000	60390000	12057	12078	chr13	60385000	60490000	12077	12098	chr13:0-114364328	2.01717	2.06906	2.698
chr13	60110000	60215000	12022	12043	chr13	60345000	60450000	12069	12090	chr13:0-114364328	1.64777	1.61465	2.07671
chr13	59885000	59990000	11977	11998	chr13	60115000	60220000	12023	12044	chr13:0-114364328	1.42978	1.3617	1.40998
chr13	59865000	59970000	11973	11994	chr13	60175000	60280000	12035	12056	chr13:0-114364328	1.40682	1.72526	2.19923
chr13	59850000	59955000	11970	11991	chr13	60280000	60385000	12056	12077	chr13:0-114364328	1.71705	2.4065	2.66618
chr13	59720000	59825000	11944	11965	chr13	60285000	60390000	12057	12078	chr13:0-114364328	1.53193	1.92518	2.42242
chr13	59720000	59825000	11944	11965	chr13	60175000	60280000	12035	12056	chr13:0-114364328	1.50971	1.78571	2.31976
chr13	59720000	59825000	11944	11965	chr13	59855000	59960000	11971	11992	chr13:0-114364328	1.80756	2.53801	3.36682
chr1	54895000	55000000	10979	11000	chr1	55225000	55330000	11045	11066	chr1:0-248956422	1.77365	2.15423	2.56754
chr13	59630000	59735000	11926	11947	chr13	60280000	60385000	12056	12077	chr13:0-114364328	1.7925	2.36596	2.67674
chr13	59630000	59735000	11926	11947	chr13	60175000	60280000	12035	12056	chr13:0-114364328	1.3739	1.87836	1.67871
chr19	19615000	19720000	3923	3944	chr19	19725000	19830000	3945	3966	chr19:0-58617616	1.66758	1.83984	2.21476
chr13	59630000	59735000	11926	11947	chr13	59855000	59960000	11971	11992	chr13:0-114364328	2.96345	4.25322	5.47738
chr13	59630000	59735000	11926	11947	chr13	59720000	59825000	11944	11965	chr13:0-114364328	2.5962	2.95273	4.94812
chr13	59345000	59450000	11869	11890	chr13	60285000	60390000	12057	12078	chr13:0-114364328	1.89774	1.89957	1.89271
chr19	19335000	19440000	3867	3888	chr19	19595000	19700000	3919	3940	chr19:0-58617616	1.69467	1.82279	1.69068
chr13	59340000	59445000	11868	11889	chr13	59855000	59960000	11971	11992	chr13:0-114364328	2.29064	3.10222	3.72205
chr13	59340000	59445000	11868	11889	chr13	59720000	59825000	11944	11965	chr13:0-114364328	2.34184	2.59358	3.90525
chr13	59340000	59445000	11868	11889	chr13	59625000	59730000	11925	11946	chr13:0-114364328	2.23961	3.09203	4.13551
chr13	59340000	59445000	11868	11889	chr13	59560000	59665000	11912	11933	chr13:0-114364328	1.34443	1.28161	1.43405
chr4	102395000	102500000	20479	20500	chr4	103035000	103140000	20607	20628	chr4:0-190214555	2.6621	2.80738	2.88282
chr19	19005000	19110000	3801	3822	chr19	19445000	19550000	3889	3910	chr19:0-58617616	1.70699	2.03387	1.85965
chr13	59340000	59445000	11868	11889	chr13	59480000	59585000	11896	11917	chr13:0-114364328	1.2238	1.29692	1.49383
chr1	54805000	54910000	10961	10982	chr1	54890000	54995000	10978	10999	chr1:0-248956422	1.26364	1.53157	2.05303
chr13	59340000	59445000	11868	11889	chr13	59405000	59510000	11881	11902	chr13:0-114364328	1.13368	1.19274	1.36517
chr13	57575000	57680000	11515	11536	chr13	59625000	59730000	11925	11946	chr13:0-114364328	2.6511	4.78017	11.1322
chr19	18625000	18730000	3725	3746	chr19	18790000	18895000	3758	3779	chr19:0-58617616	1.45596	1.61141	1.76064
chr13	57575000	57680000	11515	11536	chr13	59265000	59370000	11853	11874	chr13:0-114364328	1.74864	3.26608	5.75185
chr4	100695000	100800000	20139	20160	chr4	101305000	101410000	20261	20282	chr4:0-190214555	1.49304	0.8789	1.11326
chr13	57575000	57680000	11515	11536	chr13	60285000	60390000	12057	12078	chr13:0-114364328	2.23205	4.43816	5.99663
chr13	53205000	53310000	10641	10662	chr13	53725000	53830000	10745	10766	chr13:0-114364328	1.26563	2.00827	2.36668
chr13	52690000	52795000	10538	10559	chr13	52915000	53020000	10583	10604	chr13:0-114364328	1.47448	1.31844	1.83559
chr13	51950000	52055000	10390	10411	chr13	52075000	52180000	10415	10436	chr13:0-114364328	1.52211	2.09963	2.76937
chr13	51845000	51950000	10369	10390	chr13	52075000	52180000	10415	10436	chr13:0-114364328	1.91672	2.36794	3.38542
chr13	51765000	51870000	10353	10374	chr13	52075000	52180000	10415	10436	chr13:0-114364328	2.67267	3.38795	4.95027
chr4	98895000	99000000	19779	19800	chr4	99415000	99520000	19883	19904	chr4:0-190214555	2.58592	1.87354	2.4567
chr13	51590000	51695000	10318	10339	chr13	51680000	51785000	10336	10357	chr13:0-114364328	1.1044	1.28624	1.59908
chr1	54760000	54865000	10952	10973	chr1	54895000	55000000	10979	11000	chr1:0-248956422	1.19969	1.46685	1.85216
chr13	51535000	51640000	10307	10328	chr13	51680000	51785000	10336	10357	chr13:0-114364328	1.60948	1.90905	2.33227
chr13	51530000	51635000	10306	10327	chr13	51595000	51700000	10319	10340	chr13:0-114364328	1.0693	1.2393	1.36785
chr13	51400000	51505000	10280	10301	chr13	51680000	51785000	10336	10357	chr13:0-114364328	1.18714	1.48097	1.66847
chr13	51400000	51505000	10280	10301	chr13	51590000	51695000	10318	10339	chr13:0-114364328	1.43688	1.56607	2.06538
chr4	98105000	98210000	19621	19642	chr4	98385000	98490000	19677	19698	chr4:0-190214555	2.15289	2.11957	2.04475
chr13	51400000	51505000	10280	10301	chr13	51530000	51635000	10306	10327	chr13:0-114364328	2.25565	2.51234	3.54207
chr13	51385000	51490000	10277	10298	chr13	51745000	51850000	10349	10370	chr13:0-114364328	2.53837	2.84	3.55662
chr13	51240000	51345000	10248	10269	chr13	51745000	51850000	10349	10370	chr13:0-114364328	1.23507	1.54462	1.62576
chr13	51170000	51275000	10234	10255	chr13	51235000	51340000	10247	10268	chr13:0-114364328	1.16983	1.25635	1.54808
chr13	51095000	51200000	10219	10240	chr13	51745000	51850000	10349	10370	chr13:0-114364328	1.35574	1.65368	1.57667
chr13	51075000	51180000	10215	10236	chr13	52075000	52180000	10415	10436	chr13:0-114364328	2.15631	2.73672	3.18696
chr1	7400000	7505000	1480	1501	chr1	7595000	7700000	1519	1540	chr1:0-248956422	1.90721	2.36567	2.80694
chr1	54620000	54725000	10924	10945	chr1	54945000	55050000	10989	11010	chr1:0-248956422	1.9394	2.07964	2.13022
chr1	54620000	54725000	10924	10945	chr1	54945000	55050000	10989	11010	chr1:0-248956422	1.9394	2.07964	2.13022
chr13	51075000	51180000	10215	10236	chr13	51745000	51850000	10349	10370	chr13:0-114364328	1.48365	1.73751	1.83334
chr13	51075000	51180000	10215	10236	chr13	51235000	51340000	10247	10268	chr13:0-114364328	2.37485	3.13497	4.80817
chr13	51075000	51180000	10215	10236	chr13	51795000	51900000	10359	10380	chr13:0-114364328	1.57239	2.03291	2.45901
chr13	50865000	50970000	10173	10194	chr13	51015000	51120000	10203	10224	chr13:0-114364328	1.9458	2.27299	2.03817
chr13	50755000	50860000	10151	10172	chr13	51015000	51120000	10203	10224	chr13:0-114364328	2.6393	2.90819	3.76474
chr13	50750000	50855000	10150	10171	chr13	50860000	50965000	10172	10193	chr13:0-114364328	1.46988	1.99423	1.93865
chr13	50625000	50730000	10125	10146	chr13	50865000	50970000	10173	10194	chr13:0-114364328	1.33118	1.32563	1.45062
chr13	50545000	50650000	10109	10130	chr13	50745000	50850000	10149	10170	chr13:0-114364328	1.52164	1.27314	1.86969
chr13	50535000	50640000	10107	10128	chr13	50860000	50965000	10172	10193	chr13:0-114364328	1.40422	1.45428	1.47385
chr19	17525000	17630000	3505	3526	chr19	17805000	17910000	3561	3582	chr19:0-58617616	1.88874	1.90688	2.41849
chr13	50535000	50640000	10107	10128	chr13	50625000	50730000	10125	10146	chr13:0-114364328	1.25424	1.46491	1.50232
chr1	54620000	54725000	10924	10945	chr1	54895000	55000000	10979	11000	chr1:0-248956422	1.65336	1.85018	1.98976
chr13	50475000	50580000	10095	10116	chr13	50865000	50970000	10173	10194	chr13:0-114364328	2.01462	1.6982	2.11477
chr13	50475000	50580000	10095	10116	chr13	50755000	50860000	10151	10172	chr13:0-114364328	1.82262	1.82976	2.33507
chr13	50375000	50480000	10075	10096	chr13	50865000	50970000	10173	10194	chr13:0-114364328	1.29994	1.25953	1.65203
chr13	50270000	50375000	10054	10075	chr13	50360000	50465000	10072	10093	chr13:0-114364328	1.12907	1.05007	1.13981
chr13	50125000	50230000	10025	10046	chr13	50755000	50860000	10151	10172	chr13:0-114364328	1.40538	1.45126	2.78228
chr13	50125000	50230000	10025	10046	chr13	50475000	50580000	10095	10116	chr13:0-114364328	1.37513	1.45041	2.04276
chr13	50035000	50140000	10007	10028	chr13	50750000	50855000	10150	10171	chr13:0-114364328	2.89519	3.28999	5.16738
chr4	88015000	88120000	17603	17624	chr4	88465000	88570000	17693	17714	chr4:0-190214555	2.57638	2.84321	2.07369
chr13	50035000	50140000	10007	10028	chr13	51015000	51120000	10203	10224	chr13:0-114364328	3.04488	3.01839	4.96414
chr4	88005000	88110000	17601	17622	chr4	88155000	88260000	17631	17652	chr4:0-190214555	2.36969	3.21396	3.94889
chr19	17025000	17130000	3405	3426	chr19	17425000	17530000	3485	3506	chr19:0-58617616	1.38698	2.21331	1.77688
chr13	50030000	50135000	10006	10027	chr13	50860000	50965000	10172	10193	chr13:0-114364328	2.51728	2.64182	3.57041
chr13	50030000	50135000	10006	10027	chr13	50540000	50645000	10108	10129	chr13:0-114364328	1.65877	2.09412	2.29294
chr13	50035000	50140000	10007	10028	chr13	50475000	50580000	10095	10116	chr13:0-114364328	2.40963	2.93735	3.87468
chr13	50035000	50140000	10007	10028	chr13	50365000	50470000	10073	10094	chr13:0-114364328	1.52276	1.72543	2.02366
chr13	50035000	50140000	10007	10028	chr13	50215000	50320000	10043	10064	chr13:0-114364328	1.48741	1.68735	1.87428
chr13	49945000	50050000	9989	10010	chr13	50075000	50180000	10015	10036	chr13:0-114364328	1.63022	1.5951	1.78211
chr13	49945000	50050000	9989	10010	chr13	50030000	50135000	10006	10027	chr13:0-114364328	1.48967	1.76334	1.78113
chr13	49925000	50030000	9985	10006	chr13	50860000	50965000	10172	10193	chr13:0-114364328	2.36861	3.07778	2.65292
chr13	49925000	50030000	9985	10006	chr13	50750000	50855000	10150	10171	chr13:0-114364328	3.1039	3.60075	4.8969
chr13	49925000	50030000	9985	10006	chr13	51015000	51120000	10203	10224	chr13:0-114364328	2.81526	3.29253	5.11916
chr13	49925000	50030000	9985	10006	chr13	50475000	50580000	10095	10116	chr13:0-114364328	2.29458	2.63878	3.65124
chr13	49840000	49945000	9968	9989	chr13	51855000	51960000	10371	10392	chr13:0-114364328	2.11368	1.54689	52.5143
chr1	54445000	54550000	10889	10910	chr1	54760000	54865000	10952	10973	chr1:0-248956422	2.59301	3.10403	4.74708
chr1	54445000	54550000	10889	10910	chr1	54760000	54865000	10952	10973	chr1:0-248956422	2.59301	3.10403	4.74708
chr4	86455000	86560000	17291	17312	chr4	86725000	86830000	17345	17366	chr4:0-190214555	2.07627	1.87475	1.89284
chr13	49805000	49910000	9961	9982	chr13	49945000	50050000	9989	10010	chr13:0-114364328	1.20877	1.64374	1.8336
chr13	49795000	49900000	9959	9980	chr13	49885000	49990000	9977	9998	chr13:0-114364328	1.49474	1.67241	1.82714
chr13	49740000	49845000	9948	9969	chr13	49885000	49990000	9977	9998	chr13:0-114364328	1.73382	1.56995	1.57741
chr13	49685000	49790000	9937	9958	chr13	49795000	49900000	9959	9980	chr13:0-114364328	1.14895	1.14779	1.33245
chr13	49620000	49725000	9924	9945	chr13	49795000	49900000	9959	9980	chr13:0-114364328	2.62074	3.27466	4.7975
chr19	15175000	15280000	3035	3056	chr19	16025000	16130000	3205	3226	chr19:0-58617616	0.956264	2.13599	1.05352
chr13	49615000	49720000	9923	9944	chr13	50030000	50135000	10006	10027	chr13:0-114364328	1.6613	2.13399	1.90825
chr13	49605000	49710000	9921	9942	chr13	51015000	51120000	10203	10224	chr13:0-114364328	3.1647	3.60256	4.03853
chr13	49605000	49710000	9921	9942	chr13	50865000	50970000	10173	10194	chr13:0-114364328	2.99014	2.21349	2.38283
chr4	85095000	85200000	17019	17040	chr4	85925000	86030000	17185	17206	chr4:0-190214555	1.58036	2.17482	1.99622
chr13	49600000	49705000	9920	9941	chr13	49880000	49985000	9976	9997	chr13:0-114364328	1.69722	1.70115	2.27693
chr13	49390000	49495000	9878	9899	chr13	49555000	49660000	9911	9932	chr13:0-114364328	2.63572	2.42867	2.96331
chr1	54355000	54460000	10871	10892	chr1	54435000	54540000	10887	10908	chr1:0-248956422	2.76421	3.76077	4.45137
chr19	15045000	15150000	3009	3030	chr19	16335000	16440000	3267	3288	chr19:0-58617616	1.74786	3.76848	1.62214
chr13	49390000	49495000	9878	9899	chr13	49465000	49570000	9893	9914	chr13:0-114364328	1.31444	1.15648	1.67394
chr13	49255000	49360000	9851	9872	chr13	49795000	49900000	9959	9980	chr13:0-114364328	1.45619	1.64329	1.67995
chr13	49250000	49355000	9850	9871	chr13	49555000	49660000	9911	9932	chr13:0-114364328	3.34963	4.19054	5.81239
chr13	49250000	49355000	9850	9871	chr13	49465000	49570000	9893	9914	chr13:0-114364328	1.98112	2.18219	3.00519
chr13	49250000	49355000	9850	9871	chr13	49385000	49490000	9877	9898	chr13:0-114364328	3.01317	3.90289	5.94616
chr13	49250000	49355000	9850	9871	chr13	49320000	49425000	9864	9885	chr13:0-114364328	1.23739	1.22543	1.499
chr13	49055000	49160000	9811	9832	chr13	49225000	49330000	9845	9866	chr13:0-114364328	1.80237	1.97284	3.00522
chr13	48925000	49030000	9785	9806	chr13	49145000	49250000	9829	9850	chr13:0-114364328	1.29871	1.55273	1.90027
chr13	48925000	49030000	9785	9806	chr13	49045000	49150000	9809	9830	chr13:0-114364328	1.33167	1.56928	1.96236
chr19	13825000	13930000	2765	2786	chr19	14355000	14460000	2871	2892	chr19:0-58617616	1.72002	1.95911	2.03142
chr13	48840000	48945000	9768	9789	chr13	48925000	49030000	9785	9806	chr13:0-114364328	1.35353	1.31867	1.52093
chr1	54285000	54390000	10857	10878	chr1	54350000	54455000	10870	10891	chr1:0-248956422	1.52944	1.42339	1.49487
chr1	183605000	183710000	36721	36742	chr1	184635000	184740000	36927	36948	chr1:0-248956422	2.70136	2.69959	3.01566
chr13	48825000	48930000	9765	9786	chr13	49235000	49340000	9847	9868	chr13:0-114364328	1.21496	1.81464	2.14382
chr4	83455000	83560000	16691	16712	chr4	83925000	84030000	16785	16806	chr4:0-190214555	2.7752	2.01419	1.78433
chr13	48725000	48830000	9745	9766	chr13	48925000	49030000	9785	9806	chr13:0-114364328	2.20163	2.27458	3.08271
chr13	48725000	48830000	9745	9766	chr13	48820000	48925000	9764	9785	chr13:0-114364328	1.36889	1.25973	1.43719
chr13	48720000	48825000	9744	9765	chr13	49230000	49335000	9846	9867	chr13:0-114364328	2.48305	4.00002	5.42045
chr13	48545000	48650000	9709	9730	chr13	49230000	49335000	9846	9867	chr13:0-114364328	2.30289	4.35446	4.78187
chr13	48545000	48650000	9709	9730	chr13	48715000	48820000	9743	9764	chr13:0-114364328	5.10488	6.2182	9.54632
chr13	48280000	48385000	9656	9677	chr13	48715000	48820000	9743	9764	chr13:0-114364328	2.18051	2.91045	3.41058
chr13	48280000	48385000	9656	9677	chr13	48525000	48630000	9705	9726	chr13:0-114364328	2.67919	3.42096	5.17632
chr13	48185000	48290000	9637	9658	chr13	48725000	48830000	9745	9766	chr13:0-114364328	1.44891	1.53934	1.77758
chr13	48180000	48285000	9636	9657	chr13	48530000	48635000	9706	9727	chr13:0-114364328	1.61896	1.64871	2.24125
chr1	54260000	54365000	10852	10873	chr1	54435000	54540000	10887	10908	chr1:0-248956422	1.629	1.55369	1.85379
chr13	48180000	48285000	9636	9657	chr13	48250000	48355000	9650	9671	chr13:0-114364328	1.44058	1.60946	2.08472
chr13	48075000	48180000	9615	9636	chr13	48715000	48820000	9743	9764	chr13:0-114364328	2.78629	3.11958	4.59825
chr13	48075000	48180000	9615	9636	chr13	48525000	48630000	9705	9726	chr13:0-114364328	2.33105	3.21177	4.28345
chr13	48075000	48180000	9615	9636	chr13	48250000	48355000	9650	9671	chr13:0-114364328	1.23674	1.55906	1.77585
chr13	48075000	48180000	9615	9636	chr13	48180000	48285000	9636	9657	chr13:0-114364328	1.46753	1.63539	1.84421
chr13	46920000	47025000	9384	9405	chr13	47545000	47650000	9509	9530	chr13:0-114364328	1.3739	2.04371	2.52635
chr13	46845000	46950000	9369	9390	chr13	47545000	47650000	9509	9530	chr13:0-114364328	1.43449	1.35641	1.85833
chr13	46840000	46945000	9368	9389	chr13	46920000	47025000	9384	9405	chr13:0-114364328	1.27854	1.10259	1.29259
chr13	46785000	46890000	9357	9378	chr13	48715000	48820000	9743	9764	chr13:0-114364328	2.27668	2.23267	2.80254
chr19	12925000	13030000	2585	2606	chr19	13675000	13780000	2735	2756	chr19:0-58617616	2.00889	2.27553	1.72907
chr13	46780000	46885000	9356	9377	chr13	47545000	47650000	9509	9530	chr13:0-114364328	2.10587	2.69717	3.01083
chr1	54220000	54325000	10844	10865	chr1	54435000	54540000	10887	10908	chr1:0-248956422	1.95531	2.14641	2.66791
chr13	46715000	46820000	9343	9364	chr13	47545000	47650000	9509	9530	chr13:0-114364328	1.2032	2.24283	3.19957
chr19	12895000	13000000	2579	2600	chr19	13795000	13900000	2759	2780	chr19:0-58617616	2.66764	3.47075	2.6852
chr13	46715000	46820000	9343	9364	chr13	46915000	47020000	9383	9404	chr13:0-114364328	1.56352	2.04347	2.95312
chr13	46710000	46815000	9342	9363	chr13	46840000	46945000	9368	9389	chr13:0-114364328	1.56689	2.08285	3.12446
chr13	46550000	46655000	9310	9331	chr13	46660000	46765000	9332	9353	chr13:0-114364328	0.914935	1.00802	1.07227
chr13	46500000	46605000	9300	9321	chr13	46670000	46775000	9334	9355	chr13:0-114364328	2.12883	2.58484	3.89313
chr13	46500000	46605000	9300	9321	chr13	46625000	46730000	9325	9346	chr13:0-114364328	1.28088	1.37234	1.41277
chr13	46500000	46605000	9300	9321	chr13	46565000	46670000	9313	9334	chr13:0-114364328	1.1363	1.12691	1.27485
chr13	46115000	46220000	9223	9244	chr13	46275000	46380000	9255	9276	chr13:0-114364328	1.65964	1.57211	1.74263
chr13	45875000	45980000	9175	9196	chr13	46075000	46180000	9215	9236	chr13:0-114364328	1.40979	1.23268	1.49833
chr4	78560000	78665000	15712	15733	chr4	78725000	78830000	15745	15766	chr4:0-190214555	1.52765	1.69434	2.09684
chr13	45755000	45860000	9151	9172	chr13	46075000	46180000	9215	9236	chr13:0-114364328	2.16842	1.97495	2.28628
chr1	54220000	54325000	10844	10865	chr1	54355000	54460000	10871	10892	chr1:0-248956422	1.55596	1.76752	2.06298
chr13	45575000	45680000	9115	9136	chr13	46075000	46180000	9215	9236	chr13:0-114364328	1.65214	2.04174	1.98414
chr19	11330000	11435000	2266	2287	chr19	11430000	11535000	2286	2307	chr19:0-58617616	1.26652	1.33095	1.57994
chr13	45575000	45680000	9115	9136	chr13	45665000	45770000	9133	9154	chr13:0-114364328	1.39644	1.45861	2.07748
chr13	45460000	45565000	9092	9113	chr13	45665000	45770000	9133	9154	chr13:0-114364328	1.7731	1.67063	3.21806
chr4	77915000	78020000	15583	15604	chr4	78245000	78350000	15649	15670	chr4:0-190214555	1.68713	1.81094	1.42735
chr13	45365000	45470000	9073	9094	chr13	45460000	45565000	9092	9113	chr13:0-114364328	1.0785	1.13817	1.26876
chr4	77905000	78010000	15581	15602	chr4	78455000	78560000	15691	15712	chr4:0-190214555	1.96969	2.27109	2.47818
chr13	45325000	45430000	9065	9086	chr13	45665000	45770000	9133	9154	chr13:0-114364328	2.21139	2.91434	2.62322
chr13	45320000	45425000	9064	9085	chr13	45460000	45565000	9092	9113	chr13:0-114364328	2.1014	2.47389	2.7271
chr13	45140000	45245000	9028	9049	chr13	45230000	45335000	9046	9067	chr13:0-114364328	1.39221	1.60068	2.33836
chr13	45070000	45175000	9014	9035	chr13	45230000	45335000	9046	9067	chr13:0-114364328	1.15811	1.49836	1.89036
chr13	45070000	45175000	9014	9035	chr13	45140000	45245000	9028	9049	chr13:0-114364328	1.02481	1.04076	1.1415
chr13	45005000	45110000	9001	9022	chr13	45155000	45260000	9031	9052	chr13:0-114364328	1.30298	1.50145	1.78266
chr1	54170000	54275000	10834	10855	chr1	54435000	54540000	10887	10908	chr1:0-248956422	2.16914	2.03742	2.53681
chr4	76900000	77005000	15380	15401	chr4	76970000	77075000	15394	15415	chr4:0-190214555	1.77772	1.81133	2.18634
chr13	44995000	45100000	8999	9020	chr13	45340000	45445000	9068	9089	chr13:0-114364328	1.69441	1.9803	2.03919
chr19	10885000	10990000	2177	2198	chr19	10960000	11065000	2192	2213	chr19:0-58617616	1.6737	2.00354	2.67813
chr13	44995000	45100000	8999	9020	chr13	45255000	45360000	9051	9072	chr13:0-114364328	3.89045	4.96646	7.59493
chr13	44995000	45100000	8999	9020	chr13	45070000	45175000	9014	9035	chr13:0-114364328	1.5605	1.67269	1.894
chr4	76465000	76570000	15293	15314	chr4	76905000	77010000	15381	15402	chr4:0-190214555	1.69859	1.74869	1.62198
chr13	44920000	45025000	8984	9005	chr13	45260000	45365000	9052	9073	chr13:0-114364328	2.39183	3.47998	5.18285
chr13	44850000	44955000	8970	8991	chr13	44920000	45025000	8984	9005	chr13:0-114364328	1.70167	1.76305	1.85455
chr13	44765000	44870000	8953	8974	chr13	44865000	44970000	8973	8994	chr13:0-114364328	1.08819	1.2598	1.31388
chr13	44685000	44790000	8937	8958	chr13	44915000	45020000	8983	9004	chr13:0-114364328	1.77001	1.57557	1.92783
chr13	44665000	44770000	8933	8954	chr13	44825000	44930000	8965	8986	chr13:0-114364328	1.28501	1.56017	1.608
chr4	76155000	76260000	15231	15252	chr4	76915000	77020000	15383	15404	chr4:0-190214555	1.44887	1.31171	0.830187
chr13	44660000	44765000	8932	8953	chr13	44765000	44870000	8953	8974	chr13:0-114364328	1.08482	1.35438	1.34438
chr13	44525000	44630000	8905	8926	chr13	44825000	44930000	8965	8986	chr13:0-114364328	1.49566	1.41083	1.68013
chr1	7400000	7505000	1480	1501	chr1	7485000	7590000	1497	1518	chr1:0-248956422	1.1166	1.10748	1.36258
chr1	54070000	54175000	10814	10835	chr1	54435000	54540000	10887	10908	chr1:0-248956422	1.90358	2.10594	2.47254
chr13	44525000	44630000	8905	8926	chr13	44765000	44870000	8953	8974	chr13:0-114364328	1.27844	1.31188	1.70907
chr19	10245000	10350000	2049	2070	chr19	10515000	10620000	2103	2124	chr19:0-58617616	1.30765	1.49648	1.11773
chr13	44525000	44630000	8905	8926	chr13	44660000	44765000	8932	8953	chr13:0-114364328	1.49195	1.66245	2.02969
chr13	44525000	44630000	8905	8926	chr13	44615000	44720000	8923	8944	chr13:0-114364328	1.20774	1.10789	1.35247
chr13	44435000	44540000	8887	8908	chr13	44525000	44630000	8905	8926	chr13:0-114364328	1.96058	2.29922	2.58623
chr13	44435000	44540000	8887	8908	chr13	45255000	45360000	9051	9072	chr13:0-114364328	1.95731	2.52486	2.29945
chr19	9975000	10080000	1995	2016	chr19	10195000	10300000	2039	2060	chr19:0-58617616	2.02321	2.15088	1.86542
chr13	44430000	44535000	8886	8907	chr13	44920000	45025000	8984	9005	chr13:0-114364328	3.65648	4.86473	7.9291
chr4	74485000	74590000	14897	14918	chr4	74575000	74680000	14915	14936	chr4:0-190214555	1.4439	1.40785	1.25864
chr13	44430000	44535000	8886	8907	chr13	44825000	44930000	8965	8986	chr13:0-114364328	1.93474	2.25618	3.10086
chr13	44430000	44535000	8886	8907	chr13	44765000	44870000	8953	8974	chr13:0-114364328	1.64193	1.81408	2.26206
chr13	44435000	44540000	8887	8908	chr13	44665000	44770000	8933	8954	chr13:0-114364328	1.95913	1.78177	2.36756
chr13	44260000	44365000	8852	8873	chr13	44385000	44490000	8877	8898	chr13:0-114364328	1.35119	1.70833	1.98167
chr1	54070000	54175000	10814	10835	chr1	54355000	54460000	10871	10892	chr1:0-248956422	1.5494	1.65161	1.89219
chr13	44185000	44290000	8837	8858	chr13	44385000	44490000	8877	8898	chr13:0-114364328	1.2863	1.54425	1.85459
chr19	9575000	9680000	1915	1936	chr19	9865000	9970000	1973	1994	chr19:0-58617616	2.2386	2.43658	1.99852
chr13	44185000	44290000	8837	8858	chr13	44310000	44415000	8862	8883	chr13:0-114364328	0.90663	1.06567	1.08212
chr13	44185000	44290000	8837	8858	chr13	44260000	44365000	8852	8873	chr13:0-114364328	1.01075	1.17417	1.31287
chr13	44140000	44245000	8828	8849	chr13	44385000	44490000	8877	8898	chr13:0-114364328	1.79491	1.94478	2.80265
chr13	44090000	44195000	8818	8839	chr13	44385000	44490000	8877	8898	chr13:0-114364328	1.63937	1.93206	2.11517
chr13	44005000	44110000	8801	8822	chr13	44925000	45030000	8985	9006	chr13:0-114364328	1.65692	2.10521	2.33083
chr13	44000000	44105000	8800	8821	chr13	44385000	44490000	8877	8898	chr13:0-114364328	2.86818	3.3041	4.80685
chr13	44005000	44110000	8801	8822	chr13	44185000	44290000	8837	8858	chr13:0-114364328	1.1445	1.36405	1.79024
chr13	44000000	44105000	8800	8821	chr13	44090000	44195000	8818	8839	chr13:0-114364328	1.33331	1.26082	1.33287
chr13	43855000	43960000	8771	8792	chr13	44920000	45025000	8984	9005	chr13:0-114364328	3.11816	4.34657	4.22139
chr1	54070000	54175000	10814	10835	chr1	54220000	54325000	10844	10865	chr1:0-248956422	1.43645	1.38703	1.66123
chr13	43855000	43960000	8771	8792	chr13	44385000	44490000	8877	8898	chr13:0-114364328	3.34343	4.06216	5.25028
chr4	73540000	73645000	14708	14729	chr4	73605000	73710000	14721	14742	chr4:0-190214555	2.28564	3.05308	4.53314
chr13	43855000	43960000	8771	8792	chr13	43995000	44100000	8799	8820	chr13:0-114364328	3.2589	3.79741	6.36261
chr13	43855000	43960000	8771	8792	chr13	44135000	44240000	8827	8848	chr13:0-114364328	1.96811	2.13844	2.7721
chr13	43755000	43860000	8751	8772	chr13	43825000	43930000	8765	8786	chr13:0-114364328	2.86605	3.70125	4.79214
chr13	43615000	43720000	8723	8744	chr13	43825000	43930000	8765	8786	chr13:0-114364328	1.59731	2.0637	2.54584
chr13	43515000	43620000	8703	8724	chr13	43825000	43930000	8765	8786	chr13:0-114364328	2.28553	1.6621	2.19031
chr13	43255000	43360000	8651	8672	chr13	43825000	43930000	8765	8786	chr13:0-114364328	2.19887	2.25409	2.45064
chr13	43255000	43360000	8651	8672	chr13	43735000	43840000	8747	8768	chr13:0-114364328	1.80478	1.50948	1.79669
chr4	71515000	71620000	14303	14324	chr4	71655000	71760000	14331	14352	chr4:0-190214555	2.61602	2.37601	2.26354
chr13	43105000	43210000	8621	8642	chr13	43825000	43930000	8765	8786	chr13:0-114364328	2.05261	1.89754	1.83805
chr13	43035000	43140000	8607	8628	chr13	43825000	43930000	8765	8786	chr13:0-114364328	2.56556	3.36335	3.99632
chr1	54070000	54175000	10814	10835	chr1	54170000	54275000	10834	10855	chr1:0-248956422	1.42116	1.48545	1.65829
chr13	43035000	43140000	8607	8628	chr13	43255000	43360000	8651	8672	chr13:0-114364328	1.46047	1.6134	2.008
chr13	43035000	43140000	8607	8628	chr13	43755000	43860000	8751	8772	chr13:0-114364328	2.12834	2.22077	3.31038
chr13	43035000	43140000	8607	8628	chr13	43615000	43720000	8723	8744	chr13:0-114364328	1.4031	1.50124	1.98296
chr4	70785000	70890000	14157	14178	chr4	71075000	71180000	14215	14236	chr4:0-190214555	1.8301	1.68616	1.82601
chr13	42945000	43050000	8589	8610	chr13	43235000	43340000	8647	8668	chr13:0-114364328	1.1035	1.18271	1.50307
chr13	42940000	43045000	8588	8609	chr13	43005000	43110000	8601	8622	chr13:0-114364328	1.25554	1.35218	1.58874
chr13	42920000	43025000	8584	8605	chr13	43825000	43930000	8765	8786	chr13:0-114364328	2.89414	3.28039	4.18693
chr4	70605000	70710000	14121	14142	chr4	71505000	71610000	14301	14322	chr4:0-190214555	1.60397	1.49705	1.79639
chr13	42925000	43030000	8585	8606	chr13	43025000	43130000	8605	8626	chr13:0-114364328	1.6066	1.86997	2.37507
chr4	70605000	70710000	14121	14142	chr4	70945000	71050000	14189	14210	chr4:0-190214555	1.61219	1.38284	1.32673
chr13	42915000	43020000	8583	8604	chr13	43750000	43855000	8750	8771	chr13:0-114364328	2.12805	2.46321	3.27306
chr4	68260000	68365000	13652	13673	chr4	68325000	68430000	13665	13686	chr4:0-190214555	1.31667	1.15069	1.27855
chr13	42815000	42920000	8563	8584	chr13	51125000	51230000	10225	10246	chr13:0-114364328	0	0	0
chr13	42785000	42890000	8557	8578	chr13	43750000	43855000	8750	8771	chr13:0-114364328	1.94688	2.48576	2.28923
chr1	54020000	54125000	10804	10825	chr1	54620000	54725000	10924	10945	chr1:0-248956422	1.49571	1.97523	2.48206
chr13	42785000	42890000	8557	8578	chr13	43005000	43110000	8601	8622	chr13:0-114364328	1.41455	1.27841	1.58714
chr4	58145000	58250000	11629	11650	chr4	58245000	58350000	11649	11670	chr4:0-190214555	1.40263	0.942033	1.14419
chr13	42785000	42890000	8557	8578	chr13	42915000	43020000	8583	8604	chr13:0-114364328	1.4263	1.52509	1.93947
chr13	42785000	42890000	8557	8578	chr13	43825000	43930000	8765	8786	chr13:0-114364328	2.71547	3.13911	2.61207
chr13	42695000	42800000	8539	8560	chr13	42760000	42865000	8552	8573	chr13:0-114364328	1.28027	1.16557	1.38682
chr13	42610000	42715000	8522	8543	chr13	42760000	42865000	8552	8573	chr13:0-114364328	1.3781	1.39785	1.99388
chr13	42605000	42710000	8521	8542	chr13	42905000	43010000	8581	8602	chr13:0-114364328	1.36522	1.63021	1.98635
chr13	42545000	42650000	8509	8530	chr13	43820000	43925000	8764	8785	chr13:0-114364328	2.50506	3.81389	4.1197
chr13	42545000	42650000	8509	8530	chr13	43750000	43855000	8750	8771	chr13:0-114364328	2.77086	4.26227	4.02358
chr4	55295000	55400000	11059	11080	chr4	55685000	55790000	11137	11158	chr4:0-190214555	1.56027	1.57026	1.78557
chr13	42545000	42650000	8509	8530	chr13	42915000	43020000	8583	8604	chr13:0-114364328	2.44844	2.85446	3.8892
chr13	42545000	42650000	8509	8530	chr13	42760000	42865000	8552	8573	chr13:0-114364328	1.71403	2.16714	2.90661
chr1	54020000	54125000	10804	10825	chr1	54435000	54540000	10887	10908	chr1:0-248956422	2.59803	3.00852	3.81484
chr1	182975000	183080000	36595	36616	chr1	183090000	183195000	36618	36639	chr1:0-248956422	1.71419	1.68632	1.87109
chr13	42295000	42400000	8459	8480	chr13	42425000	42530000	8485	8506	chr13:0-114364328	1.48066	1.53336	1.96908
chr4	54655000	54760000	10931	10952	chr4	54905000	55010000	10981	11002	chr4:0-190214555	1.66783	1.32507	1.13197
chr13	42065000	42170000	8413	8434	chr13	42165000	42270000	8433	8454	chr13:0-114364328	1.71972	1.85395	2.48956
chr19	5575000	5680000	1115	1136	chr19	5745000	5850000	1149	1170	chr19:0-58617616	1.44148	2.05533	1.88387
chr13	41995000	42100000	8399	8420	chr13	42165000	42270000	8433	8454	chr13:0-114364328	1.35788	1.69746	2.4597
chr13	41990000	42095000	8398	8419	chr13	42055000	42160000	8411	8432	chr13:0-114364328	2.07156	2.02345	2.7549
chr13	41910000	42015000	8382	8403	chr13	41990000	42095000	8398	8419	chr13:0-114364328	1.38594	1.63399	2.3755
chr19	4860000	4965000	972	993	chr19	4980000	5085000	996	1017	chr19:0-58617616	1.76216	1.98956	2.38078
chr13	41855000	41960000	8371	8392	chr13	42165000	42270000	8433	8454	chr13:0-114364328	1.24435	1.4717	2.09542
chr13	41855000	41960000	8371	8392	chr13	42055000	42160000	8411	8432	chr13:0-114364328	1.80671	1.953	2.68516
chr19	4815000	4920000	963	984	chr19	4920000	5025000	984	1005	chr19:0-58617616	0.985925	1.16302	1.29807
chr13	41855000	41960000	8371	8392	chr13	41990000	42095000	8398	8419	chr13:0-114364328	1.63195	1.69561	2.40889
chr13	41775000	41880000	8355	8376	chr13	41995000	42100000	8399	8420	chr13:0-114364328	1.0265	1.20901	1.51634
chr13	41625000	41730000	8325	8346	chr13	41895000	42000000	8379	8400	chr13:0-114364328	1.74473	1.67505	2.25453
chr1	54015000	54120000	10803	10824	chr1	54760000	54865000	10952	10973	chr1:0-248956422	2.14036	2.83606	3.75385
chr1	182915000	183020000	36583	36604	chr1	183235000	183340000	36647	36668	chr1:0-248956422	1.94087	1.69686	1.7641
chr13	41615000	41720000	8323	8344	chr13	42165000	42270000	8433	8454	chr13:0-114364328	2.06265	2.64881	3.12427
chr13	41615000	41720000	8323	8344	chr13	42060000	42165000	8412	8433	chr13:0-114364328	3.45851	4.52603	7.50813
chr13	41615000	41720000	8323	8344	chr13	41990000	42095000	8398	8419	chr13:0-114364328	1.99119	2.7917	3.72135
chr13	41515000	41620000	8303	8324	chr13	41605000	41710000	8321	8342	chr13:0-114364328	1.69851	1.67704	1.62204
chr13	41405000	41510000	8281	8302	chr13	41515000	41620000	8303	8324	chr13:0-114364328	1.13059	0.977765	1.01449
chr13	41360000	41465000	8272	8293	chr13	42060000	42165000	8412	8433	chr13:0-114364328	2.03107	1.92438	2.62617
chr13	41360000	41465000	8272	8293	chr13	41600000	41705000	8320	8341	chr13:0-114364328	2.77453	3.5066	4.44628
chr13	41355000	41460000	8271	8292	chr13	42155000	42260000	8431	8452	chr13:0-114364328	1.40785	1.33493	1.6464
chr13	41335000	41440000	8267	8288	chr13	41600000	41705000	8320	8341	chr13:0-114364328	2.566	3.11209	4.46643
chr19	4010000	4115000	802	823	chr19	4135000	4240000	827	848	chr19:0-58617616	1.15737	1.46836	1.18845
chr13	41170000	41275000	8234	8255	chr13	41260000	41365000	8252	8273	chr13:0-114364328	1.22303	1.31595	1.38114
chr1	54015000	54120000	10803	10824	chr1	54355000	54460000	10871	10892	chr1:0-248956422	2.16074	2.06904	2.27602
chr13	41080000	41185000	8216	8237	chr13	41260000	41365000	8252	8273	chr13:0-114364328	1.00228	1.20506	1.44612
chr19	3715000	3820000	743	764	chr19	4010000	4115000	802	823	chr19:0-58617616	1.12998	1.37544	1.18562
chr13	41080000	41185000	8216	8237	chr13	41145000	41250000	8229	8250	chr13:0-114364328	1.54753	1.63734	2.02117
chr13	41025000	41130000	8205	8226	chr13	41170000	41275000	8234	8255	chr13:0-114364328	1.89619	2.421	2.86681
chr19	3625000	3730000	725	746	chr19	4015000	4120000	803	824	chr19:0-58617616	1.24631	1.68086	1.2365
chr13	41025000	41130000	8205	8226	chr13	41145000	41250000	8229	8250	chr13:0-114364328	1.81159	2.06144	2.78548
chr13	41010000	41115000	8202	8223	chr13	41260000	41365000	8252	8273	chr13:0-114364328	1.53377	1.8803	2.13118
chr4	52515000	52620000	10503	10524	chr4	52935000	53040000	10587	10608	chr4:0-190214555	1.86579	1.89631	1.79629
chr13	41010000	41115000	8202	8223	chr13	41080000	41185000	8216	8237	chr13:0-114364328	1.8703	1.81974	1.80091
chr13	40870000	40975000	8174	8195	chr13	41010000	41115000	8202	8223	chr13:0-114364328	1.70705	2.08024	2.70681
chr13	40740000	40845000	8148	8169	chr13	41005000	41110000	8201	8222	chr13:0-114364328	2.61824	2.74676	3.47237
chr13	40735000	40840000	8147	8168	chr13	41145000	41250000	8229	8250	chr13:0-114364328	1.91475	1.31258	2.10611
chr13	40665000	40770000	8133	8154	chr13	40835000	40940000	8167	8188	chr13:0-114364328	0.827081	1.2302	1.90737
chr1	53895000	54000000	10779	10800	chr1	53995000	54100000	10799	10820	chr1:0-248956422	1.38599	1.60111	1.51204
chr13	40630000	40735000	8126	8147	chr13	40725000	40830000	8145	8166	chr13:0-114364328	2.01385	1.67686	2.16851
chr13	40355000	40460000	8071	8092	chr13	40725000	40830000	8145	8166	chr13:0-114364328	2.14193	2.06124	2.24352
chr13	40350000	40455000	8070	8091	chr13	40615000	40720000	8123	8144	chr13:0-114364328	1.78866	1.98896	1.93207
chr13	40015000	40120000	8003	8024	chr13	40630000	40735000	8126	8147	chr13:0-114364328	2.33328	3.48253	6.28012
chr4	47655000	47760000	9531	9552	chr4	48065000	48170000	9613	9634	chr4:0-190214555	1.40153	0.868753	0.953497
chr13	40010000	40115000	8002	8023	chr13	40725000	40830000	8145	8166	chr13:0-114364328	2.55373	2.13071	2.91579
chr13	39890000	39995000	7978	7999	chr13	40725000	40830000	8145	8166	chr13:0-114364328	1.89895	2.52328	2.63752
chr13	39890000	39995000	7978	7999	chr13	40630000	40735000	8126	8147	chr13:0-114364328	2.8609	3.16117	4.32385
chr13	39725000	39830000	7945	7966	chr13	40355000	40460000	8071	8092	chr13:0-114364328	1.83872	1.79864	2.23017
chr13	39725000	39830000	7945	7966	chr13	39825000	39930000	7965	7986	chr13:0-114364328	1.30122	1.29212	1.60344
chr4	46845000	46950000	9369	9390	chr4	46915000	47020000	9383	9404	chr4:0-190214555	1.25108	0.985579	1.04467
chr13	39725000	39830000	7945	7966	chr13	40725000	40830000	8145	8166	chr13:0-114364328	2.07246	2.16425	1.907
chr1	94205000	94310000	18841	18862	chr1	94270000	94375000	18854	18875	chr1:0-248956422	1.58776	1.91895	2.22122
chr1	53825000	53930000	10765	10786	chr1	53895000	54000000	10779	10800	chr1:0-248956422	2.05718	2.23351	2.57614
chr1	182905000	183010000	36581	36602	chr1	183475000	183580000	36695	36716	chr1:0-248956422	1.8979	1.30276	1.2881
chr13	39715000	39820000	7943	7964	chr13	40630000	40735000	8126	8147	chr13:0-114364328	1.88801	2.00419	2.70302
chr19	2385000	2490000	477	498	chr19	2725000	2830000	545	566	chr19:0-58617616	1.57815	1.68091	1.37165
chr13	39715000	39820000	7943	7964	chr13	39890000	39995000	7978	7999	chr13:0-114364328	1.65909	1.6444	2.26991
chr13	39715000	39820000	7943	7964	chr13	40015000	40120000	8003	8024	chr13:0-114364328	1.58067	1.62541	1.85779
chr13	39635000	39740000	7927	7948	chr13	39825000	39930000	7965	7986	chr13:0-114364328	1.67248	1.59583	1.79509
chr13	39635000	39740000	7927	7948	chr13	39720000	39825000	7944	7965	chr13:0-114364328	1.93843	1.94453	2.19839
chr19	2230000	2335000	446	467	chr19	2335000	2440000	467	488	chr19:0-58617616	1.37337	1.93873	1.99044
chr13	39630000	39735000	7926	7947	chr13	40725000	40830000	8145	8166	chr13:0-114364328	3.54042	3.32926	3.95202
chr13	39630000	39735000	7926	7947	chr13	40630000	40735000	8126	8147	chr13:0-114364328	2.82441	4.38479	5.77809
chr13	39630000	39735000	7926	7947	chr13	40015000	40120000	8003	8024	chr13:0-114364328	1.90354	2.51964	3.55035
chr13	39630000	39735000	7926	7947	chr13	39890000	39995000	7978	7999	chr13:0-114364328	2.45452	2.57499	4.13871
chr19	2115000	2220000	423	444	chr19	2485000	2590000	497	518	chr19:0-58617616	1.30914	1.9409	1.44896
chr13	39515000	39620000	7903	7924	chr13	40355000	40460000	8071	8092	chr13:0-114364328	1.33005	0.677966	1.96415
chr1	7250000	7355000	1450	1471	chr1	7350000	7455000	1470	1491	chr1:0-248956422	1.09391	1.42673	1.52251
chr1	53810000	53915000	10762	10783	chr1	54760000	54865000	10952	10973	chr1:0-248956422	2.58111	2.80324	3.32893
chr1	53810000	53915000	10762	10783	chr1	54760000	54865000	10952	10973	chr1:0-248956422	2.58111	2.80324	3.32893
chr13	39475000	39580000	7895	7916	chr13	39550000	39655000	7910	7931	chr13:0-114364328	1.80766	1.56856	1.83383
chr13	39435000	39540000	7887	7908	chr13	39555000	39660000	7911	7932	chr13:0-114364328	1.38173	1.62058	1.98741
chr13	39365000	39470000	7873	7894	chr13	39550000	39655000	7910	7931	chr13:0-114364328	2.37585	2.46257	3.08883
chr19	2105000	2210000	421	442	chr19	2585000	2690000	517	538	chr19:0-58617616	1.8316	3.62583	2.76927
chr13	39230000	39335000	7846	7867	chr13	39560000	39665000	7912	7933	chr13:0-114364328	1.44695	2.28131	3.02115
chr13	39230000	39335000	7846	7867	chr13	39560000	39665000	7912	7933	chr13:0-114364328	1.44695	2.28131	3.02115
chr13	39095000	39200000	7819	7840	chr13	39625000	39730000	7925	7946	chr13:0-114364328	2.20288	2.44491	3.92206
chr19	2100000	2205000	420	441	chr19	2220000	2325000	444	465	chr19:0-58617616	1.5143	1.84374	2.21449
chr13	39095000	39200000	7819	7840	chr13	39560000	39665000	7912	7933	chr13:0-114364328	2.52244	3.59964	5.7537
chr13	39095000	39200000	7819	7840	chr13	39210000	39315000	7842	7863	chr13:0-114364328	1.56715	1.58784	2.11437
chr4	39235000	39340000	7847	7868	chr4	39305000	39410000	7861	7882	chr4:0-190214555	1.15848	1.05853	1.10098
chr13	39095000	39200000	7819	7840	chr13	39365000	39470000	7873	7894	chr13:0-114364328	1.71262	1.67086	1.63121
chr13	39000000	39105000	7800	7821	chr13	39565000	39670000	7913	7934	chr13:0-114364328	2.33073	2.36766	3.2893
chr4	38880000	38985000	7776	7797	chr4	39080000	39185000	7816	7837	chr4:0-190214555	1.96218	2.15664	2.04645
chr13	38995000	39100000	7799	7820	chr13	39210000	39315000	7842	7863	chr13:0-114364328	1.67067	1.72736	2.53991
chr1	53810000	53915000	10762	10783	chr1	54440000	54545000	10888	10909	chr1:0-248956422	2.0691	2.85003	2.70344
chr13	38995000	39100000	7799	7820	chr13	39625000	39730000	7925	7946	chr13:0-114364328	2.83232	3.24274	4.03999
chr13	37825000	37930000	7565	7586	chr13	38865000	38970000	7773	7794	chr13:0-114364328	2.09357	2.51655	2.4953
chr13	37825000	37930000	7565	7586	chr13	38475000	38580000	7695	7716	chr13:0-114364328	2.22406	2.3798	2.81068
chr13	37820000	37925000	7564	7585	chr13	38295000	38400000	7659	7680	chr13:0-114364328	1.93143	1.82824	2.5277
chr13	37820000	37925000	7564	7585	chr13	38170000	38275000	7634	7655	chr13:0-114364328	2.13239	2.48428	3.67427
chr13	37825000	37930000	7565	7586	chr13	37995000	38100000	7599	7620	chr13:0-114364328	1.90724	2.32365	2.77649
chr13	37745000	37850000	7549	7570	chr13	37810000	37915000	7562	7583	chr13:0-114364328	1.18945	1.41476	1.45859
chr13	37725000	37830000	7545	7566	chr13	37815000	37920000	7563	7584	chr13:0-114364328	1.52335	1.40282	1.75046
chr13	37715000	37820000	7543	7564	chr13	37995000	38100000	7599	7620	chr13:0-114364328	1.84363	2.17738	3.03068
chr13	37600000	37705000	7520	7541	chr13	37665000	37770000	7533	7554	chr13:0-114364328	1.20706	1.28019	1.64238
chr1	53810000	53915000	10762	10783	chr1	54030000	54135000	10806	10827	chr1:0-248956422	2.0019	2.57616	3.90482
chr13	37595000	37700000	7519	7540	chr13	38865000	38970000	7773	7794	chr13:0-114364328	1.70401	2.59864	3.12439
chr4	37755000	37860000	7551	7572	chr4	38115000	38220000	7623	7644	chr4:0-190214555	2.63582	2.73018	2.32785
chr13	37595000	37700000	7519	7540	chr13	38475000	38580000	7695	7716	chr13:0-114364328	2.34788	2.36587	2.97292
chr13	37595000	37700000	7519	7540	chr13	37995000	38100000	7599	7620	chr13:0-114364328	2.86423	3.42324	4.98574
chr13	37590000	37695000	7518	7539	chr13	37890000	37995000	7578	7599	chr13:0-114364328	1.89072	2.13447	2.63299
chr19	745000	850000	149	170	chr19	1195000	1300000	239	260	chr19:0-58617616	1.88387	1.94104	1.89944
chr13	37590000	37695000	7518	7539	chr13	37815000	37920000	7563	7584	chr13:0-114364328	2.45759	3.29439	4.79794
chr13	37590000	37695000	7518	7539	chr13	37725000	37830000	7545	7566	chr13:0-114364328	1.76873	1.86573	2.35847
chr4	37405000	37510000	7481	7502	chr4	37725000	37830000	7545	7566	chr4:0-190214555	1.87565	1.45776	1.16742
chr13	37585000	37690000	7517	7538	chr13	38170000	38275000	7634	7655	chr13:0-114364328	2.44444	4.80789	4.29529
chr13	37585000	37690000	7517	7538	chr13	38305000	38410000	7661	7682	chr13:0-114364328	1.91074	2.11199	3.60607
chr13	37440000	37545000	7488	7509	chr13	37545000	37650000	7509	7530	chr13:0-114364328	1.75552	1.82901	2.22953
chr13	37435000	37540000	7487	7508	chr13	37545000	37650000	7509	7530	chr13:0-114364328	1.72502	1.99224	2.36304
chr1	53815000	53920000	10763	10784	chr1	53905000	54010000	10781	10802	chr1:0-248956422	2.02937	2.519	3.16915
chr4	28075000	28180000	5615	5636	chr4	28235000	28340000	5647	5668	chr4:0-190214555	1.31794	1.15981	0.830316
chr13	37265000	37370000	7453	7474	chr13	37375000	37480000	7475	7496	chr13:0-114364328	1.115	1.20787	1.24345
chr13	37255000	37360000	7451	7472	chr13	37545000	37650000	7509	7530	chr13:0-114364328	2.06975	2.0213	2.70693
chr13	37055000	37160000	7411	7432	chr13	37550000	37655000	7510	7531	chr13:0-114364328	2.59659	3.03173	4.96648
chr13	37055000	37160000	7411	7432	chr13	37445000	37550000	7489	7510	chr13:0-114364328	1.48231	1.30055	1.56378
chr13	37025000	37130000	7405	7426	chr13	37995000	38100000	7599	7620	chr13:0-114364328	2.6829	3.02264	2.84878
chr4	26685000	26790000	5337	5358	chr4	26805000	26910000	5361	5382	chr4:0-190214555	1.74624	1.83691	1.62306
chr13	36950000	37055000	7390	7411	chr13	37015000	37120000	7403	7424	chr13:0-114364328	2.43072	2.60473	3.68222
chr13	36805000	36910000	7361	7382	chr13	37015000	37120000	7403	7424	chr13:0-114364328	2.9007	3.39756	3.39876
chr13	36805000	36910000	7361	7382	chr13	36930000	37035000	7386	7407	chr13:0-114364328	3.18624	4.89499	6.35592
chr13	36370000	36475000	7274	7295	chr13	36930000	37035000	7386	7407	chr13:0-114364328	2.61683	3.47228	4.96854
chr13	36375000	36480000	7275	7296	chr13	36765000	36870000	7353	7374	chr13:0-114364328	1.34438	1.50559	1.64658
chr1	53435000	53540000	10687	10708	chr1	53775000	53880000	10755	10776	chr1:0-248956422	1.71299	1.81742	2.35484
chr13	36370000	36475000	7274	7295	chr13	36685000	36790000	7337	7358	chr13:0-114364328	1.73157	2.31411	3.14047
chr13	36365000	36470000	7273	7294	chr13	37015000	37120000	7403	7424	chr13:0-114364328	2.78492	4.57847	7.25093
chr13	36295000	36400000	7259	7280	chr13	36685000	36790000	7337	7358	chr13:0-114364328	1.41856	1.599	2.16478
chr13	36295000	36400000	7259	7280	chr13	36935000	37040000	7387	7408	chr13:0-114364328	1.19479	1.61786	2.00023
chr13	36245000	36350000	7249	7270	chr13	36775000	36880000	7355	7376	chr13:0-114364328	1.89822	2.5346	2.18208
chr13	36230000	36335000	7246	7267	chr13	36930000	37035000	7386	7407	chr13:0-114364328	3.26918	3.32186	3.61238
chr13	36230000	36335000	7246	7267	chr13	36685000	36790000	7337	7358	chr13:0-114364328	2.57517	3.35301	5.33601
chr13	36230000	36335000	7246	7267	chr13	36345000	36450000	7269	7290	chr13:0-114364328	2.70341	3.12476	3.98045
chr13	36230000	36335000	7246	7267	chr13	36295000	36400000	7259	7280	chr13:0-114364328	1.42511	1.32396	1.81957
chr13	35925000	36030000	7185	7206	chr13	36685000	36790000	7337	7358	chr13:0-114364328	2.74326	2.96925	3.91113
chr1	93825000	93930000	18765	18786	chr1	94285000	94390000	18857	18878	chr1:0-248956422	1.90271	2.2365	2.58367
chr1	53435000	53540000	10687	10708	chr1	53700000	53805000	10740	10761	chr1:0-248956422	2.82582	3.44877	5.26477
chr13	35925000	36030000	7185	7206	chr13	36225000	36330000	7245	7266	chr13:0-114364328	5.07545	8.60441	11.1679
chr13	35925000	36030000	7185	7206	chr13	36925000	37030000	7385	7406	chr13:0-114364328	2.42839	3.3404	3.01305
chr13	35925000	36030000	7185	7206	chr13	36345000	36450000	7269	7290	chr13:0-114364328	1.88436	2.37576	2.15228
chr13	35770000	35875000	7154	7175	chr13	35900000	36005000	7180	7201	chr13:0-114364328	2.61606	3.14806	3.89446
chr13	35670000	35775000	7134	7155	chr13	35900000	36005000	7180	7201	chr13:0-114364328	3.72692	4.17927	4.644
chr13	35675000	35780000	7135	7156	chr13	35765000	35870000	7153	7174	chr13:0-114364328	1.61443	2.22725	2.85204
chr18	74915000	75020000	14983	15004	chr18	76305000	76410000	15261	15282	chr18:0-80373285	1.70684	2.2009	1.3861
chr13	35670000	35775000	7134	7155	chr13	35735000	35840000	7147	7168	chr13:0-114364328	2.00093	2.15729	3.10483
chr13	35580000	35685000	7116	7137	chr13	35740000	35845000	7148	7169	chr13:0-114364328	1.40224	1.89779	2.6107
chr13	35580000	35685000	7116	7137	chr13	35670000	35775000	7134	7155	chr13:0-114364328	1.63316	2.29676	4.01031
chr13	35575000	35680000	7115	7136	chr13	35905000	36010000	7181	7202	chr13:0-114364328	2.59143	2.94779	3.45648
chr1	53435000	53540000	10687	10708	chr1	53630000	53735000	10726	10747	chr1:0-248956422	1.48445	1.51101	1.85774
chr13	35425000	35530000	7085	7106	chr13	35715000	35820000	7143	7164	chr13:0-114364328	1.55047	1.86251	2.03951
chr13	35425000	35530000	7085	7106	chr13	35670000	35775000	7134	7155	chr13:0-114364328	2.6224	3.64432	4.52278
chr13	35425000	35530000	7085	7106	chr13	35575000	35680000	7115	7136	chr13:0-114364328	1.61069	2.26806	3.19103
chr13	35425000	35530000	7085	7106	chr13	35500000	35605000	7100	7121	chr13:0-114364328	1.41167	1.42366	2.10738
chr4	19655000	19760000	3931	3952	chr4	19905000	20010000	3981	4002	chr4:0-190214555	1.28017	1.11915	1.19913
chr13	35425000	35530000	7085	7106	chr13	35875000	35980000	7175	7196	chr13:0-114364328	1.46246	1.40135	1.2552
chr13	35425000	35530000	7085	7106	chr13	35665000	35770000	7133	7154	chr13:0-114364328	2.92302	4.06815	5.91121
chr13	35165000	35270000	7033	7054	chr13	35905000	36010000	7181	7202	chr13:0-114364328	2.41289	2.12489	2.49267
chr4	19255000	19360000	3851	3872	chr4	20085000	20190000	4017	4038	chr4:0-190214555	1.97105	1.33885	1.23658
chr13	35160000	35265000	7032	7053	chr13	35765000	35870000	7153	7174	chr13:0-114364328	1.59406	1.8765	2.64691
chr18	73985000	74090000	14797	14818	chr18	74295000	74400000	14859	14880	chr18:0-80373285	2.09653	2.56888	2.38971
chr13	35160000	35265000	7032	7053	chr13	35670000	35775000	7134	7155	chr13:0-114364328	1.73955	2.20436	2.99839
chr13	35165000	35270000	7033	7054	chr13	35425000	35530000	7085	7106	chr13:0-114364328	1.43636	1.55761	1.65384
chr1	53435000	53540000	10687	10708	chr1	53540000	53645000	10708	10729	chr1:0-248956422	1.41059	1.42543	1.69198
chr18	73155000	73260000	14631	14652	chr18	74065000	74170000	14813	14834	chr18:0-80373285	1.03266	1.48448	1.47873
chr13	35155000	35260000	7031	7052	chr13	35575000	35680000	7115	7136	chr13:0-114364328	1.5832	1.335	2.7887
chr18	72715000	72820000	14543	14564	chr18	74145000	74250000	14829	14850	chr18:0-80373285	1.5696	1.63886	1.49843
chr13	35110000	35215000	7022	7043	chr13	35670000	35775000	7134	7155	chr13:0-114364328	2.41541	3.45843	3.36966
chr13	34305000	34410000	6861	6882	chr13	35100000	35205000	7020	7041	chr13:0-114364328	1.87647	2.3691	2.41257
chr13	34155000	34260000	6831	6852	chr13	34305000	34410000	6861	6882	chr13:0-114364328	1.36605	1.38926	1.6155
chr13	34105000	34210000	6821	6842	chr13	34305000	34410000	6861	6882	chr13:0-114364328	1.45824	1.62066	1.97145
chr18	72715000	72820000	14543	14564	chr18	73515000	73620000	14703	14724	chr18:0-80373285	1.75834	2.12623	1.5094
chr13	34025000	34130000	6805	6826	chr13	35105000	35210000	7021	7042	chr13:0-114364328	3.08112	2.93029	4.2552
chr13	34025000	34130000	6805	6826	chr13	34305000	34410000	6861	6882	chr13:0-114364328	1.83032	1.25078	1.70321
chr13	34025000	34130000	6805	6826	chr13	34155000	34260000	6831	6852	chr13:0-114364328	1.36724	1.24037	1.56907
chr13	34025000	34130000	6805	6826	chr13	34105000	34210000	6821	6842	chr13:0-114364328	1.17682	1.10579	1.37562
chr13	33880000	33985000	6776	6797	chr13	35105000	35210000	7021	7042	chr13:0-114364328	3.60137	4.5493	6.0456
chr1	53425000	53530000	10685	10706	chr1	53915000	54020000	10783	10804	chr1:0-248956422	0.993932	1.24139	1.57672
chr13	33880000	33985000	6776	6797	chr13	34025000	34130000	6805	6826	chr13:0-114364328	2.72994	3.02012	4.16675
chr18	70885000	70990000	14177	14198	chr18	72495000	72600000	14499	14520	chr18:0-80373285	1.71111	1.67725	2.19893
chr13	33750000	33855000	6750	6771	chr13	35105000	35210000	7021	7042	chr13:0-114364328	2.43236	2.95474	3.89133
chr13	33750000	33855000	6750	6771	chr13	34025000	34130000	6805	6826	chr13:0-114364328	1.66428	1.83456	2.25044
chr13	33675000	33780000	6735	6756	chr13	35105000	35210000	7021	7042	chr13:0-114364328	2.51889	3.9056	3.09506
chr13	33590000	33695000	6718	6739	chr13	33670000	33775000	6734	6755	chr13:0-114364328	1.37	1.39198	1.40851
chr4	16465000	16570000	3293	3314	chr4	16865000	16970000	3373	3394	chr4:0-190214555	2.15697	1.69225	1.70014
chr13	33495000	33600000	6699	6720	chr13	35115000	35220000	7023	7044	chr13:0-114364328	3.43957	4.40271	6.73794
chr13	33490000	33595000	6698	6719	chr13	33670000	33775000	6734	6755	chr13:0-114364328	2.78592	3.67434	4.69419
chr13	33400000	33505000	6680	6701	chr13	33490000	33595000	6698	6719	chr13:0-114364328	1.29824	1.54858	1.9164
chr13	33305000	33410000	6661	6682	chr13	33675000	33780000	6735	6756	chr13:0-114364328	1.90687	1.78206	1.73732
chr4	16245000	16350000	3249	3270	chr4	16745000	16850000	3349	3370	chr4:0-190214555	1.79747	2.01483	1.79242
chr13	33300000	33405000	6660	6681	chr13	33490000	33595000	6698	6719	chr13:0-114364328	1.70483	2.08886	2.25202
chr1	53230000	53335000	10646	10667	chr1	53335000	53440000	10667	10688	chr1:0-248956422	2.48873	3.47426	5.51091
chr18	68795000	68900000	13759	13780	chr18	70125000	70230000	14025	14046	chr18:0-80373285	1.58636	2.22781	2.35799
chr13	33300000	33405000	6660	6681	chr13	33435000	33540000	6687	6708	chr13:0-114364328	1.23933	1.18756	1.42115
chr13	33235000	33340000	6647	6668	chr13	33490000	33595000	6698	6719	chr13:0-114364328	1.71776	2.10164	2.56257
chr13	33235000	33340000	6647	6668	chr13	33300000	33405000	6660	6681	chr13:0-114364328	1.17652	1.29447	1.44242
chr13	33185000	33290000	6637	6658	chr13	33675000	33780000	6735	6756	chr13:0-114364328	1.69756	2.18292	2.0198
chr18	67885000	67990000	13577	13598	chr18	68575000	68680000	13715	13736	chr18:0-80373285	1.10882	1.41986	1.42129
chr13	33185000	33290000	6637	6658	chr13	33295000	33400000	6659	6680	chr13:0-114364328	1.24484	1.42049	1.74364
chr13	33175000	33280000	6635	6656	chr13	33490000	33595000	6698	6719	chr13:0-114364328	2.24009	3.02346	3.41431
chr13	33175000	33280000	6635	6656	chr13	33435000	33540000	6687	6708	chr13:0-114364328	1.24729	1.48688	2.00428
chr13	33165000	33270000	6633	6654	chr13	33230000	33335000	6646	6667	chr13:0-114364328	1.20553	1.29203	1.43383
chr13	33075000	33180000	6615	6636	chr13	33490000	33595000	6698	6719	chr13:0-114364328	1.95947	1.94297	2.02177
chr13	33075000	33180000	6615	6636	chr13	33230000	33335000	6646	6667	chr13:0-114364328	1.35695	1.49706	1.79062
chr1	7245000	7350000	1449	1470	chr1	7595000	7700000	1519	1540	chr1:0-248956422	1.96064	2.08519	2.4577
chr1	53225000	53330000	10645	10666	chr1	53700000	53805000	10740	10761	chr1:0-248956422	2.82603	2.69228	2.41465
chr13	33075000	33180000	6615	6636	chr13	33675000	33780000	6735	6756	chr13:0-114364328	1.56705	1.40543	1.75272
chr18	67465000	67570000	13493	13514	chr18	67730000	67835000	13546	13567	chr18:0-80373285	1.55583	1.7299	2.24761
chr13	33070000	33175000	6614	6635	chr13	33175000	33280000	6635	6656	chr13:0-114364328	1.37529	1.60366	2.07134
chr13	32605000	32710000	6521	6542	chr13	33495000	33600000	6699	6720	chr13:0-114364328	1.55805	1.62329	1.57033
chr13	32535000	32640000	6507	6528	chr13	33670000	33775000	6734	6755	chr13:0-114364328	2.9073	3.14277	4.16255
chr13	32535000	32640000	6507	6528	chr13	33490000	33595000	6698	6719	chr13:0-114364328	3.00906	3.15844	3.68849
chr13	32535000	32640000	6507	6528	chr13	32600000	32705000	6520	6541	chr13:0-114364328	1.81929	2.06298	2.70265
chr13	32535000	32640000	6507	6528	chr13	33075000	33180000	6615	6636	chr13:0-114364328	1.78186	1.81098	2.40758
chr13	32535000	32640000	6507	6528	chr13	32855000	32960000	6571	6592	chr13:0-114364328	2.25449	2.13541	2.64866
chr13	32415000	32520000	6483	6504	chr13	32530000	32635000	6506	6527	chr13:0-114364328	1.64807	1.40468	2.04921
chr13	32330000	32435000	6466	6487	chr13	32530000	32635000	6506	6527	chr13:0-114364328	2.17924	1.73595	2.80945
chr1	93390000	93495000	18678	18699	chr1	93680000	93785000	18736	18757	chr1:0-248956422	1.71984	2.12751	2.02235
chr1	53225000	53330000	10645	10666	chr1	53420000	53525000	10684	10705	chr1:0-248956422	2.15736	2.60796	3.68504
chr13	32195000	32300000	6439	6460	chr13	32530000	32635000	6506	6527	chr13:0-114364328	1.79658	1.91017	2.63157
chr13	32195000	32300000	6439	6460	chr13	32260000	32365000	6452	6473	chr13:0-114364328	1.87237	2.05615	3.22635
chr13	32110000	32215000	6422	6443	chr13	32260000	32365000	6452	6473	chr13:0-114364328	1.51226	1.59284	2.66469
chr18	63695000	63800000	12739	12760	chr18	63770000	63875000	12754	12775	chr18:0-80373285	1.16259	1.40602	1.45344
chr13	32110000	32215000	6422	6443	chr13	32175000	32280000	6435	6456	chr13:0-114364328	1.11834	1.1866	1.5078
chr18	63690000	63795000	12738	12759	chr18	63885000	63990000	12777	12798	chr18:0-80373285	1.29666	1.38029	1.43465
chr13	31980000	32085000	6396	6417	chr13	32075000	32180000	6415	6436	chr13:0-114364328	1.28658	1.57969	1.84679
chr13	31965000	32070000	6393	6414	chr13	32530000	32635000	6506	6527	chr13:0-114364328	1.72834	2.63947	4.04457
chr4	10525000	10630000	2105	2126	chr4	12675000	12780000	2535	2556	chr4:0-190214555	2.31336	2.31675	3.65385
chr13	31965000	32070000	6393	6414	chr13	32260000	32365000	6452	6473	chr13:0-114364328	2.51318	3.5692	5.55089
chr13	31965000	32070000	6393	6414	chr13	32195000	32300000	6439	6460	chr13:0-114364328	1.51064	1.80206	2.1655
chr13	31965000	32070000	6393	6414	chr13	32595000	32700000	6519	6540	chr13:0-114364328	1.47551	1.52804	1.66451
chr13	31865000	31970000	6373	6394	chr13	32365000	32470000	6473	6494	chr13:0-114364328	1.54268	1.9576	1.80518
chr1	53225000	53330000	10645	10666	chr1	53345000	53450000	10669	10690	chr1:0-248956422	3.36095	4.3179	6.71123
chr13	31860000	31965000	6372	6393	chr13	32260000	32365000	6452	6473	chr13:0-114364328	3.07327	3.69762	4.55242
chr13	31860000	31965000	6372	6393	chr13	32110000	32215000	6422	6443	chr13:0-114364328	1.6203	1.61541	2.04671
chr13	31860000	31965000	6372	6393	chr13	31965000	32070000	6393	6414	chr13:0-114364328	2.29738	2.26492	3.17196
chr13	31855000	31960000	6371	6392	chr13	32530000	32635000	6506	6527	chr13:0-114364328	3.92059	6.02844	7.62364
chr13	31605000	31710000	6321	6342	chr13	31745000	31850000	6349	6370	chr13:0-114364328	0.989026	1.50004	1.89883
chr13	31575000	31680000	6315	6336	chr13	31695000	31800000	6339	6360	chr13:0-114364328	1.45035	1.30406	1.45391
chr13	31485000	31590000	6297	6318	chr13	31745000	31850000	6349	6370	chr13:0-114364328	2.08891	2.46338	3.42195
chr13	31485000	31590000	6297	6318	chr13	31690000	31795000	6338	6359	chr13:0-114364328	2.29592	2.84174	4.50299
chr13	31380000	31485000	6276	6297	chr13	31845000	31950000	6369	6390	chr13:0-114364328	1.77447	2.28349	2.76068
chr13	31380000	31485000	6276	6297	chr13	31745000	31850000	6349	6370	chr13:0-114364328	2.65845	3.98737	5.4543
chr1	53055000	53160000	10611	10632	chr1	53130000	53235000	10626	10647	chr1:0-248956422	1.35116	1.74769	1.84732
chr13	31380000	31485000	6276	6297	chr13	31690000	31795000	6338	6359	chr13:0-114364328	3.59154	4.17939	6.6492
chr13	31380000	31485000	6276	6297	chr13	31485000	31590000	6297	6318	chr13:0-114364328	1.70395	1.80349	2.1164
chr13	31185000	31290000	6237	6258	chr13	31690000	31795000	6338	6359	chr13:0-114364328	1.72283	2.10812	2.33872
chr13	31185000	31290000	6237	6258	chr13	31370000	31475000	6274	6295	chr13:0-114364328	2.97342	3.86292	6.52043
chr13	31145000	31250000	6229	6250	chr13	31370000	31475000	6274	6295	chr13:0-114364328	2.29842	2.80843	3.26645
chr13	31110000	31215000	6222	6243	chr13	31700000	31805000	6340	6361	chr13:0-114364328	1.66109	1.86012	2.39706
chr13	31000000	31105000	6200	6221	chr13	31370000	31475000	6274	6295	chr13:0-114364328	2.75896	4.27526	4.62257
chr18	62535000	62640000	12507	12528	chr18	62745000	62850000	12549	12570	chr18:0-80373285	1.57805	1.70745	1.64427
chr13	30925000	31030000	6185	6206	chr13	30990000	31095000	6198	6219	chr13:0-114364328	1.4413	1.46298	1.80701
chr13	30815000	30920000	6163	6184	chr13	31110000	31215000	6222	6243	chr13:0-114364328	1.57325	1.75408	1.68048
chr13	30815000	30920000	6163	6184	chr13	30990000	31095000	6198	6219	chr13:0-114364328	1.74774	2.13791	2.40736
chr1	53010000	53115000	10602	10623	chr1	53130000	53235000	10626	10647	chr1:0-248956422	1.53162	1.55224	1.65951
chr13	30815000	30920000	6163	6184	chr13	30925000	31030000	6185	6206	chr13:0-114364328	1.18578	1.26877	1.4749
chr13	30750000	30855000	6150	6171	chr13	30990000	31095000	6198	6219	chr13:0-114364328	2.41359	3.14581	4.19908
chr13	30750000	30855000	6150	6171	chr13	30815000	30920000	6163	6184	chr13:0-114364328	1.68626	1.73372	2.73163
chr13	30625000	30730000	6125	6146	chr13	30990000	31095000	6198	6219	chr13:0-114364328	1.76168	2.45858	2.95831
chr13	30625000	30730000	6125	6146	chr13	30750000	30855000	6150	6171	chr13:0-114364328	1.94476	2.46512	3.85984
chr13	30625000	30730000	6125	6146	chr13	30690000	30795000	6138	6159	chr13:0-114364328	1.14519	1.19879	1.34505
chr13	30625000	30730000	6125	6146	chr13	30815000	30920000	6163	6184	chr13:0-114364328	1.62368	1.74468	2.06344
chr13	30625000	30730000	6125	6146	chr13	30745000	30850000	6149	6170	chr13:0-114364328	2.04673	2.63512	4.21693
chr13	30565000	30670000	6113	6134	chr13	30995000	31100000	6199	6220	chr13:0-114364328	1.85993	2.0835	2.06227
chr13	30565000	30670000	6113	6134	chr13	30815000	30920000	6163	6184	chr13:0-114364328	1.54216	1.58689	1.73802
chr1	52855000	52960000	10571	10592	chr1	53135000	53240000	10627	10648	chr1:0-248956422	2.08043	2.52642	3.24483
chr1	52855000	52960000	10571	10592	chr1	53135000	53240000	10627	10648	chr1:0-248956422	2.08043	2.52642	3.24483
chr13	30565000	30670000	6113	6134	chr13	30750000	30855000	6150	6171	chr13:0-114364328	1.66925	2.04783	2.45628
chr4	205000	310000	41	62	chr4	605000	710000	121	142	chr4:0-190214555	2.02957	1.52278	1.4508
chr13	30525000	30630000	6105	6126	chr13	30995000	31100000	6199	6220	chr13:0-114364328	1.7657	2.27636	2.21077
chr18	61275000	61380000	12255	12276	chr18	61855000	61960000	12371	12392	chr18:0-80373285	2.55	2.91723	2.22378
chr13	30415000	30520000	6083	6104	chr13	30990000	31095000	6198	6219	chr13:0-114364328	2.27893	2.31622	2.87116
chr13	30415000	30520000	6083	6104	chr13	30815000	30920000	6163	6184	chr13:0-114364328	1.78096	1.59831	1.74353
chr13	30415000	30520000	6083	6104	chr13	30750000	30855000	6150	6171	chr13:0-114364328	2.16364	2.42046	2.73377
chr13	30415000	30520000	6083	6104	chr13	30520000	30625000	6104	6125	chr13:0-114364328	1.53425	1.82967	2.46394
chr13	30290000	30395000	6058	6079	chr13	30750000	30855000	6150	6171	chr13:0-114364328	1.47245	1.24374	1.68066
chr13	30290000	30395000	6058	6079	chr13	30520000	30625000	6104	6125	chr13:0-114364328	1.2236	1.16646	1.57944
chr13	30290000	30395000	6058	6079	chr13	30370000	30475000	6074	6095	chr13:0-114364328	1.15056	1.16111	1.28323
chr13	30285000	30390000	6057	6078	chr13	30405000	30510000	6081	6102	chr13:0-114364328	1.33003	1.4435	1.764
chr1	52790000	52895000	10558	10579	chr1	53135000	53240000	10627	10648	chr1:0-248956422	1.54882	1.85203	2.15197
chr13	30255000	30360000	6051	6072	chr13	30565000	30670000	6113	6134	chr13:0-114364328	1.24363	1.32058	1.54294
chr13	30255000	30360000	6051	6072	chr13	30375000	30480000	6075	6096	chr13:0-114364328	1.17781	1.34283	1.49991
chr13	30205000	30310000	6041	6062	chr13	30405000	30510000	6081	6102	chr13:0-114364328	1.77734	1.84061	2.45509
chr13	30080000	30185000	6016	6037	chr13	30990000	31095000	6198	6219	chr13:0-114364328	3.31458	3.67433	5.47405
chr13	30080000	30185000	6016	6037	chr13	30750000	30855000	6150	6171	chr13:0-114364328	2.7489	3.58476	5.01131
chr13	30085000	30190000	6017	6038	chr13	30525000	30630000	6105	6126	chr13:0-114364328	2.60167	3.11354	3.85687
chr3	194425000	194530000	38885	38906	chr3	194545000	194650000	38909	38930	chr3:0-198295559	2.25904	2.91632	3.80397
chr13	30080000	30185000	6016	6037	chr13	30405000	30510000	6081	6102	chr13:0-114364328	3.33075	4.48037	5.23498
chr13	30080000	30185000	6016	6037	chr13	30290000	30395000	6058	6079	chr13:0-114364328	1.98214	2.34142	2.79178
chr13	29980000	30085000	5996	6017	chr13	30060000	30165000	6012	6033	chr13:0-114364328	1.72256	1.77469	2.16471
chr13	29940000	30045000	5988	6009	chr13	30060000	30165000	6012	6033	chr13:0-114364328	1.95523	2.20004	2.62012
chr1	52650000	52755000	10530	10551	chr1	53135000	53240000	10627	10648	chr1:0-248956422	2.78508	3.20711	3.71634
chr13	29870000	29975000	5974	5995	chr13	30060000	30165000	6012	6033	chr13:0-114364328	2.518	2.86657	4.49108
chr13	29870000	29975000	5974	5995	chr13	29995000	30100000	5999	6020	chr13:0-114364328	1.11886	1.03967	1.41641
chr13	29875000	29980000	5975	5996	chr13	29975000	30080000	5995	6016	chr13:0-114364328	1.26544	1.35932	1.71648
chr13	29870000	29975000	5974	5995	chr13	29940000	30045000	5988	6009	chr13:0-114364328	1.15159	1.17585	1.47578
chr13	29795000	29900000	5959	5980	chr13	30060000	30165000	6012	6033	chr13:0-114364328	2.63104	3.43487	5.14941
chr13	29795000	29900000	5959	5980	chr13	29940000	30045000	5988	6009	chr13:0-114364328	1.35124	1.39315	1.66442
chr13	29795000	29900000	5959	5980	chr13	29870000	29975000	5974	5995	chr13:0-114364328	1.94243	2.23059	2.98763
chr3	192775000	192880000	38555	38576	chr3	194275000	194380000	38855	38876	chr3:0-198295559	2.64514	1.81978	1.98271
chr13	29720000	29825000	5944	5965	chr13	30060000	30165000	6012	6033	chr13:0-114364328	2.75323	3.18093	4.9371
chr13	29720000	29825000	5944	5965	chr13	29870000	29975000	5974	5995	chr13:0-114364328	1.48661	1.82304	1.74704
chr13	29720000	29825000	5944	5965	chr13	29795000	29900000	5959	5980	chr13:0-114364328	1.65355	1.86753	2.7958
chr1	52650000	52755000	10530	10551	chr1	52870000	52975000	10574	10595	chr1:0-248956422	2.00976	2.25489	2.69655
chr13	29665000	29770000	5933	5954	chr13	30060000	30165000	6012	6033	chr13:0-114364328	2.29638	2.84928	3.37405
chr13	29545000	29650000	5909	5930	chr13	30065000	30170000	6013	6034	chr13:0-114364328	1.59189	1.90698	1.998
chr3	192515000	192620000	38503	38524	chr3	194265000	194370000	38853	38874	chr3:0-198295559	3.32839	4.51468	3.60554
chr13	29540000	29645000	5908	5929	chr13	29655000	29760000	5931	5952	chr13:0-114364328	1.61844	2.14084	2.94327
chr13	29460000	29565000	5892	5913	chr13	29790000	29895000	5958	5979	chr13:0-114364328	1.91848	2.37028	2.87829
chr13	29460000	29565000	5892	5913	chr13	29540000	29645000	5908	5929	chr13:0-114364328	1.67283	2.16995	2.86393
chr13	29455000	29560000	5891	5912	chr13	30060000	30165000	6012	6033	chr13:0-114364328	2.71402	2.84652	2.46466
chr13	29455000	29560000	5891	5912	chr13	29655000	29760000	5931	5952	chr13:0-114364328	2.94804	3.72852	5.50696
chr13	29345000	29450000	5869	5890	chr13	29420000	29525000	5884	5905	chr13:0-114364328	1.74383	1.6943	2.09979
chr3	191195000	191300000	38239	38260	chr3	191340000	191445000	38268	38289	chr3:0-198295559	2.33811	2.56203	3.31023
chr13	29315000	29420000	5863	5884	chr13	29655000	29760000	5931	5952	chr13:0-114364328	2.24543	2.20493	2.4228
chr13	29160000	29265000	5832	5853	chr13	29295000	29400000	5859	5880	chr13:0-114364328	1.25797	1.3032	2.27009
chr1	52650000	52755000	10530	10551	chr1	52770000	52875000	10554	10575	chr1:0-248956422	2.11837	2.07083	2.56665
chr13	29055000	29160000	5811	5832	chr13	29315000	29420000	5863	5884	chr13:0-114364328	1.19806	1.26358	1.76276
chr13	28765000	28870000	5753	5774	chr13	29210000	29315000	5842	5863	chr13:0-114364328	1.96457	1.95489	2.54625
chr13	28755000	28860000	5751	5772	chr13	29315000	29420000	5863	5884	chr13:0-114364328	3.75911	4.65907	7.27459
chr13	28635000	28740000	5727	5748	chr13	29315000	29420000	5863	5884	chr13:0-114364328	1.86162	2.67212	2.37251
chr13	28630000	28735000	5726	5747	chr13	28745000	28850000	5749	5770	chr13:0-114364328	3.6594	5.55971	7.29603
chr13	28480000	28585000	5696	5717	chr13	28585000	28690000	5717	5738	chr13:0-114364328	1.70396	1.81217	2.37664
chr13	28445000	28550000	5689	5710	chr13	28585000	28690000	5717	5738	chr13:0-114364328	1.75166	1.72689	2.25672
chr13	28445000	28550000	5689	5710	chr13	28745000	28850000	5749	5770	chr13:0-114364328	1.88966	2.07296	2.10513
chr3	188925000	189030000	37785	37806	chr3	189085000	189190000	37817	37838	chr3:0-198295559	2.38202	2.63277	2.94286
chr13	28350000	28455000	5670	5691	chr13	28585000	28690000	5717	5738	chr13:0-114364328	1.75973	1.70041	2.09562
chr3	188465000	188570000	37693	37714	chr3	188905000	189010000	37781	37802	chr3:0-198295559	1.74225	1.71203	2.35823
chr13	28275000	28380000	5655	5676	chr13	28345000	28450000	5669	5690	chr13:0-114364328	1.4727	1.89408	2.60266
chr1	7245000	7350000	1449	1470	chr1	7420000	7525000	1484	1505	chr1:0-248956422	1.31817	1.4164	1.86244
chr1	52355000	52460000	10471	10492	chr1	53135000	53240000	10627	10648	chr1:0-248956422	1.51785	1.56422	1.48423
chr13	28270000	28375000	5654	5675	chr13	28745000	28850000	5749	5770	chr13:0-114364328	2.44977	3.11362	3.04512
chr13	28270000	28375000	5654	5675	chr13	28585000	28690000	5717	5738	chr13:0-114364328	2.14109	2.51262	3.2407
chr18	57585000	57690000	11517	11538	chr18	57825000	57930000	11565	11586	chr18:0-80373285	1.56948	2.40994	2.36726
chr13	28270000	28375000	5654	5675	chr13	28440000	28545000	5688	5709	chr13:0-114364328	1.81415	2.10628	2.76596
chr13	28265000	28370000	5653	5674	chr13	29315000	29420000	5863	5884	chr13:0-114364328	1.9189	1.96161	2.77752
chr13	28085000	28190000	5617	5638	chr13	28605000	28710000	5721	5742	chr13:0-114364328	1.4684	1.60819	2.16257
chr18	56815000	56920000	11363	11384	chr18	57495000	57600000	11499	11520	chr18:0-80373285	1.19038	1.55441	1.78253
chr13	28005000	28110000	5601	5622	chr13	28245000	28350000	5649	5670	chr13:0-114364328	1.29492	1.32431	2.0289
chr3	187695000	187800000	37539	37560	chr3	188475000	188580000	37695	37716	chr3:0-198295559	2.11996	1.84945	2.07477
chr13	27995000	28100000	5599	5620	chr13	28085000	28190000	5617	5638	chr13:0-114364328	1.19285	1.42654	1.38732
chr13	27815000	27920000	5563	5584	chr13	27900000	28005000	5580	5601	chr13:0-114364328	0.993956	1.23215	1.36187
chr13	27780000	27885000	5556	5577	chr13	27930000	28035000	5586	5607	chr13:0-114364328	3.45555	4.28546	5.44916
chr13	27485000	27590000	5497	5518	chr13	27935000	28040000	5587	5608	chr13:0-114364328	2.01579	2.19659	2.55678
chr1	52350000	52455000	10470	10491	chr1	52635000	52740000	10527	10548	chr1:0-248956422	2.23078	2.5206	3.37004
chr13	27480000	27585000	5496	5517	chr13	27775000	27880000	5555	5576	chr13:0-114364328	1.86065	2.59932	3.85407
chr13	27480000	27585000	5496	5517	chr13	27570000	27675000	5514	5535	chr13:0-114364328	1.4495	1.38315	1.78972
chr13	27430000	27535000	5486	5507	chr13	27775000	27880000	5555	5576	chr13:0-114364328	1.5	1.79333	2.48177
chr13	27400000	27505000	5480	5501	chr13	27570000	27675000	5514	5535	chr13:0-114364328	1.26585	1.564	1.45163
chr13	27325000	27430000	5465	5486	chr13	27570000	27675000	5514	5535	chr13:0-114364328	1.62136	1.70816	1.78175
chr13	27325000	27430000	5465	5486	chr13	27775000	27880000	5555	5576	chr13:0-114364328	3.77596	4.98653	7.31855
chr13	27310000	27415000	5462	5483	chr13	27930000	28035000	5586	5607	chr13:0-114364328	5.14131	6.06013	6.96319
chr13	27310000	27415000	5462	5483	chr13	27775000	27880000	5555	5576	chr13:0-114364328	3.1726	4.36888	5.6592
chr13	27310000	27415000	5462	5483	chr13	27480000	27585000	5496	5517	chr13:0-114364328	1.61077	2.3056	2.38975
chr3	187065000	187170000	37413	37434	chr3	187625000	187730000	37525	37546	chr3:0-198295559	1.82638	2.13392	2.22835
chr13	27220000	27325000	5444	5465	chr13	27300000	27405000	5460	5481	chr13:0-114364328	2.46907	2.57485	3.07475
chr1	52075000	52180000	10415	10436	chr1	52295000	52400000	10459	10480	chr1:0-248956422	2.04779	2.25191	3.1807
chr13	27120000	27225000	5424	5445	chr13	27200000	27305000	5440	5461	chr13:0-114364328	1.55977	1.97782	2.44873
chr13	27115000	27220000	5423	5444	chr13	27300000	27405000	5460	5481	chr13:0-114364328	1.80804	1.88267	2.67184
chr13	26935000	27040000	5387	5408	chr13	27775000	27880000	5555	5576	chr13:0-114364328	1.68656	1.77228	1.78253
chr3	186565000	186670000	37313	37334	chr3	186735000	186840000	37347	37368	chr3:0-198295559	1.3019	1.33624	1.48503
chr13	26935000	27040000	5387	5408	chr13	27305000	27410000	5461	5482	chr13:0-114364328	3.55343	4.06306	5.44685
chr13	26935000	27040000	5387	5408	chr13	27230000	27335000	5446	5467	chr13:0-114364328	1.70523	1.94878	2.57878
chr13	26935000	27040000	5387	5408	chr13	27150000	27255000	5430	5451	chr13:0-114364328	1.56632	1.77387	2.46817
chr13	26895000	27000000	5379	5400	chr13	27915000	28020000	5583	5604	chr13:0-114364328	1.808	2.02731	2.35162
chr18	55195000	55300000	11039	11060	chr18	56095000	56200000	11219	11240	chr18:0-80373285	1.6956	2.07657	1.85789
chr13	26750000	26855000	5350	5371	chr13	26820000	26925000	5364	5385	chr13:0-114364328	0.958673	1.0574	0.990383
chr13	26655000	26760000	5331	5352	chr13	27305000	27410000	5461	5482	chr13:0-114364328	2.18057	3.03698	3.49369
chr3	185775000	185880000	37155	37176	chr3	185850000	185955000	37170	37191	chr3:0-198295559	2.07304	2.17228	2.24549
chr13	26655000	26760000	5331	5352	chr13	26880000	26985000	5376	5397	chr13:0-114364328	4.0845	6.93903	9.89687
chr1	52075000	52180000	10415	10436	chr1	52245000	52350000	10449	10470	chr1:0-248956422	1.7247	2.20757	3.31958
chr3	185775000	185880000	37155	37176	chr3	185865000	185970000	37173	37194	chr3:0-198295559	2.33105	2.11628	2.12765
chr13	26655000	26760000	5331	5352	chr13	26820000	26925000	5364	5385	chr13:0-114364328	2.21144	2.4673	4.09989
chr13	26510000	26615000	5302	5323	chr13	26645000	26750000	5329	5350	chr13:0-114364328	1.58338	1.65915	1.89882
chr3	185685000	185790000	37137	37158	chr3	185855000	185960000	37171	37192	chr3:0-198295559	1.84729	2.07762	2.14385
chr13	26445000	26550000	5289	5310	chr13	26575000	26680000	5315	5336	chr13:0-114364328	1.50791	1.9639	2.3824
chr13	26435000	26540000	5287	5308	chr13	26885000	26990000	5377	5398	chr13:0-114364328	1.76186	2.04002	2.44686
chr3	185625000	185730000	37125	37146	chr3	185865000	185970000	37173	37194	chr3:0-198295559	2.02705	2.2911	2.17874
chr13	26430000	26535000	5286	5307	chr13	26645000	26750000	5329	5350	chr13:0-114364328	3.1376	4.11309	5.11598
chr13	26325000	26430000	5265	5286	chr13	26645000	26750000	5329	5350	chr13:0-114364328	1.70791	2.01602	2.18136
chr13	26135000	26240000	5227	5248	chr13	26880000	26985000	5376	5397	chr13:0-114364328	2.41263	2.4131	3.17475
chr3	184825000	184930000	36965	36986	chr3	185165000	185270000	37033	37054	chr3:0-198295559	2.16921	2.31495	2.93734
chr18	54635000	54740000	10927	10948	chr18	55045000	55150000	11009	11030	chr18:0-80373285	1.74148	2.27779	1.67385
chr13	26135000	26240000	5227	5248	chr13	26820000	26925000	5364	5385	chr13:0-114364328	1.2112	1.15328	1.78254
chr13	26135000	26240000	5227	5248	chr13	26645000	26750000	5329	5350	chr13:0-114364328	3.22138	4.04818	4.65786
chr13	26135000	26240000	5227	5248	chr13	26575000	26680000	5315	5336	chr13:0-114364328	1.67066	2.28743	2.59299
chr1	52075000	52180000	10415	10436	chr1	52635000	52740000	10527	10548	chr1:0-248956422	2.4001	3.11935	2.92111
chr1	52075000	52180000	10415	10436	chr1	52635000	52740000	10527	10548	chr1:0-248956422	2.4001	3.11935	2.92111
chr3	184365000	184470000	36873	36894	chr3	184490000	184595000	36898	36919	chr3:0-198295559	1.86115	2.02182	2.62588
chr13	26135000	26240000	5227	5248	chr13	26445000	26550000	5289	5310	chr13:0-114364328	2.56624	3.86612	4.20765
chr13	26135000	26240000	5227	5248	chr13	26200000	26305000	5240	5261	chr13:0-114364328	1.66115	1.57096	1.78666
chr13	25930000	26035000	5186	5207	chr13	26010000	26115000	5202	5223	chr13:0-114364328	1.4932	1.4554	1.94273
chr13	25525000	25630000	5105	5126	chr13	26645000	26750000	5329	5350	chr13:0-114364328	1.58547	2.70726	2.642
chr18	51065000	51170000	10213	10234	chr18	53515000	53620000	10703	10724	chr18:0-80373285	2.93331	5.65513	3.16436
chr13	25525000	25630000	5105	5126	chr13	26885000	26990000	5377	5398	chr13:0-114364328	1.65099	3.05195	3.47523
chr13	25520000	25625000	5104	5125	chr13	26010000	26115000	5202	5223	chr13:0-114364328	2.83623	3.10569	4.15099
chr13	25325000	25430000	5065	5086	chr13	26015000	26120000	5203	5224	chr13:0-114364328	1.25573	1.62537	1.8457
chr13	25180000	25285000	5036	5057	chr13	25325000	25430000	5065	5086	chr13:0-114364328	1.89721	2.27804	3.2436
chr13	25035000	25140000	5007	5028	chr13	25325000	25430000	5065	5086	chr13:0-114364328	1.61867	2.11301	3.11137
chr13	24975000	25080000	4995	5016	chr13	25115000	25220000	5023	5044	chr13:0-114364328	0.889939	1.13158	2.37248
chr1	51845000	51950000	10369	10390	chr1	52245000	52350000	10449	10470	chr1:0-248956422	1.14494	1.40776	1.76527
chr3	183425000	183530000	36685	36706	chr3	184235000	184340000	36847	36868	chr3:0-198295559	3.3217	4.8381	3.15201
chr13	24575000	24680000	4915	4936	chr13	24675000	24780000	4935	4956	chr13:0-114364328	1.16822	1.28303	1.2159
chr13	24265000	24370000	4853	4874	chr13	24625000	24730000	4925	4946	chr13:0-114364328	1.84835	1.51999	1.90575
chr13	24090000	24195000	4818	4839	chr13	24165000	24270000	4833	4854	chr13:0-114364328	1.40828	1.46694	1.80935
chr13	24000000	24105000	4800	4821	chr13	24170000	24275000	4834	4855	chr13:0-114364328	2.00869	2.19413	3.19001
chr13	24000000	24105000	4800	4821	chr13	24110000	24215000	4822	4843	chr13:0-114364328	1.05488	1.10293	1.06878
chr13	24005000	24110000	4801	4822	chr13	24095000	24200000	4819	4840	chr13:0-114364328	1.16394	1.1263	1.4076
chr13	23950000	24055000	4790	4811	chr13	24970000	25075000	4994	5015	chr13:0-114364328	0.821344	0	6.86587
chr13	23905000	24010000	4781	4802	chr13	25060000	25165000	5012	5033	chr13:0-114364328	1.35922	2.40745	8.09484
chr13	23870000	23975000	4774	4795	chr13	24170000	24275000	4834	4855	chr13:0-114364328	3.76437	4.41346	5.20768
chr13	23870000	23975000	4774	4795	chr13	23965000	24070000	4793	4814	chr13:0-114364328	2.4555	2.9888	3.74358
chr1	51845000	51950000	10369	10390	chr1	52075000	52180000	10415	10436	chr1:0-248956422	1.17492	1.5359	1.7193
chr13	23840000	23945000	4768	4789	chr13	24265000	24370000	4853	4874	chr13:0-114364328	2.2049	2.95655	11.6439
chr13	23665000	23770000	4733	4754	chr13	23820000	23925000	4764	4785	chr13:0-114364328	2.3484	3.17665	4.19292
chr18	48905000	49010000	9781	9802	chr18	49435000	49540000	9887	9908	chr18:0-80373285	1.72313	2.50062	2.27238
chr13	23525000	23630000	4705	4726	chr13	23820000	23925000	4764	4785	chr13:0-114364328	1.97628	2.60795	3.06982
chr13	23525000	23630000	4705	4726	chr13	23655000	23760000	4731	4752	chr13:0-114364328	2.00807	1.85953	2.35178
chr13	23415000	23520000	4683	4704	chr13	23820000	23925000	4764	4785	chr13:0-114364328	2.63876	3.61179	4.41974
chr13	23415000	23520000	4683	4704	chr13	23655000	23760000	4731	4752	chr13:0-114364328	2.14059	2.73726	3.34022
chr13	23415000	23520000	4683	4704	chr13	23525000	23630000	4705	4726	chr13:0-114364328	1.84795	2.16652	2.89028
chr13	23325000	23430000	4665	4686	chr13	23820000	23925000	4764	4785	chr13:0-114364328	1.54908	1.73662	2.03546
chr13	23325000	23430000	4665	4686	chr13	23620000	23725000	4724	4745	chr13:0-114364328	0.974763	1.01452	1.49667
chr13	23325000	23430000	4665	4686	chr13	23415000	23520000	4683	4704	chr13:0-114364328	1.58542	1.59621	1.89381
chr1	51845000	51950000	10369	10390	chr1	51950000	52055000	10390	10411	chr1:0-248956422	2.64877	2.7552	4.33454
chr13	23325000	23430000	4665	4686	chr13	23525000	23630000	4705	4726	chr13:0-114364328	1.23517	1.43062	1.80474
chr3	177785000	177890000	35557	35578	chr3	178275000	178380000	35655	35676	chr3:0-198295559	1.3883	1.28104	1.48107
chr18	48675000	48780000	9735	9756	chr18	48895000	49000000	9779	9800	chr18:0-80373285	1.22391	1.40707	1.58859
chr13	23270000	23375000	4654	4675	chr13	23375000	23480000	4675	4696	chr13:0-114364328	1.19196	1.49135	1.58919
chr13	23125000	23230000	4625	4646	chr13	23265000	23370000	4653	4674	chr13:0-114364328	1.92045	2.42895	2.84476
chr13	23020000	23125000	4604	4625	chr13	23270000	23375000	4654	4675	chr13:0-114364328	2.09716	1.98169	2.48156
chr13	22910000	23015000	4582	4603	chr13	24335000	24440000	4867	4888	chr13:0-114364328	9.30128	10.4804	15.2231
chr13	22895000	23000000	4579	4600	chr13	24315000	24420000	4863	4884	chr13:0-114364328		2.95419	18.7537
chr13	22890000	22995000	4578	4599	chr13	23265000	23370000	4653	4674	chr13:0-114364328	1.75009	2.59062	3.97298
chr13	22890000	22995000	4578	4599	chr13	23125000	23230000	4625	4646	chr13:0-114364328	1.39088	1.728	1.73921
chr13	22755000	22860000	4551	4572	chr13	23265000	23370000	4653	4674	chr13:0-114364328	2.3775	3.39748	3.72155
chr13	22750000	22855000	4550	4571	chr13	23125000	23230000	4625	4646	chr13:0-114364328	1.47379	2.00722	2.98764
chr1	51765000	51870000	10353	10374	chr1	51875000	51980000	10375	10396	chr1:0-248956422	1.23956	1.19887	1.44839
chr13	21665000	21770000	4333	4354	chr13	21760000	21865000	4352	4373	chr13:0-114364328	0.911612	1.05583	1.29387
chr18	47985000	48090000	9597	9618	chr18	48615000	48720000	9723	9744	chr18:0-80373285	2.12601	2.18661	2.17732
chr13	21585000	21690000	4317	4338	chr13	23265000	23370000	4653	4674	chr13:0-114364328	2.42233	3.00601	4.64162
chr13	21585000	21690000	4317	4338	chr13	22970000	23075000	4594	4615	chr13:0-114364328	2.06476	2.08563	2.85196
chr13	21585000	21690000	4317	4338	chr13	22225000	22330000	4445	4466	chr13:0-114364328	1.63444	2.38186	3.0057
chr18	47780000	47885000	9556	9577	chr18	47875000	47980000	9575	9596	chr18:0-80373285	1.08681	1.28977	1.42636
chr13	21585000	21690000	4317	4338	chr13	23125000	23230000	4625	4646	chr13:0-114364328	2.04123	2.49192	3.2312
chr13	21575000	21680000	4315	4336	chr13	22740000	22845000	4548	4569	chr13:0-114364328	2.02376	3.27895	5.23558
chr13	21245000	21350000	4249	4270	chr13	21425000	21530000	4285	4306	chr13:0-114364328	2.35143	2.69255	3.93151
chr13	21125000	21230000	4225	4246	chr13	21425000	21530000	4285	4306	chr13:0-114364328	1.92889	2.42897	2.7481
chr3	176385000	176490000	35277	35298	chr3	178335000	178440000	35667	35688	chr3:0-198295559	2.75648	3.28254	2.03128
chr13	21060000	21165000	4212	4233	chr13	21425000	21530000	4285	4306	chr13:0-114364328	2.68157	3.5095	3.76985
chr13	21010000	21115000	4202	4223	chr13	21080000	21185000	4216	4237	chr13:0-114364328	1.27596	1.46514	1.4988
chr1	51740000	51845000	10348	10369	chr1	51950000	52055000	10390	10411	chr1:0-248956422	2.35409	2.75505	2.93401
chr13	20940000	21045000	4188	4209	chr13	21005000	21110000	4201	4222	chr13:0-114364328	1.18443	1.12666	1.344
chr3	174355000	174460000	34871	34892	chr3	175095000	175200000	35019	35040	chr3:0-198295559	2.03953	1.5182	1.37392
chr13	20895000	21000000	4179	4200	chr13	21005000	21110000	4201	4222	chr13:0-114364328	1.60121	1.83771	2.19317
chr13	20890000	20995000	4178	4199	chr13	21425000	21530000	4285	4306	chr13:0-114364328	3.29987	4.328	5.64788
chr13	20895000	21000000	4179	4200	chr13	21245000	21350000	4249	4270	chr13:0-114364328	1.82257	1.96348	2.52468
chr13	20890000	20995000	4178	4199	chr13	21125000	21230000	4225	4246	chr13:0-114364328	2.53559	3.13244	3.74984
chr13	20890000	20995000	4178	4199	chr13	21080000	21185000	4216	4237	chr13:0-114364328	2.35422	2.83426	3.91564
chr13	20775000	20880000	4155	4176	chr13	20870000	20975000	4174	4195	chr13:0-114364328	2.07362	2.05562	2.4443
chr13	20665000	20770000	4133	4154	chr13	21085000	21190000	4217	4238	chr13:0-114364328	1.354	0.986136	1.89934
chr13	20660000	20765000	4132	4153	chr13	20870000	20975000	4174	4195	chr13:0-114364328	2.92328	3.87994	4.96173
chr13	20660000	20765000	4132	4153	chr13	20775000	20880000	4155	4176	chr13:0-114364328	1.84277	2.45472	3.56283
chr13	20660000	20765000	4132	4153	chr13	20775000	20880000	4155	4176	chr13:0-114364328	1.84277	2.45472	3.56283
chr1	1305000	1410000	261	282	chr1	1845000	1950000	369	390	chr1:0-248956422	2.11599	3.15384	2.12011
chr1	7245000	7350000	1449	1470	chr1	7485000	7590000	1497	1518	chr1:0-248956422	1.15251	1.38186	1.75111
chr1	15530000	15635000	3106	3127	chr1	15595000	15700000	3119	3140	chr1:0-248956422	1.101	0.830453	0.780257
chr1	51575000	51680000	10315	10336	chr1	51715000	51820000	10343	10364	chr1:0-248956422	2.11938	2.88616	3.72493
chr18	45645000	45750000	9129	9150	chr18	45795000	45900000	9159	9180	chr18:0-80373285	1.60771	1.921	2.14505
chr13	20515000	20620000	4103	4124	chr13	20655000	20760000	4131	4152	chr13:0-114364328	1.15495	1.41134	1.44463
chr13	20450000	20555000	4090	4111	chr13	20515000	20620000	4103	4124	chr13:0-114364328	1.43141	1.68909	1.77493
chr13	20445000	20550000	4089	4110	chr13	21425000	21530000	4285	4306	chr13:0-114364328	2.38687	3.99582	3.88928
chr13	20445000	20550000	4089	4110	chr13	21425000	21530000	4285	4306	chr13:0-114364328	2.38687	3.99582	3.88928
chr13	20445000	20550000	4089	4110	chr13	20775000	20880000	4155	4176	chr13:0-114364328	2.45792	3.35853	5.22289
chr13	20445000	20550000	4089	4110	chr13	20720000	20825000	4144	4165	chr13:0-114364328	1.35423	1.67702	2.17674
chr18	43610000	43715000	8722	8743	chr18	45330000	45435000	9066	9087	chr18:0-80373285	0.952908	1.36635	1.10293
chr13	20445000	20550000	4089	4110	chr13	20660000	20765000	4132	4153	chr13:0-114364328	2.25113	2.7612	3.97281
chr18	43610000	43715000	8722	8743	chr18	45160000	45265000	9032	9053	chr18:0-80373285	1.54818	1.39154	1.63701
chr13	20440000	20545000	4088	4109	chr13	20870000	20975000	4174	4195	chr13:0-114364328	4.96189	7.7771	11.8556
chr13	20305000	20410000	4061	4082	chr13	20655000	20760000	4131	4152	chr13:0-114364328	1.57048	1.40654	1.74482
chr18	43575000	43680000	8715	8736	chr18	44625000	44730000	8925	8946	chr18:0-80373285	1.48516	2.28138	2.13315
chr13	20145000	20250000	4029	4050	chr13	20665000	20770000	4133	4154	chr13:0-114364328	1.73008	1.81034	2.0737
chr3	170535000	170640000	34107	34128	chr3	170765000	170870000	34153	34174	chr3:0-198295559	1.73368	1.48301	1.40139
chr18	42245000	42350000	8449	8470	chr18	43510000	43615000	8702	8723	chr18:0-80373285	1.94449	2.09843	2.92799
chr13	20145000	20250000	4029	4050	chr13	20435000	20540000	4087	4108	chr13:0-114364328	3.91379	5.04104	7.04023
chr1	51515000	51620000	10303	10324	chr1	51715000	51820000	10343	10364	chr1:0-248956422	1.41922	1.71366	2.01222
chr13	20130000	20235000	4026	4047	chr13	20870000	20975000	4174	4195	chr13:0-114364328	3.81234	6.14369	8.42791
chr13	20130000	20235000	4026	4047	chr13	20435000	20540000	4087	4108	chr13:0-114364328	4.52955	6.0277	8.74018
chr3	170265000	170370000	34053	34074	chr3	170795000	170900000	34159	34180	chr3:0-198295559	2.62499	2.45545	3.0316
chr13	20040000	20145000	4008	4029	chr13	20110000	20215000	4022	4043	chr13:0-114364328	1.73451	2.29286	2.61612
chr13	20005000	20110000	4001	4022	chr13	20115000	20220000	4023	4044	chr13:0-114364328	1.90721	2.43422	2.89129
chr13	19930000	20035000	3986	4007	chr13	20110000	20215000	4022	4043	chr13:0-114364328	3.06361	3.83927	4.64762
chr13	19875000	19980000	3975	3996	chr13	20110000	20215000	4022	4043	chr13:0-114364328	2.86868	3.27338	4.08056
chr13	19810000	19915000	3962	3983	chr13	19905000	20010000	3981	4002	chr13:0-114364328	1.54234	1.80479	2.21561
chr13	19730000	19835000	3946	3967	chr13	19810000	19915000	3962	3983	chr13:0-114364328	1.20511	1.76832	1.49707
chr3	168835000	168940000	33767	33788	chr3	168985000	169090000	33797	33818	chr3:0-198295559	1.63189	1.79538	1.69983
chr18	41820000	41925000	8364	8385	chr18	41885000	41990000	8377	8398	chr18:0-80373285	1.22463	1.5018	1.48859
chr13	19625000	19730000	3925	3946	chr13	19835000	19940000	3967	3988	chr13:0-114364328	1.5755	1.63994	2.08277
chr3	168815000	168920000	33763	33784	chr3	169245000	169350000	33849	33870	chr3:0-198295559	1.94774	1.91021	1.96157
chr12	133030000	133135000	26606	26627	chr12	133130000	133235000	26626	26647	chr12:0-133275309	1.19428	1.00624	1.29265
chr1	51465000	51570000	10293	10314	chr1	51565000	51670000	10313	10334	chr1:0-248956422	1.02645	1.22919	1.48051
chr12	132985000	133090000	26597	26618	chr12	133080000	133185000	26616	26637	chr12:0-133275309	0.782776	0.882604	0.929645
chr12	132935000	133040000	26587	26608	chr12	133130000	133235000	26626	26647	chr12:0-133275309	0.951953	1.02093	1.48172
chr12	132935000	133040000	26587	26608	chr12	133030000	133135000	26606	26627	chr12:0-133275309	0.935221	0.98306	1.15174
chr12	132875000	132980000	26575	26596	chr12	133155000	133260000	26631	26652	chr12:0-133275309	1.33963	1.40235	1.64367
chr12	132470000	132575000	26494	26515	chr12	132560000	132665000	26512	26533	chr12:0-133275309	1.1403	1.14977	1.5138
chr12	132365000	132470000	26473	26494	chr12	132565000	132670000	26513	26534	chr12:0-133275309	3.10273	3.98891	6.52334
chr18	36895000	37000000	7379	7400	chr18	37425000	37530000	7485	7506	chr18:0-80373285	1.78308	2.16833	2.48172
chr12	132365000	132470000	26473	26494	chr12	132470000	132575000	26494	26515	chr12:0-133275309	1.45666	1.67758	2.3378
chr12	132100000	132205000	26420	26441	chr12	132560000	132665000	26512	26533	chr12:0-133275309	2.59207	3.76402	4.38278
chr12	132100000	132205000	26420	26441	chr12	132470000	132575000	26494	26515	chr12:0-133275309	1.96388	1.9442	2.44292
chr3	160525000	160630000	32105	32126	chr3	161375000	161480000	32275	32296	chr3:0-198295559	3.49817	2.71646	4.01223
chr12	132100000	132205000	26420	26441	chr12	132360000	132465000	26472	26493	chr12:0-133275309	3.06426	4.08011	6.02996
chr1	51295000	51400000	10259	10280	chr1	51715000	51820000	10343	10364	chr1:0-248956422	1.28027	1.5645	1.86776
chr12	132100000	132205000	26420	26441	chr12	132165000	132270000	26433	26454	chr12:0-133275309	1.35276	1.51537	2.05717
chr12	131785000	131890000	26357	26378	chr12	131950000	132055000	26390	26411	chr12:0-133275309	1.97979	2.25607	2.25373
chr12	131785000	131890000	26357	26378	chr12	131895000	132000000	26379	26400	chr12:0-133275309	2.06135	2.39636	3.00193
chr12	131555000	131660000	26311	26332	chr12	131775000	131880000	26355	26376	chr12:0-133275309	1.9202	2.13229	3.33642
chr12	131555000	131660000	26311	26332	chr12	131955000	132060000	26391	26412	chr12:0-133275309	1.50187	1.57441	2.14409
chr12	131195000	131300000	26239	26260	chr12	131360000	131465000	26272	26293	chr12:0-133275309	1.20624	1.21041	2.91802
chr12	131175000	131280000	26235	26256	chr12	131395000	131500000	26279	26300	chr12:0-133275309	0.979795	1.08979	2.00494
chr3	159785000	159890000	31957	31978	chr3	160295000	160400000	32059	32080	chr3:0-198295559	1.70868	1.41921	1.11328
chr12	131115000	131220000	26223	26244	chr12	131440000	131545000	26288	26309	chr12:0-133275309	1.04076	1.1807	2.91055
chr12	131050000	131155000	26210	26231	chr12	131775000	131880000	26355	26376	chr12:0-133275309	2.9171	4.63981	5.09312
chr12	130865000	130970000	26173	26194	chr12	131950000	132055000	26390	26411	chr12:0-133275309	1.00568	1.76069	1.69042
chr1	51295000	51400000	10259	10280	chr1	51485000	51590000	10297	10318	chr1:0-248956422	1.30858	1.75231	1.79195
chr12	130865000	130970000	26173	26194	chr12	131775000	131880000	26355	26376	chr12:0-133275309	1.41876	2.56835	3.07165
chr12	130710000	130815000	26142	26163	chr12	131780000	131885000	26356	26377	chr12:0-133275309	2.09464	3.63059	4.50352
chr12	130230000	130335000	26046	26067	chr12	130695000	130800000	26139	26160	chr12:0-133275309	1.30121	1.89027	2.42152
chr18	35185000	35290000	7037	7058	chr18	35665000	35770000	7133	7154	chr18:0-80373285	1.17536	1.79395	1.49923
chr12	130195000	130300000	26039	26060	chr12	132410000	132515000	26482	26503	chr12:0-133275309	4.47443	5.84129	13.1047
chr12	129995000	130100000	25999	26020	chr12	130695000	130800000	26139	26160	chr12:0-133275309	2.73885	4.5116	5.17827
chr3	159215000	159320000	31843	31864	chr3	159715000	159820000	31943	31964	chr3:0-198295559	2.15764	2.67637	1.40426
chr12	129995000	130100000	25999	26020	chr12	130285000	130390000	26057	26078	chr12:0-133275309	2.40562	3.5091	3.94597
chr18	34955000	35060000	6991	7012	chr18	35040000	35145000	7008	7029	chr18:0-80373285	0.856063	1.07138	1.1022
chr12	128730000	128835000	25746	25767	chr12	130285000	130390000	26057	26078	chr12:0-133275309	1.71728	3.04048	3.5508
chr12	128730000	128835000	25746	25767	chr12	129960000	130065000	25992	26013	chr12:0-133275309	1.27204	2.05461	1.97164
chr12	127630000	127735000	25526	25547	chr12	128015000	128120000	25603	25624	chr12:0-133275309	3.06219	3.19085	3.27344
chr12	127510000	127615000	25502	25523	chr12	127625000	127730000	25525	25546	chr12:0-133275309	1.76944	2.25688	2.60604
chr1	51145000	51250000	10229	10250	chr1	51485000	51590000	10297	10318	chr1:0-248956422	1.84446	2.24994	2.51378
chr12	127505000	127610000	25501	25522	chr12	127625000	127730000	25525	25546	chr12:0-133275309	1.89878	2.08364	2.51775
chr12	127435000	127540000	25487	25508	chr12	127625000	127730000	25525	25546	chr12:0-133275309	3.15767	3.65411	4.8616
chr12	127435000	127540000	25487	25508	chr12	127505000	127610000	25501	25522	chr12:0-133275309	1.46795	1.69158	2.03188
chr3	157665000	157770000	31533	31554	chr3	157855000	157960000	31571	31592	chr3:0-198295559	1.30558	1.02239	0.980317
chr12	127430000	127535000	25486	25507	chr12	128015000	128120000	25603	25624	chr12:0-133275309	3.14058	3.15811	3.93497
chr12	127345000	127450000	25469	25490	chr12	127505000	127610000	25501	25522	chr12:0-133275309	1.4791	1.95812	1.92102
chr12	127335000	127440000	25467	25488	chr12	128015000	128120000	25603	25624	chr12:0-133275309	2.40518	2.642	3.75772
chr12	127330000	127435000	25466	25487	chr12	127625000	127730000	25525	25546	chr12:0-133275309	2.29656	2.64962	2.93826
chr12	127245000	127350000	25449	25470	chr12	127625000	127730000	25525	25546	chr12:0-133275309	1.98476	2.67675	2.2739
chr12	127115000	127220000	25423	25444	chr12	127180000	127285000	25436	25457	chr12:0-133275309	0.955999	1.02192	1.01535
chr12	127115000	127220000	25423	25444	chr12	127225000	127330000	25445	25466	chr12:0-133275309	1.23312	1.41302	1.5305
chr12	127115000	127220000	25423	25444	chr12	127225000	127330000	25445	25466	chr12:0-133275309	1.23312	1.41302	1.5305
chr1	51140000	51245000	10228	10249	chr1	51245000	51350000	10249	10270	chr1:0-248956422	2.19958	2.6854	3.81903
chr18	29145000	29250000	5829	5850	chr18	30925000	31030000	6185	6206	chr18:0-80373285	2.56309	3.33888	3.57578
chr12	127100000	127205000	25420	25441	chr12	127240000	127345000	25448	25469	chr12:0-133275309	1.23603	1.3952	1.60216
chr18	29145000	29250000	5829	5850	chr18	29825000	29930000	5965	5986	chr18:0-80373285	1.57125	1.616	1.75802
chr12	127055000	127160000	25411	25432	chr12	127625000	127730000	25525	25546	chr12:0-133275309	1.65429	1.96932	2.002
chr18	28685000	28790000	5737	5758	chr18	29105000	29210000	5821	5842	chr18:0-80373285	1.55375	1.88121	2.31052
chr12	127055000	127160000	25411	25432	chr12	127305000	127410000	25461	25482	chr12:0-133275309	1.61156	2.04742	2.92361
chr18	28155000	28260000	5631	5652	chr18	28355000	28460000	5671	5692	chr18:0-80373285	1.52892	1.65192	1.32931
chr12	127055000	127160000	25411	25432	chr12	127245000	127350000	25449	25470	chr12:0-133275309	2.00648	2.49541	3.91341
chr12	126975000	127080000	25395	25416	chr12	127330000	127435000	25466	25487	chr12:0-133275309	1.76232	1.62572	2.23617
chr12	126975000	127080000	25395	25416	chr12	127240000	127345000	25448	25469	chr12:0-133275309	1.72412	1.80019	2.41932
chr12	126730000	126835000	25346	25367	chr12	127330000	127435000	25466	25487	chr12:0-133275309	1.96133	1.94614	3.4956
chr12	126025000	126130000	25205	25226	chr12	128015000	128120000	25603	25624	chr12:0-133275309	1.3485	1.80684	2.15067
chr12	126025000	126130000	25205	25226	chr12	127425000	127530000	25485	25506	chr12:0-133275309	1.67683	2.0897	2.52548
chr12	126025000	126130000	25205	25226	chr12	127245000	127350000	25449	25470	chr12:0-133275309	1.87867	1.30615	2.14467
chr1	51035000	51140000	10207	10228	chr1	51245000	51350000	10249	10270	chr1:0-248956422	2.00237	1.98791	2.21972
chr12	126025000	126130000	25205	25226	chr12	126695000	126800000	25339	25360	chr12:0-133275309	1.184	1.41281	2.01149
chr12	126015000	126120000	25203	25224	chr12	127330000	127435000	25466	25487	chr12:0-133275309	3.41359	3.68838	7.49745
chr18	27555000	27660000	5511	5532	chr18	27915000	28020000	5583	5604	chr18:0-80373285	2.08604	2.3283	2.43829
chr12	126015000	126120000	25203	25224	chr12	126820000	126925000	25364	25385	chr12:0-133275309	1.67295	2.59892	3.7681
chr12	125755000	125860000	25151	25172	chr12	127720000	127825000	25544	25565	chr12:0-133275309	0.962093	1.21792	3.59396
chr18	26965000	27070000	5393	5414	chr18	27545000	27650000	5509	5530	chr18:0-80373285	1.90117	3.11179	3.91157
chr12	125285000	125390000	25057	25078	chr12	127335000	127440000	25467	25488	chr12:0-133275309	1.69746	1.14165	2.5929
chr18	26605000	26710000	5321	5342	chr18	27545000	27650000	5509	5530	chr18:0-80373285	1.21801	2.38991	2.33706
chr12	125130000	125235000	25026	25047	chr12	130280000	130385000	26056	26077	chr12:0-133275309	2.70418	3.03102	5.49423
chr18	26380000	26485000	5276	5297	chr18	26480000	26585000	5296	5317	chr18:0-80373285	1.02963	1.22254	0.977158
chr12	125135000	125240000	25027	25048	chr12	129965000	130070000	25993	26014	chr12:0-133275309	1.25876	2.59532	2.91666
chr3	154705000	154810000	30941	30962	chr3	155665000	155770000	31133	31154	chr3:0-198295559	2.20374	1.19695	1.25241
chr12	125130000	125235000	25026	25047	chr12	128015000	128120000	25603	25624	chr12:0-133275309	2.99893	3.46505	5.67724
chr12	125135000	125240000	25027	25048	chr12	127635000	127740000	25527	25548	chr12:0-133275309	1.99426	1.86291	2.7648
chr12	125130000	125235000	25026	25047	chr12	127330000	127435000	25466	25487	chr12:0-133275309	2.79951	2.65329	3.38865
chr1	89735000	89840000	17947	17968	chr1	90665000	90770000	18133	18154	chr1:0-248956422	2.86361	3.00585	2.7071
chr1	51035000	51140000	10207	10228	chr1	51140000	51245000	10228	10249	chr1:0-248956422	1.73776	1.59574	2.27319
chr12	125135000	125240000	25027	25048	chr12	127055000	127160000	25411	25432	chr12:0-133275309	1.57266	2.10687	1.90406
chr12	125135000	125240000	25027	25048	chr12	126975000	127080000	25395	25416	chr12:0-133275309	1.87468	1.28913	2.24113
chr12	125130000	125235000	25026	25047	chr12	126820000	126925000	25364	25385	chr12:0-133275309	1.77933	2.58991	4.20922
chr12	125135000	125240000	25027	25048	chr12	126695000	126800000	25339	25360	chr12:0-133275309	1.82995	2.15634	2.37241
chr12	125135000	125240000	25027	25048	chr12	126025000	126130000	25205	25226	chr12:0-133275309	2.31011	1.40671	2.05711
chr12	125130000	125235000	25026	25047	chr12	125350000	125455000	25070	25091	chr12:0-133275309	2.56419	3.5803	6.49572
chr12	125130000	125235000	25026	25047	chr12	125280000	125385000	25056	25077	chr12:0-133275309	1.32371	1.50608	1.82628
chr18	25305000	25410000	5061	5082	chr18	25605000	25710000	5121	5142	chr18:0-80373285	1.23196	1.45542	1.39159
chr12	124775000	124880000	24955	24976	chr12	124845000	124950000	24969	24990	chr12:0-133275309	1.36509	1.58787	1.83293
chr12	124745000	124850000	24949	24970	chr12	125355000	125460000	25071	25092	chr12:0-133275309	2.76821	7.68263	5.3091
chr18	24825000	24930000	4965	4986	chr18	25845000	25950000	5169	5190	chr18:0-80373285	2.04989	2.08315	2.27194
chr12	124725000	124830000	24945	24966	chr12	124845000	124950000	24969	24990	chr12:0-133275309	3.06866	4.64736	6.12912
chr1	51035000	51140000	10207	10228	chr1	51135000	51240000	10227	10248	chr1:0-248956422	1.79034	1.64033	2.37902
chr12	124630000	124735000	24926	24947	chr12	124715000	124820000	24943	24964	chr12:0-133275309	1.6149	1.61585	2.09623
chr12	124515000	124620000	24903	24924	chr12	124715000	124820000	24943	24964	chr12:0-133275309	2.01327	2.24886	3.25572
chr12	124515000	124620000	24903	24924	chr12	124630000	124735000	24926	24947	chr12:0-133275309	1.22803	1.02889	1.2635
chr12	124465000	124570000	24893	24914	chr12	124715000	124820000	24943	24964	chr12:0-133275309	1.84718	2.21043	2.40301
chr12	124335000	124440000	24867	24888	chr12	124715000	124820000	24943	24964	chr12:0-133275309	1.87994	2.28169	2.33198
chr12	124335000	124440000	24867	24888	chr12	124515000	124620000	24903	24924	chr12:0-133275309	1.4611	1.50695	1.79451
chr12	124335000	124440000	24867	24888	chr12	124465000	124570000	24893	24914	chr12:0-133275309	1.30766	1.30625	1.34843
chr12	124335000	124440000	24867	24888	chr12	124405000	124510000	24881	24902	chr12:0-133275309	1.11008	1.12345	1.28991
chr12	124335000	124440000	24867	24888	chr12	124865000	124970000	24973	24994	chr12:0-133275309	1.25056	1.82273	2.07965
chr12	124270000	124375000	24854	24875	chr12	124720000	124825000	24944	24965	chr12:0-133275309	3.00084	3.30045	4.95971
chr1	7170000	7275000	1434	1455	chr1	7595000	7700000	1519	1540	chr1:0-248956422	2.23767	2.76657	2.83982
chr1	50915000	51020000	10183	10204	chr1	51245000	51350000	10249	10270	chr1:0-248956422	1.71062	2.06367	1.81071
chr12	124115000	124220000	24823	24844	chr12	124725000	124830000	24945	24966	chr12:0-133275309	1.6232	1.65248	2.09522
chr12	123985000	124090000	24797	24818	chr12	124845000	124950000	24969	24990	chr12:0-133275309	2.98918	4.30951	4.83033
chr12	123985000	124090000	24797	24818	chr12	124715000	124820000	24943	24964	chr12:0-133275309	3.64476	5.54289	8.67334
chr3	150675000	150780000	30135	30156	chr3	150795000	150900000	30159	30180	chr3:0-198295559	1.66275	1.59377	1.48048
chr12	123985000	124090000	24797	24818	chr12	124515000	124620000	24903	24924	chr12:0-133275309	1.70253	2.11694	2.48107
chr12	123985000	124090000	24797	24818	chr12	124270000	124375000	24854	24875	chr12:0-133275309	4.50713	5.65773	10.1013
chr12	123850000	123955000	24770	24791	chr12	123930000	124035000	24786	24807	chr12:0-133275309	1.36632	1.57648	2.10026
chr12	123760000	123865000	24752	24773	chr12	123835000	123940000	24767	24788	chr12:0-133275309	1.06784	1.26372	1.40133
chr18	23575000	23680000	4715	4736	chr18	23955000	24060000	4791	4812	chr18:0-80373285	1.48073	1.45792	1.4006
chr12	123750000	123855000	24750	24771	chr12	124720000	124825000	24944	24965	chr12:0-133275309	1.78778	2.10954	3.05179
chr12	123750000	123855000	24750	24771	chr12	124270000	124375000	24854	24875	chr12:0-133275309	1.99444	2.24787	2.56182
chr12	123750000	123855000	24750	24771	chr12	123980000	124085000	24796	24817	chr12:0-133275309	2.01517	2.5095	3.77983
chr1	50885000	50990000	10177	10198	chr1	50995000	51100000	10199	10220	chr1:0-248956422	1.39513	1.5466	1.56415
chr1	177915000	178020000	35583	35604	chr1	178465000	178570000	35693	35714	chr1:0-248956422	3.27099	4.1231	3.73098
chr12	123750000	123855000	24750	24771	chr12	123930000	124035000	24786	24807	chr12:0-133275309	1.95777	2.65329	3.94331
chr12	123580000	123685000	24716	24737	chr12	123660000	123765000	24732	24753	chr12:0-133275309	1.23124	1.54444	2.02294
chr12	123340000	123445000	24668	24689	chr12	123530000	123635000	24706	24727	chr12:0-133275309	1.70645	1.57269	2.1807
chr12	123220000	123325000	24644	24665	chr12	123310000	123415000	24662	24683	chr12:0-133275309	1.73435	2.13978	2.1727
chr12	123215000	123320000	24643	24664	chr12	123530000	123635000	24706	24727	chr12:0-133275309	2.05795	2.19184	2.60891
chr18	23185000	23290000	4637	4658	chr18	23325000	23430000	4665	4686	chr18:0-80373285	1.23068	1.36661	1.54937
chr12	122990000	123095000	24598	24619	chr12	123185000	123290000	24637	24658	chr12:0-133275309	2.28217	2.69134	3.84922
chr12	122990000	123095000	24598	24619	chr12	123090000	123195000	24618	24639	chr12:0-133275309	1.43094	1.57083	1.90981
chr12	122930000	123035000	24586	24607	chr12	123530000	123635000	24706	24727	chr12:0-133275309	1.38674	1.29053	1.84633
chr12	122930000	123035000	24586	24607	chr12	123185000	123290000	24637	24658	chr12:0-133275309	3.31061	3.91718	4.73012
chr12	122930000	123035000	24586	24607	chr12	123100000	123205000	24620	24641	chr12:0-133275309	1.92025	2.26156	2.61706
chr1	50875000	50980000	10175	10196	chr1	51135000	51240000	10227	10248	chr1:0-248956422	1.79361	2.61411	3.68373
chr12	122925000	123030000	24585	24606	chr12	123335000	123440000	24667	24688	chr12:0-133275309	1.67196	1.63927	2.3524
chr12	122810000	122915000	24562	24583	chr12	123185000	123290000	24637	24658	chr12:0-133275309	2.90217	2.82363	3.77129
chr12	122810000	122915000	24562	24583	chr12	122900000	123005000	24580	24601	chr12:0-133275309	3.4457	4.5429	7.01392
chr12	122740000	122845000	24548	24569	chr12	123185000	123290000	24637	24658	chr12:0-133275309	2.12282	2.86609	3.19958
chr12	122740000	122845000	24548	24569	chr12	122900000	123005000	24580	24601	chr12:0-133275309	2.53817	3.32409	4.56898
chr12	122740000	122845000	24548	24569	chr12	122805000	122910000	24561	24582	chr12:0-133275309	2.17924	2.3344	3.07737
chr12	122585000	122690000	24517	24538	chr12	122900000	123005000	24580	24601	chr12:0-133275309	2.32676	3.12738	3.30217
chr12	122585000	122690000	24517	24538	chr12	122800000	122905000	24560	24581	chr12:0-133275309	1.97277	2.1144	3.00401
chr12	122585000	122690000	24517	24538	chr12	122700000	122805000	24540	24561	chr12:0-133275309	2.26201	3.0331	4.19712
chr12	122475000	122580000	24495	24516	chr12	122700000	122805000	24540	24561	chr12:0-133275309	2.28913	2.26114	2.39317
chr1	88945000	89050000	17789	17810	chr1	89575000	89680000	17915	17936	chr1:0-248956422	1.34442	1.81103	1.54231
chr1	50725000	50830000	10145	10166	chr1	50995000	51100000	10199	10220	chr1:0-248956422	1.62081	2.14161	2.76613
chr12	122345000	122450000	24469	24490	chr12	122700000	122805000	24540	24561	chr12:0-133275309	1.43066	1.3404	1.98277
chr12	122345000	122450000	24469	24490	chr12	122420000	122525000	24484	24505	chr12:0-133275309	1.82539	2.27815	3.36981
chr12	122345000	122450000	24469	24490	chr12	122435000	122540000	24487	24508	chr12:0-133275309	1.76304	1.77861	1.75792
chr12	122285000	122390000	24457	24478	chr12	122700000	122805000	24540	24561	chr12:0-133275309	1.63005	1.53202	2.17261
chr3	147365000	147470000	29473	29494	chr3	148025000	148130000	29605	29626	chr3:0-198295559	2.04247	1.80205	2.14831
chr12	122285000	122390000	24457	24478	chr12	122420000	122525000	24484	24505	chr12:0-133275309	1.55796	1.92719	2.91583
chr12	122080000	122185000	24416	24437	chr12	122305000	122410000	24461	24482	chr12:0-133275309	2.12427	2.74419	3.65929
chr3	147065000	147170000	29413	29434	chr3	147365000	147470000	29473	29494	chr3:0-198295559	2.02788	2.13568	2.70062
chr12	122075000	122180000	24415	24436	chr12	122140000	122245000	24428	24449	chr12:0-133275309	2.25253	2.38092	3.65694
chr12	122005000	122110000	24401	24422	chr12	122305000	122410000	24461	24482	chr12:0-133275309	1.80347	2.0201	1.90306
chr12	122000000	122105000	24400	24421	chr12	122140000	122245000	24428	24449	chr12:0-133275309	2.48377	2.79347	4.02881
chr3	146765000	146870000	29353	29374	chr3	148265000	148370000	29653	29674	chr3:0-198295559	1.92871	1.57895	1.1741
chr18	12695000	12800000	2539	2560	chr18	12880000	12985000	2576	2597	chr18:0-80373285	2.3955	2.8141	3.26007
chr12	122000000	122105000	24400	24421	chr12	122070000	122175000	24414	24435	chr12:0-133275309	2.92068	3.95839	6.41699
chr1	50720000	50825000	10144	10165	chr1	51140000	51245000	10228	10249	chr1:0-248956422	2.4096	2.76928	4.01302
chr12	121905000	122010000	24381	24402	chr12	121970000	122075000	24394	24415	chr12:0-133275309	1.61123	1.43303	1.70047
chr3	146765000	146870000	29353	29374	chr3	147895000	148000000	29579	29600	chr3:0-198295559	1.70398	1.91597	2.04744
chr12	121900000	122005000	24380	24401	chr12	121970000	122075000	24394	24415	chr12:0-133275309	1.53959	1.33577	1.58923
chr12	121875000	121980000	24375	24396	chr12	121975000	122080000	24395	24416	chr12:0-133275309	1.68792	1.77251	1.94782
chr12	121865000	121970000	24373	24394	chr12	122070000	122175000	24414	24435	chr12:0-133275309	1.57049	1.65448	2.2724
chr3	146695000	146800000	29339	29360	chr3	147365000	147470000	29473	29494	chr3:0-198295559	2.0281	1.92454	2.17669
chr12	121745000	121850000	24349	24370	chr12	121970000	122075000	24394	24415	chr12:0-133275309	1.76021	1.73483	2.02609
chr12	121745000	121850000	24349	24370	chr12	121835000	121940000	24367	24388	chr12:0-133275309	2.29039	3.06522	4.06295
chr12	121645000	121750000	24329	24350	chr12	121835000	121940000	24367	24388	chr12:0-133275309	2.21268	3.6962	3.43953
chr3	146165000	146270000	29233	29254	chr3	146525000	146630000	29305	29326	chr3:0-198295559	2.08223	2.6361	2.71215
chr12	121645000	121750000	24329	24350	chr12	121720000	121825000	24344	24365	chr12:0-133275309	3.77942	4.69094	7.98184
chr12	121645000	121750000	24329	24350	chr12	121745000	121850000	24349	24370	chr12:0-133275309	3.13462	4.69936	6.04746
chr12	121505000	121610000	24301	24322	chr12	121725000	121830000	24345	24366	chr12:0-133275309	1.27789	1.38704	1.43016
chr1	50720000	50825000	10144	10165	chr1	50915000	51020000	10183	10204	chr1:0-248956422	1.90463	1.94059	2.29306
chr3	146015000	146120000	29203	29224	chr3	146115000	146220000	29223	29244	chr3:0-198295559	1.78759	2.36547	2.43529
chr12	121500000	121605000	24300	24321	chr12	121630000	121735000	24326	24347	chr12:0-133275309	2.51215	3.49542	4.32694
chr12	121500000	121605000	24300	24321	chr12	121575000	121680000	24315	24336	chr12:0-133275309	1.22389	1.34212	1.72463
chr18	11275000	11380000	2255	2276	chr18	12235000	12340000	2447	2468	chr18:0-80373285	2.34854	2.7294	1.33945
chr12	121450000	121555000	24290	24311	chr12	121630000	121735000	24326	24347	chr12:0-133275309	3.16614	4.19044	5.45778
chr12	121445000	121550000	24289	24310	chr12	121575000	121680000	24315	24336	chr12:0-133275309	1.06744	1.28449	1.50448
chr12	121300000	121405000	24260	24281	chr12	121370000	121475000	24274	24295	chr12:0-133275309	1.27406	1.23428	1.4607
chr12	121280000	121385000	24256	24277	chr12	121630000	121735000	24326	24347	chr12:0-133275309	1.83154	2.64236	2.60741
chr12	121280000	121385000	24256	24277	chr12	121390000	121495000	24278	24299	chr12:0-133275309	2.65342	3.21706	4.61318
chr12	121060000	121165000	24212	24233	chr12	121170000	121275000	24234	24255	chr12:0-133275309	1.64091	1.76246	2.53393
chr12	121010000	121115000	24202	24223	chr12	121390000	121495000	24278	24299	chr12:0-133275309	2.33416	1.83517	3.21582
chr12	121010000	121115000	24202	24223	chr12	121175000	121280000	24235	24256	chr12:0-133275309	1.9773	2.32617	3.63339
chr1	50725000	50830000	10145	10166	chr1	50875000	50980000	10175	10196	chr1:0-248956422	1.34672	1.66201	1.65232
chr12	120955000	121060000	24191	24212	chr12	121180000	121285000	24236	24257	chr12:0-133275309	2.01201	2.04294	2.79405
chr12	120955000	121060000	24191	24212	chr12	121055000	121160000	24211	24232	chr12:0-133275309	1.86318	1.93288	2.33128
chr3	141555000	141660000	28311	28332	chr3	141945000	142050000	28389	28410	chr3:0-198295559	1.73768	1.50286	2.01294
chr12	120890000	120995000	24178	24199	chr12	121045000	121150000	24209	24230	chr12:0-133275309	1.39332	1.61098	2.22475
chr3	141525000	141630000	28305	28326	chr3	141865000	141970000	28373	28394	chr3:0-198295559	2.37737	3.33717	3.53407
chr12	120670000	120775000	24134	24155	chr12	120920000	121025000	24184	24205	chr12:0-133275309	1.82579	2.03538	2.18646
chr12	120595000	120700000	24119	24140	chr12	121060000	121165000	24212	24233	chr12:0-133275309	1.22588	1.40528	2.03557
chr12	120595000	120700000	24119	24140	chr12	120920000	121025000	24184	24205	chr12:0-133275309	1.52377	1.57368	2.02785
chr12	120595000	120700000	24119	24140	chr12	120660000	120765000	24132	24153	chr12:0-133275309	1.47301	1.59219	2.21551
chr12	120535000	120640000	24107	24128	chr12	121175000	121280000	24235	24256	chr12:0-133275309	1.91015	2.03245	2.38861
chr12	120530000	120635000	24106	24127	chr12	121045000	121150000	24209	24230	chr12:0-133275309	2.45477	2.71225	3.23171
chr12	120530000	120635000	24106	24127	chr12	120920000	121025000	24184	24205	chr12:0-133275309	2.23264	2.83031	3.83771
chr1	50570000	50675000	10114	10135	chr1	50650000	50755000	10130	10151	chr1:0-248956422	1.93828	1.76928	3.18159
chr12	120530000	120635000	24106	24127	chr12	120660000	120765000	24132	24153	chr12:0-133275309	2.70357	3.04726	3.83861
chr3	140875000	140980000	28175	28196	chr3	141145000	141250000	28229	28250	chr3:0-198295559	1.65839	1.58412	1.60146
chr12	120530000	120635000	24106	24127	chr12	120595000	120700000	24119	24140	chr12:0-133275309	1.8208	1.75506	2.24752
chr12	120445000	120550000	24089	24110	chr12	120525000	120630000	24105	24126	chr12:0-133275309	1.1901	1.23616	1.68835
chr12	120415000	120520000	24083	24104	chr12	120485000	120590000	24097	24118	chr12:0-133275309	1.42866	1.54301	1.54364
chr12	120305000	120410000	24061	24082	chr12	120380000	120485000	24076	24097	chr12:0-133275309	1.9117	1.95892	2.65293
chr3	138655000	138760000	27731	27752	chr3	139055000	139160000	27811	27832	chr3:0-198295559	1.66733	1.66676	1.7445
chr12	120275000	120380000	24055	24076	chr12	121045000	121150000	24209	24230	chr12:0-133275309	1.58104	2.38951	2.95204
chr12	120275000	120380000	24055	24076	chr12	120920000	121025000	24184	24205	chr12:0-133275309	1.88732	2.60941	2.64008
chr3	138645000	138750000	27729	27750	chr3	139285000	139390000	27857	27878	chr3:0-198295559	3.12297	2.96752	2.74058
chr12	120275000	120380000	24055	24076	chr12	120660000	120765000	24132	24153	chr12:0-133275309	1.72013	3.02475	2.83414
chr18	8695000	8800000	1739	1760	chr18	8930000	9035000	1786	1807	chr18:0-80373285	1.37016	1.55359	1.52876
chr12	120275000	120380000	24055	24076	chr12	120595000	120700000	24119	24140	chr12:0-133275309	1.73738	2.17975	2.54483
chr3	138545000	138650000	27709	27730	chr3	139265000	139370000	27853	27874	chr3:0-198295559	1.76329	2.34718	1.77416
chr12	120275000	120380000	24055	24076	chr12	120530000	120635000	24106	24127	chr12:0-133275309	2.20008	2.39835	2.73608
chr1	50315000	50420000	10063	10084	chr1	51135000	51240000	10227	10248	chr1:0-248956422	2.863	5.64344	6.22562
chr12	120275000	120380000	24055	24076	chr12	120385000	120490000	24077	24098	chr12:0-133275309	2.34514	2.83429	3.25509
chr12	120145000	120250000	24029	24050	chr12	120235000	120340000	24047	24068	chr12:0-133275309	2.62369	2.92394	3.81515
chr12	120065000	120170000	24013	24034	chr12	120210000	120315000	24042	24063	chr12:0-133275309	1.89227	1.8652	1.78186
chr12	119750000	119855000	23950	23971	chr12	119850000	119955000	23970	23991	chr12:0-133275309	1.25532	1.40805	1.56286
chr12	119645000	119750000	23929	23950	chr12	119855000	119960000	23971	23992	chr12:0-133275309	1.21393	1.47992	1.90215
chr12	119065000	119170000	23813	23834	chr12	119495000	119600000	23899	23920	chr12:0-133275309	1.56519	1.86369	2.10026
chr18	7740000	7845000	1548	1569	chr18	8425000	8530000	1685	1706	chr18:0-80373285	1.59738	2.03396	1.82291
chr12	118355000	118460000	23671	23692	chr12	118985000	119090000	23797	23818	chr12:0-133275309	2.74554	4.27284	7.11417
chr3	136725000	136830000	27345	27366	chr3	136805000	136910000	27361	27382	chr3:0-198295559	1.22027	1.52223	1.46607
chr18	7525000	7630000	1505	1526	chr18	8075000	8180000	1615	1636	chr18:0-80373285	1.64023	1.8858	1.52736
chr12	118355000	118460000	23671	23692	chr12	118570000	118675000	23714	23735	chr12:0-133275309	2.86325	3.35115	4.65395
chr12	118350000	118455000	23670	23691	chr12	119615000	119720000	23923	23944	chr12:0-133275309	2.82308	3.04492	2.92292
chr1	87245000	87350000	17449	17470	chr1	88495000	88600000	17699	17720	chr1:0-248956422	1.29437	1.69031	1.33137
chr1	50315000	50420000	10063	10084	chr1	51005000	51110000	10201	10222	chr1:0-248956422	3.32677	3.94798	2.96656
chr12	118350000	118455000	23670	23691	chr12	119495000	119600000	23899	23920	chr12:0-133275309	3.92303	5.74971	6.99885
chr18	7225000	7330000	1445	1466	chr18	7735000	7840000	1547	1568	chr18:0-80373285	1.24963	1.70596	1.78811
chr12	118350000	118455000	23670	23691	chr12	119360000	119465000	23872	23893	chr12:0-133275309	3.79363	5.02996	6.8928
chr12	118355000	118460000	23671	23692	chr12	119125000	119230000	23825	23846	chr12:0-133275309	2.58185	2.17592	2.46102
chr12	118355000	118460000	23671	23692	chr12	119065000	119170000	23813	23834	chr12:0-133275309	2.0176	2.84755	2.81776
chr18	7175000	7280000	1435	1456	chr18	7705000	7810000	1541	1562	chr18:0-80373285	1.51416	1.76006	1.84602
chr12	118355000	118460000	23671	23692	chr12	118925000	119030000	23785	23806	chr12:0-133275309	1.72769	1.91199	2.44021
chr12	118355000	118460000	23671	23692	chr12	118795000	118900000	23759	23780	chr12:0-133275309	2.0348	2.44513	2.9045
chr12	118255000	118360000	23651	23672	chr12	118320000	118425000	23664	23685	chr12:0-133275309	2.19124	2.60966	3.44944
chr3	135465000	135570000	27093	27114	chr3	135995000	136100000	27199	27220	chr3:0-198295559	2.40446	2.95946	1.93962
chr12	118130000	118235000	23626	23647	chr12	118325000	118430000	23665	23686	chr12:0-133275309	3.5341	4.9047	6.79598
chr12	118130000	118235000	23626	23647	chr12	118255000	118360000	23651	23672	chr12:0-133275309	1.22581	1.50151	1.54375
chr18	6485000	6590000	1297	1318	chr18	7135000	7240000	1427	1448	chr18:0-80373285	1.49663	2.99352	1.39031
chr12	118010000	118115000	23602	23623	chr12	118085000	118190000	23617	23638	chr12:0-133275309	1.62559	1.63662	1.68354
chr1	7170000	7275000	1434	1455	chr1	7485000	7590000	1497	1518	chr1:0-248956422	1.1264	1.77788	1.87779
chr1	50315000	50420000	10063	10084	chr1	50650000	50755000	10130	10151	chr1:0-248956422	3.07155	3.84375	3.80804
chr12	118005000	118110000	23601	23622	chr12	118325000	118430000	23665	23686	chr12:0-133275309	2.3882	2.19355	2.50753
chr12	117825000	117930000	23565	23586	chr12	118325000	118430000	23665	23686	chr12:0-133275309	2.52148	3.65055	3.2949
chr12	117825000	117930000	23565	23586	chr12	118050000	118155000	23610	23631	chr12:0-133275309	1.86564	2.29339	2.12529
chr12	117825000	117930000	23565	23586	chr12	117980000	118085000	23596	23617	chr12:0-133275309	4.06266	5.46699	7.76686
chr12	117635000	117740000	23527	23548	chr12	117780000	117885000	23556	23577	chr12:0-133275309	1.83715	2.25857	3.20836
chr12	117540000	117645000	23508	23529	chr12	117785000	117890000	23557	23578	chr12:0-133275309	2.15128	2.78917	4.17852
chr12	117535000	117640000	23507	23528	chr12	117785000	117890000	23557	23578	chr12:0-133275309	2.33578	2.9114	4.22053
chr12	117315000	117420000	23463	23484	chr12	117785000	117890000	23557	23578	chr12:0-133275309	4.66664	5.82176	8.02804
chr12	117315000	117420000	23463	23484	chr12	117620000	117725000	23524	23545	chr12:0-133275309	1.69908	1.70606	2.19728
chr12	117315000	117420000	23463	23484	chr12	117535000	117640000	23507	23528	chr12:0-133275309	1.31054	1.83024	2.35674
chr1	87085000	87190000	17417	17438	chr1	88135000	88240000	17627	17648	chr1:0-248956422	1.55176	1.68313	2.32632
chr1	50315000	50420000	10063	10084	chr1	50555000	50660000	10111	10132	chr1:0-248956422	4.60406	5.09544	9.18211
chr12	117185000	117290000	23437	23458	chr12	117785000	117890000	23557	23578	chr12:0-133275309	2.25321	2.35324	2.6971
chr12	117185000	117290000	23437	23458	chr12	117620000	117725000	23524	23545	chr12:0-133275309	1.48788	1.16002	1.76512
chr3	133885000	133990000	26777	26798	chr3	134315000	134420000	26863	26884	chr3:0-198295559	2.29316	1.64981	1.19258
chr12	117185000	117290000	23437	23458	chr12	117535000	117640000	23507	23528	chr12:0-133275309	1.68987	1.55709	2.14919
chr12	117185000	117290000	23437	23458	chr12	117315000	117420000	23463	23484	chr12:0-133275309	1.69954	2.12697	2.29769
chr12	117165000	117270000	23433	23454	chr12	117805000	117910000	23561	23582	chr12:0-133275309	3.69629	6.04781	7.75032
chr12	116975000	117080000	23395	23416	chr12	117065000	117170000	23413	23434	chr12:0-133275309	2.25238	2.90882	3.85594
chr3	133425000	133530000	26685	26706	chr3	133525000	133630000	26705	26726	chr3:0-198295559	1.41277	1.52648	1.7219
chr12	116835000	116940000	23367	23388	chr12	117065000	117170000	23413	23434	chr12:0-133275309	1.42953	1.55771	1.9009
chr3	132995000	133100000	26599	26620	chr3	133535000	133640000	26707	26728	chr3:0-198295559	2.13656	2.21262	2.57061
chr12	116765000	116870000	23353	23374	chr12	116830000	116935000	23366	23387	chr12:0-133275309	1.12759	1.10012	1.32375
chr12	116720000	116825000	23344	23365	chr12	116830000	116935000	23366	23387	chr12:0-133275309	1.16428	1.07875	1.34076
chr12	116655000	116760000	23331	23352	chr12	116970000	117075000	23394	23415	chr12:0-133275309	2.20033	2.32428	2.92836
chr1	48625000	48730000	9725	9746	chr1	50295000	50400000	10059	10080	chr1:0-248956422	1.58226	1.77533	2.89606
chr1	173065000	173170000	34613	34634	chr1	173365000	173470000	34673	34694	chr1:0-248956422	2.00048	1.54641	1.59201
chr12	116650000	116755000	23330	23351	chr12	117065000	117170000	23413	23434	chr12:0-133275309	2.40796	3.41674	4.56806
chr12	116650000	116755000	23330	23351	chr12	116830000	116935000	23366	23387	chr12:0-133275309	2.06399	2.85822	4.1157
chr12	116475000	116580000	23295	23316	chr12	116545000	116650000	23309	23330	chr12:0-133275309	1.57956	1.54846	2.17813
chr12	116405000	116510000	23281	23302	chr12	116475000	116580000	23295	23316	chr12:0-133275309	1.28448	1.27197	1.65135
chr12	116405000	116510000	23281	23302	chr12	116545000	116650000	23309	23330	chr12:0-133275309	1.40961	1.58713	2.09123
chr18	2955000	3060000	591	612	chr18	3195000	3300000	639	660	chr18:0-80373285	1.96273	2.16689	2.69084
chr12	116385000	116490000	23277	23298	chr12	116645000	116750000	23329	23350	chr12:0-133275309	1.33148	1.61141	1.88025
chr3	130985000	131090000	26197	26218	chr3	131425000	131530000	26285	26306	chr3:0-198295559	1.71267	1.90858	2.17914
chr12	116380000	116485000	23276	23297	chr12	116545000	116650000	23309	23330	chr12:0-133275309	1.83545	2.20714	3.04457
chr12	116380000	116485000	23276	23297	chr12	116545000	116650000	23309	23330	chr12:0-133275309	1.83545	2.20714	3.04457
chr12	116385000	116490000	23277	23298	chr12	116475000	116580000	23295	23316	chr12:0-133275309	1.34938	1.22941	1.75431
chr12	116330000	116435000	23266	23287	chr12	116545000	116650000	23309	23330	chr12:0-133275309	1.8617	1.89874	2.97855
chr12	116330000	116435000	23266	23287	chr12	116475000	116580000	23295	23316	chr12:0-133275309	1.64155	1.50444	2.35696
chr1	48445000	48550000	9689	9710	chr1	50295000	50400000	10059	10080	chr1:0-248956422	2.22995	3.52161	4.93966
chr1	172855000	172960000	34571	34592	chr1	173155000	173260000	34631	34652	chr1:0-248956422	1.82648	2.1578	2.19164
chr12	116225000	116330000	23245	23266	chr12	116545000	116650000	23309	23330	chr12:0-133275309	2.59697	2.30729	3.25362
chr12	116225000	116330000	23245	23266	chr12	116475000	116580000	23295	23316	chr12:0-133275309	1.6566	1.42034	2.20274
chr12	116225000	116330000	23245	23266	chr12	116375000	116480000	23275	23296	chr12:0-133275309	1.97954	2.12352	2.67432
chr12	116225000	116330000	23245	23266	chr12	116330000	116435000	23266	23287	chr12:0-133275309	1.54114	1.63395	1.93193
chr12	116215000	116320000	23243	23264	chr12	116475000	116580000	23295	23316	chr12:0-133275309	1.13764	1.23147	1.73664
chr3	129130000	129235000	25826	25847	chr3	129195000	129300000	25839	25860	chr3:0-198295559	2.25531	2.34553	2.74744
chr12	116215000	116320000	23243	23264	chr12	116645000	116750000	23329	23350	chr12:0-133275309	1.59335	1.61805	1.96161
chr12	116090000	116195000	23218	23239	chr12	116650000	116755000	23330	23351	chr12:0-133275309	1.67591	1.64602	2.32786
chr12	116090000	116195000	23218	23239	chr12	116545000	116650000	23309	23330	chr12:0-133275309	1.66072	1.7601	2.68136
chr12	116090000	116195000	23218	23239	chr12	116475000	116580000	23295	23316	chr12:0-133275309	1.20502	1.29755	1.78002
chr12	116090000	116195000	23218	23239	chr12	116330000	116435000	23266	23287	chr12:0-133275309	1.09986	1.16342	1.54029
chr1	48150000	48255000	9630	9651	chr1	50295000	50400000	10059	10080	chr1:0-248956422	2.23089	2.77418	4.19219
chr12	116090000	116195000	23218	23239	chr12	116185000	116290000	23237	23258	chr12:0-133275309	1.1798	1.06772	1.4009
chr12	116015000	116120000	23203	23224	chr12	116185000	116290000	23237	23258	chr12:0-133275309	1.04461	1.08439	1.28498
chr12	116015000	116120000	23203	23224	chr12	116085000	116190000	23217	23238	chr12:0-133275309	1.01094	1.00438	1.21104
chr12	115965000	116070000	23193	23214	chr12	116080000	116185000	23216	23237	chr12:0-133275309	1.61838	1.35976	1.75012
chr12	115965000	116070000	23193	23214	chr12	116225000	116330000	23245	23266	chr12:0-133275309	1.82253	1.64403	2.09241
chr12	115945000	116050000	23189	23210	chr12	116655000	116760000	23331	23352	chr12:0-133275309	1.74807	2.32945	2.73936
chr12	115945000	116050000	23189	23210	chr12	116545000	116650000	23309	23330	chr12:0-133275309	1.76729	2.03904	2.26584
chr12	115945000	116050000	23189	23210	chr12	116545000	116650000	23309	23330	chr12:0-133275309	1.76729	2.03904	2.26584
chr3	127615000	127720000	25523	25544	chr3	128005000	128110000	25601	25622	chr3:0-198295559	1.63875	1.67915	1.67235
chr12	115945000	116050000	23189	23210	chr12	116375000	116480000	23275	23296	chr12:0-133275309	1.62148	1.87923	2.09579
chr12	115815000	115920000	23163	23184	chr12	115895000	116000000	23179	23200	chr12:0-133275309	1.36091	1.6849	1.85761
chr3	127525000	127630000	25505	25526	chr3	127785000	127890000	25557	25578	chr3:0-198295559	2.1508	2.02303	2.19935
chr12	115705000	115810000	23141	23162	chr12	115865000	115970000	23173	23194	chr12:0-133275309	2.2384	2.81136	2.74472
chr1	48150000	48255000	9630	9651	chr1	48445000	48550000	9689	9710	chr1:0-248956422	1.14276	1.52432	1.84563
chr12	115580000	115685000	23116	23137	chr12	115700000	115805000	23140	23161	chr12:0-133275309	1.67293	1.86224	2.04405
chr12	115415000	115520000	23083	23104	chr12	115700000	115805000	23140	23161	chr12:0-133275309	1.5399	1.65884	1.9487
chr12	115350000	115455000	23070	23091	chr12	115700000	115805000	23140	23161	chr12:0-133275309	1.79713	1.75164	2.09073
chr12	115310000	115415000	23062	23083	chr12	115415000	115520000	23083	23104	chr12:0-133275309	1.07917	1.15571	1.4395
chr12	115275000	115380000	23055	23076	chr12	115705000	115810000	23141	23162	chr12:0-133275309	1.96005	2.17379	2.73939
chr12	115180000	115285000	23036	23057	chr12	115700000	115805000	23140	23161	chr12:0-133275309	1.52811	1.85663	1.83537
chr12	115175000	115280000	23035	23056	chr12	115285000	115390000	23057	23078	chr12:0-133275309	1.16696	1.36964	1.2523
chr12	115115000	115220000	23023	23044	chr12	115865000	115970000	23173	23194	chr12:0-133275309	1.7357	1.65442	2.05542
chr12	115105000	115210000	23021	23042	chr12	115700000	115805000	23140	23161	chr12:0-133275309	2.44253	3.10192	3.72613
chr3	125095000	125200000	25019	25040	chr3	125385000	125490000	25077	25098	chr3:0-198295559	2.12634	2.09955	2.29204
chr12	115105000	115210000	23021	23042	chr12	115415000	115520000	23083	23104	chr12:0-133275309	1.27356	1.55647	1.63986
chr1	48055000	48160000	9611	9632	chr1	50295000	50400000	10059	10080	chr1:0-248956422	2.42993	3.98093	4.70086
chr3	125095000	125200000	25019	25040	chr3	125325000	125430000	25065	25086	chr3:0-198295559	1.34459	1.23915	1.17448
chr12	115105000	115210000	23021	23042	chr12	115345000	115450000	23069	23090	chr12:0-133275309	1.45137	1.82125	2.03028
chr12	115105000	115210000	23021	23042	chr12	115285000	115390000	23057	23078	chr12:0-133275309	1.46305	2.13456	2.15938
chr12	115105000	115210000	23021	23042	chr12	115175000	115280000	23035	23056	chr12:0-133275309	1.31792	1.46303	1.80378
chr12	115105000	115210000	23021	23042	chr12	115585000	115690000	23117	23138	chr12:0-133275309	1.48336	1.46073	1.65138
chr12	114945000	115050000	22989	23010	chr12	115090000	115195000	23018	23039	chr12:0-133275309	1.41532	1.49394	1.4976
chr12	114865000	114970000	22973	22994	chr12	115700000	115805000	23140	23161	chr12:0-133275309	1.86501	2.06797	2.39982
chr12	114865000	114970000	22973	22994	chr12	115700000	115805000	23140	23161	chr12:0-133275309	1.86501	2.06797	2.39982
chr12	114865000	114970000	22973	22994	chr12	115285000	115390000	23057	23078	chr12:0-133275309	1.43331	1.56688	1.61475
chr17	80945000	81050000	16189	16210	chr17	81175000	81280000	16235	16256	chr17:0-83257441	1.87102	2.40332	2.72332
chr12	114865000	114970000	22973	22994	chr12	115175000	115280000	23035	23056	chr12:0-133275309	1.39379	1.45608	1.58228
chr12	114865000	114970000	22973	22994	chr12	115105000	115210000	23021	23042	chr12:0-133275309	1.71603	2.01414	2.29977
chr12	114865000	114970000	22973	22994	chr12	115355000	115460000	23071	23092	chr12:0-133275309	1.1789	1.33438	1.47627
chr1	48055000	48160000	9611	9632	chr1	48445000	48550000	9689	9710	chr1:0-248956422	1.45776	2.30966	3.05848
chr12	114855000	114960000	22971	22992	chr12	115100000	115205000	23020	23041	chr12:0-133275309	1.6562	1.91248	2.44724
chr12	114820000	114925000	22964	22985	chr12	117810000	117915000	23562	23583	chr12:0-133275309	2.6384	9.52879	31.0775
chr12	114725000	114830000	22945	22966	chr12	115705000	115810000	23141	23162	chr12:0-133275309	1.38262	1.83255	1.98995
chr12	114640000	114745000	22928	22949	chr12	114720000	114825000	22944	22965	chr12:0-133275309	1.61883	2.08776	2.26725
chr12	114635000	114740000	22927	22948	chr12	114850000	114955000	22970	22991	chr12:0-133275309	1.99809	2.68797	2.72303
chr12	114635000	114740000	22927	22948	chr12	115105000	115210000	23021	23042	chr12:0-133275309	2.74044	3.37345	3.63375
chr12	114635000	114740000	22927	22948	chr12	114865000	114970000	22973	22994	chr12:0-133275309	2.32051	3.02044	3.44749
chr12	114615000	114720000	22923	22944	chr12	115865000	115970000	23173	23194	chr12:0-133275309	2.15141	2.1198	2.39445
chr12	114615000	114720000	22923	22944	chr12	115705000	115810000	23141	23162	chr12:0-133275309	3.97078	5.14324	8.0576
chr12	114615000	114720000	22923	22944	chr12	115415000	115520000	23083	23104	chr12:0-133275309	1.6574	1.91831	1.9579
chr1	48055000	48160000	9611	9632	chr1	48150000	48255000	9630	9651	chr1:0-248956422	1.34126	1.46169	1.71872
chr12	114615000	114720000	22923	22944	chr12	115345000	115450000	23069	23090	chr12:0-133275309	2.34064	2.37323	3.19037
chr12	114615000	114720000	22923	22944	chr12	115285000	115390000	23057	23078	chr12:0-133275309	2.04624	2.27133	3.15417
chr12	114615000	114720000	22923	22944	chr12	115105000	115210000	23021	23042	chr12:0-133275309	2.96758	3.19701	4.05593
chr12	114610000	114715000	22922	22943	chr12	115580000	115685000	23116	23137	chr12:0-133275309	2.04342	2.26104	2.65916
chr12	114615000	114720000	22923	22944	chr12	115525000	115630000	23105	23126	chr12:0-133275309	1.24524	1.28018	1.29019
chr12	114615000	114720000	22923	22944	chr12	115175000	115280000	23035	23056	chr12:0-133275309	1.82807	2.23	2.29987
chr12	114455000	114560000	22891	22912	chr12	115865000	115970000	23173	23194	chr12:0-133275309	1.55235	2.39324	2.82932
chr12	114355000	114460000	22871	22892	chr12	115705000	115810000	23141	23162	chr12:0-133275309	2.58749	3.7689	8.07621
chr12	114355000	114460000	22871	22892	chr12	114625000	114730000	22925	22946	chr12:0-133275309	4.27291	6.07292	13.6406
chr12	114355000	114460000	22871	22892	chr12	114625000	114730000	22925	22946	chr12:0-133275309	4.27291	6.07292	13.6406
chr12	114355000	114460000	22871	22892	chr12	114425000	114530000	22885	22906	chr12:0-133275309	1.85296	1.91442	2.10136
chr1	86335000	86440000	17267	17288	chr1	87025000	87130000	17405	17426	chr1:0-248956422	2.28609	2.67925	2.84874
chr1	47945000	48050000	9589	9610	chr1	50295000	50400000	10059	10080	chr1:0-248956422	3.0755	3.81856	7.12196
chr3	121765000	121870000	24353	24374	chr3	122205000	122310000	24441	24462	chr3:0-198295559	1.50444	1.36836	1.3849
chr12	114355000	114460000	22871	22892	chr12	114865000	114970000	22973	22994	chr12:0-133275309	1.56518	1.45215	2.46748
chr12	114355000	114460000	22871	22892	chr12	114455000	114560000	22891	22912	chr12:0-133275309	1.86909	2.20838	1.98497
chr3	121105000	121210000	24221	24242	chr3	121465000	121570000	24293	24314	chr3:0-198295559	2.41311	1.23356	1.7204
chr12	114305000	114410000	22861	22882	chr12	114425000	114530000	22885	22906	chr12:0-133275309	1.25271	1.11798	1.66628
chr12	114265000	114370000	22853	22874	chr12	114345000	114450000	22869	22890	chr12:0-133275309	1.31798	1.66297	1.79741
chr3	120385000	120490000	24077	24098	chr3	120735000	120840000	24147	24168	chr3:0-198295559	2.20048	2.34597	2.00612
chr12	114170000	114275000	22834	22855	chr12	114430000	114535000	22886	22907	chr12:0-133275309	1.1097	1.10138	1.34435
chr12	114170000	114275000	22834	22855	chr12	114345000	114450000	22869	22890	chr12:0-133275309	1.0218	1.29794	1.6498
chr12	114115000	114220000	22823	22844	chr12	114345000	114450000	22869	22890	chr12:0-133275309	1.74	2.07471	2.50549
chr12	114115000	114220000	22823	22844	chr12	114455000	114560000	22891	22912	chr12:0-133275309	1.59705	1.76309	2.23464
chr12	114115000	114220000	22823	22844	chr12	114295000	114400000	22859	22880	chr12:0-133275309	1.37961	1.01737	1.30679
chr12	113965000	114070000	22793	22814	chr12	114345000	114450000	22869	22890	chr12:0-133275309	1.28936	1.60894	1.68659
chr1	7170000	7275000	1434	1455	chr1	7420000	7525000	1484	1505	chr1:0-248956422	1.32708	1.50533	1.76225
chr1	15265000	15370000	3053	3074	chr1	15685000	15790000	3137	3158	chr1:0-248956422	3.00154	2.20362	2.78137
chr1	86335000	86440000	17267	17288	chr1	86695000	86800000	17339	17360	chr1:0-248956422	2.15263	2.38891	2.00029
chr1	47945000	48050000	9589	9610	chr1	48445000	48550000	9689	9710	chr1:0-248956422	1.43997	1.87223	2.37554
chr12	113965000	114070000	22793	22814	chr12	114295000	114400000	22859	22880	chr12:0-133275309	1.00528	1.02104	1.08545
chr12	113965000	114070000	22793	22814	chr12	114085000	114190000	22817	22838	chr12:0-133275309	1.07427	1.27522	1.49051
chr12	113930000	114035000	22786	22807	chr12	115865000	115970000	23173	23194	chr12:0-133275309	2.61895	3.1401	3.52916
chr12	113930000	114035000	22786	22807	chr12	114585000	114690000	22917	22938	chr12:0-133275309	3.74	5.51507	6.21773
chr12	113930000	114035000	22786	22807	chr12	114455000	114560000	22891	22912	chr12:0-133275309	3.34867	4.04405	5.14128
chr12	113930000	114035000	22786	22807	chr12	114160000	114265000	22832	22853	chr12:0-133275309	1.83468	1.77855	2.5484
chr3	116975000	117080000	23395	23416	chr3	117685000	117790000	23537	23558	chr3:0-198295559	1.62184	1.20102	1.87257
chr12	113930000	114035000	22786	22807	chr12	114080000	114185000	22816	22837	chr12:0-133275309	1.52374	1.69346	1.97089
chr3	116965000	117070000	23393	23414	chr3	117470000	117575000	23494	23515	chr3:0-198295559	2.01875	1.77413	1.45041
chr12	113770000	113875000	22754	22775	chr12	113860000	113965000	22772	22793	chr12:0-133275309	1.68218	1.47363	1.71347
chr12	113595000	113700000	22719	22740	chr12	113860000	113965000	22772	22793	chr12:0-133275309	2.14592	2.50613	3.34487
chr12	113595000	113700000	22719	22740	chr12	113765000	113870000	22753	22774	chr12:0-133275309	1.41019	1.39267	1.74131
chr1	47945000	48050000	9589	9610	chr1	48150000	48255000	9630	9651	chr1:0-248956422	1.37825	1.66182	2.05818
chr12	113410000	113515000	22682	22703	chr12	113860000	113965000	22772	22793	chr12:0-133275309	2.94585	3.69444	5.1558
chr12	113410000	113515000	22682	22703	chr12	113765000	113870000	22753	22774	chr12:0-133275309	1.65913	1.56035	2.27276
chr12	113260000	113365000	22652	22673	chr12	113860000	113965000	22772	22793	chr12:0-133275309	2.16268	3.11226	3.27544
chr12	113260000	113365000	22652	22673	chr12	113370000	113475000	22674	22695	chr12:0-133275309	2.321	3.27794	4.91797
chr12	113145000	113250000	22629	22650	chr12	113375000	113480000	22675	22696	chr12:0-133275309	3.07562	3.77292	4.93013
chr12	113145000	113250000	22629	22650	chr12	113280000	113385000	22656	22677	chr12:0-133275309	1.64642	1.65935	2.05461
chr12	113145000	113250000	22629	22650	chr12	113245000	113350000	22649	22670	chr12:0-133275309	2.14148	2.2321	2.37716
chr12	113145000	113250000	22629	22650	chr12	113855000	113960000	22771	22792	chr12:0-133275309	2.08808	2.26488	2.36626
chr12	112995000	113100000	22599	22620	chr12	113370000	113475000	22674	22695	chr12:0-133275309	1.98087	2.24826	2.72456
chr12	112995000	113100000	22599	22620	chr12	113120000	113225000	22624	22645	chr12:0-133275309	3.37438	4.46952	5.76702
chr1	86335000	86440000	17267	17288	chr1	86425000	86530000	17285	17306	chr1:0-248956422	1.4336	1.59417	1.63662
chr1	47685000	47790000	9537	9558	chr1	48150000	48255000	9630	9651	chr1:0-248956422	1.9309	2.40988	3.10524
chr1	172695000	172800000	34539	34560	chr1	172855000	172960000	34571	34592	chr1:0-248956422	2.09941	2.48655	2.34116
chr12	112995000	113100000	22599	22620	chr12	113105000	113210000	22621	22642	chr12:0-133275309	2.99079	2.88135	3.58345
chr3	113675000	113780000	22735	22756	chr3	114025000	114130000	22805	22826	chr3:0-198295559	1.69088	1.5289	1.1025
chr17	75960000	76065000	15192	15213	chr17	76345000	76450000	15269	15290	chr17:0-83257441	1.9816	1.96573	1.53073
chr12	112945000	113050000	22589	22610	chr12	113105000	113210000	22621	22642	chr12:0-133275309	2.32191	2.21549	2.97628
chr12	112940000	113045000	22588	22609	chr12	113045000	113150000	22609	22630	chr12:0-133275309	1.31059	1.44321	1.82864
chr12	112850000	112955000	22570	22591	chr12	112980000	113085000	22596	22617	chr12:0-133275309	1.58359	1.99548	2.38664
chr12	112145000	112250000	22429	22450	chr12	112335000	112440000	22467	22488	chr12:0-133275309	2.61204	3.35253	4.88565
chr12	111965000	112070000	22393	22414	chr12	112365000	112470000	22473	22494	chr12:0-133275309	1.21059	1.51553	2.07908
chr12	111960000	112065000	22392	22413	chr12	112070000	112175000	22414	22435	chr12:0-133275309	1.05794	1.00481	1.1225
chr12	111895000	112000000	22379	22400	chr12	112115000	112220000	22423	22444	chr12:0-133275309	1.75968	1.93024	2.54746
chr12	111895000	112000000	22379	22400	chr12	111960000	112065000	22392	22413	chr12:0-133275309	1.45009	2.04396	2.18323
chr3	112535000	112640000	22507	22528	chr3	113235000	113340000	22647	22668	chr3:0-198295559	2.49499	2.12843	2.15673
chr12	111890000	111995000	22378	22399	chr12	112335000	112440000	22467	22488	chr12:0-133275309	1.69782	2.3383	3.56386
chr1	47675000	47780000	9535	9556	chr1	50295000	50400000	10059	10080	chr1:0-248956422	3.02996	3.61334	4.46757
chr12	111895000	112000000	22379	22400	chr12	111985000	112090000	22397	22418	chr12:0-133275309	1.81505	1.78743	2.34861
chr12	111775000	111880000	22355	22376	chr12	112335000	112440000	22467	22488	chr12:0-133275309	1.37141	2.2087	2.53216
chr12	111645000	111750000	22329	22350	chr12	111765000	111870000	22353	22374	chr12:0-133275309	2.07024	2.30161	2.42904
chr17	75375000	75480000	15075	15096	chr17	75445000	75550000	15089	15110	chr17:0-83257441	2.14299	2.21683	2.73093
chr12	111475000	111580000	22295	22316	chr12	111620000	111725000	22324	22345	chr12:0-133275309	1.77545	1.93367	2.45769
chr3	111810000	111915000	22362	22383	chr3	111895000	112000000	22379	22400	chr3:0-198295559	1.28281	1.32716	1.34159
chr12	111475000	111580000	22295	22316	chr12	111545000	111650000	22309	22330	chr12:0-133275309	1.23252	1.20926	1.46212
chr12	111400000	111505000	22280	22301	chr12	111620000	111725000	22324	22345	chr12:0-133275309	1.89824	1.95864	2.37569
chr12	111345000	111450000	22269	22290	chr12	111620000	111725000	22324	22345	chr12:0-133275309	1.74988	1.83568	2.93185
chr17	75275000	75380000	15055	15076	chr17	75465000	75570000	15093	15114	chr17:0-83257441	1.27553	1.36972	1.1173
chr12	111345000	111450000	22269	22290	chr12	111545000	111650000	22309	22330	chr12:0-133275309	1.34098	1.65331	1.82515
chr12	111345000	111450000	22269	22290	chr12	111475000	111580000	22295	22316	chr12:0-133275309	2.00563	1.93991	2.89815
chr3	111525000	111630000	22305	22326	chr3	111615000	111720000	22323	22344	chr3:0-198295559	2.22389	2.60798	2.8124
chr17	75255000	75360000	15051	15072	chr17	75545000	75650000	15109	15130	chr17:0-83257441	0.964411	1.44834	1.26551
chr12	111345000	111450000	22269	22290	chr12	111765000	111870000	22353	22374	chr12:0-133275309	1.83788	1.91805	1.83461
chr1	85565000	85670000	17113	17134	chr1	85965000	86070000	17193	17214	chr1:0-248956422	1.69524	1.69227	1.35736
chr1	47475000	47580000	9495	9516	chr1	47660000	47765000	9532	9553	chr1:0-248956422	2.20069	2.74655	3.91667
chr17	75215000	75320000	15043	15064	chr17	75705000	75810000	15141	15162	chr17:0-83257441	2.57655	2.70111	1.86914
chr12	111340000	111445000	22268	22289	chr12	111405000	111510000	22281	22302	chr12:0-133275309	1.75591	1.8508	2.43148
chr12	111285000	111390000	22257	22278	chr12	111765000	111870000	22353	22374	chr12:0-133275309	1.68677	2.81747	3.36667
chr17	75185000	75290000	15037	15058	chr17	75360000	75465000	15072	15093	chr17:0-83257441	3.21034	3.48928	4.28374
chr12	111280000	111385000	22256	22277	chr12	111620000	111725000	22324	22345	chr12:0-133275309	2.71036	3.14023	3.88311
chr12	111280000	111385000	22256	22277	chr12	111475000	111580000	22295	22316	chr12:0-133275309	2.52888	4.07234	5.16389
chr12	111280000	111385000	22256	22277	chr12	111400000	111505000	22280	22301	chr12:0-133275309	2.67553	3.87862	4.87746
chr17	75010000	75115000	15002	15023	chr17	75150000	75255000	15030	15051	chr17:0-83257441	1.77504	1.94574	2.23286
chr12	110970000	111075000	22194	22215	chr12	111260000	111365000	22252	22273	chr12:0-133275309	2.66373	3.46502	5.10726
chr12	110970000	111075000	22194	22215	chr12	111120000	111225000	22224	22245	chr12:0-133275309	1.20275	1.21808	1.63752
chr12	110885000	110990000	22177	22198	chr12	111260000	111365000	22252	22273	chr12:0-133275309	1.82304	2.556	3.77677
chr12	110885000	110990000	22177	22198	chr12	111120000	111225000	22224	22245	chr12:0-133275309	1.33027	1.36814	1.64541
chr12	110840000	110945000	22168	22189	chr12	111260000	111365000	22252	22273	chr12:0-133275309	3.28944	5.26458	6.62791
chr1	85565000	85670000	17113	17134	chr1	85805000	85910000	17161	17182	chr1:0-248956422	1.27797	1.30445	1.1557
chr1	47385000	47490000	9477	9498	chr1	47660000	47765000	9532	9553	chr1:0-248956422	2.99984	3.03941	4.20289
chr12	110840000	110945000	22168	22189	chr12	111120000	111225000	22224	22245	chr12:0-133275309	1.20118	1.47834	1.48237
chr12	110690000	110795000	22138	22159	chr12	110835000	110940000	22167	22188	chr12:0-133275309	1.60209	1.33854	1.70565
chr12	110690000	110795000	22138	22159	chr12	110775000	110880000	22155	22176	chr12:0-133275309	1.20797	1.17689	1.34587
chr12	110560000	110665000	22112	22133	chr12	110835000	110940000	22167	22188	chr12:0-133275309	2.45257	3.82987	5.18155
chr12	110565000	110670000	22113	22134	chr12	110775000	110880000	22155	22176	chr12:0-133275309	1.66534	2.3846	3.18294
chr12	110560000	110665000	22112	22133	chr12	110645000	110750000	22129	22150	chr12:0-133275309	1.47417	1.62511	2.11423
chr12	110460000	110565000	22092	22113	chr12	110835000	110940000	22167	22188	chr12:0-133275309	1.65785	2.41551	2.38604
chr12	110460000	110565000	22092	22113	chr12	110550000	110655000	22110	22131	chr12:0-133275309	2.26667	3.46804	5.04609
chr12	110455000	110560000	22091	22112	chr12	110775000	110880000	22155	22176	chr12:0-133275309	1.54555	1.49813	1.60617
chr3	105335000	105440000	21067	21088	chr3	105460000	105565000	21092	21113	chr3:0-198295559	2.40241	2.56749	3.07075
chr12	110415000	110520000	22083	22104	chr12	110550000	110655000	22110	22131	chr12:0-133275309	2.55825	3.34761	3.70561
chr1	47385000	47490000	9477	9498	chr1	47525000	47630000	9505	9526	chr1:0-248956422	1.66787	1.58365	1.99512
chr17	73205000	73310000	14641	14662	chr17	74145000	74250000	14829	14850	chr17:0-83257441	2.9409	2.84692	2.55901
chr12	110400000	110505000	22080	22101	chr12	110835000	110940000	22167	22188	chr12:0-133275309	3.79678	5.27195	7.04793
chr12	110400000	110505000	22080	22101	chr12	110775000	110880000	22155	22176	chr12:0-133275309	2.46067	2.83552	4.17181
chr12	110400000	110505000	22080	22101	chr12	110645000	110750000	22129	22150	chr12:0-133275309	2.05924	1.86855	2.47604
chr17	72955000	73060000	14591	14612	chr17	73305000	73410000	14661	14682	chr17:0-83257441	1.05081	1.26966	1.09746
chr12	110405000	110510000	22081	22102	chr12	110555000	110660000	22111	22132	chr12:0-133275309	2.88486	3.82427	4.48064
chr12	110305000	110410000	22061	22082	chr12	110380000	110485000	22076	22097	chr12:0-133275309	1.70273	2.04777	3.00326
chr12	110275000	110380000	22055	22076	chr12	110340000	110445000	22068	22089	chr12:0-133275309	1.07252	1.08714	1.10264
chr12	110050000	110155000	22010	22031	chr12	110380000	110485000	22076	22097	chr12:0-133275309	2.61232	3.39617	4.61966
chr12	110050000	110155000	22010	22031	chr12	110285000	110390000	22057	22078	chr12:0-133275309	2.12575	1.99665	2.38747
chr12	110050000	110155000	22010	22031	chr12	110230000	110335000	22046	22067	chr12:0-133275309	1.67573	1.7206	2.37237
chr17	72675000	72780000	14535	14556	chr17	74155000	74260000	14831	14852	chr17:0-83257441	1.61694	2.18822	1.45771
chr12	110050000	110155000	22010	22031	chr12	110195000	110300000	22039	22060	chr12:0-133275309	1.49485	1.37577	2.40262
chr1	47385000	47490000	9477	9498	chr1	47480000	47585000	9496	9517	chr1:0-248956422	1.24539	1.29322	1.41385
chr17	72515000	72620000	14503	14524	chr17	74155000	74260000	14831	14852	chr17:0-83257441	4.05834	4.17828	1.86996
chr12	110050000	110155000	22010	22031	chr12	110170000	110275000	22034	22055	chr12:0-133275309	1.72349	2.08159	2.38856
chr12	110050000	110155000	22010	22031	chr12	110130000	110235000	22026	22047	chr12:0-133275309	0.908048	0.901778	1.00994
chr12	109880000	109985000	21976	21997	chr12	109975000	110080000	21995	22016	chr12:0-133275309	1.76142	1.57819	2.2202
chr3	101175000	101280000	20235	20256	chr3	101585000	101690000	20317	20338	chr3:0-198295559	2.03044	1.88668	2.82414
chr12	109800000	109905000	21960	21981	chr12	109875000	109980000	21975	21996	chr12:0-133275309	2.05306	2.56047	3.28276
chr12	109755000	109860000	21951	21972	chr12	109830000	109935000	21966	21987	chr12:0-133275309	1.74019	2.08354	2.28913
chr12	109755000	109860000	21951	21972	chr12	109875000	109980000	21975	21996	chr12:0-133275309	2.18868	2.5753	3.47115
chr17	72375000	72480000	14475	14496	chr17	72470000	72575000	14494	14515	chr17:0-83257441	1.19975	1.33223	1.3181
chr12	109545000	109650000	21909	21930	chr12	109795000	109900000	21959	21980	chr12:0-133275309	1.58294	1.52138	1.78051
chr3	100705000	100810000	20141	20162	chr3	101145000	101250000	20229	20250	chr3:0-198295559	2.11516	2.18937	2.46602
chr12	109545000	109650000	21909	21930	chr12	109725000	109830000	21945	21966	chr12:0-133275309	2.6433	3.21766	5.44011
chr12	109465000	109570000	21893	21914	chr12	109725000	109830000	21945	21966	chr12:0-133275309	3.14457	4.03472	5.74958
chr12	109465000	109570000	21893	21914	chr12	109545000	109650000	21909	21930	chr12:0-133275309	1.51515	1.53903	2.01234
chr1	47385000	47490000	9477	9498	chr1	48155000	48260000	9631	9652	chr1:0-248956422	1.89176	1.02689	2.20446
chr12	109380000	109485000	21876	21897	chr12	109465000	109570000	21893	21914	chr12:0-133275309	2.1713	2.28834	2.70355
chr12	109375000	109480000	21875	21896	chr12	109725000	109830000	21945	21966	chr12:0-133275309	2.6998	3.76338	5.6007
chr17	71735000	71840000	14347	14368	chr17	72495000	72600000	14499	14520	chr17:0-83257441	1.59905	2.5738	2.47283
chr12	109210000	109315000	21842	21863	chr12	109335000	109440000	21867	21888	chr12:0-133275309	2.77886	3.15218	5.49787
chr17	71585000	71690000	14317	14338	chr17	72485000	72590000	14497	14518	chr17:0-83257441	2.232	2.2151	2.05179
chr12	109080000	109185000	21816	21837	chr12	109200000	109305000	21840	21861	chr12:0-133275309	1.46618	1.57376	1.94119
chr12	109060000	109165000	21812	21833	chr12	109335000	109440000	21867	21888	chr12:0-133275309	3.37081	4.47382	5.79531
chr17	71425000	71530000	14285	14306	chr17	72285000	72390000	14457	14478	chr17:0-83257441	1.40093	1.58585	1.36665
chr12	108900000	109005000	21780	21801	chr12	109040000	109145000	21808	21829	chr12:0-133275309	1.66306	1.85338	2.33051
chr12	108835000	108940000	21767	21788	chr12	109335000	109440000	21867	21888	chr12:0-133275309	1.60323	1.96063	3.12947
chr12	108805000	108910000	21761	21782	chr12	109040000	109145000	21808	21829	chr12:0-133275309	2.29049	2.21841	2.53737
chr12	108805000	108910000	21761	21782	chr12	108900000	109005000	21780	21801	chr12:0-133275309	1.43526	1.72412	1.82826
chr12	108780000	108885000	21756	21777	chr12	109410000	109515000	21882	21903	chr12:0-133275309	1.93025	3.42706	2.88744
chr1	47335000	47440000	9467	9488	chr1	47660000	47765000	9532	9553	chr1:0-248956422	3.44591	3.90383	4.88139
chr12	108750000	108855000	21750	21771	chr12	109040000	109145000	21808	21829	chr12:0-133275309	3.0275	3.09189	3.19563
chr12	108750000	108855000	21750	21771	chr12	108900000	109005000	21780	21801	chr12:0-133275309	2.0565	2.29284	3.01857
chr12	108680000	108785000	21736	21757	chr12	108805000	108910000	21761	21782	chr12:0-133275309	1.87795	1.71892	2.12074
chr12	108680000	108785000	21736	21757	chr12	108750000	108855000	21750	21771	chr12:0-133275309	1.38	1.31166	1.49135
chr12	108615000	108720000	21723	21744	chr12	108900000	109005000	21780	21801	chr12:0-133275309	1.69682	2.18426	2.71823
chr12	108615000	108720000	21723	21744	chr12	108800000	108905000	21760	21781	chr12:0-133275309	1.6631	1.94744	1.82303
chr12	108615000	108720000	21723	21744	chr12	108750000	108855000	21750	21771	chr12:0-133275309	1.61822	1.64982	2.44992
chr12	108615000	108720000	21723	21744	chr12	108750000	108855000	21750	21771	chr12:0-133275309	1.61822	1.64982	2.44992
chr17	70715000	70820000	14143	14164	chr17	72285000	72390000	14457	14478	chr17:0-83257441	2.14837	2.23181	3.60818
chr12	108515000	108620000	21703	21724	chr12	108900000	109005000	21780	21801	chr12:0-133275309	2.19519	2.87904	3.72356
chr12	108510000	108615000	21702	21723	chr12	109040000	109145000	21808	21829	chr12:0-133275309	3.14215	3.34188	3.84478
chr1	7170000	7275000	1434	1455	chr1	7245000	7350000	1449	1470	chr1:0-248956422	1.65852	2.11036	2.88882
chr1	15105000	15210000	3021	3042	chr1	15375000	15480000	3075	3096	chr1:0-248956422	1.5226	1.56724	1.6121
chr1	47335000	47440000	9467	9488	chr1	47465000	47570000	9493	9514	chr1:0-248956422	1.21486	1.26299	1.6443
chr12	108510000	108615000	21702	21723	chr12	108805000	108910000	21761	21782	chr12:0-133275309	1.92146	2.13068	2.24301
chr12	108510000	108615000	21702	21723	chr12	108750000	108855000	21750	21771	chr12:0-133275309	2.24487	2.43481	2.91134
chr3	87225000	87330000	17445	17466	chr3	87455000	87560000	17491	17512	chr3:0-198295559	2.51053	1.92133	1.88256
chr17	69675000	69780000	13935	13956	chr17	70095000	70200000	14019	14040	chr17:0-83257441	1.80688	1.98934	2.23873
chr12	108510000	108615000	21702	21723	chr12	108680000	108785000	21736	21757	chr12:0-133275309	1.41849	1.75149	1.74663
chr3	87215000	87320000	17443	17464	chr3	87955000	88060000	17591	17612	chr3:0-198295559	2.54084	2.54722	3.71545
chr12	108510000	108615000	21702	21723	chr12	108575000	108680000	21715	21736	chr12:0-133275309	2.74071	3.36474	3.45413
chr12	108465000	108570000	21693	21714	chr12	109040000	109145000	21808	21829	chr12:0-133275309	3.09526	3.3628	3.64331
chr12	108465000	108570000	21693	21714	chr12	108565000	108670000	21713	21734	chr12:0-133275309	2.69874	2.86263	3.5902
chr12	107840000	107945000	21568	21589	chr12	108405000	108510000	21681	21702	chr12:0-133275309	1.05988	1.47952	2.04733
chr12	107710000	107815000	21542	21563	chr12	108460000	108565000	21692	21713	chr12:0-133275309	1.74191	1.54235	2.15109
chr12	107710000	107815000	21542	21563	chr12	107835000	107940000	21567	21588	chr12:0-133275309	1.57243	1.88052	2.25295
chr12	107635000	107740000	21527	21548	chr12	107705000	107810000	21541	21562	chr12:0-133275309	2.33493	3.28834	3.51943
chr1	47335000	47440000	9467	9488	chr1	47675000	47780000	9535	9556	chr1:0-248956422	3.59045	3.93107	6.34283
chr12	107625000	107730000	21525	21546	chr12	108460000	108565000	21692	21713	chr12:0-133275309	3.24232	4.38844	5.91253
chr12	107625000	107730000	21525	21546	chr12	108405000	108510000	21681	21702	chr12:0-133275309	1.41146	1.7881	2.10697
chr12	107625000	107730000	21525	21546	chr12	108140000	108245000	21628	21649	chr12:0-133275309	1.33228	1.57067	2.3432
chr12	107625000	107730000	21525	21546	chr12	107830000	107935000	21566	21587	chr12:0-133275309	2.16305	3.88973	5.69307
chr12	107350000	107455000	21470	21491	chr12	107555000	107660000	21511	21532	chr12:0-133275309	1.59999	1.82476	2.49149
chr12	107265000	107370000	21453	21474	chr12	107555000	107660000	21511	21532	chr12:0-133275309	1.20239	1.28258	1.76549
chr12	107080000	107185000	21416	21437	chr12	107555000	107660000	21511	21532	chr12:0-133275309	3.8044	4.95045	8.57236
chr3	78165000	78270000	15633	15654	chr3	78595000	78700000	15719	15740	chr3:0-198295559	2.19793	2.63319	3.05498
chr12	107080000	107185000	21416	21437	chr12	107350000	107455000	21470	21491	chr12:0-133275309	2.13491	2.58177	3.67343
chr3	77805000	77910000	15561	15582	chr3	78595000	78700000	15719	15740	chr3:0-198295559	2.69086	1.85288	1.84058
chr12	107045000	107150000	21409	21430	chr12	107695000	107800000	21539	21560	chr12:0-133275309	1.78182	1.95042	1.90135
chr17	68210000	68315000	13642	13663	chr17	68300000	68405000	13660	13681	chr17:0-83257441	0.830442	1.06291	0.931141
chr12	106935000	107040000	21387	21408	chr12	107040000	107145000	21408	21429	chr12:0-133275309	2.38259	2.32135	2.34292
chr1	47280000	47385000	9456	9477	chr1	47380000	47485000	9476	9497	chr1:0-248956422	1.71905	1.95736	2.46876
chr12	106795000	106900000	21359	21380	chr12	106865000	106970000	21373	21394	chr12:0-133275309	1.37211	1.43177	1.92919
chr17	68120000	68225000	13624	13645	chr17	68210000	68315000	13642	13663	chr17:0-83257441	1.98703	1.87914	2.30448
chr12	106725000	106830000	21345	21366	chr12	107045000	107150000	21409	21430	chr12:0-133275309	1.6018	1.91568	1.72055
chr12	106715000	106820000	21343	21364	chr12	106865000	106970000	21373	21394	chr12:0-133275309	1.34956	1.4018	1.59928
chr12	106630000	106735000	21326	21347	chr12	106865000	106970000	21373	21394	chr12:0-133275309	1.98172	1.85566	2.86415
chr12	106630000	106735000	21326	21347	chr12	106790000	106895000	21358	21379	chr12:0-133275309	1.21719	1.28145	1.72347
chr12	106455000	106560000	21291	21312	chr12	106795000	106900000	21359	21380	chr12:0-133275309	1.06181	1.11831	1.27395
chr17	67675000	67780000	13535	13556	chr17	67855000	67960000	13571	13592	chr17:0-83257441	1.28794	2.10283	1.3483
chr12	106445000	106550000	21289	21310	chr12	106865000	106970000	21373	21394	chr12:0-133275309	1.20555	1.49123	1.6935
chr12	106335000	106440000	21267	21288	chr12	106865000	106970000	21373	21394	chr12:0-133275309	2.76586	3.4127	4.81891
chr3	72895000	73000000	14579	14600	chr3	73025000	73130000	14605	14626	chr3:0-198295559	2.54027	3.00027	3.50477
chr12	106335000	106440000	21267	21288	chr12	106790000	106895000	21358	21379	chr12:0-133275309	1.72318	2.31204	2.97864
chr12	106335000	106440000	21267	21288	chr12	107055000	107160000	21411	21432	chr12:0-133275309	3.05938	2.82088	3.31663
chr1	47145000	47250000	9429	9450	chr1	47335000	47440000	9467	9488	chr1:0-248956422	1.56633	1.68789	1.62427
chr12	106335000	106440000	21267	21288	chr12	106535000	106640000	21307	21328	chr12:0-133275309	1.81396	1.50596	2.07067
chr17	67165000	67270000	13433	13454	chr17	67655000	67760000	13531	13552	chr17:0-83257441	1.2748	1.908	1.48658
chr12	106175000	106280000	21235	21256	chr12	106865000	106970000	21373	21394	chr12:0-133275309	2.2064	2.64579	3.73112
chr12	106175000	106280000	21235	21256	chr12	106305000	106410000	21261	21282	chr12:0-133275309	2.53243	3.10508	4.12121
chr12	106095000	106200000	21219	21240	chr12	106235000	106340000	21247	21268	chr12:0-133275309	1.44419	1.76749	1.9626
chr12	106085000	106190000	21217	21238	chr12	106170000	106275000	21234	21255	chr12:0-133275309	2.14504	2.56671	3.21694
chr12	105980000	106085000	21196	21217	chr12	106085000	106190000	21217	21238	chr12:0-133275309	1.63204	1.70982	2.40393
chr17	66415000	66520000	13283	13304	chr17	66625000	66730000	13325	13346	chr17:0-83257441	1.50067	1.67315	1.85005
chr12	105935000	106040000	21187	21208	chr12	106085000	106190000	21217	21238	chr12:0-133275309	1.93351	2.05383	2.57007
chr17	66300000	66405000	13260	13281	chr17	66410000	66515000	13282	13303	chr17:0-83257441	0.939286	0.871253	1.02927
chr12	105930000	106035000	21186	21207	chr12	106030000	106135000	21206	21227	chr12:0-133275309	1.18023	1.10415	1.17504
chr12	105885000	105990000	21177	21198	chr12	106085000	106190000	21217	21238	chr12:0-133275309	1.43754	1.73049	2.34917
chr12	105880000	105985000	21176	21197	chr12	105980000	106085000	21196	21217	chr12:0-133275309	1.1357	1.16754	1.30924
chr1	47135000	47240000	9427	9448	chr1	47665000	47770000	9533	9554	chr1:0-248956422	2.27318	2.73531	2.56415
chr12	105830000	105935000	21166	21187	chr12	105915000	106020000	21183	21204	chr12:0-133275309	0.958704	0.86902	1.07662
chr12	105720000	105825000	21144	21165	chr12	106170000	106275000	21234	21255	chr12:0-133275309	1.31781	1.74249	2.02403
chr3	71015000	71120000	14203	14224	chr3	71455000	71560000	14291	14312	chr3:0-198295559	1.40754	1.50259	1.4918
chr12	105720000	105825000	21144	21165	chr12	106085000	106190000	21217	21238	chr12:0-133275309	1.62976	1.83658	2.12807
chr3	70805000	70910000	14161	14182	chr3	71535000	71640000	14307	14328	chr3:0-198295559	1.70622	1.42654	1.42286
chr12	105725000	105830000	21145	21166	chr12	105935000	106040000	21187	21208	chr12:0-133275309	1.43689	1.39458	1.55725
chr3	70805000	70910000	14161	14182	chr3	71255000	71360000	14251	14272	chr3:0-198295559	1.56356	1.48147	1.64968
chr12	105655000	105760000	21131	21152	chr12	106170000	106275000	21234	21255	chr12:0-133275309	1.89736	2.07699	2.31156
chr12	105655000	105760000	21131	21152	chr12	106085000	106190000	21217	21238	chr12:0-133275309	1.97304	1.9853	2.74819
chr12	105655000	105760000	21131	21152	chr12	105980000	106085000	21196	21217	chr12:0-133275309	1.27998	1.29444	1.46712
chr12	105475000	105580000	21095	21116	chr12	106085000	106190000	21217	21238	chr12:0-133275309	1.2471	1.30609	1.38026
chr12	105475000	105580000	21095	21116	chr12	106035000	106140000	21207	21228	chr12:0-133275309	0.817217	0.781469	1.0095
chr12	105370000	105475000	21074	21095	chr12	106170000	106275000	21234	21255	chr12:0-133275309	3.49178	4.20431	6.00746
chr1	47135000	47240000	9427	9448	chr1	47525000	47630000	9505	9526	chr1:0-248956422	1.85549	2.08016	1.9339
chr12	105370000	105475000	21074	21095	chr12	106085000	106190000	21217	21238	chr12:0-133275309	3.46655	4.06656	4.97834
chr12	105370000	105475000	21074	21095	chr12	105720000	105825000	21144	21165	chr12:0-133275309	2.58345	2.93635	3.8816
chr12	105370000	105475000	21074	21095	chr12	105655000	105760000	21131	21152	chr12:0-133275309	2.31109	2.4847	3.53261
chr12	105375000	105480000	21075	21096	chr12	105475000	105580000	21095	21116	chr12:0-133275309	1.79287	1.8257	2.16458
chr12	105180000	105285000	21036	21057	chr12	105330000	105435000	21066	21087	chr12:0-133275309	1.64541	1.78469	1.87384
[truncated: 39,591 more rows]

## Sheet: Figure4c_intersection
chrom1	start1	end1	lo1	hi1	chrom2	start2	end2	lo2	hi2	region	FA-DpnII	FA+DSG-DpnII	FA+DSG-Mnase
chr1	2145000	2250000	429	450	chr1	2330000	2435000	466	487	chr1:0-248956422	4.9743	6.47352	9.47961
chr1	2145000	2250000	429	450	chr1	2495000	2600000	499	520	chr1:0-248956422	2.46631	2.30313	2.20834
chr1	2145000	2250000	429	450	chr1	3370000	3475000	674	695	chr1:0-248956422	1.97216	2.81333	2.65308
chr1	2360000	2465000	472	493	chr1	2495000	2600000	499	520	chr1:0-248956422	3.48044	4.1667	4.85052
chr1	2360000	2465000	472	493	chr1	3010000	3115000	602	623	chr1:0-248956422	3.20884	3.12296	4.13357
chr1	2360000	2465000	472	493	chr1	3370000	3475000	674	695	chr1:0-248956422	3.59006	5.58891	6.47354
chr1	3015000	3120000	603	624	chr1	3370000	3475000	674	695	chr1:0-248956422	2.6059	2.86385	4.79682
chr1	3440000	3545000	688	709	chr1	3565000	3670000	713	734	chr1:0-248956422	2.8018	3.29737	4.91215
chr1	5460000	5565000	1092	1113	chr1	5865000	5970000	1173	1194	chr1:0-248956422	2.43458	4.04381	6.43126
chr1	5460000	5565000	1092	1113	chr1	5925000	6030000	1185	1206	chr1:0-248956422	3.85414	5.52198	8.63652
chr1	6000000	6105000	1200	1221	chr1	6190000	6295000	1238	1259	chr1:0-248956422	2.74736	3.33423	4.56052
chr1	6000000	6105000	1200	1221	chr1	6290000	6395000	1258	1279	chr1:0-248956422	2.28335	2.41199	2.62642
chr1	6055000	6160000	1211	1232	chr1	6195000	6300000	1239	1260	chr1:0-248956422	2.13097	1.79192	2.71051
chr1	6195000	6300000	1239	1260	chr1	6290000	6395000	1258	1279	chr1:0-248956422	3.70239	4.35809	6.59379
chr1	6665000	6770000	1333	1354	chr1	7020000	7125000	1404	1425	chr1:0-248956422	1.79637	2.29247	3.68641
chr1	6670000	6775000	1334	1355	chr1	6840000	6945000	1368	1389	chr1:0-248956422	2.2795	2.9372	4.30704
chr1	6670000	6775000	1334	1355	chr1	7165000	7270000	1433	1454	chr1:0-248956422	2.13455	3.14015	3.58844
chr1	6670000	6775000	1334	1355	chr1	7595000	7700000	1519	1540	chr1:0-248956422	3.34003	4.03089	4.24434
chr1	6740000	6845000	1348	1369	chr1	7020000	7125000	1404	1425	chr1:0-248956422	2.39956	2.60982	4.31791
chr1	6740000	6845000	1348	1369	chr1	7595000	7700000	1519	1540	chr1:0-248956422	4.36585	4.82677	4.93556
chr1	6745000	6850000	1349	1370	chr1	6835000	6940000	1367	1388	chr1:0-248956422	2.61516	3.28578	5.07587
chr1	6745000	6850000	1349	1370	chr1	7165000	7270000	1433	1454	chr1:0-248956422	3.17278	3.18768	4.25493
chr1	6840000	6945000	1368	1389	chr1	7155000	7260000	1431	1452	chr1:0-248956422	1.89903	2.09718	2.46788
chr1	6990000	7095000	1398	1419	chr1	7155000	7260000	1431	1452	chr1:0-248956422	2.52602	2.50975	4.18972
chr1	6990000	7095000	1398	1419	chr1	7595000	7700000	1519	1540	chr1:0-248956422	3.0542	3.81262	5.01509
chr1	7170000	7275000	1434	1455	chr1	7595000	7700000	1519	1540	chr1:0-248956422	2.23767	2.76657	2.83982
chr1	7400000	7505000	1480	1501	chr1	7595000	7700000	1519	1540	chr1:0-248956422	1.90721	2.36567	2.80694
chr1	7615000	7720000	1523	1544	chr1	7700000	7805000	1540	1561	chr1:0-248956422	4.31587	6.09816	9.4763
chr1	7615000	7720000	1523	1544	chr1	7850000	7955000	1570	1591	chr1:0-248956422	3.69245	4.4818	6.87217
chr1	7965000	8070000	1593	1614	chr1	8295000	8400000	1659	1680	chr1:0-248956422	1.52067	1.65264	2.0371
chr1	7965000	8070000	1593	1614	chr1	8260000	8365000	1652	1673	chr1:0-248956422	1.58557	1.9372	1.97942
chr1	8510000	8615000	1702	1723	chr1	8620000	8725000	1724	1745	chr1:0-248956422	1.41736	1.76441	2.5509
chr1	8510000	8615000	1702	1723	chr1	8795000	8900000	1759	1780	chr1:0-248956422	2.64424	3.19868	5.01358
chr1	8865000	8970000	1773	1794	chr1	8955000	9060000	1791	1812	chr1:0-248956422	2.29905	2.60928	3.46559
chr1	8865000	8970000	1773	1794	chr1	8935000	9040000	1787	1808	chr1:0-248956422	2.26095	2.50454	3.45646
chr1	8865000	8970000	1773	1794	chr1	9050000	9155000	1810	1831	chr1:0-248956422	2.94874	4.15572	5.55046
chr1	8955000	9060000	1791	1812	chr1	9050000	9155000	1810	1831	chr1:0-248956422	2.52741	2.77842	4.71024
chr1	9060000	9165000	1812	1833	chr1	9145000	9250000	1829	1850	chr1:0-248956422	1.41056	1.77481	2.15563
chr1	9060000	9165000	1812	1833	chr1	9200000	9305000	1840	1861	chr1:0-248956422	2.6561	3.75751	5.69632
chr1	9060000	9165000	1812	1833	chr1	9440000	9545000	1888	1909	chr1:0-248956422	2.06623	3.07114	3.19305
chr1	9215000	9320000	1843	1864	chr1	9520000	9625000	1904	1925	chr1:0-248956422	2.51396	2.74258	3.1866
chr1	9445000	9550000	1889	1910	chr1	9535000	9640000	1907	1928	chr1:0-248956422	1.97486	2.5861	2.98775
chr1	9445000	9550000	1889	1910	chr1	9520000	9625000	1904	1925	chr1:0-248956422	2.94441	3.64348	6.07513
chr1	9575000	9680000	1915	1936	chr1	9670000	9775000	1934	1955	chr1:0-248956422	2.13141	2.31868	3.21295
chr1	9575000	9680000	1915	1936	chr1	9815000	9920000	1963	1984	chr1:0-248956422	3.35353	4.47625	6.53003
chr1	9670000	9775000	1934	1955	chr1	9815000	9920000	1963	1984	chr1:0-248956422	2.34969	2.26213	3.10326
chr1	9725000	9830000	1945	1966	chr1	9815000	9920000	1963	1984	chr1:0-248956422	1.61893	1.83171	2.74827
chr1	9730000	9835000	1946	1967	chr1	9815000	9920000	1963	1984	chr1:0-248956422	1.75006	2.04306	3.44787
chr1	9825000	9930000	1965	1986	chr1	9890000	9995000	1978	1999	chr1:0-248956422	2.70593	3.47598	5.68307
chr1	9825000	9930000	1965	1986	chr1	9980000	10085000	1996	2017	chr1:0-248956422	1.9299	2.1336	2.86413
chr1	9825000	9930000	1965	1986	chr1	10100000	10205000	2020	2041	chr1:0-248956422	1.92913	2.70608	3.4403
chr1	9890000	9995000	1978	1999	chr1	9980000	10085000	1996	2017	chr1:0-248956422	1.73091	1.71071	2.2799
chr1	10380000	10485000	2076	2097	chr1	10445000	10550000	2089	2110	chr1:0-248956422	2.59494	3.16881	5.2166
chr1	10455000	10560000	2091	2112	chr1	10815000	10920000	2163	2184	chr1:0-248956422	2.67421	3.51485	5.1013
chr1	10455000	10560000	2091	2112	chr1	10890000	10995000	2178	2199	chr1:0-248956422	2.10538	2.54726	3.58569
chr1	10985000	11090000	2197	2218	chr1	11590000	11695000	2318	2339	chr1:0-248956422	4.29315	5.19345	8.49403
chr1	10985000	11090000	2197	2218	chr1	11840000	11945000	2368	2389	chr1:0-248956422	4.24205	3.92196	4.55645
chr1	11190000	11295000	2238	2259	chr1	11590000	11695000	2318	2339	chr1:0-248956422	3.36584	4.57121	6.55785
chr1	11600000	11705000	2320	2341	chr1	11665000	11770000	2333	2354	chr1:0-248956422	2.50859	2.97615	4.10923
chr1	11785000	11890000	2357	2378	chr1	11855000	11960000	2371	2392	chr1:0-248956422	2.85262	2.79762	3.15197
chr1	11855000	11960000	2371	2392	chr1	11980000	12085000	2396	2417	chr1:0-248956422	1.63622	1.8	2.39453
chr1	12075000	12180000	2415	2436	chr1	12155000	12260000	2431	2452	chr1:0-248956422	3.91479	5.48598	8.59159
chr1	13615000	13720000	2723	2744	chr1	13910000	14015000	2782	2803	chr1:0-248956422	2.31182	3.87295	5.50325
chr1	13615000	13720000	2723	2744	chr1	14995000	15100000	2999	3020	chr1:0-248956422	2.11759	2.31749	2.38028
chr1	13910000	14015000	2782	2803	chr1	14995000	15100000	2999	3020	chr1:0-248956422	2.92435	3.57785	4.6001
chr1	13910000	14015000	2782	2803	chr1	15045000	15150000	3009	3030	chr1:0-248956422	3.6757	6.1279	6.38939
chr1	14875000	14980000	2975	2996	chr1	14975000	15080000	2995	3016	chr1:0-248956422	2.17927	2.37272	2.79935
chr1	15100000	15205000	3020	3041	chr1	15220000	15325000	3044	3065	chr1:0-248956422	1.95496	2.07286	2.86513
chr1	15105000	15210000	3021	3042	chr1	15385000	15490000	3077	3098	chr1:0-248956422	1.48062	1.40824	1.48776
chr1	15270000	15375000	3054	3075	chr1	15380000	15485000	3076	3097	chr1:0-248956422	3.08699	3.55788	5.751
chr1	15270000	15375000	3054	3075	chr1	15450000	15555000	3090	3111	chr1:0-248956422	2.20353	2.39037	3.56045
chr1	15545000	15650000	3109	3130	chr1	15690000	15795000	3138	3159	chr1:0-248956422	2.61884	2.60808	3.7473
chr1	15740000	15845000	3148	3169	chr1	15940000	16045000	3188	3209	chr1:0-248956422	2.36035	2.89684	4.05436
chr1	15955000	16060000	3191	3212	chr1	16135000	16240000	3227	3248	chr1:0-248956422	1.89458	1.99529	1.9365
chr1	16025000	16130000	3205	3226	chr1	16135000	16240000	3227	3248	chr1:0-248956422	3.14227	4.25334	6.10482
chr1	16025000	16130000	3205	3226	chr1	16190000	16295000	3238	3259	chr1:0-248956422	3.65021	4.70582	6.75802
chr1	16025000	16130000	3205	3226	chr1	16310000	16415000	3262	3283	chr1:0-248956422	3.01949	3.81624	4.92634
chr1	16200000	16305000	3240	3261	chr1	16300000	16405000	3260	3281	chr1:0-248956422	1.78047	2.0544	2.47947
chr1	16900000	17005000	3380	3401	chr1	16995000	17100000	3399	3420	chr1:0-248956422	3.06545	3.93844	5.77161
chr1	17005000	17110000	3401	3422	chr1	17185000	17290000	3437	3458	chr1:0-248956422	1.87961	2.14435	2.7027
chr1	17005000	17110000	3401	3422	chr1	17355000	17460000	3471	3492	chr1:0-248956422	4.05373	3.96786	6.1942
chr1	17075000	17180000	3415	3436	chr1	17185000	17290000	3437	3458	chr1:0-248956422	2.86783	3.92266	6.49957
chr1	17075000	17180000	3415	3436	chr1	17285000	17390000	3457	3478	chr1:0-248956422	1.67814	2.03175	2.75863
chr1	17075000	17180000	3415	3436	chr1	17355000	17460000	3471	3492	chr1:0-248956422	2.16957	2.39154	3.24853
chr1	17185000	17290000	3437	3458	chr1	17285000	17390000	3457	3478	chr1:0-248956422	1.82141	1.98751	2.60915
chr1	17440000	17545000	3488	3509	chr1	18050000	18155000	3610	3631	chr1:0-248956422	2.18284	3.66168	4.11467
chr1	17440000	17545000	3488	3509	chr1	18530000	18635000	3706	3727	chr1:0-248956422	2.97831	3.86959	6.14408
chr1	17450000	17555000	3490	3511	chr1	17555000	17660000	3511	3532	chr1:0-248956422	3.28054	4.50423	6.79737
chr1	17610000	17715000	3522	3543	chr1	17855000	17960000	3571	3592	chr1:0-248956422	2.4106	2.96291	3.90518
chr1	17610000	17715000	3522	3543	chr1	18050000	18155000	3610	3631	chr1:0-248956422	3.65907	4.93584	6.40197
chr1	17610000	17715000	3522	3543	chr1	18530000	18635000	3706	3727	chr1:0-248956422	3.73303	5.45863	6.0485
chr1	17795000	17900000	3559	3580	chr1	18525000	18630000	3705	3726	chr1:0-248956422	2.19544	2.24857	2.63096
chr1	17795000	17900000	3559	3580	chr1	18050000	18155000	3610	3631	chr1:0-248956422	1.66645	2.39665	2.91868
chr1	17870000	17975000	3574	3595	chr1	18530000	18635000	3706	3727	chr1:0-248956422	2.76023	3.60023	4.87498
chr1	18545000	18650000	3709	3730	chr1	18770000	18875000	3754	3775	chr1:0-248956422	2.89964	3.4682	5.10219
chr1	18545000	18650000	3709	3730	chr1	18825000	18930000	3765	3786	chr1:0-248956422	4.68109	6.4164	8.08475
chr1	18855000	18960000	3771	3792	chr1	19030000	19135000	3806	3827	chr1:0-248956422	2.78295	3.14576	3.37762
chr1	19200000	19305000	3840	3861	chr1	19600000	19705000	3920	3941	chr1:0-248956422	2.58965	3.15484	3.84223
chr1	19290000	19395000	3858	3879	chr1	19600000	19705000	3920	3941	chr1:0-248956422	3.46599	3.75767	5.20547
chr1	19345000	19450000	3869	3890	chr1	19430000	19535000	3886	3907	chr1:0-248956422	1.45905	1.92343	2.11476
chr1	19435000	19540000	3887	3908	chr1	19595000	19700000	3919	3940	chr1:0-248956422	2.34786	3.03407	3.86534
chr1	19435000	19540000	3887	3908	chr1	19600000	19705000	3920	3941	chr1:0-248956422	2.13908	2.78614	3.52383
chr1	19665000	19770000	3933	3954	chr1	19760000	19865000	3952	3973	chr1:0-248956422	1.36377	1.73129	2.59627
chr1	19865000	19970000	3973	3994	chr1	20100000	20205000	4020	4041	chr1:0-248956422	3.08774	3.46681	5.43109
chr1	19865000	19970000	3973	3994	chr1	20440000	20545000	4088	4109	chr1:0-248956422	3.62019	3.76618	3.70289
chr1	19925000	20030000	3985	4006	chr1	20100000	20205000	4020	4041	chr1:0-248956422	1.58064	1.62368	2.26647
chr1	20160000	20265000	4032	4053	chr1	20440000	20545000	4088	4109	chr1:0-248956422	3.99065	5.18509	7.16227
chr1	20310000	20415000	4062	4083	chr1	20440000	20545000	4088	4109	chr1:0-248956422	3.44313	4.06713	6.1352
chr1	20470000	20575000	4094	4115	chr1	20590000	20695000	4118	4139	chr1:0-248956422	3.78992	5.31522	6.68605
chr1	20525000	20630000	4105	4126	chr1	20590000	20695000	4118	4139	chr1:0-248956422	1.64553	2.02726	2.89416
chr1	20645000	20750000	4129	4150	chr1	21145000	21250000	4229	4250	chr1:0-248956422	3.48458	3.81573	5.70174
chr1	21185000	21290000	4237	4258	chr1	21605000	21710000	4321	4342	chr1:0-248956422	2.79761	3.02044	3.37034
chr1	21315000	21420000	4263	4284	chr1	21545000	21650000	4309	4330	chr1:0-248956422	2.54721	2.66211	3.61002
chr1	21615000	21720000	4323	4344	chr1	22365000	22470000	4473	4494	chr1:0-248956422	1.95295	1.92164	2.69834
chr1	22080000	22185000	4416	4437	chr1	22365000	22470000	4473	4494	chr1:0-248956422	1.99755	2.2708	2.65028
chr1	22370000	22475000	4474	4495	chr1	22590000	22695000	4518	4539	chr1:0-248956422	4.89437	6.55937	10.2213
chr1	22370000	22475000	4474	4495	chr1	22880000	22985000	4576	4597	chr1:0-248956422	2.58541	2.7022	3.38668
chr1	22620000	22725000	4524	4545	chr1	22880000	22985000	4576	4597	chr1:0-248956422	2.84512	3.74313	5.188
chr1	22925000	23030000	4585	4606	chr1	23485000	23590000	4697	4718	chr1:0-248956422	3.89313	5.6004	9.12936
chr1	22925000	23030000	4585	4606	chr1	23045000	23150000	4609	4630	chr1:0-248956422	2.61907	3.07286	4.36913
chr1	22925000	23030000	4585	4606	chr1	23130000	23235000	4626	4647	chr1:0-248956422	3.31103	4.93911	7.12957
chr1	22925000	23030000	4585	4606	chr1	23220000	23325000	4644	4665	chr1:0-248956422	2.82064	3.5252	4.30613
chr1	22925000	23030000	4585	4606	chr1	23350000	23455000	4670	4691	chr1:0-248956422	2.03688	2.30003	3.51826
chr1	23045000	23150000	4609	4630	chr1	23130000	23235000	4626	4647	chr1:0-248956422	3.19791	4.22451	7.20934
chr1	23045000	23150000	4609	4630	chr1	23225000	23330000	4645	4666	chr1:0-248956422	2.24243	2.8358	3.54656
chr1	23045000	23150000	4609	4630	chr1	23485000	23590000	4697	4718	chr1:0-248956422	2.11299	2.60984	3.23482
chr1	23495000	23600000	4699	4720	chr1	23585000	23690000	4717	4738	chr1:0-248956422	3.1345	4.62596	5.6913
chr1	23495000	23600000	4699	4720	chr1	23700000	23805000	4740	4761	chr1:0-248956422	2.0766	2.35321	2.80654
chr1	23720000	23825000	4744	4765	chr1	23815000	23920000	4763	4784	chr1:0-248956422	1.99723	1.76088	2.46419
chr1	24020000	24125000	4804	4825	chr1	24340000	24445000	4868	4889	chr1:0-248956422	2.49887	2.59037	2.95401
chr1	24145000	24250000	4829	4850	chr1	24585000	24690000	4917	4938	chr1:0-248956422	3.3551	5.26584	6.39078
chr1	24150000	24255000	4830	4851	chr1	24340000	24445000	4868	4889	chr1:0-248956422	4.0558	5.81041	9.79135
chr1	24340000	24445000	4868	4889	chr1	24585000	24690000	4917	4938	chr1:0-248956422	3.4712	3.59287	4.54005
chr1	24635000	24740000	4927	4948	chr1	24775000	24880000	4955	4976	chr1:0-248956422	2.19148	2.41238	3.93323
chr1	24795000	24900000	4959	4980	chr1	25050000	25155000	5010	5031	chr1:0-248956422	2.3258	3.07587	4.03036
chr1	24815000	24920000	4963	4984	chr1	25055000	25160000	5011	5032	chr1:0-248956422	2.00139	2.1471	2.38939
chr1	24815000	24920000	4963	4984	chr1	25155000	25260000	5031	5052	chr1:0-248956422	2.56288	3.67202	4.05821
chr1	24880000	24985000	4976	4997	chr1	24985000	25090000	4997	5018	chr1:0-248956422	1.67225	1.99911	3.20643
chr1	24880000	24985000	4976	4997	chr1	25050000	25155000	5010	5031	chr1:0-248956422	2.01004	2.55705	3.49884
chr1	25560000	25665000	5112	5133	chr1	25745000	25850000	5149	5170	chr1:0-248956422	2.51626	3.04947	4.50339
chr1	25770000	25875000	5154	5175	chr1	25945000	26050000	5189	5210	chr1:0-248956422	2.45093	3.09737	3.38718
chr1	25845000	25950000	5169	5190	chr1	25945000	26050000	5189	5210	chr1:0-248956422	2.73121	3.42031	4.89174
chr1	25985000	26090000	5197	5218	chr1	26095000	26200000	5219	5240	chr1:0-248956422	2.37217	3.23861	4.3902
chr1	26050000	26155000	5210	5231	chr1	26270000	26375000	5254	5275	chr1:0-248956422	1.66936	2.08609	2.10876
chr1	26235000	26340000	5247	5268	chr1	26345000	26450000	5269	5290	chr1:0-248956422	1.80409	1.83639	2.12079
chr1	26555000	26660000	5311	5332	chr1	26645000	26750000	5329	5350	chr1:0-248956422	2.18861	2.31627	2.68983
chr1	26550000	26655000	5310	5331	chr1	26735000	26840000	5347	5368	chr1:0-248956422	2.92908	3.31976	4.88393
chr1	26550000	26655000	5310	5331	chr1	26825000	26930000	5365	5386	chr1:0-248956422	3.54383	4.58836	5.70247
chr1	26570000	26675000	5314	5335	chr1	26640000	26745000	5328	5349	chr1:0-248956422	2.41253	2.639	3.83047
chr1	26645000	26750000	5329	5350	chr1	26735000	26840000	5347	5368	chr1:0-248956422	2.93879	3.10906	4.1651
chr1	26915000	27020000	5383	5404	chr1	26990000	27095000	5398	5419	chr1:0-248956422	1.69973	1.68379	2.21418
chr1	26995000	27100000	5399	5420	chr1	27145000	27250000	5429	5450	chr1:0-248956422	1.51826	1.48538	1.68249
chr1	26995000	27100000	5399	5420	chr1	27230000	27335000	5446	5467	chr1:0-248956422	2.19607	2.74251	3.73719
chr1	26995000	27100000	5399	5420	chr1	27340000	27445000	5468	5489	chr1:0-248956422	2.62323	3.37014	4.21501
chr1	27050000	27155000	5410	5431	chr1	27145000	27250000	5429	5450	chr1:0-248956422	1.88375	1.75533	2.84774
chr1	27050000	27155000	5410	5431	chr1	27230000	27335000	5446	5467	chr1:0-248956422	3.24812	5.20143	8.02471
chr1	27050000	27155000	5410	5431	chr1	27340000	27445000	5468	5489	chr1:0-248956422	2.97929	3.38554	4.50575
chr1	27050000	27155000	5410	5431	chr1	27555000	27660000	5511	5532	chr1:0-248956422	1.79765	1.47779	1.7024
chr1	27250000	27355000	5450	5471	chr1	27340000	27445000	5468	5489	chr1:0-248956422	4.9164	7.6526	11.9951
chr1	27250000	27355000	5450	5471	chr1	27555000	27660000	5511	5532	chr1:0-248956422	2.98327	3.60355	4.08838
chr1	27250000	27355000	5450	5471	chr1	27610000	27715000	5522	5543	chr1:0-248956422	3.43364	4.0696	4.48511
chr1	27345000	27450000	5469	5490	chr1	27555000	27660000	5511	5532	chr1:0-248956422	2.87609	3.08627	5.08839
chr1	27350000	27455000	5470	5491	chr1	27555000	27660000	5511	5532	chr1:0-248956422	2.97233	3.23769	5.07434
chr1	27350000	27455000	5470	5491	chr1	27610000	27715000	5522	5543	chr1:0-248956422	2.87489	3.00792	3.39693
chr1	27505000	27610000	5501	5522	chr1	27610000	27715000	5522	5543	chr1:0-248956422	2.00497	2.34683	2.5894
chr1	27805000	27910000	5561	5582	chr1	27925000	28030000	5585	5606	chr1:0-248956422	2.84275	3.68611	5.46289
chr1	27805000	27910000	5561	5582	chr1	28035000	28140000	5607	5628	chr1:0-248956422	2.38037	3.17725	3.17664
chr1	27805000	27910000	5561	5582	chr1	28155000	28260000	5631	5652	chr1:0-248956422	2.60417	3.27839	3.5775
chr1	27945000	28050000	5589	5610	chr1	28155000	28260000	5631	5652	chr1:0-248956422	2.01931	2.47395	2.29069
chr1	28040000	28145000	5608	5629	chr1	28155000	28260000	5631	5652	chr1:0-248956422	2.69069	4.29607	5.96632
chr1	28195000	28300000	5639	5660	chr1	28465000	28570000	5693	5714	chr1:0-248956422	1.96684	1.75414	2.29094
chr1	28195000	28300000	5639	5660	chr1	28550000	28655000	5710	5731	chr1:0-248956422	3.44411	3.5632	4.33152
chr1	28305000	28410000	5661	5682	chr1	28550000	28655000	5710	5731	chr1:0-248956422	2.34904	2.90103	4.34346
chr1	28355000	28460000	5671	5692	chr1	28465000	28570000	5693	5714	chr1:0-248956422	1.44322	1.52119	1.77995
chr1	28355000	28460000	5671	5692	chr1	28550000	28655000	5710	5731	chr1:0-248956422	2.11807	1.81682	2.45707
chr1	28465000	28570000	5693	5714	chr1	28550000	28655000	5710	5731	chr1:0-248956422	3.25602	4.1402	5.713
chr1	28465000	28570000	5693	5714	chr1	28825000	28930000	5765	5786	chr1:0-248956422	4.92321	6.46381	8.8569
chr1	28590000	28695000	5718	5739	chr1	28825000	28930000	5765	5786	chr1:0-248956422	2.43011	3.61272	3.98807
chr1	28735000	28840000	5747	5768	chr1	28825000	28930000	5765	5786	chr1:0-248956422	4.04088	5.58186	8.48113
chr1	28735000	28840000	5747	5768	chr1	28980000	29085000	5796	5817	chr1:0-248956422	2.63747	2.74323	3.55265
chr1	28830000	28935000	5766	5787	chr1	28980000	29085000	5796	5817	chr1:0-248956422	3.73622	5.25417	6.75236
chr1	28830000	28935000	5766	5787	chr1	29070000	29175000	5814	5835	chr1:0-248956422	1.97105	2.04698	2.58207
chr1	28830000	28935000	5766	5787	chr1	29150000	29255000	5830	5851	chr1:0-248956422	5.84521	7.42889	10.5058
chr1	28830000	28935000	5766	5787	chr1	30655000	30760000	6131	6152	chr1:0-248956422	3.29549	3.86213	4.66551
chr1	28985000	29090000	5797	5818	chr1	29150000	29255000	5830	5851	chr1:0-248956422	3.85954	4.91919	6.08654
chr1	29185000	29290000	5837	5858	chr1	30465000	30570000	6093	6114	chr1:0-248956422	2.54444	3.26116	2.56818
chr1	29185000	29290000	5837	5858	chr1	29655000	29760000	5931	5952	chr1:0-248956422	3.89939	4.94168	5.07636
chr1	29185000	29290000	5837	5858	chr1	30035000	30140000	6007	6028	chr1:0-248956422	3.80554	4.43072	4.54326
chr1	29185000	29290000	5837	5858	chr1	30330000	30435000	6066	6087	chr1:0-248956422	3.70559	3.57	4.79343
chr1	29185000	29290000	5837	5858	chr1	30655000	30760000	6131	6152	chr1:0-248956422	3.84736	4.92411	5.73095
chr1	29290000	29395000	5858	5879	chr1	30655000	30760000	6131	6152	chr1:0-248956422	2.53728	2.68224	3.2111
chr1	29620000	29725000	5924	5945	chr1	30485000	30590000	6097	6118	chr1:0-248956422	2.20891	2.75085	7.43962
chr1	29645000	29750000	5929	5950	chr1	30655000	30760000	6131	6152	chr1:0-248956422	3.6557	5.42882	6.79721
chr1	29655000	29760000	5931	5952	chr1	30035000	30140000	6007	6028	chr1:0-248956422	2.4972	2.60789	3.32871
chr1	29740000	29845000	5948	5969	chr1	30655000	30760000	6131	6152	chr1:0-248956422	2.89252	4.54198	5.29929
chr1	30665000	30770000	6133	6154	chr1	30730000	30835000	6146	6167	chr1:0-248956422	4.25674	6.13056	10.5955
chr1	30665000	30770000	6133	6154	chr1	30860000	30965000	6172	6193	chr1:0-248956422	4.44025	5.3348	6.35853
chr1	30750000	30855000	6150	6171	chr1	30860000	30965000	6172	6193	chr1:0-248956422	3.82885	5.29052	7.8672
chr1	31130000	31235000	6226	6247	chr1	31370000	31475000	6274	6295	chr1:0-248956422	2.58629	2.91598	4.12518
chr1	31130000	31235000	6226	6247	chr1	31495000	31600000	6299	6320	chr1:0-248956422	2.80674	4.13193	5.79401
chr1	31510000	31615000	6302	6323	chr1	31735000	31840000	6347	6368	chr1:0-248956422	2.8373	3.54962	4.81877
chr1	31610000	31715000	6322	6343	chr1	31735000	31840000	6347	6368	chr1:0-248956422	2.87604	3.49203	4.67366
chr1	31610000	31715000	6322	6343	chr1	31910000	32015000	6382	6403	chr1:0-248956422	1.85353	2.17946	2.37837
chr1	31745000	31850000	6349	6370	chr1	31910000	32015000	6382	6403	chr1:0-248956422	2.08031	2.8087	3.74476
chr1	32395000	32500000	6479	6500	chr1	32565000	32670000	6513	6534	chr1:0-248956422	1.86521	1.76705	2.26052
chr1	32470000	32575000	6494	6515	chr1	32720000	32825000	6544	6565	chr1:0-248956422	1.66533	2.12116	3.28823
chr1	32470000	32575000	6494	6515	chr1	32820000	32925000	6564	6585	chr1:0-248956422	1.81352	2.07837	3.52438
chr1	32825000	32930000	6565	6586	chr1	33035000	33140000	6607	6628	chr1:0-248956422	3.12284	4.21431	6.47439
chr1	32875000	32980000	6575	6596	chr1	32965000	33070000	6593	6614	chr1:0-248956422	1.18902	1.4109	1.59095
chr1	32880000	32985000	6576	6597	chr1	32955000	33060000	6591	6612	chr1:0-248956422	1.63885	1.98239	2.92568
chr1	32880000	32985000	6576	6597	chr1	33005000	33110000	6601	6622	chr1:0-248956422	1.44334	1.9139	2.4091
chr1	32885000	32990000	6577	6598	chr1	33035000	33140000	6607	6628	chr1:0-248956422	1.92285	2.36934	3.14006
chr1	33165000	33270000	6633	6654	chr1	33415000	33520000	6683	6704	chr1:0-248956422	2.06325	2.50837	3.34258
chr1	33165000	33270000	6633	6654	chr1	33315000	33420000	6663	6684	chr1:0-248956422	1.77699	2.06079	3.06071
chr1	33245000	33350000	6649	6670	chr1	33315000	33420000	6663	6684	chr1:0-248956422	2.26755	2.61986	4.71613
chr1	33245000	33350000	6649	6670	chr1	33420000	33525000	6684	6705	chr1:0-248956422	2.61642	3.61231	5.296
chr1	33245000	33350000	6649	6670	chr1	33560000	33665000	6712	6733	chr1:0-248956422	2.31624	3.71294	4.96517
chr1	33315000	33420000	6663	6684	chr1	33405000	33510000	6681	6702	chr1:0-248956422	2.46287	2.73226	3.29059
chr1	33315000	33420000	6663	6684	chr1	33560000	33665000	6712	6733	chr1:0-248956422	2.66331	2.53798	3.19773
chr1	33580000	33685000	6716	6737	chr1	34110000	34215000	6822	6843	chr1:0-248956422	2.47496	2.5135	3.65196
chr1	33580000	33685000	6716	6737	chr1	34690000	34795000	6938	6959	chr1:0-248956422	2.97668	4.75234	7.97143
chr1	33685000	33790000	6737	6758	chr1	34110000	34215000	6822	6843	chr1:0-248956422	1.75972	2.24128	2.37525
chr1	35150000	35255000	7030	7051	chr1	35245000	35350000	7049	7070	chr1:0-248956422	1.72882	2.1694	3.38129
chr1	35155000	35260000	7031	7052	chr1	35515000	35620000	7103	7124	chr1:0-248956422	1.78947	2.1215	2.70137
chr1	35400000	35505000	7080	7101	chr1	35510000	35615000	7102	7123	chr1:0-248956422	3.34144	4.42089	7.02314
chr1	35400000	35505000	7080	7101	chr1	35665000	35770000	7133	7154	chr1:0-248956422	1.46789	1.8249	2.05544
chr1	35400000	35505000	7080	7101	chr1	35720000	35825000	7144	7165	chr1:0-248956422	2.02936	2.09675	2.68403
chr1	35515000	35620000	7103	7124	chr1	35675000	35780000	7135	7156	chr1:0-248956422	2.7345	3.84747	6.0151
chr1	35515000	35620000	7103	7124	chr1	35720000	35825000	7144	7165	chr1:0-248956422	3.27561	4.48869	6.27018
chr1	36045000	36150000	7209	7230	chr1	36135000	36240000	7227	7248	chr1:0-248956422	2.56422	3.32228	5.0742
chr1	36045000	36150000	7209	7230	chr1	36235000	36340000	7247	7268	chr1:0-248956422	2.79886	3.09661	3.60471
chr1	36045000	36150000	7209	7230	chr1	36370000	36475000	7274	7295	chr1:0-248956422	3.13629	4.07578	4.59598
chr1	36095000	36200000	7219	7240	chr1	36370000	36475000	7274	7295	chr1:0-248956422	1.7051	1.9415	1.85444
chr1	36100000	36205000	7220	7241	chr1	36235000	36340000	7247	7268	chr1:0-248956422	1.69222	1.86938	2.39115
chr1	36290000	36395000	7258	7279	chr1	36370000	36475000	7274	7295	chr1:0-248956422	2.53102	2.62836	3.96406
chr1	36505000	36610000	7301	7322	chr1	37385000	37490000	7477	7498	chr1:0-248956422	2.02632	2.55039	3.39021
chr1	36525000	36630000	7305	7326	chr1	37380000	37485000	7476	7497	chr1:0-248956422	1.99618	2.36731	3.37155
chr1	37405000	37510000	7481	7502	chr1	37630000	37735000	7526	7547	chr1:0-248956422	3.64283	4.90321	5.16308
chr1	37975000	38080000	7595	7616	chr1	38785000	38890000	7757	7778	chr1:0-248956422	3.54478	4.1311	5.92391
chr1	38820000	38925000	7764	7785	chr1	38940000	39045000	7788	7809	chr1:0-248956422	1.67995	2.00229	2.33269
chr1	38820000	38925000	7764	7785	chr1	39035000	39140000	7807	7828	chr1:0-248956422	3.50494	4.2286	4.66548
chr1	39050000	39155000	7810	7831	chr1	39140000	39245000	7828	7849	chr1:0-248956422	3.06137	3.50313	4.98237
chr1	39050000	39155000	7810	7831	chr1	39205000	39310000	7841	7862	chr1:0-248956422	2.94874	3.65795	4.97385
chr1	39140000	39245000	7828	7849	chr1	39205000	39310000	7841	7862	chr1:0-248956422	1.77867	2.08699	2.77957
chr1	39145000	39250000	7829	7850	chr1	39345000	39450000	7869	7890	chr1:0-248956422	1.50392	1.52473	1.95822
chr1	39765000	39870000	7953	7974	chr1	39920000	40025000	7984	8005	chr1:0-248956422	2.57879	3.32283	4.97449
chr1	39865000	39970000	7973	7994	chr1	39980000	40085000	7996	8017	chr1:0-248956422	2.14522	2.42196	3.44528
chr1	40090000	40195000	8018	8039	chr1	40350000	40455000	8070	8091	chr1:0-248956422	1.82235	2.11266	2.78089
chr1	40560000	40665000	8112	8133	chr1	40900000	41005000	8180	8201	chr1:0-248956422	2.68529	3.33975	3.89217
chr1	40720000	40825000	8144	8165	chr1	40900000	41005000	8180	8201	chr1:0-248956422	1.95921	2.534	4.2454
chr1	40795000	40900000	8159	8180	chr1	40900000	41005000	8180	8201	chr1:0-248956422	3.38781	4.22921	7.32749
chr1	41215000	41320000	8243	8264	chr1	41365000	41470000	8273	8294	chr1:0-248956422	3.24749	4.02827	5.80629
chr1	41235000	41340000	8247	8268	chr1	41365000	41470000	8273	8294	chr1:0-248956422	2.26231	2.72487	3.34476
chr1	41520000	41625000	8304	8325	chr1	41745000	41850000	8349	8370	chr1:0-248956422	2.21442	3.02542	4.47332
chr1	41525000	41630000	8305	8326	chr1	41740000	41845000	8348	8369	chr1:0-248956422	2.03235	2.85102	4.41504
chr1	42295000	42400000	8459	8480	chr1	42695000	42800000	8539	8560	chr1:0-248956422	2.11259	2.26847	2.69673
chr1	42525000	42630000	8505	8526	chr1	42695000	42800000	8539	8560	chr1:0-248956422	3.08786	2.95572	4.10554
chr1	42725000	42830000	8545	8566	chr1	42860000	42965000	8572	8593	chr1:0-248956422	2.43055	3.07376	4.14001
chr1	42860000	42965000	8572	8593	chr1	43020000	43125000	8604	8625	chr1:0-248956422	3.49942	4.11179	6.94631
chr1	43175000	43280000	8635	8656	chr1	43365000	43470000	8673	8694	chr1:0-248956422	2.6052	3.31994	4.54229
chr1	43175000	43280000	8635	8656	chr1	43475000	43580000	8695	8716	chr1:0-248956422	1.8795	2.26216	2.50699
chr1	43175000	43280000	8635	8656	chr1	43880000	43985000	8776	8797	chr1:0-248956422	1.75543	1.79942	2.16461
chr1	43185000	43290000	8637	8658	chr1	43305000	43410000	8661	8682	chr1:0-248956422	1.88692	2.17765	2.7082
chr1	43475000	43580000	8695	8716	chr1	43880000	43985000	8776	8797	chr1:0-248956422	1.90106	1.83804	2.64411
chr1	43710000	43815000	8742	8763	chr1	43880000	43985000	8776	8797	chr1:0-248956422	2.72184	3.20869	5.35317
chr1	43710000	43815000	8742	8763	chr1	43985000	44090000	8797	8818	chr1:0-248956422	2.29755	2.43332	2.57482
chr1	43955000	44060000	8791	8812	chr1	44165000	44270000	8833	8854	chr1:0-248956422	2.1396	2.75722	3.43696
chr1	44165000	44270000	8833	8854	chr1	44545000	44650000	8909	8930	chr1:0-248956422	2.82054	3.90197	6.06181
chr1	44325000	44430000	8865	8886	chr1	44545000	44650000	8909	8930	chr1:0-248956422	2.17626	3.22917	6.09694
chr1	44570000	44675000	8914	8935	chr1	44755000	44860000	8951	8972	chr1:0-248956422	2.53913	3.81078	4.18194
chr1	44675000	44780000	8935	8956	chr1	44775000	44880000	8955	8976	chr1:0-248956422	2.1472	2.61276	3.23755
chr1	44785000	44890000	8957	8978	chr1	45255000	45360000	9051	9072	chr1:0-248956422	1.96572	2.44239	2.69977
chr1	44785000	44890000	8957	8978	chr1	44960000	45065000	8992	9013	chr1:0-248956422	3.21903	3.65953	5.16865
chr1	44965000	45070000	8993	9014	chr1	45255000	45360000	9051	9072	chr1:0-248956422	3.49922	4.41976	6.42901
chr1	44960000	45065000	8992	9013	chr1	45440000	45545000	9088	9109	chr1:0-248956422	3.41274	4.97807	6.54524
chr1	44960000	45065000	8992	9013	chr1	45520000	45625000	9104	9125	chr1:0-248956422	2.45223	3.38665	4.05041
chr1	45305000	45410000	9061	9082	chr1	45515000	45620000	9103	9124	chr1:0-248956422	2.85171	3.25149	4.69577
chr1	45310000	45415000	9062	9083	chr1	45440000	45545000	9088	9109	chr1:0-248956422	3.88657	4.19534	5.70828
chr1	45310000	45415000	9062	9083	chr1	45515000	45620000	9103	9124	chr1:0-248956422	2.6748	3.11095	4.18268
chr1	45460000	45565000	9092	9113	chr1	45830000	45935000	9166	9187	chr1:0-248956422	2.49311	2.84283	3.23079
chr1	45830000	45935000	9166	9187	chr1	46125000	46230000	9225	9246	chr1:0-248956422	1.90529	1.93204	2.30598
chr1	45985000	46090000	9197	9218	chr1	46125000	46230000	9225	9246	chr1:0-248956422	3.50056	4.06922	5.49125
chr1	46395000	46500000	9279	9300	chr1	46475000	46580000	9295	9316	chr1:0-248956422	2.11673	2.42825	3.25403
chr1	46395000	46500000	9279	9300	chr1	46675000	46780000	9335	9356	chr1:0-248956422	2.25633	2.95052	3.37961
chr1	47385000	47490000	9477	9498	chr1	47660000	47765000	9532	9553	chr1:0-248956422	2.99984	3.03941	4.20289
chr1	47475000	47580000	9495	9516	chr1	47660000	47765000	9532	9553	chr1:0-248956422	2.20069	2.74655	3.91667
chr1	47675000	47780000	9535	9556	chr1	50295000	50400000	10059	10080	chr1:0-248956422	3.02996	3.61334	4.46757
chr1	47945000	48050000	9589	9610	chr1	50295000	50400000	10059	10080	chr1:0-248956422	3.0755	3.81856	7.12196
chr1	50315000	50420000	10063	10084	chr1	50555000	50660000	10111	10132	chr1:0-248956422	4.60406	5.09544	9.18211
chr1	50315000	50420000	10063	10084	chr1	50650000	50755000	10130	10151	chr1:0-248956422	3.07155	3.84375	3.80804
chr1	50315000	50420000	10063	10084	chr1	51005000	51110000	10201	10222	chr1:0-248956422	3.32677	3.94798	2.96656
chr1	50570000	50675000	10114	10135	chr1	50650000	50755000	10130	10151	chr1:0-248956422	1.93828	1.76928	3.18159
chr1	50720000	50825000	10144	10165	chr1	50915000	51020000	10183	10204	chr1:0-248956422	1.90463	1.94059	2.29306
chr1	50720000	50825000	10144	10165	chr1	51140000	51245000	10228	10249	chr1:0-248956422	2.4096	2.76928	4.01302
chr1	50725000	50830000	10145	10166	chr1	50995000	51100000	10199	10220	chr1:0-248956422	1.62081	2.14161	2.76613
chr1	50915000	51020000	10183	10204	chr1	51245000	51350000	10249	10270	chr1:0-248956422	1.71062	2.06367	1.81071
chr1	51035000	51140000	10207	10228	chr1	51245000	51350000	10249	10270	chr1:0-248956422	2.00237	1.98791	2.21972
chr1	51575000	51680000	10315	10336	chr1	51715000	51820000	10343	10364	chr1:0-248956422	2.11938	2.88616	3.72493
chr1	51845000	51950000	10369	10390	chr1	51950000	52055000	10390	10411	chr1:0-248956422	2.64877	2.7552	4.33454
chr1	52075000	52180000	10415	10436	chr1	52245000	52350000	10449	10470	chr1:0-248956422	1.7247	2.20757	3.31958
chr1	52350000	52455000	10470	10491	chr1	52635000	52740000	10527	10548	chr1:0-248956422	2.23078	2.5206	3.37004
chr1	52650000	52755000	10530	10551	chr1	52870000	52975000	10574	10595	chr1:0-248956422	2.00976	2.25489	2.69655
chr1	52650000	52755000	10530	10551	chr1	53135000	53240000	10627	10648	chr1:0-248956422	2.78508	3.20711	3.71634
chr1	52790000	52895000	10558	10579	chr1	53135000	53240000	10627	10648	chr1:0-248956422	1.54882	1.85203	2.15197
chr1	53225000	53330000	10645	10666	chr1	53345000	53450000	10669	10690	chr1:0-248956422	3.36095	4.3179	6.71123
chr1	53225000	53330000	10645	10666	chr1	53700000	53805000	10740	10761	chr1:0-248956422	2.82603	2.69228	2.41465
chr1	53230000	53335000	10646	10667	chr1	53335000	53440000	10667	10688	chr1:0-248956422	2.48873	3.47426	5.51091
chr1	53435000	53540000	10687	10708	chr1	53700000	53805000	10740	10761	chr1:0-248956422	2.82582	3.44877	5.26477
chr1	53815000	53920000	10763	10784	chr1	53905000	54010000	10781	10802	chr1:0-248956422	2.02937	2.519	3.16915
chr1	53810000	53915000	10762	10783	chr1	54440000	54545000	10888	10909	chr1:0-248956422	2.0691	2.85003	2.70344
chr1	53825000	53930000	10765	10786	chr1	53895000	54000000	10779	10800	chr1:0-248956422	2.05718	2.23351	2.57614
chr1	54015000	54120000	10803	10824	chr1	54760000	54865000	10952	10973	chr1:0-248956422	2.14036	2.83606	3.75385
chr1	54020000	54125000	10804	10825	chr1	54435000	54540000	10887	10908	chr1:0-248956422	2.59803	3.00852	3.81484
chr1	54070000	54175000	10814	10835	chr1	54355000	54460000	10871	10892	chr1:0-248956422	1.5494	1.65161	1.89219
chr1	54070000	54175000	10814	10835	chr1	54435000	54540000	10887	10908	chr1:0-248956422	1.90358	2.10594	2.47254
chr1	54220000	54325000	10844	10865	chr1	54355000	54460000	10871	10892	chr1:0-248956422	1.55596	1.76752	2.06298
chr1	54220000	54325000	10844	10865	chr1	54435000	54540000	10887	10908	chr1:0-248956422	1.95531	2.14641	2.66791
chr1	54355000	54460000	10871	10892	chr1	54435000	54540000	10887	10908	chr1:0-248956422	2.76421	3.76077	4.45137
chr1	54445000	54550000	10889	10910	chr1	54760000	54865000	10952	10973	chr1:0-248956422	2.59301	3.10403	4.74708
chr1	55085000	55190000	11017	11038	chr1	56535000	56640000	11307	11328	chr1:0-248956422	2.88466	3.76456	3.55023
chr1	55090000	55195000	11018	11039	chr1	55225000	55330000	11045	11066	chr1:0-248956422	2.7736	4.04378	6.47494
chr1	55235000	55340000	11047	11068	chr1	55840000	55945000	11168	11189	chr1:0-248956422	2.09183	2.3753	2.75386
chr1	55235000	55340000	11047	11068	chr1	56530000	56635000	11306	11327	chr1:0-248956422	4.20182	6.81869	8.42642
chr1	55235000	55340000	11047	11068	chr1	56655000	56760000	11331	11352	chr1:0-248956422	3.36857	4.2454	4.0833
chr1	55235000	55340000	11047	11068	chr1	56770000	56875000	11354	11375	chr1:0-248956422	3.09301	4.48251	5.48629
chr1	55455000	55560000	11091	11112	chr1	56535000	56640000	11307	11328	chr1:0-248956422	2.16392	2.08289	2.90089
chr1	55845000	55950000	11169	11190	chr1	56525000	56630000	11305	11326	chr1:0-248956422	1.90118	2.20465	2.41958
chr1	56780000	56885000	11356	11377	chr1	56915000	57020000	11383	11404	chr1:0-248956422	2.28512	2.16337	2.71699
chr1	56780000	56885000	11356	11377	chr1	57010000	57115000	11402	11423	chr1:0-248956422	2.45012	2.76306	3.23987
chr1	56780000	56885000	11356	11377	chr1	57435000	57540000	11487	11508	chr1:0-248956422	2.22018	2.54834	3.2175
chr1	58730000	58835000	11746	11767	chr1	59245000	59350000	11849	11870	chr1:0-248956422	1.56785	1.66082	2.60911
chr1	59095000	59200000	11819	11840	chr1	59645000	59750000	11929	11950	chr1:0-248956422	1.95925	1.894	2.52566
chr1	59245000	59350000	11849	11870	chr1	59645000	59750000	11929	11950	chr1:0-248956422	1.97509	2.39949	3.01298
chr1	59825000	59930000	11965	11986	chr1	59895000	60000000	11979	12000	chr1:0-248956422	2.43961	2.6821	3.94121
chr1	59920000	60025000	11984	12005	chr1	60990000	61095000	12198	12219	chr1:0-248956422	4.54023	5.41583	6.52294
chr1	59920000	60025000	11984	12005	chr1	61800000	61905000	12360	12381	chr1:0-248956422	2.86106	3.24938	3.269
chr1	59925000	60030000	11985	12006	chr1	60795000	60900000	12159	12180	chr1:0-248956422	2.73131	2.6135	2.82487
chr1	60105000	60210000	12021	12042	chr1	60990000	61095000	12198	12219	chr1:0-248956422	2.75158	3.05561	4.29643
chr1	60795000	60900000	12159	12180	chr1	60990000	61095000	12198	12219	chr1:0-248956422	3.44183	4.04031	6.8191
chr1	60920000	61025000	12184	12205	chr1	61285000	61390000	12257	12278	chr1:0-248956422	1.62159	1.86977	2.24111
chr1	60920000	61025000	12184	12205	chr1	61400000	61505000	12280	12301	chr1:0-248956422	1.93792	2.07185	3.24258
chr1	60920000	61025000	12184	12205	chr1	61800000	61905000	12360	12381	chr1:0-248956422	2.76496	3.14066	4.11282
chr1	60995000	61100000	12199	12220	chr1	61800000	61905000	12360	12381	chr1:0-248956422	2.84853	3.66483	4.86318
chr1	61000000	61105000	12200	12221	chr1	61285000	61390000	12257	12278	chr1:0-248956422	2.08462	2.41593	3.46925
chr1	61000000	61105000	12200	12221	chr1	61400000	61505000	12280	12301	chr1:0-248956422	1.95824	2.87273	4.05148
chr1	61000000	61105000	12200	12221	chr1	61535000	61640000	12307	12328	chr1:0-248956422	1.67501	1.71684	2.42469
chr1	61285000	61390000	12257	12278	chr1	61800000	61905000	12360	12381	chr1:0-248956422	2.00396	2.16691	2.71491
chr1	61540000	61645000	12308	12329	chr1	61800000	61905000	12360	12381	chr1:0-248956422	2.15116	1.82547	2.64226
chr1	62125000	62230000	12425	12446	chr1	62355000	62460000	12471	12492	chr1:0-248956422	3.49517	4.54459	6.88694
chr1	62790000	62895000	12558	12579	chr1	63390000	63495000	12678	12699	chr1:0-248956422	2.01063	2.46174	3.15265
chr1	63565000	63670000	12713	12734	chr1	63865000	63970000	12773	12794	chr1:0-248956422	2.43169	2.79613	3.30718
chr1	63565000	63670000	12713	12734	chr1	64085000	64190000	12817	12838	chr1:0-248956422	1.63759	1.76315	2.13847
chr1	63565000	63670000	12713	12734	chr1	64190000	64295000	12838	12859	chr1:0-248956422	3.92129	4.42812	6.96111
chr1	63625000	63730000	12725	12746	chr1	64195000	64300000	12839	12860	chr1:0-248956422	2.76609	3.09797	4.9142
chr1	63640000	63745000	12728	12749	chr1	63865000	63970000	12773	12794	chr1:0-248956422	2.00435	2.15477	2.91994
chr1	63640000	63745000	12728	12749	chr1	64190000	64295000	12838	12859	chr1:0-248956422	2.65004	3.01302	3.99007
chr1	63720000	63825000	12744	12765	chr1	63865000	63970000	12773	12794	chr1:0-248956422	1.87508	1.87737	2.83402
chr1	63720000	63825000	12744	12765	chr1	64085000	64190000	12817	12838	chr1:0-248956422	1.38917	1.51936	2.08986
chr1	63720000	63825000	12744	12765	chr1	64195000	64300000	12839	12860	chr1:0-248956422	2.37288	3.02395	3.50751
chr1	63870000	63975000	12774	12795	chr1	64085000	64190000	12817	12838	chr1:0-248956422	1.85185	2.27112	2.795
chr1	63870000	63975000	12774	12795	chr1	64190000	64295000	12838	12859	chr1:0-248956422	3.0706	3.53946	4.77538
chr1	64215000	64320000	12843	12864	chr1	64625000	64730000	12925	12946	chr1:0-248956422	3.12068	4.53792	6.01204
chr1	64215000	64320000	12843	12864	chr1	64770000	64875000	12954	12975	chr1:0-248956422	6.46674	9.27328	15.3898
chr1	64635000	64740000	12927	12948	chr1	64770000	64875000	12954	12975	chr1:0-248956422	2.29431	3.3737	4.78075
chr1	64810000	64915000	12962	12983	chr1	64915000	65020000	12983	13004	chr1:0-248956422	1.72737	1.46638	1.89559
chr1	64825000	64930000	12965	12986	chr1	64915000	65020000	12983	13004	chr1:0-248956422	1.43349	1.36035	1.54833
chr1	65010000	65115000	13002	13023	chr1	65155000	65260000	13031	13052	chr1:0-248956422	3.14631	4.48117	6.67889
chr1	65010000	65115000	13002	13023	chr1	65635000	65740000	13127	13148	chr1:0-248956422	3.88537	4.53457	6.65954
chr1	65185000	65290000	13037	13058	chr1	65905000	66010000	13181	13202	chr1:0-248956422	1.77068	1.94603	2.27959
chr1	65185000	65290000	13037	13058	chr1	66195000	66300000	13239	13260	chr1:0-248956422	2.07039	2.46343	2.29797
chr1	65185000	65290000	13037	13058	chr1	65635000	65740000	13127	13148	chr1:0-248956422	3.44276	4.13626	4.76347
chr1	65665000	65770000	13133	13154	chr1	66190000	66295000	13238	13259	chr1:0-248956422	3.46115	4.94221	5.36669
chr1	65775000	65880000	13155	13176	chr1	66195000	66300000	13239	13260	chr1:0-248956422	1.71358	1.68966	1.78698
chr1	65905000	66010000	13181	13202	chr1	66190000	66295000	13238	13259	chr1:0-248956422	6.55182	8.4754	15.5683
chr1	65905000	66010000	13181	13202	chr1	66395000	66500000	13279	13300	chr1:0-248956422	4.54758	5.02885	6.48679
chr1	66200000	66305000	13240	13261	chr1	66395000	66500000	13279	13300	chr1:0-248956422	4.42708	5.94946	9.9282
chr1	66200000	66305000	13240	13261	chr1	66450000	66555000	13290	13311	chr1:0-248956422	3.82344	4.72893	5.745
chr1	66210000	66315000	13242	13263	chr1	66280000	66385000	13256	13277	chr1:0-248956422	2.6343	2.97955	3.52867
chr1	66285000	66390000	13257	13278	chr1	66385000	66490000	13277	13298	chr1:0-248956422	1.95389	2.37912	3.03616
chr1	66395000	66500000	13279	13300	chr1	66675000	66780000	13335	13356	chr1:0-248956422	2.57814	3.3162	3.29912
chr1	66945000	67050000	13389	13410	chr1	67095000	67200000	13419	13440	chr1:0-248956422	3.68983	5.07227	8.05419
chr1	67160000	67265000	13432	13453	chr1	67450000	67555000	13490	13511	chr1:0-248956422	4.62558	4.84736	7.59075
chr1	67295000	67400000	13459	13480	chr1	67450000	67555000	13490	13511	chr1:0-248956422	2.87269	3.9072	6.1692
chr1	67480000	67585000	13496	13517	chr1	67710000	67815000	13542	13563	chr1:0-248956422	4.05629	6.04786	9.19751
chr1	67485000	67590000	13497	13518	chr1	67785000	67890000	13557	13578	chr1:0-248956422	3.39819	4.45816	5.03767
chr1	67480000	67585000	13496	13517	chr1	68060000	68165000	13612	13633	chr1:0-248956422	4.51754	4.96467	6.78711
chr1	67510000	67615000	13502	13523	chr1	67635000	67740000	13527	13548	chr1:0-248956422	2.03175	2.28463	2.83712
chr1	67635000	67740000	13527	13548	chr1	67710000	67815000	13542	13563	chr1:0-248956422	2.19709	2.72822	3.96669
chr1	67635000	67740000	13527	13548	chr1	67780000	67885000	13556	13577	chr1:0-248956422	2.16254	2.72731	2.84737
chr1	67715000	67820000	13543	13564	chr1	67960000	68065000	13592	13613	chr1:0-248956422	1.72494	1.94932	1.77843
chr1	67715000	67820000	13543	13564	chr1	68060000	68165000	13612	13633	chr1:0-248956422	2.63673	3.21301	3.59067
chr1	67800000	67905000	13560	13581	chr1	67960000	68065000	13592	13613	chr1:0-248956422	2.25604	3.18197	4.83376
chr1	67800000	67905000	13560	13581	chr1	68060000	68165000	13612	13633	chr1:0-248956422	5.16109	7.91332	11.818
chr1	67800000	67905000	13560	13581	chr1	68290000	68395000	13658	13679	chr1:0-248956422	2.60539	3.13156	3.54587
chr1	68065000	68170000	13613	13634	chr1	68290000	68395000	13658	13679	chr1:0-248956422	4.0358	5.47866	9.58006
chr1	68065000	68170000	13613	13634	chr1	68390000	68495000	13678	13699	chr1:0-248956422	2.48587	3.02198	4.56782
chr1	68065000	68170000	13613	13634	chr1	69685000	69790000	13937	13958	chr1:0-248956422	4.17805	6.056	10.6584
chr1	68070000	68175000	13614	13635	chr1	68180000	68285000	13636	13657	chr1:0-248956422	2.06328	2.37316	2.79945
chr1	68420000	68525000	13684	13705	chr1	69685000	69790000	13937	13958	chr1:0-248956422	2.34852	3.56602	6.62143
chr1	69980000	70085000	13996	14017	chr1	70080000	70185000	14016	14037	chr1:0-248956422	1.71104	2.22636	3.09797
chr1	70085000	70190000	14017	14038	chr1	70455000	70560000	14091	14112	chr1:0-248956422	1.79001	3.35292	4.72418
chr1	70205000	70310000	14041	14062	chr1	70455000	70560000	14091	14112	chr1:0-248956422	2.16715	2.87822	3.68644
chr1	70385000	70490000	14077	14098	chr1	70995000	71100000	14199	14220	chr1:0-248956422	2.63599	3.11239	3.1831
chr1	70475000	70580000	14095	14116	chr1	70995000	71100000	14199	14220	chr1:0-248956422	4.78685	7.67966	11.981
chr1	70635000	70740000	14127	14148	chr1	70995000	71100000	14199	14220	chr1:0-248956422	2.81398	3.4618	4.48309
chr1	71145000	71250000	14229	14250	chr1	71985000	72090000	14397	14418	chr1:0-248956422	2.18339	3.03848	5.17086
chr1	71535000	71640000	14307	14328	chr1	71985000	72090000	14397	14418	chr1:0-248956422	1.84686	2.44892	3.38101
chr1	74720000	74825000	14944	14965	chr1	75150000	75255000	15030	15051	chr1:0-248956422	5.97116	8.1661	12.8977
chr1	75855000	75960000	15171	15192	chr1	77075000	77180000	15415	15436	chr1:0-248956422	3.05115	3.00837	4.44377
chr1	76100000	76205000	15220	15241	chr1	77075000	77180000	15415	15436	chr1:0-248956422	3.84552	4.96448	7.01585
chr1	76280000	76385000	15256	15277	chr1	77075000	77180000	15415	15436	chr1:0-248956422	4.17451	5.57941	10.328
chr1	76850000	76955000	15370	15391	chr1	77075000	77180000	15415	15436	chr1:0-248956422	2.68919	3.52461	4.60131
chr1	77095000	77200000	15419	15440	chr1	77480000	77585000	15496	15517	chr1:0-248956422	2.69193	4.0584	4.15242
chr1	77095000	77200000	15419	15440	chr1	77630000	77735000	15526	15547	chr1:0-248956422	2.7055	3.45641	4.9315
chr1	77925000	78030000	15585	15606	chr1	78060000	78165000	15612	15633	chr1:0-248956422	2.45326	3.81383	5.17294
chr1	77955000	78060000	15591	15612	chr1	78060000	78165000	15612	15633	chr1:0-248956422	2.22731	2.77877	3.44803
chr1	78080000	78185000	15616	15637	chr1	78555000	78660000	15711	15732	chr1:0-248956422	5.59454	9.09733	12.8519
chr1	78565000	78670000	15713	15734	chr1	78785000	78890000	15757	15778	chr1:0-248956422	2.48737	3.73991	2.97386
chr1	78645000	78750000	15729	15750	chr1	78785000	78890000	15757	15778	chr1:0-248956422	2.52971	2.99891	4.41628
chr1	79210000	79315000	15842	15863	chr1	79300000	79405000	15860	15881	chr1:0-248956422	1.79791	2.08696	3.41383
chr1	81500000	81605000	16300	16321	chr1	81705000	81810000	16341	16362	chr1:0-248956422	1.94266	2.31687	2.86159
chr1	83880000	83985000	16776	16797	chr1	84070000	84175000	16814	16835	chr1:0-248956422	3.27514	4.77834	6.41666
chr1	83880000	83985000	16776	16797	chr1	84380000	84485000	16876	16897	chr1:0-248956422	2.69011	2.58905	3.05227
chr1	84090000	84195000	16818	16839	chr1	84380000	84485000	16876	16897	chr1:0-248956422	3.45652	4.43859	6.89472
chr1	84090000	84195000	16818	16839	chr1	84550000	84655000	16910	16931	chr1:0-248956422	2.41849	3.1368	3.97324
chr1	84095000	84200000	16819	16840	chr1	84705000	84810000	16941	16962	chr1:0-248956422	2.50901	2.95254	3.07621
chr1	84385000	84490000	16877	16898	chr1	84885000	84990000	16977	16998	chr1:0-248956422	3.52841	4.0136	5.79326
chr1	84390000	84495000	16878	16899	chr1	84550000	84655000	16910	16931	chr1:0-248956422	2.89521	3.75261	6.39393
chr1	84395000	84500000	16879	16900	chr1	84705000	84810000	16941	16962	chr1:0-248956422	3.27153	3.88498	6.14721
chr1	84390000	84495000	16878	16899	chr1	84720000	84825000	16944	16965	chr1:0-248956422	3.12328	4.8514	7.26831
chr1	84455000	84560000	16891	16912	chr1	84550000	84655000	16910	16931	chr1:0-248956422	1.54224	1.84766	2.52893
chr1	84555000	84660000	16911	16932	chr1	84885000	84990000	16977	16998	chr1:0-248956422	2.75209	3.54206	4.01898
chr1	84570000	84675000	16914	16935	chr1	84700000	84805000	16940	16961	chr1:0-248956422	2.88533	3.33327	3.85668
chr1	84720000	84825000	16944	16965	chr1	84885000	84990000	16977	16998	chr1:0-248956422	4.04078	5.79119	9.48408
chr1	84895000	85000000	16979	17000	chr1	85205000	85310000	17041	17062	chr1:0-248956422	4.44242	6.26651	10.1741
chr1	85055000	85160000	17011	17032	chr1	85205000	85310000	17041	17062	chr1:0-248956422	3.25663	4.48253	6.52744
chr1	85255000	85360000	17051	17072	chr1	85345000	85450000	17069	17090	chr1:0-248956422	1.79063	1.84211	2.35852
chr1	85255000	85360000	17051	17072	chr1	85640000	85745000	17128	17149	chr1:0-248956422	2.41395	3.89705	5.03477
chr1	85265000	85370000	17053	17074	chr1	85555000	85660000	17111	17132	chr1:0-248956422	2.29605	2.37654	2.83501
chr1	85655000	85760000	17131	17152	chr1	85965000	86070000	17193	17214	chr1:0-248956422	1.94142	1.85847	2.86346
chr1	87080000	87185000	17416	17437	chr1	88010000	88115000	17602	17623	chr1:0-248956422	2.43167	2.47154	2.7939
chr1	87275000	87380000	17455	17476	chr1	87900000	88005000	17580	17601	chr1:0-248956422	1.70888	2.27171	2.69648
chr1	88605000	88710000	17721	17742	chr1	88825000	88930000	17765	17786	chr1:0-248956422	2.22356	2.89169	3.51552
chr1	88685000	88790000	17737	17758	chr1	88825000	88930000	17765	17786	chr1:0-248956422	2.30586	2.93121	3.98164
chr1	89430000	89535000	17886	17907	chr1	89710000	89815000	17942	17963	chr1:0-248956422	3.40731	5.2931	7.3655
chr1	89580000	89685000	17916	17937	chr1	89710000	89815000	17942	17963	chr1:0-248956422	2.45795	2.94232	4.05919
chr1	89580000	89685000	17916	17937	chr1	89945000	90050000	17989	18010	chr1:0-248956422	1.89775	1.96604	2.44244
chr1	89730000	89835000	17946	17967	chr1	90060000	90165000	18012	18033	chr1:0-248956422	2.77714	2.98648	3.88571
chr1	89755000	89860000	17951	17972	chr1	89935000	90040000	17987	18008	chr1:0-248956422	3.55419	4.2732	5.62023
chr1	90670000	90775000	18134	18155	chr1	90910000	91015000	18182	18203	chr1:0-248956422	2.6017	3.05888	6.43741
chr1	91450000	91555000	18290	18311	chr1	92245000	92350000	18449	18470	chr1:0-248956422	2.50145	3.14661	3.08988
chr1	91460000	91565000	18292	18313	chr1	91875000	91980000	18375	18396	chr1:0-248956422	4.61965	6.62954	8.00329
chr1	91880000	91985000	18376	18397	chr1	92240000	92345000	18448	18469	chr1:0-248956422	3.30367	4.82707	6.30621
chr1	91945000	92050000	18389	18410	chr1	92240000	92345000	18448	18469	chr1:0-248956422	3.74992	4.04979	6.05395
chr1	92255000	92360000	18451	18472	chr1	92555000	92660000	18511	18532	chr1:0-248956422	2.74651	3.97706	5.08984
chr1	92695000	92800000	18539	18560	chr1	92785000	92890000	18557	18578	chr1:0-248956422	2.41972	2.42984	3.42678
chr1	92695000	92800000	18539	18560	chr1	92765000	92870000	18553	18574	chr1:0-248956422	1.96191	3.06482	4.26319
chr1	92805000	92910000	18561	18582	chr1	92940000	93045000	18588	18609	chr1:0-248956422	4.1402	5.72687	8.90124
chr1	92805000	92910000	18561	18582	chr1	93010000	93115000	18602	18623	chr1:0-248956422	3.28103	3.3881	3.74278
chr1	93255000	93360000	18651	18672	chr1	93795000	93900000	18759	18780	chr1:0-248956422	2.37434	2.86399	4.02608
chr1	93255000	93360000	18651	18672	chr1	93385000	93490000	18677	18698	chr1:0-248956422	2.01226	2.5129	3.66136
chr1	93255000	93360000	18651	18672	chr1	93515000	93620000	18703	18724	chr1:0-248956422	1.57931	1.79713	2.29074
chr1	93385000	93490000	18677	18698	chr1	93795000	93900000	18759	18780	chr1:0-248956422	2.96913	3.93118	6.17979
chr1	93390000	93495000	18678	18699	chr1	93575000	93680000	18715	18736	chr1:0-248956422	2.23337	2.7357	3.77101
chr1	93575000	93680000	18715	18736	chr1	93765000	93870000	18753	18774	chr1:0-248956422	2.31045	2.86893	3.57091
chr1	93975000	94080000	18795	18816	chr1	94415000	94520000	18883	18904	chr1:0-248956422	2.72523	3.04777	3.70001
chr1	94010000	94115000	18802	18823	chr1	94285000	94390000	18857	18878	chr1:0-248956422	2.18898	2.8348	3.5445
chr1	94185000	94290000	18837	18858	chr1	94275000	94380000	18855	18876	chr1:0-248956422	2.24804	2.98313	4.14277
chr1	94285000	94390000	18857	18878	chr1	94410000	94515000	18882	18903	chr1:0-248956422	3.54546	4.18864	6.24333
chr1	94285000	94390000	18857	18878	chr1	94755000	94860000	18951	18972	chr1:0-248956422	3.24475	4.38873	4.82797
chr1	94465000	94570000	18893	18914	chr1	94995000	95100000	18999	19020	chr1:0-248956422	3.29272	3.10249	3.03173
chr1	94470000	94575000	18894	18915	chr1	94750000	94855000	18950	18971	chr1:0-248956422	3.0583	3.90394	5.50153
chr1	94800000	94905000	18960	18981	chr1	94875000	94980000	18975	18996	chr1:0-248956422	1.53286	1.73045	2.30243
chr1	94800000	94905000	18960	18981	chr1	94990000	95095000	18998	19019	chr1:0-248956422	3.17252	4.23717	5.83597
chr1	94800000	94905000	18960	18981	chr1	95180000	95285000	19036	19057	chr1:0-248956422	3.42781	3.13564	3.49647
chr1	94875000	94980000	18975	18996	chr1	94990000	95095000	18998	19019	chr1:0-248956422	2.17331	2.12114	2.70817
chr1	96915000	97020000	19383	19404	chr1	96995000	97100000	19399	19420	chr1:0-248956422	2.2603	2.18318	3.48243
chr1	96915000	97020000	19383	19404	chr1	98000000	98105000	19600	19621	chr1:0-248956422	2.59009	3.06989	3.39958
chr1	96925000	97030000	19385	19406	chr1	98425000	98530000	19685	19706	chr1:0-248956422	1.6187	1.59688	2.06372
chr1	97950000	98055000	19590	19611	chr1	98415000	98520000	19683	19704	chr1:0-248956422	2.61988	3.35569	4.43373
chr1	98000000	98105000	19600	19621	chr1	98415000	98520000	19683	19704	chr1:0-248956422	2.87803	3.44721	5.65462
chr1	98740000	98845000	19748	19769	chr1	99125000	99230000	19825	19846	chr1:0-248956422	1.94646	2.0798	2.96336
chr1	98745000	98850000	19749	19770	chr1	99435000	99540000	19887	19908	chr1:0-248956422	1.99347	2.55193	2.36618
chr1	98740000	98845000	19748	19769	chr1	99655000	99760000	19931	19952	chr1:0-248956422	1.86321	2.13243	2.24962
chr1	99135000	99240000	19827	19848	chr1	99435000	99540000	19887	19908	chr1:0-248956422	2.52634	2.70552	3.90394
chr1	99130000	99235000	19826	19847	chr1	99655000	99760000	19931	19952	chr1:0-248956422	2.89132	3.23599	4.75194
chr1	99755000	99860000	19951	19972	chr1	99985000	100090000	19997	20018	chr1:0-248956422	2.29988	2.35428	3.31061
chr1	99755000	99860000	19951	19972	chr1	100405000	100510000	20081	20102	chr1:0-248956422	3.06235	4.40423	6.1768
chr1	99755000	99860000	19951	19972	chr1	100815000	100920000	20163	20184	chr1:0-248956422	3.08982	3.90153	4.96641
chr1	100410000	100515000	20082	20103	chr1	100815000	100920000	20163	20184	chr1:0-248956422	4.71622	7.0818	11.29
chr1	100555000	100660000	20111	20132	chr1	100815000	100920000	20163	20184	chr1:0-248956422	3.0968	4.04139	4.87285
chr1	100870000	100975000	20174	20195	chr1	101235000	101340000	20247	20268	chr1:0-248956422	3.40405	4.64035	5.78586
chr1	100870000	100975000	20174	20195	chr1	101305000	101410000	20261	20282	chr1:0-248956422	2.70405	3.22097	4.39777
chr1	100975000	101080000	20195	20216	chr1	101185000	101290000	20237	20258	chr1:0-248956422	1.68114	1.60093	1.97587
chr1	101085000	101190000	20217	20238	chr1	101185000	101290000	20237	20258	chr1:0-248956422	1.46113	1.69156	2.21498
chr1	101255000	101360000	20251	20272	chr1	101385000	101490000	20277	20298	chr1:0-248956422	3.25562	3.33905	5.51592
chr1	103055000	103160000	20611	20632	chr1	103405000	103510000	20681	20702	chr1:0-248956422	1.70681	1.98034	2.82372
chr1	103055000	103160000	20611	20632	chr1	103140000	103245000	20628	20649	chr1:0-248956422	1.36043	1.48848	1.78118
chr1	103055000	103160000	20611	20632	chr1	103410000	103515000	20682	20703	chr1:0-248956422	1.83229	1.86269	2.52857
chr1	107730000	107835000	21546	21567	chr1	108070000	108175000	21614	21635	chr1:0-248956422	4.47788	6.49345	12.2027
chr1	107730000	107835000	21546	21567	chr1	108590000	108695000	21718	21739	chr1:0-248956422	4.34551	3.87676	5.33711
chr1	108640000	108745000	21728	21749	chr1	108845000	108950000	21769	21790	chr1:0-248956422	1.84751	2.00498	2.97215
chr1	108765000	108870000	21753	21774	chr1	108855000	108960000	21771	21792	chr1:0-248956422	1.77254	2.0099	2.04086
chr1	108775000	108880000	21755	21776	chr1	108845000	108950000	21769	21790	chr1:0-248956422	2.51021	3.12995	4.39122
chr1	109210000	109315000	21842	21863	chr1	109480000	109585000	21896	21917	chr1:0-248956422	2.73573	3.15743	4.59327
chr1	109225000	109330000	21845	21866	chr1	109345000	109450000	21869	21890	chr1:0-248956422	2.87745	3.25931	5.08582
chr1	109365000	109470000	21873	21894	chr1	109485000	109590000	21897	21918	chr1:0-248956422	2.80635	3.32976	4.20618
chr1	109495000	109600000	21899	21920	chr1	109585000	109690000	21917	21938	chr1:0-248956422	3.1501	4.01317	5.74007
chr1	109495000	109600000	21899	21920	chr1	109570000	109675000	21914	21935	chr1:0-248956422	2.20187	2.89248	3.57124
chr1	109495000	109600000	21899	21920	chr1	109720000	109825000	21944	21965	chr1:0-248956422	4.41764	5.94511	8.51417
chr1	109495000	109600000	21899	21920	chr1	109935000	110040000	21987	22008	chr1:0-248956422	2.55129	2.6904	2.57691
chr1	109725000	109830000	21945	21966	chr1	109930000	110035000	21986	22007	chr1:0-248956422	3.45005	4.1386	5.92154
chr1	109740000	109845000	21948	21969	chr1	109860000	109965000	21972	21993	chr1:0-248956422	1.94974	2.22301	2.81021
chr1	110000000	110105000	22000	22021	chr1	110065000	110170000	22013	22034	chr1:0-248956422	1.79717	1.99242	2.50789
chr1	110005000	110110000	22001	22022	chr1	110260000	110365000	22052	22073	chr1:0-248956422	1.84487	1.50436	1.4264
chr1	110150000	110255000	22030	22051	chr1	110410000	110515000	22082	22103	chr1:0-248956422	2.84149	3.48044	5.1466
chr1	110155000	110260000	22031	22052	chr1	110260000	110365000	22052	22073	chr1:0-248956422	3.87701	5.28572	9.01898
chr1	110260000	110365000	22052	22073	chr1	110410000	110515000	22082	22103	chr1:0-248956422	2.25413	2.4357	2.71626
chr1	110360000	110465000	22072	22093	chr1	110565000	110670000	22113	22134	chr1:0-248956422	2.7998	3.14452	4.68809
chr1	110470000	110575000	22094	22115	chr1	110565000	110670000	22113	22134	chr1:0-248956422	2.73839	3.08627	4.17637
chr1	110580000	110685000	22116	22137	chr1	110715000	110820000	22143	22164	chr1:0-248956422	2.90326	3.51782	4.83473
chr1	111170000	111275000	22234	22255	chr1	111350000	111455000	22270	22291	chr1:0-248956422	2.54722	2.8571	4.74035
chr1	111430000	111535000	22286	22307	chr1	111695000	111800000	22339	22360	chr1:0-248956422	2.25129	2.72251	3.14564
chr1	111435000	111540000	22287	22308	chr1	112315000	112420000	22463	22484	chr1:0-248956422	2.48467	2.46777	2.9212
chr1	111455000	111560000	22291	22312	chr1	111605000	111710000	22321	22342	chr1:0-248956422	2.10194	2.54031	3.60146
chr1	112335000	112440000	22467	22488	chr1	112425000	112530000	22485	22506	chr1:0-248956422	1.97848	2.20876	2.73602
chr1	112340000	112445000	22468	22489	chr1	112415000	112520000	22483	22504	chr1:0-248956422	2.50007	2.9068	4.78944
chr1	112340000	112445000	22468	22489	chr1	112565000	112670000	22513	22534	chr1:0-248956422	2.9371	3.50114	4.62404
chr1	112340000	112445000	22468	22489	chr1	112655000	112760000	22531	22552	chr1:0-248956422	4.02601	5.73698	5.324
chr1	112450000	112555000	22490	22511	chr1	112560000	112665000	22512	22533	chr1:0-248956422	1.95426	2.20032	3.13025
chr1	112450000	112555000	22490	22511	chr1	112655000	112760000	22531	22552	chr1:0-248956422	2.16936	2.58303	2.99603
chr1	112565000	112670000	22513	22534	chr1	112655000	112760000	22531	22552	chr1:0-248956422	2.77474	3.86728	5.32574
chr1	112665000	112770000	22533	22554	chr1	112825000	112930000	22565	22586	chr1:0-248956422	2.85493	2.68042	2.92099
chr1	112665000	112770000	22533	22554	chr1	112750000	112855000	22550	22571	chr1:0-248956422	5.3309	7.26356	11.4694
chr1	112665000	112770000	22533	22554	chr1	112990000	113095000	22598	22619	chr1:0-248956422	2.75732	3.0299	3.42069
chr1	112755000	112860000	22551	22572	chr1	112905000	113010000	22581	22602	chr1:0-248956422	1.70536	1.85047	2.94096
chr1	112755000	112860000	22551	22572	chr1	112990000	113095000	22598	22619	chr1:0-248956422	2.38323	2.90261	3.53691
chr1	112830000	112935000	22566	22587	chr1	112905000	113010000	22581	22602	chr1:0-248956422	1.87481	1.85241	3.05044
chr1	112830000	112935000	22566	22587	chr1	112990000	113095000	22598	22619	chr1:0-248956422	2.30908	2.29725	3.31285
chr1	113090000	113195000	22618	22639	chr1	113400000	113505000	22680	22701	chr1:0-248956422	2.2312	2.30516	2.9784
chr1	113090000	113195000	22618	22639	chr1	113625000	113730000	22725	22746	chr1:0-248956422	3.30055	3.5327	5.00452
chr1	113785000	113890000	22757	22778	chr1	113850000	113955000	22770	22791	chr1:0-248956422	1.75843	1.90882	2.72731
chr1	113785000	113890000	22757	22778	chr1	114080000	114185000	22816	22837	chr1:0-248956422	2.07103	1.88871	2.30036
chr1	113925000	114030000	22785	22806	chr1	114080000	114185000	22816	22837	chr1:0-248956422	2.61372	2.83167	3.76641
chr1	113925000	114030000	22785	22806	chr1	114295000	114400000	22859	22880	chr1:0-248956422	2.56739	2.53424	3.11022
chr1	113925000	114030000	22785	22806	chr1	114375000	114480000	22875	22896	chr1:0-248956422	2.06605	2.36211	2.7779
chr1	114295000	114400000	22859	22880	chr1	114620000	114725000	22924	22945	chr1:0-248956422	1.78644	1.71462	2.61095
chr1	115085000	115190000	23017	23038	chr1	115415000	115520000	23083	23104	chr1:0-248956422	2.00253	2.23731	3.18093
chr1	115085000	115190000	23017	23038	chr1	115545000	115650000	23109	23130	chr1:0-248956422	2.60671	3.41113	3.79533
chr1	115280000	115385000	23056	23077	chr1	115545000	115650000	23109	23130	chr1:0-248956422	1.89821	2.13502	1.90768
chr1	115420000	115525000	23084	23105	chr1	115545000	115650000	23109	23130	chr1:0-248956422	3.01255	3.33776	3.95504
chr1	115555000	115660000	23111	23132	chr1	115720000	115825000	23144	23165	chr1:0-248956422	3.99483	6.1318	8.00604
chr1	115555000	115660000	23111	23132	chr1	115930000	116035000	23186	23207	chr1:0-248956422	2.78018	2.94136	3.40114
chr1	115565000	115670000	23113	23134	chr1	115715000	115820000	23143	23164	chr1:0-248956422	3.72359	4.46706	5.41329
chr1	115755000	115860000	23151	23172	chr1	116075000	116180000	23215	23236	chr1:0-248956422	1.86083	2.31307	2.3038
chr1	115755000	115860000	23151	23172	chr1	115930000	116035000	23186	23207	chr1:0-248956422	1.91744	2.19109	3.6944
chr1	115755000	115860000	23151	23172	chr1	116445000	116550000	23289	23310	chr1:0-248956422	2.24661	2.75077	2.40288
chr1	116100000	116205000	23220	23241	chr1	116435000	116540000	23287	23308	chr1:0-248956422	2.81898	3.06793	4.05536
chr1	116685000	116790000	23337	23358	chr1	117005000	117110000	23401	23422	chr1:0-248956422	3.89187	5.07046	5.93913
chr1	117010000	117115000	23402	23423	chr1	117075000	117180000	23415	23436	chr1:0-248956422	3.40279	4.54773	5.73623
chr1	117015000	117120000	23403	23424	chr1	117230000	117335000	23446	23467	chr1:0-248956422	3.95818	5.70359	8.07889
chr1	117070000	117175000	23414	23435	chr1	117230000	117335000	23446	23467	chr1:0-248956422	1.59573	2.12699	2.74628
chr1	117485000	117590000	23497	23518	chr1	117845000	117950000	23569	23590	chr1:0-248956422	1.67702	1.84138	2.13491
chr1	118100000	118205000	23620	23641	chr1	119225000	119330000	23845	23866	chr1:0-248956422	1.64781	1.99227	2.18169
chr1	118100000	118205000	23620	23641	chr1	119315000	119420000	23863	23884	chr1:0-248956422	2.84572	3.52337	4.19434
chr1	119225000	119330000	23845	23866	chr1	119315000	119420000	23863	23884	chr1:0-248956422	2.63951	3.13115	4.06632
chr1	147445000	147550000	29489	29510	chr1	147645000	147750000	29529	29550	chr1:0-248956422	1.67945	1.87744	2.34572
chr1	147445000	147550000	29489	29510	chr1	147575000	147680000	29515	29536	chr1:0-248956422	2.56514	3.32046	5.20533
chr1	150020000	150125000	30004	30025	chr1	150115000	150220000	30023	30044	chr1:0-248956422	2.67252	3.19821	4.82174
chr1	150205000	150310000	30041	30062	chr1	150425000	150530000	30085	30106	chr1:0-248956422	1.62342	1.97791	1.7869
chr1	150205000	150310000	30041	30062	chr1	150505000	150610000	30101	30122	chr1:0-248956422	2.76293	3.17502	3.33059
chr1	150315000	150420000	30063	30084	chr1	150485000	150590000	30097	30118	chr1:0-248956422	2.09733	1.90777	2.16662
chr1	150415000	150520000	30083	30104	chr1	150505000	150610000	30101	30122	chr1:0-248956422	3.31232	3.8668	4.99473
chr1	150410000	150515000	30082	30103	chr1	150760000	150865000	30152	30173	chr1:0-248956422	2.00778	2.16841	3.25933
chr1	150510000	150615000	30102	30123	chr1	150760000	150865000	30152	30173	chr1:0-248956422	2.67796	3.33535	4.20234
chr1	150570000	150675000	30114	30135	chr1	150945000	151050000	30189	30210	chr1:0-248956422	1.99551	2.08184	2.63263
chr1	150970000	151075000	30194	30215	chr1	151105000	151210000	30221	30242	chr1:0-248956422	2.36811	3.16898	4.97876
chr1	151145000	151250000	30229	30250	chr1	151290000	151395000	30258	30279	chr1:0-248956422	1.6719	2.10859	2.5628
chr1	151245000	151350000	30249	30270	chr1	151785000	151890000	30357	30378	chr1:0-248956422	2.96114	2.14665	2.62416
chr1	151250000	151355000	30250	30271	chr1	151350000	151455000	30270	30291	chr1:0-248956422	1.85033	2.13907	2.50539
chr1	151250000	151355000	30250	30271	chr1	151685000	151790000	30337	30358	chr1:0-248956422	2.39256	2.56731	2.31273
chr1	151390000	151495000	30278	30299	chr1	151680000	151785000	30336	30357	chr1:0-248956422	2.47507	2.96188	3.47845
chr1	151485000	151590000	30297	30318	chr1	151680000	151785000	30336	30357	chr1:0-248956422	2.10798	2.35315	3.45491
chr1	151485000	151590000	30297	30318	chr1	151785000	151890000	30357	30378	chr1:0-248956422	1.71483	1.49655	2.09532
chr1	151880000	151985000	30376	30397	chr1	151945000	152050000	30389	30410	chr1:0-248956422	2.25899	2.45198	3.20912
chr1	152005000	152110000	30401	30422	chr1	152405000	152510000	30481	30502	chr1:0-248956422	3.53085	4.94773	6.88925
chr1	153300000	153405000	30660	30681	chr1	153515000	153620000	30703	30724	chr1:0-248956422	3.27813	2.93317	3.48409
chr1	153305000	153410000	30661	30682	chr1	153440000	153545000	30688	30709	chr1:0-248956422	4.6287	6.91239	11.0051
chr1	153625000	153730000	30725	30746	chr1	153725000	153830000	30745	30766	chr1:0-248956422	2.41386	2.88017	3.60676
chr1	153625000	153730000	30725	30746	chr1	153695000	153800000	30739	30760	chr1:0-248956422	2.40201	2.81768	4.54617
chr1	154430000	154535000	30886	30907	chr1	155035000	155140000	31007	31028	chr1:0-248956422	1.73781	2.19192	3.11771
chr1	154505000	154610000	30901	30922	chr1	154825000	154930000	30965	30986	chr1:0-248956422	1.92593	2.3463	3.61802
chr1	154505000	154610000	30901	30922	chr1	154890000	154995000	30978	30999	chr1:0-248956422	2.2571	2.52864	3.21363
chr1	155035000	155140000	31007	31028	chr1	155125000	155230000	31025	31046	chr1:0-248956422	2.85542	3.05137	3.09589
chr1	155040000	155145000	31008	31029	chr1	155115000	155220000	31023	31044	chr1:0-248956422	3.67676	5.70452	8.87124
chr1	155200000	155305000	31040	31061	chr1	155270000	155375000	31054	31075	chr1:0-248956422	3.10036	3.22793	3.96045
chr1	156040000	156145000	31208	31229	chr1	156175000	156280000	31235	31256	chr1:0-248956422	3.15906	4.02179	6.10682
chr1	156040000	156145000	31208	31229	chr1	156270000	156375000	31254	31275	chr1:0-248956422	2.18131	2.6239	3.01259
chr1	156040000	156145000	31208	31229	chr1	156395000	156500000	31279	31300	chr1:0-248956422	2.10017	2.30857	2.43238
chr1	156095000	156200000	31219	31240	chr1	156175000	156280000	31235	31256	chr1:0-248956422	2.09849	2.77079	4.33889
chr1	156095000	156200000	31219	31240	chr1	156265000	156370000	31253	31274	chr1:0-248956422	1.73243	1.87523	2.43478
chr1	156330000	156435000	31266	31287	chr1	156395000	156500000	31279	31300	chr1:0-248956422	3.48363	4.25588	6.68913
chr1	156335000	156440000	31267	31288	chr1	156555000	156660000	31311	31332	chr1:0-248956422	2.24139	2.74964	3.49112
chr1	156675000	156780000	31335	31356	chr1	156810000	156915000	31362	31383	chr1:0-248956422	1.597	1.53889	1.95251
chr1	156745000	156850000	31349	31370	chr1	156810000	156915000	31362	31383	chr1:0-248956422	1.53555	1.73266	2.57315
chr1	157040000	157145000	31408	31429	chr1	157105000	157210000	31421	31442	chr1:0-248956422	3.26122	4.86649	9.03052
chr1	157040000	157145000	31408	31429	chr1	157440000	157545000	31488	31509	chr1:0-248956422	2.59824	3.60788	4.23899
chr1	157140000	157245000	31428	31449	chr1	157440000	157545000	31488	31509	chr1:0-248956422	3.9148	5.10145	6.04684
chr1	157530000	157635000	31506	31527	chr1	157895000	158000000	31579	31600	chr1:0-248956422	2.23969	3.13227	3.36023
chr1	157530000	157635000	31506	31527	chr1	158070000	158175000	31614	31635	chr1:0-248956422	2.26578	3.31015	4.58089
chr1	157825000	157930000	31565	31586	chr1	158070000	158175000	31614	31635	chr1:0-248956422	2.67402	2.94705	4.30792
chr1	158075000	158180000	31615	31636	chr1	159020000	159125000	31804	31825	chr1:0-248956422	2.3594	2.46796	3.09004
chr1	159080000	159185000	31816	31837	chr1	159145000	159250000	31829	31850	chr1:0-248956422	1.99038	2.61394	3.37827
chr1	159110000	159215000	31822	31843	chr1	159740000	159845000	31948	31969	chr1:0-248956422	2.60132	3.2451	4.43281
chr1	159110000	159215000	31822	31843	chr1	159840000	159945000	31968	31989	chr1:0-248956422	2.62459	2.9632	3.36642
chr1	159160000	159265000	31832	31853	chr1	159725000	159830000	31945	31966	chr1:0-248956422	2.10776	2.41958	3.05505
chr1	159160000	159265000	31832	31853	chr1	159840000	159945000	31968	31989	chr1:0-248956422	1.98456	1.89444	2.32371
chr1	159745000	159850000	31949	31970	chr1	159840000	159945000	31968	31989	chr1:0-248956422	3.95811	5.33746	7.90421
chr1	159745000	159850000	31949	31970	chr1	159955000	160060000	31991	32012	chr1:0-248956422	3.41335	4.09668	4.6025
chr1	159885000	159990000	31977	31998	chr1	159955000	160060000	31991	32012	chr1:0-248956422	3.69943	4.26942	6.48886
chr1	159885000	159990000	31977	31998	chr1	160030000	160135000	32006	32027	chr1:0-248956422	2.31371	2.91688	4.03958
chr1	160050000	160155000	32010	32031	chr1	160165000	160270000	32033	32054	chr1:0-248956422	1.82809	2.18542	2.49557
chr1	160055000	160160000	32011	32032	chr1	160325000	160430000	32065	32086	chr1:0-248956422	1.61473	1.86064	2.49773
chr1	160140000	160245000	32028	32049	chr1	160240000	160345000	32048	32069	chr1:0-248956422	2.10275	2.4142	3.59988
chr1	160375000	160480000	32075	32096	chr1	160555000	160660000	32111	32132	chr1:0-248956422	2.95822	3.37918	4.82086
chr1	160785000	160890000	32157	32178	chr1	160900000	161005000	32180	32201	chr1:0-248956422	2.13465	2.48809	3.71617
chr1	160785000	160890000	32157	32178	chr1	161045000	161150000	32209	32230	chr1:0-248956422	1.80055	2.18969	2.39062
chr1	160945000	161050000	32189	32210	chr1	161045000	161150000	32209	32230	chr1:0-248956422	2.33099	2.68698	3.19252
chr1	161175000	161280000	32235	32256	chr1	161330000	161435000	32266	32287	chr1:0-248956422	1.83575	2.42378	3.20159
chr1	161740000	161845000	32348	32369	chr1	161985000	162090000	32397	32418	chr1:0-248956422	4.59909	5.67386	8.48899
chr1	162005000	162110000	32401	32422	chr1	162225000	162330000	32445	32466	chr1:0-248956422	3.67682	4.81126	7.6483
chr1	162005000	162110000	32401	32422	chr1	162340000	162445000	32468	32489	chr1:0-248956422	3.56829	4.63486	7.33868
chr1	162825000	162930000	32565	32586	chr1	163015000	163120000	32603	32624	chr1:0-248956422	3.03779	3.74483	5.1865
chr1	162825000	162930000	32565	32586	chr1	163120000	163225000	32624	32645	chr1:0-248956422	2.24018	2.63384	3.59541
chr1	162825000	162930000	32565	32586	chr1	163265000	163370000	32653	32674	chr1:0-248956422	3.13365	3.54296	3.99749
chr1	163020000	163125000	32604	32625	chr1	163120000	163225000	32624	32645	chr1:0-248956422	2.79577	3.73488	6.99809
chr1	163020000	163125000	32604	32625	chr1	163265000	163370000	32653	32674	chr1:0-248956422	4.77777	5.51588	9.10931
chr1	163125000	163230000	32625	32646	chr1	163265000	163370000	32653	32674	chr1:0-248956422	4.18562	4.51239	7.09328
chr1	163485000	163590000	32697	32718	chr1	164565000	164670000	32913	32934	chr1:0-248956422	3.10993	4.67482	5.24002
chr1	163485000	163590000	32697	32718	chr1	164735000	164840000	32947	32968	chr1:0-248956422	3.0809	3.3281	3.52339
chr1	163770000	163875000	32754	32775	chr1	164735000	164840000	32947	32968	chr1:0-248956422	1.98822	2.42231	2.12164
chr1	164515000	164620000	32903	32924	chr1	164735000	164840000	32947	32968	chr1:0-248956422	2.41918	2.80534	3.03624
chr1	164525000	164630000	32905	32926	chr1	164735000	164840000	32947	32968	chr1:0-248956422	1.84152	2.43256	2.27221
chr1	164565000	164670000	32913	32934	chr1	164735000	164840000	32947	32968	chr1:0-248956422	1.90376	2.32006	2.65833
chr1	164655000	164760000	32931	32952	chr1	164730000	164835000	32946	32967	chr1:0-248956422	1.86307	1.9393	2.40548
chr1	165340000	165445000	33068	33089	chr1	165540000	165645000	33108	33129	chr1:0-248956422	4.14511	5.67292	7.78318
chr1	165550000	165655000	33110	33131	chr1	165860000	165965000	33172	33193	chr1:0-248956422	3.95918	5.93512	6.70322
chr1	165665000	165770000	33133	33154	chr1	165860000	165965000	33172	33193	chr1:0-248956422	4.41453	5.10312	7.48116
chr1	165665000	165770000	33133	33154	chr1	166425000	166530000	33285	33306	chr1:0-248956422	2.6438	4.86131	6.63005
chr1	165775000	165880000	33155	33176	chr1	165865000	165970000	33173	33194	chr1:0-248956422	2.19115	2.28262	2.58307
chr1	165775000	165880000	33155	33176	chr1	165845000	165950000	33169	33190	chr1:0-248956422	1.94566	2.28208	2.74997
chr1	166425000	166530000	33285	33306	chr1	167005000	167110000	33401	33422	chr1:0-248956422	1.66587	2.37718	3.10596
chr1	166855000	166960000	33371	33392	chr1	167395000	167500000	33479	33500	chr1:0-248956422	1.90454	1.62939	2.05379
chr1	166860000	166965000	33372	33393	chr1	167005000	167110000	33401	33422	chr1:0-248956422	2.93259	3.37292	5.55075
chr1	167015000	167120000	33403	33424	chr1	167390000	167495000	33478	33499	chr1:0-248956422	3.06854	5.01751	7.26944
chr1	167015000	167120000	33403	33424	chr1	167480000	167585000	33496	33517	chr1:0-248956422	3.73518	4.78585	6.53794
chr1	167215000	167320000	33443	33464	chr1	167390000	167495000	33478	33499	chr1:0-248956422	2.13116	2.7423	4.26005
chr1	167215000	167320000	33443	33464	chr1	167480000	167585000	33496	33517	chr1:0-248956422	2.11864	2.26008	3.84249
chr1	167670000	167775000	33534	33555	chr1	167750000	167855000	33550	33571	chr1:0-248956422	2.74239	3.72662	4.98299
chr1	167670000	167775000	33534	33555	chr1	167885000	167990000	33577	33598	chr1:0-248956422	2.22703	2.49515	2.95708
chr1	167670000	167775000	33534	33555	chr1	168030000	168135000	33606	33627	chr1:0-248956422	2.07711	3.05666	3.63651
chr1	167750000	167855000	33550	33571	chr1	167885000	167990000	33577	33598	chr1:0-248956422	1.65921	1.76228	2.33198
chr1	167750000	167855000	33550	33571	chr1	168030000	168135000	33606	33627	chr1:0-248956422	1.70986	2.03713	2.45183
chr1	168550000	168655000	33710	33731	chr1	169295000	169400000	33859	33880	chr1:0-248956422	2.47299	3.91489	4.96716
chr1	169875000	169980000	33975	33996	chr1	170610000	170715000	34122	34143	chr1:0-248956422	2.33133	1.93351	2.5493
chr1	169875000	169980000	33975	33996	chr1	170715000	170820000	34143	34164	chr1:0-248956422	2.43416	2.64465	3.79978
chr1	169875000	169980000	33975	33996	chr1	170875000	170980000	34175	34196	chr1:0-248956422	2.03255	2.65907	3.21137
chr1	169950000	170055000	33990	34011	chr1	170480000	170585000	34096	34117	chr1:0-248956422	1.56369	1.77966	2.3988
chr1	169960000	170065000	33992	34013	chr1	170610000	170715000	34122	34143	chr1:0-248956422	2.00133	2.12166	2.40147
chr1	170480000	170585000	34096	34117	chr1	170610000	170715000	34122	34143	chr1:0-248956422	1.67861	1.81502	2.44755
chr1	170480000	170585000	34096	34117	chr1	170875000	170980000	34175	34196	chr1:0-248956422	1.71633	2.08067	2.33121
chr1	170915000	171020000	34183	34204	chr1	171175000	171280000	34235	34256	chr1:0-248956422	2.75907	3.15353	4.23178
chr1	171030000	171135000	34206	34227	chr1	171175000	171280000	34235	34256	chr1:0-248956422	1.90798	2.44311	3.40505
chr1	171595000	171700000	34319	34340	chr1	171930000	172035000	34386	34407	chr1:0-248956422	3.29565	4.37518	7.18602
chr1	171750000	171855000	34350	34371	chr1	171930000	172035000	34386	34407	chr1:0-248956422	4.44458	5.79137	10.5389
chr1	171750000	171855000	34350	34371	chr1	172375000	172480000	34475	34496	chr1:0-248956422	2.53316	2.65248	3.30664
chr1	171950000	172055000	34390	34411	chr1	172090000	172195000	34418	34439	chr1:0-248956422	2.58618	3.47215	3.67791
chr1	171950000	172055000	34390	34411	chr1	172215000	172320000	34443	34464	chr1:0-248956422	2.05526	2.16926	2.72369
chr1	171950000	172055000	34390	34411	chr1	172350000	172455000	34470	34491	chr1:0-248956422	2.79924	2.94169	3.70759
chr1	171950000	172055000	34390	34411	chr1	172665000	172770000	34533	34554	chr1:0-248956422	3.68789	6.29783	4.90723
chr1	172090000	172195000	34418	34439	chr1	172345000	172450000	34469	34490	chr1:0-248956422	2.12358	2.21429	2.83121
chr1	172400000	172505000	34480	34501	chr1	172480000	172585000	34496	34517	chr1:0-248956422	1.76801	2.22184	3.0038
chr1	172400000	172505000	34480	34501	chr1	172670000	172775000	34534	34555	chr1:0-248956422	4.16582	6.188	9.1674
chr1	172690000	172795000	34538	34559	chr1	173370000	173475000	34674	34695	chr1:0-248956422	3.84244	5.24024	8.32974
chr1	172690000	172795000	34538	34559	chr1	173770000	173875000	34754	34775	chr1:0-248956422	2.76494	2.99528	3.9672
chr1	172695000	172800000	34539	34560	chr1	172770000	172875000	34554	34575	chr1:0-248956422	3.30992	3.67441	5.23505
chr1	172695000	172800000	34539	34560	chr1	173150000	173255000	34630	34651	chr1:0-248956422	2.97391	3.6694	4.67063
chr1	172695000	172800000	34539	34560	chr1	174020000	174125000	34804	34825	chr1:0-248956422	2.63386	3.53284	4.36231
chr1	172770000	172875000	34554	34575	chr1	173360000	173465000	34672	34693	chr1:0-248956422	1.83277	2.37133	2.41995
chr1	172775000	172880000	34555	34576	chr1	172850000	172955000	34570	34591	chr1:0-248956422	1.94791	2.34735	2.88459
chr1	172775000	172880000	34555	34576	chr1	173150000	173255000	34630	34651	chr1:0-248956422	3.10106	3.37486	4.71318
chr1	173205000	173310000	34641	34662	chr1	173365000	173470000	34673	34694	chr1:0-248956422	2.12414	2.68823	3.92219
chr1	173380000	173485000	34676	34697	chr1	173770000	173875000	34754	34775	chr1:0-248956422	2.44251	2.61019	3.62618
chr1	174720000	174825000	34944	34965	chr1	174930000	175035000	34986	35007	chr1:0-248956422	3.96975	5.89266	9.5386
chr1	174980000	175085000	34996	35017	chr1	175265000	175370000	35053	35074	chr1:0-248956422	3.70073	4.63045	7.19017
chr1	176325000	176430000	35265	35286	chr1	176830000	176935000	35366	35387	chr1:0-248956422	2.61601	5.15513	6.8256
chr1	176845000	176950000	35369	35390	chr1	178235000	178340000	35647	35668	chr1:0-248956422	5.58849	7.09767	4.8585
chr1	176845000	176950000	35369	35390	chr1	177895000	178000000	35579	35600	chr1:0-248956422	6.69569	10.2739	16.1932
chr1	177895000	178000000	35579	35600	chr1	178450000	178555000	35690	35711	chr1:0-248956422	2.14772	2.64234	3.06897
chr1	177905000	178010000	35581	35602	chr1	178235000	178340000	35647	35668	chr1:0-248956422	4.21269	5.37557	7.31607
chr1	177980000	178085000	35596	35617	chr1	178225000	178330000	35645	35666	chr1:0-248956422	2.00794	2.73264	3.63316
chr1	178255000	178360000	35651	35672	chr1	178455000	178560000	35691	35712	chr1:0-248956422	3.36855	4.25189	7.53622
chr1	178255000	178360000	35651	35672	chr1	178955000	179060000	35791	35812	chr1:0-248956422	3.81304	3.73539	5.24083
chr1	178480000	178585000	35696	35717	chr1	178950000	179055000	35790	35811	chr1:0-248956422	3.20655	4.52452	7.51581
chr1	178480000	178585000	35696	35717	chr1	179030000	179135000	35806	35827	chr1:0-248956422	2.69099	4.17638	4.61762
chr1	178490000	178595000	35698	35719	chr1	178700000	178805000	35740	35761	chr1:0-248956422	2.63128	3.06397	4.35663
chr1	179030000	179135000	35806	35827	chr1	179315000	179420000	35863	35884	chr1:0-248956422	3.20632	4.55024	6.83658
chr1	179055000	179160000	35811	35832	chr1	179145000	179250000	35829	35850	chr1:0-248956422	2.51204	2.35839	2.66101
chr1	179070000	179175000	35814	35835	chr1	179140000	179245000	35828	35849	chr1:0-248956422	1.88399	2.25923	2.80632
chr1	179200000	179305000	35840	35861	chr1	179315000	179420000	35863	35884	chr1:0-248956422	2.56767	3.49022	4.03261
chr1	179320000	179425000	35864	35885	chr1	179760000	179865000	35952	35973	chr1:0-248956422	2.31393	2.33177	2.36828
chr1	179655000	179760000	35931	35952	chr1	179765000	179870000	35953	35974	chr1:0-248956422	4.14939	4.61896	6.3942
chr1	179655000	179760000	35931	35952	chr1	180125000	180230000	36025	36046	chr1:0-248956422	2.689	3.54362	4.33275
chr1	179815000	179920000	35963	35984	chr1	180125000	180230000	36025	36046	chr1:0-248956422	2.5612	3.16486	5.1565
chr1	180135000	180240000	36027	36048	chr1	180365000	180470000	36073	36094	chr1:0-248956422	1.86954	2.86548	4.47898
chr1	180135000	180240000	36027	36048	chr1	180430000	180535000	36086	36107	chr1:0-248956422	4.38995	6.77554	10.5278
chr1	180200000	180305000	36040	36061	chr1	180365000	180470000	36073	36094	chr1:0-248956422	1.9143	2.51884	4.07402
chr1	180200000	180305000	36040	36061	chr1	180430000	180535000	36086	36107	chr1:0-248956422	3.45964	4.74944	6.47554
chr1	180465000	180570000	36093	36114	chr1	180810000	180915000	36162	36183	chr1:0-248956422	4.20975	5.87484	7.59102
chr1	180465000	180570000	36093	36114	chr1	181115000	181220000	36223	36244	chr1:0-248956422	4.83703	6.52857	7.34467
chr1	180480000	180585000	36096	36117	chr1	180580000	180685000	36116	36137	chr1:0-248956422	2.01242	2.33067	3.01458
chr1	180585000	180690000	36117	36138	chr1	181115000	181220000	36223	36244	chr1:0-248956422	2.85309	2.58906	2.30776
chr1	180830000	180935000	36166	36187	chr1	181115000	181220000	36223	36244	chr1:0-248956422	5.18287	8.3178	12.0731
chr1	180830000	180935000	36166	36187	chr1	181375000	181480000	36275	36296	chr1:0-248956422	2.87715	3.70872	4.72569
chr1	180985000	181090000	36197	36218	chr1	181090000	181195000	36218	36239	chr1:0-248956422	2.41546	2.83183	4.29214
chr1	181140000	181245000	36228	36249	chr1	181370000	181475000	36274	36295	chr1:0-248956422	5.40945	7.70841	13.0091
chr1	181425000	181530000	36285	36306	chr1	182030000	182135000	36406	36427	chr1:0-248956422	3.14456	4.31107	7.45767
chr1	181425000	181530000	36285	36306	chr1	182345000	182450000	36469	36490	chr1:0-248956422	2.04217	2.39453	3.20779
chr1	182030000	182135000	36406	36427	chr1	182545000	182650000	36509	36530	chr1:0-248956422	2.83567	3.41094	3.88166
chr1	182035000	182140000	36407	36428	chr1	182345000	182450000	36469	36490	chr1:0-248956422	3.06393	3.70633	5.58114
chr1	182035000	182140000	36407	36428	chr1	182730000	182835000	36546	36567	chr1:0-248956422	3.91823	4.10691	4.5326
chr1	182090000	182195000	36418	36439	chr1	182345000	182450000	36469	36490	chr1:0-248956422	2.32442	3.02636	4.48897
chr1	182240000	182345000	36448	36469	chr1	182340000	182445000	36468	36489	chr1:0-248956422	1.56727	1.88894	2.06829
chr1	182395000	182500000	36479	36500	chr1	182735000	182840000	36547	36568	chr1:0-248956422	2.73979	4.06082	5.69408
chr1	182550000	182655000	36510	36531	chr1	182730000	182835000	36546	36567	chr1:0-248956422	4.46479	5.88938	8.73607
chr1	182830000	182935000	36566	36587	chr1	183075000	183180000	36615	36636	chr1:0-248956422	2.09767	2.52359	3.43774
chr1	182910000	183015000	36582	36603	chr1	183055000	183160000	36611	36632	chr1:0-248956422	1.90277	2.32534	2.88159
chr1	182975000	183080000	36595	36616	chr1	183225000	183330000	36645	36666	chr1:0-248956422	1.93167	2.53734	2.91206
chr1	183095000	183200000	36619	36640	chr1	183185000	183290000	36637	36658	chr1:0-248956422	1.39749	1.47123	1.47129
chr1	183110000	183215000	36622	36643	chr1	183180000	183285000	36636	36657	chr1:0-248956422	1.31424	1.36763	1.46698
chr1	183230000	183335000	36646	36667	chr1	183420000	183525000	36684	36705	chr1:0-248956422	1.9604	2.2075	2.86162
chr1	183230000	183335000	36646	36667	chr1	183490000	183595000	36698	36719	chr1:0-248956422	2.06877	2.41349	2.85561
chr1	183230000	183335000	36646	36667	chr1	183555000	183660000	36711	36732	chr1:0-248956422	2.0635	2.14966	2.44993
chr1	183230000	183335000	36646	36667	chr1	183865000	183970000	36773	36794	chr1:0-248956422	2.21975	2.6153	2.53916
chr1	183420000	183525000	36684	36705	chr1	183490000	183595000	36698	36719	chr1:0-248956422	1.80043	2.05813	2.88278
chr1	183585000	183690000	36717	36738	chr1	184000000	184105000	36800	36821	chr1:0-248956422	2.50229	2.54438	2.32042
chr1	183600000	183705000	36720	36741	chr1	183865000	183970000	36773	36794	chr1:0-248956422	3.07844	4.0119	6.56789
chr1	183755000	183860000	36751	36772	chr1	183860000	183965000	36772	36793	chr1:0-248956422	1.68242	1.95903	2.7116
chr1	184025000	184130000	36805	36826	chr1	184175000	184280000	36835	36856	chr1:0-248956422	2.60905	4.24074	8.15469
chr1	184025000	184130000	36805	36826	chr1	184510000	184615000	36902	36923	chr1:0-248956422	2.34232	2.86126	3.90638
chr1	184025000	184130000	36805	36826	chr1	184610000	184715000	36922	36943	chr1:0-248956422	2.35866	2.74236	3.37653
chr1	184195000	184300000	36839	36860	chr1	184515000	184620000	36903	36924	chr1:0-248956422	1.58053	1.88067	2.15686
chr1	184195000	184300000	36839	36860	chr1	184615000	184720000	36923	36944	chr1:0-248956422	1.84722	1.82296	2.26703
chr1	184755000	184860000	36951	36972	chr1	184930000	185035000	36986	37007	chr1:0-248956422	3.73494	4.76407	8.98993
chr1	184755000	184860000	36951	36972	chr1	185120000	185225000	37024	37045	chr1:0-248956422	2.74861	2.83173	4.45438
chr1	184755000	184860000	36951	36972	chr1	185620000	185725000	37124	37145	chr1:0-248956422	2.2293	2.16673	2.25783
chr1	184935000	185040000	36987	37008	chr1	185625000	185730000	37125	37146	chr1:0-248956422	2.92031	3.18109	3.99123
chr1	184935000	185040000	36987	37008	chr1	185120000	185225000	37024	37045	chr1:0-248956422	2.92207	3.497	5.4099
chr1	185265000	185370000	37053	37074	chr1	185620000	185725000	37124	37145	chr1:0-248956422	1.80607	2.09836	2.94125
chr1	185670000	185775000	37134	37155	chr1	186160000	186265000	37232	37253	chr1:0-248956422	2.61507	2.73732	3.81386
chr1	185760000	185865000	37152	37173	chr1	186160000	186265000	37232	37253	chr1:0-248956422	2.72367	3.43432	4.00144
chr1	186350000	186455000	37270	37291	chr1	186555000	186660000	37311	37332	chr1:0-248956422	1.8934	1.97362	2.05179
chr1	186350000	186455000	37270	37291	chr1	186630000	186735000	37326	37347	chr1:0-248956422	1.91483	2.63922	3.1592
chr1	186350000	186455000	37270	37291	chr1	186935000	187040000	37387	37408	chr1:0-248956422	3.89456	6.18279	5.86093
chr1	186430000	186535000	37286	37307	chr1	186555000	186660000	37311	37332	chr1:0-248956422	1.98274	2.28885	2.94739
chr1	186430000	186535000	37286	37307	chr1	186630000	186735000	37326	37347	chr1:0-248956422	2.53675	3.14232	4.70532
chr1	186430000	186535000	37286	37307	chr1	186755000	186860000	37351	37372	chr1:0-248956422	1.40395	1.48024	1.87854
chr1	186435000	186540000	37287	37308	chr1	186865000	186970000	37373	37394	chr1:0-248956422	1.43321	1.39596	1.45602
chr1	186430000	186535000	37286	37307	chr1	186935000	187040000	37387	37408	chr1:0-248956422	3.43794	4.7209	5.95993
chr1	186555000	186660000	37311	37332	chr1	186935000	187040000	37387	37408	chr1:0-248956422	4.21598	4.97885	7.82292
chr1	186630000	186735000	37326	37347	chr1	186935000	187040000	37387	37408	chr1:0-248956422	2.63372	2.9495	3.54259
chr1	187000000	187105000	37400	37421	chr1	192390000	192495000	38478	38499	chr1:0-248956422	4.27271	4.73863	8.55086
chr1	192755000	192860000	38551	38572	chr1	192965000	193070000	38593	38614	chr1:0-248956422	2.38298	3.12229	4.2836
chr1	193130000	193235000	38626	38647	chr1	193285000	193390000	38657	38678	chr1:0-248956422	1.93558	2.1344	2.93352
chr1	196095000	196200000	39219	39240	chr1	196255000	196360000	39251	39272	chr1:0-248956422	3.27612	4.02163	6.27547
chr1	196095000	196200000	39219	39240	chr1	196610000	196715000	39322	39343	chr1:0-248956422	3.1118	4.58971	5.86413
chr1	197130000	197235000	39426	39447	chr1	197305000	197410000	39461	39482	chr1:0-248956422	2.38845	2.63434	4.28909
chr1	197470000	197575000	39494	39515	chr1	197865000	197970000	39573	39594	chr1:0-248956422	2.77911	4.0536	5.00029
chr1	197470000	197575000	39494	39515	chr1	198410000	198515000	39682	39703	chr1:0-248956422	2.89314	4.1321	4.17887
chr1	197470000	197575000	39494	39515	chr1	198635000	198740000	39727	39748	chr1:0-248956422	2.4927	3.86201	4.02782
chr1	197565000	197670000	39513	39534	chr1	197815000	197920000	39563	39584	chr1:0-248956422	1.85876	2.40465	3.23512
chr1	197565000	197670000	39513	39534	chr1	198415000	198520000	39683	39704	chr1:0-248956422	2.15425	3.15749	4.1518
chr1	197565000	197670000	39513	39534	chr1	198635000	198740000	39727	39748	chr1:0-248956422	2.56117	2.42807	2.60524
chr1	197865000	197970000	39573	39594	chr1	198105000	198210000	39621	39642	chr1:0-248956422	2.5335	3.07766	3.15111
chr1	197865000	197970000	39573	39594	chr1	198415000	198520000	39683	39704	chr1:0-248956422	2.26441	2.91934	3.87082
chr1	197865000	197970000	39573	39594	chr1	198635000	198740000	39727	39748	chr1:0-248956422	2.62454	2.87368	3.8285
chr1	198035000	198140000	39607	39628	chr1	198105000	198210000	39621	39642	chr1:0-248956422	1.69478	2.11251	3.4245
chr1	198035000	198140000	39607	39628	chr1	198415000	198520000	39683	39704	chr1:0-248956422	1.92956	2.69182	3.05881
chr1	198035000	198140000	39607	39628	chr1	198635000	198740000	39727	39748	chr1:0-248956422	2.42136	2.38813	3.66078
chr1	198105000	198210000	39621	39642	chr1	198415000	198520000	39683	39704	chr1:0-248956422	1.79144	2.24178	2.5153
chr1	198105000	198210000	39621	39642	chr1	198630000	198735000	39726	39747	chr1:0-248956422	1.98127	2.33643	3.00294
chr1	198705000	198810000	39741	39762	chr1	199410000	199515000	39882	39903	chr1:0-248956422	2.16533	3.06009	4.47393
chr1	198705000	198810000	39741	39762	chr1	199500000	199605000	39900	39921	chr1:0-248956422	2.50877	3.40765	5.87643
chr1	198720000	198825000	39744	39765	chr1	199060000	199165000	39812	39833	chr1:0-248956422	2.31337	2.43606	4.19254
chr1	198720000	198825000	39744	39765	chr1	199190000	199295000	39838	39859	chr1:0-248956422	2.01948	1.75914	2.50801
chr1	198725000	198830000	39745	39766	chr1	198885000	198990000	39777	39798	chr1:0-248956422	1.61887	1.96758	2.29562
chr1	199635000	199740000	39927	39948	chr1	199985000	200090000	39997	40018	chr1:0-248956422	1.80284	2.06833	2.36324
chr1	199635000	199740000	39927	39948	chr1	200080000	200185000	40016	40037	chr1:0-248956422	1.83433	1.97132	2.4467
chr1	199635000	199740000	39927	39948	chr1	200455000	200560000	40091	40112	chr1:0-248956422	3.44099	3.54002	4.47175
chr1	200085000	200190000	40017	40038	chr1	200455000	200560000	40091	40112	chr1:0-248956422	2.03166	2.09548	3.22894
chr1	200505000	200610000	40101	40122	chr1	200990000	201095000	40198	40219	chr1:0-248956422	2.32402	3.70251	4.2137
chr1	200570000	200675000	40114	40135	chr1	200750000	200855000	40150	40171	chr1:0-248956422	1.90761	2.40492	3.28659
chr1	200570000	200675000	40114	40135	chr1	200990000	201095000	40198	40219	chr1:0-248956422	1.63122	2.58928	3.1447
chr1	201395000	201500000	40279	40300	chr1	201460000	201565000	40292	40313	chr1:0-248956422	2.12576	2.82238	4.23687
chr1	201480000	201585000	40296	40317	chr1	201825000	201930000	40365	40386	chr1:0-248956422	2.30853	2.47619	3.62111
chr1	201480000	201585000	40296	40317	chr1	201920000	202025000	40384	40405	chr1:0-248956422	2.68001	2.86299	3.60879
chr1	201510000	201615000	40302	40323	chr1	201650000	201755000	40330	40351	chr1:0-248956422	2.05042	2.77293	4.11501
chr1	201510000	201615000	40302	40323	chr1	201740000	201845000	40348	40369	chr1:0-248956422	1.88367	1.90232	2.27694
chr1	201655000	201760000	40331	40352	chr1	201740000	201845000	40348	40369	chr1:0-248956422	3.17971	3.68106	7.14359
chr1	201835000	201940000	40367	40388	chr1	201925000	202030000	40385	40406	chr1:0-248956422	3.73748	4.47198	5.74058
chr1	201845000	201950000	40369	40390	chr1	201920000	202025000	40384	40405	chr1:0-248956422	3.37755	4.28404	6.09223
chr1	201845000	201950000	40369	40390	chr1	202065000	202170000	40413	40434	chr1:0-248956422	2.22009	2.50263	2.72368
chr1	201955000	202060000	40391	40412	chr1	202065000	202170000	40413	40434	chr1:0-248956422	3.86626	5.00554	7.77304
chr1	202135000	202240000	40427	40448	chr1	202265000	202370000	40453	40474	chr1:0-248956422	4.1664	6.0332	9.96115
chr1	202135000	202240000	40427	40448	chr1	202665000	202770000	40533	40554	chr1:0-248956422	3.63111	5.43042	7.48855
chr1	202140000	202245000	40428	40449	chr1	202265000	202370000	40453	40474	chr1:0-248956422	3.87997	5.59991	9.6478
chr1	202290000	202395000	40458	40479	chr1	202550000	202655000	40510	40531	chr1:0-248956422	2.14271	2.41177	2.42829
chr1	202290000	202395000	40458	40479	chr1	202665000	202770000	40533	40554	chr1:0-248956422	2.40267	3.3691	3.92363
chr1	202985000	203090000	40597	40618	chr1	203120000	203225000	40624	40645	chr1:0-248956422	1.47968	1.52124	1.79136
chr1	202985000	203090000	40597	40618	chr1	203165000	203270000	40633	40654	chr1:0-248956422	2.55813	3.2508	4.04343
chr1	202985000	203090000	40597	40618	chr1	203215000	203320000	40643	40664	chr1:0-248956422	3.06179	4.37801	5.73833
chr1	203065000	203170000	40613	40634	chr1	203165000	203270000	40633	40654	chr1:0-248956422	2.01587	2.06755	2.94821
chr1	203220000	203325000	40644	40665	chr1	203285000	203390000	40657	40678	chr1:0-248956422	3.11687	3.95181	5.75577
chr1	203220000	203325000	40644	40665	chr1	203390000	203495000	40678	40699	chr1:0-248956422	1.64892	1.77552	2.02873
chr1	203220000	203325000	40644	40665	chr1	203435000	203540000	40687	40708	chr1:0-248956422	3.20795	4.83473	6.68847
chr1	203290000	203395000	40658	40679	chr1	203390000	203495000	40678	40699	chr1:0-248956422	1.67517	1.76151	2.23745
chr1	203295000	203400000	40659	40680	chr1	203425000	203530000	40685	40706	chr1:0-248956422	2.17078	2.69724	3.14032
chr1	203290000	203395000	40658	40679	chr1	203435000	203540000	40687	40708	chr1:0-248956422	3.4607	5.40548	8.32102
chr1	203290000	203395000	40658	40679	chr1	203650000	203755000	40730	40751	chr1:0-248956422	1.9859	2.46706	2.69845
chr1	203450000	203555000	40690	40711	chr1	203650000	203755000	40730	40751	chr1:0-248956422	3.85809	5.31581	7.59218
chr1	203455000	203560000	40691	40712	chr1	203575000	203680000	40715	40736	chr1:0-248956422	2.49572	2.21014	3.15708
chr1	203575000	203680000	40715	40736	chr1	203650000	203755000	40730	40751	chr1:0-248956422	1.87089	1.97848	2.66138
chr1	203815000	203920000	40763	40784	chr1	204075000	204180000	40815	40836	chr1:0-248956422	4.44389	6.55863	9.59621
chr1	203810000	203915000	40762	40783	chr1	204155000	204260000	40831	40852	chr1:0-248956422	3.16104	3.62446	5.50614
chr1	203810000	203915000	40762	40783	chr1	204310000	204415000	40862	40883	chr1:0-248956422	2.9574	3.16466	3.36983
chr1	203820000	203925000	40764	40785	chr1	204075000	204180000	40815	40836	chr1:0-248956422	3.85736	5.57319	7.18781
chr1	204110000	204215000	40822	40843	chr1	204310000	204415000	40862	40883	chr1:0-248956422	3.29557	3.45651	4.97642
chr1	204110000	204215000	40822	40843	chr1	204450000	204555000	40890	40911	chr1:0-248956422	3.07491	3.71243	4.23377
chr1	204160000	204265000	40832	40853	chr1	204310000	204415000	40862	40883	chr1:0-248956422	2.4971	2.61418	3.78821
chr1	204165000	204270000	40833	40854	chr1	204455000	204560000	40891	40912	chr1:0-248956422	1.86512	1.84646	2.18548
chr1	204205000	204310000	40841	40862	chr1	204310000	204415000	40862	40883	chr1:0-248956422	1.94327	2.19547	3.12532
chr1	204380000	204485000	40876	40897	chr1	204450000	204555000	40890	40911	chr1:0-248956422	2.46003	3.17359	4.09639
chr1	204395000	204500000	40879	40900	chr1	204755000	204860000	40951	40972	chr1:0-248956422	2.37133	2.45699	3.04605
chr1	204515000	204620000	40903	40924	chr1	204755000	204860000	40951	40972	chr1:0-248956422	3.91748	5.08881	7.69081
chr1	204515000	204620000	40903	40924	chr1	204890000	204995000	40978	40999	chr1:0-248956422	2.44057	2.47281	2.80315
chr1	204755000	204860000	40951	40972	chr1	205205000	205310000	41041	41062	chr1:0-248956422	3.33867	4.66886	4.56269
chr1	204925000	205030000	40985	41006	chr1	205015000	205120000	41003	41024	chr1:0-248956422	2.18833	2.48325	3.24345
chr1	204930000	205035000	40986	41007	chr1	205280000	205385000	41056	41077	chr1:0-248956422	2.3251	2.15954	2.48257
chr1	204935000	205040000	40987	41008	chr1	205010000	205115000	41002	41023	chr1:0-248956422	2.41122	2.67645	3.96792
chr1	204935000	205040000	40987	41008	chr1	205205000	205310000	41041	41062	chr1:0-248956422	4.01897	5.19782	7.97361
chr1	205010000	205115000	41002	41023	chr1	205205000	205310000	41041	41062	chr1:0-248956422	2.35381	3.24291	4.17852
chr1	205090000	205195000	41018	41039	chr1	205205000	205310000	41041	41062	chr1:0-248956422	1.59558	1.77892	2.13282
chr1	205220000	205325000	41044	41065	chr1	205285000	205390000	41057	41078	chr1:0-248956422	2.88747	3.58945	4.32122
chr1	205285000	205390000	41057	41078	chr1	205470000	205575000	41094	41115	chr1:0-248956422	3.575	4.5219	7.02936
chr1	205300000	205405000	41060	41081	chr1	205435000	205540000	41087	41108	chr1:0-248956422	1.78444	2.36233	3.46447
chr1	205475000	205580000	41095	41116	chr1	205605000	205710000	41121	41142	chr1:0-248956422	2.60563	3.36828	4.5484
chr1	205540000	205645000	41108	41129	chr1	205605000	205710000	41121	41142	chr1:0-248956422	2.09147	2.74595	4.06232
chr1	205605000	205710000	41121	41142	chr1	205860000	205965000	41172	41193	chr1:0-248956422	1.69361	1.97377	3.19185
chr1	205605000	205710000	41121	41142	chr1	205925000	206030000	41185	41206	chr1:0-248956422	2.02679	2.45967	3.50058
chr1	205740000	205845000	41148	41169	chr1	205855000	205960000	41171	41192	chr1:0-248956422	2.64348	3.5015	5.29416
chr1	205865000	205970000	41173	41194	chr1	206055000	206160000	41211	41232	chr1:0-248956422	2.75234	2.52953	3.40199
chr1	205930000	206035000	41186	41207	chr1	206055000	206160000	41211	41232	chr1:0-248956422	2.86507	3.81066	6.24383
chr1	206440000	206545000	41288	41309	chr1	206530000	206635000	41306	41327	chr1:0-248956422	3.08937	4.01727	6.29895
chr1	206440000	206545000	41288	41309	chr1	206610000	206715000	41322	41343	chr1:0-248956422	2.21136	2.73193	3.95985
chr1	206440000	206545000	41288	41309	chr1	206930000	207035000	41386	41407	chr1:0-248956422	2.30748	2.8826	3.18688
chr1	206580000	206685000	41316	41337	chr1	206860000	206965000	41372	41393	chr1:0-248956422	1.90196	1.63455	2.15716
chr1	206585000	206690000	41317	41338	chr1	206755000	206860000	41351	41372	chr1:0-248956422	1.49036	1.41171	1.44132
chr1	206675000	206780000	41335	41356	chr1	206765000	206870000	41353	41374	chr1:0-248956422	1.44186	1.47005	1.91418
chr1	206685000	206790000	41337	41358	chr1	206755000	206860000	41351	41372	chr1:0-248956422	2.11919	2.39759	3.75184
chr1	206685000	206790000	41337	41358	chr1	206860000	206965000	41372	41393	chr1:0-248956422	3.19521	3.60854	5.37197
chr1	206685000	206790000	41337	41358	chr1	206930000	207035000	41386	41407	chr1:0-248956422	2.02913	2.26879	3.49803
chr1	206685000	206790000	41337	41358	chr1	207025000	207130000	41405	41426	chr1:0-248956422	2.87391	3.26991	3.62218
chr1	206755000	206860000	41351	41372	chr1	206860000	206965000	41372	41393	chr1:0-248956422	2.08408	2.49627	3.66811
chr1	206860000	206965000	41372	41393	chr1	207025000	207130000	41405	41426	chr1:0-248956422	2.99653	3.51859	4.49293
chr1	206930000	207035000	41386	41407	chr1	207025000	207130000	41405	41426	chr1:0-248956422	1.98501	2.31658	2.63666
chr1	207035000	207140000	41407	41428	chr1	207355000	207460000	41471	41492	chr1:0-248956422	2.39721	3.00089	4.71787
chr1	207775000	207880000	41555	41576	chr1	207910000	208015000	41582	41603	chr1:0-248956422	2.51272	2.66532	2.58715
chr1	207835000	207940000	41567	41588	chr1	207910000	208015000	41582	41603	chr1:0-248956422	2.55137	2.90666	4.42854
chr1	207835000	207940000	41567	41588	chr1	208190000	208295000	41638	41659	chr1:0-248956422	2.17627	2.36389	2.61968
chr1	207970000	208075000	41594	41615	chr1	208190000	208295000	41638	41659	chr1:0-248956422	3.87915	4.45956	4.90645
chr1	208080000	208185000	41616	41637	chr1	208190000	208295000	41638	41659	chr1:0-248956422	2.44388	2.66213	3.45514
chr1	209150000	209255000	41830	41851	chr1	209515000	209620000	41903	41924	chr1:0-248956422	3.36477	4.26553	5.01866
chr1	209155000	209260000	41831	41852	chr1	209385000	209490000	41877	41898	chr1:0-248956422	2.06027	2.42791	3.15912
chr1	209305000	209410000	41861	41882	chr1	209515000	209620000	41903	41924	chr1:0-248956422	1.8537	2.01263	1.75936
chr1	209525000	209630000	41905	41926	chr1	209640000	209745000	41928	41949	chr1:0-248956422	2.77289	3.85542	5.38954
chr1	209525000	209630000	41905	41926	chr1	209695000	209800000	41939	41960	chr1:0-248956422	3.15759	3.5145	4.66987
chr1	209525000	209630000	41905	41926	chr1	209940000	210045000	41988	42009	chr1:0-248956422	3.45779	4.48234	3.64284
chr1	209810000	209915000	41962	41983	chr1	209935000	210040000	41987	42008	chr1:0-248956422	3.51228	4.6968	7.29853
chr1	209810000	209915000	41962	41983	chr1	210260000	210365000	42052	42073	chr1:0-248956422	2.63789	2.84787	3.22717
chr1	210090000	210195000	42018	42039	chr1	210180000	210285000	42036	42057	chr1:0-248956422	1.48127	1.65681	2.20495
chr1	210090000	210195000	42018	42039	chr1	210260000	210365000	42052	42073	chr1:0-248956422	2.76916	3.75554	6.03951
chr1	210185000	210290000	42037	42058	chr1	210260000	210365000	42052	42073	chr1:0-248956422	1.58544	1.74257	2.11925
chr1	210355000	210460000	42071	42092	chr1	211085000	211190000	42217	42238	chr1:0-248956422	4.32444	5.03624	7.55351
chr1	210395000	210500000	42079	42100	chr1	210530000	210635000	42106	42127	chr1:0-248956422	1.97634	2.71955	3.14707
chr1	210395000	210500000	42079	42100	chr1	211080000	211185000	42216	42237	chr1:0-248956422	2.68328	3.8405	4.16769
chr1	210530000	210635000	42106	42127	chr1	211080000	211185000	42216	42237	chr1:0-248956422	3.06752	4.38166	7.28362
chr1	211275000	211380000	42255	42276	chr1	211460000	211565000	42292	42313	chr1:0-248956422	2.07356	2.74911	4.07351
chr1	211275000	211380000	42255	42276	chr1	211600000	211705000	42320	42341	chr1:0-248956422	2.72837	3.93757	4.32201
chr1	211465000	211570000	42293	42314	chr1	211605000	211710000	42321	42342	chr1:0-248956422	2.829	3.88386	5.058
chr1	211525000	211630000	42305	42326	chr1	211615000	211720000	42323	42344	chr1:0-248956422	1.71475	1.95946	2.07979
chr1	211525000	211630000	42305	42326	chr1	211600000	211705000	42320	42341	chr1:0-248956422	2.27295	2.67067	3.83047
chr1	211630000	211735000	42326	42347	chr1	211980000	212085000	42396	42417	chr1:0-248956422	4.00555	4.42378	6.38993
chr1	211630000	211735000	42326	42347	chr1	212405000	212510000	42481	42502	chr1:0-248956422	4.75406	6.02315	8.31125
chr1	212015000	212120000	42403	42424	chr1	212315000	212420000	42463	42484	chr1:0-248956422	2.80575	4.10018	5.45724
chr1	212010000	212115000	42402	42423	chr1	212405000	212510000	42481	42502	chr1:0-248956422	3.11512	4.23401	6.05627
chr1	212425000	212530000	42485	42506	chr1	212555000	212660000	42511	42532	chr1:0-248956422	2.02657	2.17321	2.41225
chr1	212425000	212530000	42485	42506	chr1	212730000	212835000	42546	42567	chr1:0-248956422	2.90285	3.69799	4.1376
chr1	212615000	212720000	42523	42544	chr1	212945000	213050000	42589	42610	chr1:0-248956422	2.18316	2.75255	4.43398
chr1	213070000	213175000	42614	42635	chr1	214070000	214175000	42814	42835	chr1:0-248956422	2.03679	2.40092	4.49018
chr1	213070000	213175000	42614	42635	chr1	214280000	214385000	42856	42877	chr1:0-248956422	2.41812	2.82556	2.78499
chr1	213195000	213300000	42639	42660	chr1	214075000	214180000	42815	42836	chr1:0-248956422	1.76485	2.32399	3.19611
chr1	213195000	213300000	42639	42660	chr1	214275000	214380000	42855	42876	chr1:0-248956422	2.30145	3.06995	2.42187
chr1	213935000	214040000	42787	42808	chr1	214275000	214380000	42855	42876	chr1:0-248956422	4.58826	3.99518	3.96697
chr1	214160000	214265000	42832	42853	chr1	214275000	214380000	42855	42876	chr1:0-248956422	4.72387	6.43242	8.76729
chr1	214280000	214385000	42856	42877	chr1	214535000	214640000	42907	42928	chr1:0-248956422	2.34877	3.49591	4.82174
chr1	214280000	214385000	42856	42877	chr1	215475000	215580000	43095	43116	chr1:0-248956422	3.03003	3.39332	4.16044
chr1	214605000	214710000	42921	42942	chr1	215470000	215575000	43094	43115	chr1:0-248956422	2.63552	3.61398	5.33092
chr1	214610000	214715000	42922	42943	chr1	215030000	215135000	43006	43027	chr1:0-248956422	1.64435	1.96275	2.26548
chr1	214610000	214715000	42922	42943	chr1	215095000	215200000	43019	43040	chr1:0-248956422	1.83112	2.39304	3.16564
chr1	214755000	214860000	42951	42972	chr1	215095000	215200000	43019	43040	chr1:0-248956422	1.9315	2.18997	3.34663
chr1	214755000	214860000	42951	42972	chr1	215470000	215575000	43094	43115	chr1:0-248956422	2.31913	2.8754	3.91368
chr1	215770000	215875000	43154	43175	chr1	216170000	216275000	43234	43255	chr1:0-248956422	1.7301	1.88673	2.27668
chr1	215940000	216045000	43188	43209	chr1	216170000	216275000	43234	43255	chr1:0-248956422	1.96726	2.16468	2.74255
chr1	218285000	218390000	43657	43678	chr1	219015000	219120000	43803	43824	chr1:0-248956422	2.04101	2.14229	2.1951
chr1	218325000	218430000	43665	43686	chr1	218445000	218550000	43689	43710	chr1:0-248956422	1.14451	1.19774	1.17708
chr1	220245000	220350000	44049	44070	chr1	220725000	220830000	44145	44166	chr1:0-248956422	1.72496	2.44114	2.64385
chr1	220630000	220735000	44126	44147	chr1	220725000	220830000	44145	44166	chr1:0-248956422	2.41547	4.01875	5.32871
chr1	220760000	220865000	44152	44173	chr1	221150000	221255000	44230	44251	chr1:0-248956422	1.9948	2.54668	2.76405
chr1	220760000	220865000	44152	44173	chr1	221385000	221490000	44277	44298	chr1:0-248956422	3.9788	5.05111	7.04625
chr1	220820000	220925000	44164	44185	chr1	221150000	221255000	44230	44251	chr1:0-248956422	2.05675	2.57875	4.05975
chr1	220820000	220925000	44164	44185	chr1	221385000	221490000	44277	44298	chr1:0-248956422	2.73825	3.45165	5.03587
chr1	221045000	221150000	44209	44230	chr1	221385000	221490000	44277	44298	chr1:0-248956422	1.95538	2.44653	3.34674
chr1	221210000	221315000	44242	44263	chr1	221380000	221485000	44276	44297	chr1:0-248956422	2.8162	3.45739	6.03062
chr1	221425000	221530000	44285	44306	chr1	222120000	222225000	44424	44445	chr1:0-248956422	2.34675	2.51804	3.39878
chr1	221490000	221595000	44298	44319	chr1	221690000	221795000	44338	44359	chr1:0-248956422	1.7059	2.06361	2.345
chr1	221490000	221595000	44298	44319	chr1	222120000	222225000	44424	44445	chr1:0-248956422	1.65181	1.82113	2.49876
chr1	221690000	221795000	44338	44359	chr1	222115000	222220000	44423	44444	chr1:0-248956422	1.96576	2.37	3.18377
chr1	222740000	222845000	44548	44569	chr1	223030000	223135000	44606	44627	chr1:0-248956422	2.60894	2.81546	4.10734
chr1	222740000	222845000	44548	44569	chr1	223630000	223735000	44726	44747	chr1:0-248956422	3.22934	3.07252	4.20423
chr1	223080000	223185000	44616	44637	chr1	223630000	223735000	44726	44747	chr1:0-248956422	3.87533	5.12393	7.02318
chr1	223645000	223750000	44729	44750	chr1	224280000	224385000	44856	44877	chr1:0-248956422	3.05413	4.07001	4.10641
chr1	224065000	224170000	44813	44834	chr1	224280000	224385000	44856	44877	chr1:0-248956422	2.66134	3.69385	5.65026
chr1	224385000	224490000	44877	44898	chr1	224585000	224690000	44917	44938	chr1:0-248956422	1.53191	1.83258	1.67898
chr1	224460000	224565000	44892	44913	chr1	224565000	224670000	44913	44934	chr1:0-248956422	2.00621	2.2789	2.78373
chr1	224460000	224565000	44892	44913	chr1	224800000	224905000	44960	44981	chr1:0-248956422	2.98379	4.31268	6.08352
chr1	224460000	224565000	44892	44913	chr1	224870000	224975000	44974	44995	chr1:0-248956422	3.51925	4.35379	4.19658
chr1	224590000	224695000	44918	44939	chr1	224800000	224905000	44960	44981	chr1:0-248956422	1.7764	2.39576	3.1196
chr1	225425000	225530000	45085	45106	chr1	225720000	225825000	45144	45165	chr1:0-248956422	3.24962	3.50987	4.71701
chr1	225425000	225530000	45085	45106	chr1	225795000	225900000	45159	45180	chr1:0-248956422	2.70827	2.95014	4.55828
chr1	225425000	225530000	45085	45106	chr1	225860000	225965000	45172	45193	chr1:0-248956422	2.4386	3.03265	4.26302
chr1	225425000	225530000	45085	45106	chr1	225925000	226030000	45185	45206	chr1:0-248956422	3.70252	5.0815	6.98294
chr1	225600000	225705000	45120	45141	chr1	225720000	225825000	45144	45165	chr1:0-248956422	1.97036	2.44075	3.39859
chr1	225725000	225830000	45145	45166	chr1	225925000	226030000	45185	45206	chr1:0-248956422	2.82894	4.00176	5.61161
chr1	226075000	226180000	45215	45236	chr1	226145000	226250000	45229	45250	chr1:0-248956422	2.0689	2.80478	4.73431
chr1	226375000	226480000	45275	45296	chr1	226775000	226880000	45355	45376	chr1:0-248956422	1.87693	1.53136	1.48133
chr1	226495000	226600000	45299	45320	chr1	226775000	226880000	45355	45376	chr1:0-248956422	2.41987	2.31447	2.43336
chr1	226580000	226685000	45316	45337	chr1	226775000	226880000	45355	45376	chr1:0-248956422	3.29787	4.8179	7.42629
chr1	226580000	226685000	45316	45337	chr1	227385000	227490000	45477	45498	chr1:0-248956422	3.53486	3.97717	4.54646
chr1	226775000	226880000	45355	45376	chr1	227385000	227490000	45477	45498	chr1:0-248956422	2.82475	3.51356	3.779
chr1	227075000	227180000	45415	45436	chr1	227385000	227490000	45477	45498	chr1:0-248956422	2.23377	3.10614	4.0998
chr1	227265000	227370000	45453	45474	chr1	227385000	227490000	45477	45498	chr1:0-248956422	2.3687	2.97131	3.72714
chr1	229205000	229310000	45841	45862	chr1	230255000	230360000	46051	46072	chr1:0-248956422	1.40918	2.79939	2.90099
chr1	229205000	229310000	45841	45862	chr1	229430000	229535000	45886	45907	chr1:0-248956422	3.72709	4.4805	5.80688
chr1	229505000	229610000	45901	45922	chr1	229575000	229680000	45915	45936	chr1:0-248956422	2.14423	2.54155	3.52822
chr1	230745000	230850000	46149	46170	chr1	230815000	230920000	46163	46184	chr1:0-248956422	1.11852	1.29582	1.30778
chr1	230745000	230850000	46149	46170	chr1	230865000	230970000	46173	46194	chr1:0-248956422	2.57273	3.16275	4.61823
chr1	230745000	230850000	46149	46170	chr1	231160000	231265000	46232	46253	chr1:0-248956422	2.9802	3.65039	4.90175
chr1	230865000	230970000	46173	46194	chr1	231160000	231265000	46232	46253	chr1:0-248956422	3.00486	2.83677	4.4499
chr1	231190000	231295000	46238	46259	chr1	231550000	231655000	46310	46331	chr1:0-248956422	2.04728	2.74411	2.70104
chr1	231305000	231410000	46261	46282	chr1	231535000	231640000	46307	46328	chr1:0-248956422	3.07074	3.97558	5.04054
chr1	231305000	231410000	46261	46282	chr1	231540000	231645000	46308	46329	chr1:0-248956422	3.18679	4.27459	5.01213
chr1	234065000	234170000	46813	46834	chr1	234425000	234530000	46885	46906	chr1:0-248956422	3.90143	5.1504	8.29587
chr1	234445000	234550000	46889	46910	chr1	234545000	234650000	46909	46930	chr1:0-248956422	3.33809	4.84569	6.63749
chr1	234445000	234550000	46889	46910	chr1	234670000	234775000	46934	46955	chr1:0-248956422	2.4436	2.69769	3.04197
chr1	234445000	234550000	46889	46910	chr1	234920000	235025000	46984	47005	chr1:0-248956422	2.24382	2.53338	2.92114
chr1	234445000	234550000	46889	46910	chr1	235030000	235135000	47006	47027	chr1:0-248956422	4.58947	5.07503	6.18275
chr1	234545000	234650000	46909	46930	chr1	235030000	235135000	47006	47027	chr1:0-248956422	2.7119	3.39025	5.07043
chr1	234560000	234665000	46912	46933	chr1	234670000	234775000	46934	46955	chr1:0-248956422	2.53717	2.79881	4.12715
chr1	234560000	234665000	46912	46933	chr1	234930000	235035000	46986	47007	chr1:0-248956422	2.03512	2.37339	2.89738
chr1	234670000	234775000	46934	46955	chr1	234930000	235035000	46986	47007	chr1:0-248956422	1.79521	1.81347	2.28791
chr1	234670000	234775000	46934	46955	chr1	235030000	235135000	47006	47027	chr1:0-248956422	3.12798	3.1298	4.23478
chr1	234930000	235035000	46986	47007	chr1	235025000	235130000	47005	47026	chr1:0-248956422	2.53286	2.84932	3.97927
chr1	235460000	235565000	47092	47113	chr1	235730000	235835000	47146	47167	chr1:0-248956422	2.62482	3.66962	5.16483
chr1	235460000	235565000	47092	47113	chr1	235920000	236025000	47184	47205	chr1:0-248956422	2.20802	2.94988	2.91716
chr1	235730000	235835000	47146	47167	chr1	235920000	236025000	47184	47205	chr1:0-248956422	2.00683	2.11257	2.96851
chr1	235815000	235920000	47163	47184	chr1	235920000	236025000	47184	47205	chr1:0-248956422	1.45461	1.88836	2.64087
chr1	236055000	236160000	47211	47232	chr1	236475000	236580000	47295	47316	chr1:0-248956422	3.26177	3.92471	5.18425
chr1	236055000	236160000	47211	47232	chr1	236480000	236585000	47296	47317	chr1:0-248956422	3.59765	4.48185	5.67274
chr1	236555000	236660000	47311	47332	chr1	237335000	237440000	47467	47488	chr1:0-248956422	3.3941	4.1989	7.0143
chr1	236555000	236660000	47311	47332	chr1	237510000	237615000	47502	47523	chr1:0-248956422	3.97857	4.4048	8.99076
chr1	236705000	236810000	47341	47362	chr1	237510000	237615000	47502	47523	chr1:0-248956422	2.30713	2.48334	3.07638
chr1	237755000	237860000	47551	47572	chr1	239925000	240030000	47985	48006	chr1:0-248956422	3.07406	4.25608	6.90515
chr1	237810000	237915000	47562	47583	chr1	238900000	239005000	47780	47801	chr1:0-248956422	1.92039	1.84578	2.48919
chr1	238200000	238305000	47640	47661	chr1	238900000	239005000	47780	47801	chr1:0-248956422	2.06818	2.44482	3.10196
chr1	238415000	238520000	47683	47704	chr1	238900000	239005000	47780	47801	chr1:0-248956422	1.89053	2.0914	2.77058
chr1	239355000	239460000	47871	47892	chr1	239845000	239950000	47969	47990	chr1:0-248956422	1.99682	3.16382	5.52976
chr1	239975000	240080000	47995	48016	chr1	240135000	240240000	48027	48048	chr1:0-248956422	3.56068	4.8205	5.62569
chr1	239975000	240080000	47995	48016	chr1	240560000	240665000	48112	48133	chr1:0-248956422	2.09025	2.01082	2.47274
chr1	239975000	240080000	47995	48016	chr1	240640000	240745000	48128	48149	chr1:0-248956422	3.04829	3.80193	3.58074
chr1	240140000	240245000	48028	48049	chr1	240555000	240660000	48111	48132	chr1:0-248956422	2.6823	2.84222	3.76548
chr1	240140000	240245000	48028	48049	chr1	240640000	240745000	48128	48149	chr1:0-248956422	3.54363	4.03215	5.67359
chr1	240405000	240510000	48081	48102	chr1	240550000	240655000	48110	48131	chr1:0-248956422	1.88679	1.94607	2.73172
chr1	240560000	240665000	48112	48133	chr1	240640000	240745000	48128	48149	chr1:0-248956422	2.39214	2.73251	3.2469
chr1	240680000	240785000	48136	48157	chr1	240895000	241000000	48179	48200	chr1:0-248956422	3.85826	5.34318	7.89053
chr1	240680000	240785000	48136	48157	chr1	241355000	241460000	48271	48292	chr1:0-248956422	2.05008	2.35739	2.49393
chr1	240680000	240785000	48136	48157	chr1	241450000	241555000	48290	48311	chr1:0-248956422	3.68633	4.82934	5.39986
chr1	240835000	240940000	48167	48188	chr1	241435000	241540000	48287	48308	chr1:0-248956422	1.89365	2.08264	2.22496
chr1	240915000	241020000	48183	48204	chr1	241355000	241460000	48271	48292	chr1:0-248956422	1.80053	1.97199	3.14562
chr1	240915000	241020000	48183	48204	chr1	241435000	241540000	48287	48308	chr1:0-248956422	1.86596	2.55514	2.84004
chr1	241480000	241585000	48296	48317	chr1	241575000	241680000	48315	48336	chr1:0-248956422	3.32002	4.55237	6.64674
chr1	241485000	241590000	48297	48318	chr1	241785000	241890000	48357	48378	chr1:0-248956422	2.53399	2.74567	3.05435
chr1	241560000	241665000	48312	48333	chr1	241785000	241890000	48357	48378	chr1:0-248956422	2.6675	3.55774	4.66009
chr1	241845000	241950000	48369	48390	chr1	241935000	242040000	48387	48408	chr1:0-248956422	2.05478	2.30694	2.87227
chr1	242405000	242510000	48481	48502	chr1	243275000	243380000	48655	48676	chr1:0-248956422	5.46651	10.9327	14.5107
chr1	243205000	243310000	48641	48662	chr1	243270000	243375000	48654	48675	chr1:0-248956422	1.77668	2.08677	2.57097
chr1	243290000	243395000	48658	48679	chr1	243895000	244000000	48779	48800	chr1:0-248956422	2.7374	2.63432	3.74113
chr1	243295000	243400000	48659	48680	chr1	243695000	243800000	48739	48760	chr1:0-248956422	2.86514	3.48025	5.96327
chr1	243295000	243400000	48659	48680	chr1	244220000	244325000	48844	48865	chr1:0-248956422	3.39841	3.87232	4.26932
chr1	243695000	243800000	48739	48760	chr1	244220000	244325000	48844	48865	chr1:0-248956422	1.69877	1.80345	2.18879
chr1	243800000	243905000	48760	48781	chr1	243865000	243970000	48773	48794	chr1:0-248956422	1.48744	1.51004	1.89769
chr1	243805000	243910000	48761	48782	chr1	243895000	244000000	48779	48800	chr1:0-248956422	1.25594	1.32049	1.61427
chr1	243800000	243905000	48760	48781	chr1	244220000	244325000	48844	48865	chr1:0-248956422	2.19777	2.03284	2.29735
chr1	244000000	244105000	48800	48821	chr1	244220000	244325000	48844	48865	chr1:0-248956422	2.11923	2.25287	2.91347
chr1	244550000	244655000	48910	48931	chr1	244745000	244850000	48949	48970	chr1:0-248956422	3.26507	4.60579	7.18881
chr1	244550000	244655000	48910	48931	chr1	244990000	245095000	48998	49019	chr1:0-248956422	2.59786	3.38922	3.79375
chr1	244810000	244915000	48962	48983	chr1	244920000	245025000	48984	49005	chr1:0-248956422	2.12786	2.21194	3.15917
chr1	244810000	244915000	48962	48983	chr1	244990000	245095000	48998	49019	chr1:0-248956422	2.36909	2.71903	3.02457
chr1	245025000	245130000	49005	49026	chr1	245100000	245205000	49020	49041	chr1:0-248956422	2.8245	3.69797	4.68105
chr1	245025000	245130000	49005	49026	chr1	245950000	246055000	49190	49211	chr1:0-248956422	2.55968	3.43468	3.94973
chr1	245100000	245205000	49020	49041	chr1	245950000	246055000	49190	49211	chr1:0-248956422	3.44062	4.56416	6.61452
chr1	245100000	245205000	49020	49041	chr1	246230000	246335000	49246	49267	chr1:0-248956422	1.9604	2.77176	3.43578
chr1	245100000	245205000	49020	49041	chr1	246440000	246545000	49288	49309	chr1:0-248956422	2.96423	4.36889	6.90666
chr1	245105000	245210000	49021	49042	chr1	245330000	245435000	49066	49087	chr1:0-248956422	1.81878	1.88484	2.56541
chr1	245105000	245210000	49021	49042	chr1	245820000	245925000	49164	49185	chr1:0-248956422	1.97236	2.47798	2.91824
chr1	245270000	245375000	49054	49075	chr1	245950000	246055000	49190	49211	chr1:0-248956422	2.12847	2.39491	3.297
chr1	245650000	245755000	49130	49151	chr1	245950000	246055000	49190	49211	chr1:0-248956422	1.98102	2.34658	2.72446
chr1	245960000	246065000	49192	49213	chr1	246230000	246335000	49246	49267	chr1:0-248956422	2.38721	2.95579	4.46235
chr1	245960000	246065000	49192	49213	chr1	246400000	246505000	49280	49301	chr1:0-248956422	2.21793	3.29688	3.99135
chr10	460000	565000	92	113	chr10	735000	840000	147	168	chr10:0-133797422	2.48815	2.75374	3.92624
chr10	545000	650000	109	130	chr10	735000	840000	147	168	chr10:0-133797422	1.80606	1.69746	1.87522
chr10	2875000	2980000	575	596	chr10	2990000	3095000	598	619	chr10:0-133797422	2.73246	3.73606	5.26789
chr10	3145000	3250000	629	650	chr10	4715000	4820000	943	964	chr10:0-133797422	2.2409	2.31311	3.1779
chr10	3185000	3290000	637	658	chr10	3715000	3820000	743	764	chr10:0-133797422	2.18641	3.02278	2.88602
chr10	3185000	3290000	637	658	chr10	3725000	3830000	745	766	chr10:0-133797422	2.29156	2.93071	3.76188
chr10	3415000	3520000	683	704	chr10	3725000	3830000	745	766	chr10:0-133797422	1.99531	2.32715	3.16621
chr10	3730000	3835000	746	767	chr10	4190000	4295000	838	859	chr10:0-133797422	2.20325	3.30624	3.88787
chr10	3730000	3835000	746	767	chr10	4290000	4395000	858	879	chr10:0-133797422	1.92547	2.08117	1.96535
chr10	3730000	3835000	746	767	chr10	4605000	4710000	921	942	chr10:0-133797422	2.06781	2.70827	3.74296
chr10	3730000	3835000	746	767	chr10	4715000	4820000	943	964	chr10:0-133797422	2.81332	3.34592	4.89578
chr10	4015000	4120000	803	824	chr10	4715000	4820000	943	964	chr10:0-133797422	2.069	2.0114	2.28606
chr10	4190000	4295000	838	859	chr10	4715000	4820000	943	964	chr10:0-133797422	2.27418	3.00554	4.16003
chr10	4195000	4300000	839	860	chr10	4605000	4710000	921	942	chr10:0-133797422	2.08433	2.93563	3.87057
chr10	4455000	4560000	891	912	chr10	4715000	4820000	943	964	chr10:0-133797422	2.31964	2.33717	2.73989
chr10	4460000	4565000	892	913	chr10	4715000	4820000	943	964	chr10:0-133797422	2.31831	2.29854	3.04015
chr10	4610000	4715000	922	943	chr10	4710000	4815000	942	963	chr10:0-133797422	2.65387	3.33911	5.66336
chr10	4795000	4900000	959	980	chr10	5570000	5675000	1114	1135	chr10:0-133797422	1.31733	1.46358	1.62728
chr10	4800000	4905000	960	981	chr10	5040000	5145000	1008	1029	chr10:0-133797422	3.08254	3.75536	5.07153
chr10	5395000	5500000	1079	1100	chr10	5570000	5675000	1114	1135	chr10:0-133797422	3.85034	4.98743	7.489
chr10	5635000	5740000	1127	1148	chr10	5820000	5925000	1164	1185	chr10:0-133797422	1.53639	1.82177	2.05731
chr10	5895000	6000000	1179	1200	chr10	6355000	6460000	1271	1292	chr10:0-133797422	4.07085	5.04779	6.21051
chr10	5895000	6000000	1179	1200	chr10	6035000	6140000	1207	1228	chr10:0-133797422	2.5451	2.86722	4.24358
chr10	5960000	6065000	1192	1213	chr10	6360000	6465000	1272	1293	chr10:0-133797422	1.97879	2.60199	3.16322
chr10	6055000	6160000	1211	1232	chr10	6355000	6460000	1271	1292	chr10:0-133797422	4.6376	5.48907	7.00408
chr10	6055000	6160000	1211	1232	chr10	6150000	6255000	1230	1251	chr10:0-133797422	2.14508	2.7778	3.40972
chr10	6155000	6260000	1231	1252	chr10	6355000	6460000	1271	1292	chr10:0-133797422	3.82789	4.2786	5.3413
chr10	6365000	6470000	1273	1294	chr10	7365000	7470000	1473	1494	chr10:0-133797422	4.84214	5.44128	8.95094
chr10	6530000	6635000	1306	1327	chr10	7365000	7470000	1473	1494	chr10:0-133797422	1.94293	2.5187	3.77806
chr10	6620000	6725000	1324	1345	chr10	7365000	7470000	1473	1494	chr10:0-133797422	2.65018	3.5091	5.31761
chr10	7475000	7580000	1495	1516	chr10	9250000	9355000	1850	1871	chr10:0-133797422	3.37067	6.52153	8.84391
chr10	7820000	7925000	1564	1585	chr10	9155000	9260000	1831	1852	chr10:0-133797422	2.26467	3.0643	4.40372
chr10	7820000	7925000	1564	1585	chr10	9250000	9355000	1850	1871	chr10:0-133797422	4.10461	5.25342	7.48634
chr10	9160000	9265000	1832	1853	chr10	9250000	9355000	1850	1871	chr10:0-133797422	2.0384	2.99637	3.93912
chr10	9285000	9390000	1857	1878	chr10	10985000	11090000	2197	2218	chr10:0-133797422	2.78666	4.14211	6.82302
chr10	9280000	9385000	1856	1877	chr10	11420000	11525000	2284	2305	chr10:0-133797422	4.52732	6.46827	7.21861
chr10	11465000	11570000	2293	2314	chr10	11675000	11780000	2335	2356	chr10:0-133797422	2.72465	3.63685	4.45716
chr10	11730000	11835000	2346	2367	chr10	11935000	12040000	2387	2408	chr10:0-133797422	3.40755	5.7625	7.5235
chr10	12210000	12315000	2442	2463	chr10	12605000	12710000	2521	2542	chr10:0-133797422	1.85264	2.32315	3.22285
chr10	12210000	12315000	2442	2463	chr10	12660000	12765000	2532	2553	chr10:0-133797422	3.39341	3.69858	5.42336
chr10	12300000	12405000	2460	2481	chr10	12655000	12760000	2531	2552	chr10:0-133797422	1.59784	1.55319	1.87771
chr10	13320000	13425000	2664	2685	chr10	13485000	13590000	2697	2718	chr10:0-133797422	1.88206	2.23241	2.86247
chr10	13560000	13665000	2712	2733	chr10	13725000	13830000	2745	2766	chr10:0-133797422	3.88548	5.28628	6.48404
chr10	13610000	13715000	2722	2743	chr10	13725000	13830000	2745	2766	chr10:0-133797422	3.30918	4.36426	6.34115
chr10	13610000	13715000	2722	2743	chr10	14040000	14145000	2808	2829	chr10:0-133797422	1.41387	1.59026	1.39248
chr10	13735000	13840000	2747	2768	chr10	13835000	13940000	2767	2788	chr10:0-133797422	2.00992	2.47369	3.58156
chr10	13735000	13840000	2747	2768	chr10	14125000	14230000	2825	2846	chr10:0-133797422	1.82922	2.54444	3.66504
chr10	13735000	13840000	2747	2768	chr10	13840000	13945000	2768	2789	chr10:0-133797422	1.88731	2.34662	3.05991
chr10	13735000	13840000	2747	2768	chr10	13955000	14060000	2791	2812	chr10:0-133797422	2.1015	1.89466	2.5986
chr10	13735000	13840000	2747	2768	chr10	14040000	14145000	2808	2829	chr10:0-133797422	3.67727	4.77374	6.95357
chr10	13735000	13840000	2747	2768	chr10	14425000	14530000	2885	2906	chr10:0-133797422	2.89263	3.56375	5.37579
chr10	14145000	14250000	2829	2850	chr10	14425000	14530000	2885	2906	chr10:0-133797422	2.79885	4.12232	6.459
chr10	14145000	14250000	2829	2850	chr10	14770000	14875000	2954	2975	chr10:0-133797422	1.96616	2.30172	3.07212
chr10	14485000	14590000	2897	2918	chr10	14770000	14875000	2954	2975	chr10:0-133797422	1.82904	2.23532	2.74464
chr10	15380000	15485000	3076	3097	chr10	15675000	15780000	3135	3156	chr10:0-133797422	2.9148	4.15878	5.87652
chr10	15380000	15485000	3076	3097	chr10	15770000	15875000	3154	3175	chr10:0-133797422	2.6865	4.04712	4.72708
chr10	15670000	15775000	3134	3155	chr10	15770000	15875000	3154	3175	chr10:0-133797422	2.24318	3.10946	3.49802
chr10	16775000	16880000	3355	3376	chr10	17380000	17485000	3476	3497	chr10:0-133797422	2.7467	3.50947	4.09651
chr10	16790000	16895000	3358	3379	chr10	17205000	17310000	3441	3462	chr10:0-133797422	3.81727	5.80162	7.81112
chr10	17555000	17660000	3511	3532	chr10	17820000	17925000	3564	3585	chr10:0-133797422	2.98436	3.80571	5.18798
chr10	17555000	17660000	3511	3532	chr10	18165000	18270000	3633	3654	chr10:0-133797422	2.76757	3.56123	4.46612
chr10	17795000	17900000	3559	3580	chr10	18165000	18270000	3633	3654	chr10:0-133797422	2.6582	3.66665	4.306
chr10	17855000	17960000	3571	3592	chr10	18165000	18270000	3633	3654	chr10:0-133797422	1.74997	2.51577	3.23684
chr10	20805000	20910000	4161	4182	chr10	21215000	21320000	4243	4264	chr10:0-133797422	5.27867	6.86552	10.0381
chr10	21025000	21130000	4205	4226	chr10	21215000	21320000	4243	4264	chr10:0-133797422	3.1847	5.81552	8.39705
chr10	21025000	21130000	4205	4226	chr10	21445000	21550000	4289	4310	chr10:0-133797422	2.23843	2.66066	3.39142
chr10	21225000	21330000	4245	4266	chr10	21445000	21550000	4289	4310	chr10:0-133797422	2.4922	3.34411	4.50551
chr10	21225000	21330000	4245	4266	chr10	21680000	21785000	4336	4357	chr10:0-133797422	2.34912	3.63808	3.26386
chr10	21225000	21330000	4245	4266	chr10	21900000	22005000	4380	4401	chr10:0-133797422	2.5378	2.70383	2.62119
chr10	21445000	21550000	4289	4310	chr10	21680000	21785000	4336	4357	chr10:0-133797422	2.83963	3.29028	4.693
chr10	21445000	21550000	4289	4310	chr10	22270000	22375000	4454	4475	chr10:0-133797422	1.74962	2.9447	2.54167
chr10	21950000	22055000	4390	4411	chr10	22270000	22375000	4454	4475	chr10:0-133797422	2.13974	2.71562	3.09269
chr10	21955000	22060000	4391	4412	chr10	22375000	22480000	4475	4496	chr10:0-133797422	1.97492	2.37244	2.85792
chr10	21955000	22060000	4391	4412	chr10	22945000	23050000	4589	4610	chr10:0-133797422	2.4274	3.46785	3.91191
chr10	22520000	22625000	4504	4525	chr10	22935000	23040000	4587	4608	chr10:0-133797422	2.60807	3.15094	3.66168
chr10	23105000	23210000	4621	4642	chr10	23240000	23345000	4648	4669	chr10:0-133797422	2.31081	3.06901	3.95775
chr10	23105000	23210000	4621	4642	chr10	23475000	23580000	4695	4716	chr10:0-133797422	2.09408	2.31376	3.19114
chr10	23105000	23210000	4621	4642	chr10	24145000	24250000	4829	4850	chr10:0-133797422	2.21787	2.91681	4.06521
chr10	23260000	23365000	4652	4673	chr10	23475000	23580000	4695	4716	chr10:0-133797422	2.80056	3.30784	4.74676
chr10	23260000	23365000	4652	4673	chr10	23650000	23755000	4730	4751	chr10:0-133797422	1.90779	2.88093	3.23574
chr10	23260000	23365000	4652	4673	chr10	24145000	24250000	4829	4850	chr10:0-133797422	2.44424	2.27637	3.07602
chr10	23265000	23370000	4653	4674	chr10	24465000	24570000	4893	4914	chr10:0-133797422	1.58495	1.60706	1.83891
chr10	23485000	23590000	4697	4718	chr10	24465000	24570000	4893	4914	chr10:0-133797422	1.57086	1.56121	1.70346
chr10	23940000	24045000	4788	4809	chr10	24310000	24415000	4862	4883	chr10:0-133797422	2.80159	3.17122	5.2338
chr10	23940000	24045000	4788	4809	chr10	24465000	24570000	4893	4914	chr10:0-133797422	2.75537	4.06639	5.55093
chr10	24155000	24260000	4831	4852	chr10	24465000	24570000	4893	4914	chr10:0-133797422	1.97427	2.36127	2.92461
chr10	24310000	24415000	4862	4883	chr10	24450000	24555000	4890	4911	chr10:0-133797422	2.00946	2.08315	2.53906
chr10	24590000	24695000	4918	4939	chr10	25030000	25135000	5006	5027	chr10:0-133797422	1.88973	2.57151	2.90397
chr10	24670000	24775000	4934	4955	chr10	25030000	25135000	5006	5027	chr10:0-133797422	2.12898	2.27911	3.33145
chr10	25675000	25780000	5135	5156	chr10	26505000	26610000	5301	5322	chr10:0-133797422	2.78116	2.67543	2.11191
chr10	26285000	26390000	5257	5278	chr10	26505000	26610000	5301	5322	chr10:0-133797422	3.01078	3.89637	5.93788
chr10	26285000	26390000	5257	5278	chr10	26830000	26935000	5366	5387	chr10:0-133797422	3.58849	4.55576	4.51316
chr10	26555000	26660000	5311	5332	chr10	26830000	26935000	5366	5387	chr10:0-133797422	2.32449	2.54541	2.5545
chr10	26675000	26780000	5335	5356	chr10	26830000	26935000	5366	5387	chr10:0-133797422	3.78137	4.53694	6.38066
chr10	27320000	27425000	5464	5485	chr10	28190000	28295000	5638	5659	chr10:0-133797422	2.43087	2.90845	4.07373
chr10	27395000	27500000	5479	5500	chr10	28195000	28300000	5639	5660	chr10:0-133797422	2.40129	2.52977	2.88303
chr10	27500000	27605000	5500	5521	chr10	28335000	28440000	5667	5688	chr10:0-133797422	1.91669	2.68969	3.34223
chr10	27505000	27610000	5501	5522	chr10	27605000	27710000	5521	5542	chr10:0-133797422	2.07426	2.62901	3.84751
chr10	27505000	27610000	5501	5522	chr10	28190000	28295000	5638	5659	chr10:0-133797422	3.20215	3.98196	4.69295
chr10	27690000	27795000	5538	5559	chr10	28330000	28435000	5666	5687	chr10:0-133797422	2.23302	2.40603	2.70433
chr10	28200000	28305000	5640	5661	chr10	28330000	28435000	5666	5687	chr10:0-133797422	4.14176	5.61849	8.22376
chr10	28610000	28715000	5722	5743	chr10	29080000	29185000	5816	5837	chr10:0-133797422	1.86267	2.45316	2.46695
chr10	28610000	28715000	5722	5743	chr10	29250000	29355000	5850	5871	chr10:0-133797422	2.02	2.81913	3.79597
chr10	28625000	28730000	5725	5746	chr10	28940000	29045000	5788	5809	chr10:0-133797422	1.75463	1.91364	2.33623
chr10	29080000	29185000	5816	5837	chr10	29250000	29355000	5850	5871	chr10:0-133797422	1.71813	1.82736	2.36016
chr10	29325000	29430000	5865	5886	chr10	29445000	29550000	5889	5910	chr10:0-133797422	2.53913	2.62294	3.56416
chr10	29445000	29550000	5889	5910	chr10	30635000	30740000	6127	6148	chr10:0-133797422	23.9229	17.2885	50.9614
chr10	29510000	29615000	5902	5923	chr10	30610000	30715000	6122	6143	chr10:0-133797422	9.13199	6.73756	13.2955
chr10	29945000	30050000	5989	6010	chr10	30190000	30295000	6038	6059	chr10:0-133797422	1.74636	2.40801	3.77735
chr10	29945000	30050000	5989	6010	chr10	30335000	30440000	6067	6088	chr10:0-133797422	2.65639	2.96572	4.50716
chr10	30215000	30320000	6043	6064	chr10	30535000	30640000	6107	6128	chr10:0-133797422	1.88231	2.44481	2.86079
chr10	30340000	30445000	6068	6089	chr10	30540000	30645000	6108	6129	chr10:0-133797422	2.82473	3.42824	4.86704
chr10	30365000	30470000	6073	6094	chr10	30485000	30590000	6097	6118	chr10:0-133797422	1.7234	2.05774	2.79017
chr10	30730000	30835000	6146	6167	chr10	31265000	31370000	6253	6274	chr10:0-133797422	1.80844	2.11504	2.46845
chr10	31080000	31185000	6216	6237	chr10	31265000	31370000	6253	6274	chr10:0-133797422	1.56164	1.65037	2.11644
chr10	31270000	31375000	6254	6275	chr10	31755000	31860000	6351	6372	chr10:0-133797422	3.08191	3.34288	4.08902
chr10	31810000	31915000	6362	6383	chr10	31955000	32060000	6391	6412	chr10:0-133797422	1.71644	2.38354	3.07125
chr10	31810000	31915000	6362	6383	chr10	32160000	32265000	6432	6453	chr10:0-133797422	1.79644	1.97774	2.48096
chr10	32005000	32110000	6401	6422	chr10	32295000	32400000	6459	6480	chr10:0-133797422	1.51349	1.66465	2.05959
chr10	32205000	32310000	6441	6462	chr10	32295000	32400000	6459	6480	chr10:0-133797422	1.83979	1.77265	2.64899
chr10	32960000	33065000	6592	6613	chr10	33105000	33210000	6621	6642	chr10:0-133797422	2.40421	2.8248	4.04316
chr10	33280000	33385000	6656	6677	chr10	34585000	34690000	6917	6938	chr10:0-133797422	3.76251	4.33896	4.78785
chr10	33285000	33390000	6657	6678	chr10	33610000	33715000	6722	6743	chr10:0-133797422	1.73755	1.84995	2.19916
chr10	34475000	34580000	6895	6916	chr10	34585000	34690000	6917	6938	chr10:0-133797422	3.04461	3.00379	4.50976
chr10	34605000	34710000	6921	6942	chr10	35165000	35270000	7033	7054	chr10:0-133797422	3.66753	6.59287	6.86141
chr10	34670000	34775000	6934	6955	chr10	34910000	35015000	6982	7003	chr10:0-133797422	1.40462	1.41194	1.50668
chr10	35070000	35175000	7014	7035	chr10	35165000	35270000	7033	7054	chr10:0-133797422	3.1444	4.41275	6.92605
chr10	35075000	35180000	7015	7036	chr10	35285000	35390000	7057	7078	chr10:0-133797422	1.50013	1.52624	1.70843
chr10	35185000	35290000	7037	7058	chr10	35510000	35615000	7102	7123	chr10:0-133797422	1.98843	2.45186	2.85328
chr10	35190000	35295000	7038	7059	chr10	35280000	35385000	7056	7077	chr10:0-133797422	1.74412	1.98601	2.78568
chr10	35585000	35690000	7117	7138	chr10	36725000	36830000	7345	7366	chr10:0-133797422	1.98592	3.1011	3.4211
chr10	35590000	35695000	7118	7139	chr10	35865000	35970000	7173	7194	chr10:0-133797422	1.93065	2.09805	3.31037
chr10	43240000	43345000	8648	8669	chr10	43410000	43515000	8682	8703	chr10:0-133797422	2.27409	3.84946	5.07399
chr10	43325000	43430000	8665	8686	chr10	43415000	43520000	8683	8704	chr10:0-133797422	1.61283	1.83541	2.13577
chr10	43340000	43445000	8668	8689	chr10	43405000	43510000	8681	8702	chr10:0-133797422	2.39709	2.47443	3.33407
chr10	43620000	43725000	8724	8745	chr10	44335000	44440000	8867	8888	chr10:0-133797422	4.21177	4.75842	6.63769
chr10	43620000	43725000	8724	8745	chr10	44810000	44915000	8962	8983	chr10:0-133797422	3.49197	4.20515	5.10463
chr10	43810000	43915000	8762	8783	chr10	44335000	44440000	8867	8888	chr10:0-133797422	1.79016	1.98937	2.35619
chr10	44335000	44440000	8867	8888	chr10	44810000	44915000	8962	8983	chr10:0-133797422	2.45521	3.23046	3.60821
chr10	44520000	44625000	8904	8925	chr10	44805000	44910000	8961	8982	chr10:0-133797422	1.94125	2.03597	3.0297
chr10	46230000	46335000	9246	9267	chr10	47330000	47435000	9466	9487	chr10:0-133797422	2.63097	6.87431	11.3098
chr10	46995000	47100000	9399	9420	chr10	47260000	47365000	9452	9473	chr10:0-133797422	2.22344	2.25388	3.05792
chr10	48310000	48415000	9662	9683	chr10	48455000	48560000	9691	9712	chr10:0-133797422	1.82928	1.66937	2.19297
chr10	48310000	48415000	9662	9683	chr10	48605000	48710000	9721	9742	chr10:0-133797422	3.00677	3.38414	5.20121
chr10	48395000	48500000	9679	9700	chr10	48605000	48710000	9721	9742	chr10:0-133797422	2.4113	2.26567	2.48575
chr10	48500000	48605000	9700	9721	chr10	48605000	48710000	9721	9742	chr10:0-133797422	2.68455	3.18478	4.56145
chr10	48605000	48710000	9721	9742	chr10	49460000	49565000	9892	9913	chr10:0-133797422	3.39698	3.33089	4.77138
chr10	48930000	49035000	9786	9807	chr10	49460000	49565000	9892	9913	chr10:0-133797422	3.37935	4.87154	6.47853
chr10	51020000	51125000	10204	10225	chr10	51370000	51475000	10274	10295	chr10:0-133797422	2.16616	2.9142	3.37773
chr10	52255000	52360000	10451	10472	chr10	52675000	52780000	10535	10556	chr10:0-133797422	2.25032	3.20361	3.45598
chr10	52255000	52360000	10451	10472	chr10	52725000	52830000	10545	10566	chr10:0-133797422	2.76132	3.41971	3.66562
chr10	52260000	52365000	10452	10473	chr10	52435000	52540000	10487	10508	chr10:0-133797422	2.59491	4.0392	7.17275
chr10	52260000	52365000	10452	10473	chr10	52515000	52620000	10503	10524	chr10:0-133797422	2.41259	3.08691	4.55074
chr10	52270000	52375000	10454	10475	chr10	52390000	52495000	10478	10499	chr10:0-133797422	1.93177	2.02327	2.9844
chr10	52435000	52540000	10487	10508	chr10	52515000	52620000	10503	10524	chr10:0-133797422	1.35917	1.85963	2.24717
chr10	57285000	57390000	11457	11478	chr10	57795000	57900000	11559	11580	chr10:0-133797422	2.66485	2.9796	5.44476
chr10	57285000	57390000	11457	11478	chr10	58015000	58120000	11603	11624	chr10:0-133797422	3.06273	4.12206	5.7347
chr10	57285000	57390000	11457	11478	chr10	58100000	58205000	11620	11641	chr10:0-133797422	3.57569	5.07619	7.60874
chr10	57530000	57635000	11506	11527	chr10	58015000	58120000	11603	11624	chr10:0-133797422	2.30491	2.87693	4.32523
chr10	57530000	57635000	11506	11527	chr10	58100000	58205000	11620	11641	chr10:0-133797422	2.86722	2.94259	4.62634
chr10	57665000	57770000	11533	11554	chr10	58010000	58115000	11602	11623	chr10:0-133797422	2.33105	2.94002	4.04363
chr10	57665000	57770000	11533	11554	chr10	58100000	58205000	11620	11641	chr10:0-133797422	1.71064	2.05035	2.9644
chr10	58125000	58230000	11625	11646	chr10	58240000	58345000	11648	11669	chr10:0-133797422	3.52269	4.473	6.85488
chr10	58125000	58230000	11625	11646	chr10	58335000	58440000	11667	11688	chr10:0-133797422	3.36204	4.14758	4.92835
chr10	58245000	58350000	11649	11670	chr10	58335000	58440000	11667	11688	chr10:0-133797422	2.94384	3.03966	4.60254
chr10	58250000	58355000	11650	11671	chr10	58335000	58440000	11667	11688	chr10:0-133797422	2.89086	3.20607	4.54784
chr10	58365000	58470000	11673	11694	chr10	58465000	58570000	11693	11714	chr10:0-133797422	2.24507	3.01512	3.99374
chr10	58360000	58465000	11672	11693	chr10	58900000	59005000	11780	11801	chr10:0-133797422	2.69183	3.37155	3.69776
chr10	58735000	58840000	11747	11768	chr10	59135000	59240000	11827	11848	chr10:0-133797422	2.26677	2.77911	3.51374
chr10	58730000	58835000	11746	11767	chr10	59570000	59675000	11914	11935	chr10:0-133797422	4.51228	8.94898	9.53498
chr10	58905000	59010000	11781	11802	chr10	59135000	59240000	11827	11848	chr10:0-133797422	1.98097	2.2224	3.53948
chr10	58900000	59005000	11780	11801	chr10	59185000	59290000	11837	11858	chr10:0-133797422	2.86636	3.6065	4.58252
chr10	58900000	59005000	11780	11801	chr10	59570000	59675000	11914	11935	chr10:0-133797422	4.21919	6.00412	10.8637
chr10	59190000	59295000	11838	11859	chr10	59570000	59675000	11914	11935	chr10:0-133797422	3.15917	3.88857	5.61751
chr10	59575000	59680000	11915	11936	chr10	60385000	60490000	12077	12098	chr10:0-133797422	3.06232	4.82397	5.59876
chr10	59575000	59680000	11915	11936	chr10	59755000	59860000	11951	11972	chr10:0-133797422	2.41851	2.79986	4.1813
chr10	59575000	59680000	11915	11936	chr10	59980000	60085000	11996	12017	chr10:0-133797422	2.19315	2.59632	3.27541
chr10	59575000	59680000	11915	11936	chr10	60155000	60260000	12031	12052	chr10:0-133797422	3.13334	4.28976	5.30884
chr10	60060000	60165000	12012	12033	chr10	60155000	60260000	12031	12052	chr10:0-133797422	2.33952	3.0812	4.33225
chr10	60065000	60170000	12013	12034	chr10	60385000	60490000	12077	12098	chr10:0-133797422	3.26515	3.79099	4.60435
chr10	60155000	60260000	12031	12052	chr10	60380000	60485000	12076	12097	chr10:0-133797422	2.98942	4.10251	5.93686
chr10	60395000	60500000	12079	12100	chr10	60595000	60700000	12119	12140	chr10:0-133797422	4.56612	6.48574	9.31349
chr10	60395000	60500000	12079	12100	chr10	60715000	60820000	12143	12164	chr10:0-133797422	3.56606	4.99742	6.13573
chr10	60765000	60870000	12153	12174	chr10	61785000	61890000	12357	12378	chr10:0-133797422	2.3681	2.0546	2.18394
chr10	60765000	60870000	12153	12174	chr10	60910000	61015000	12182	12203	chr10:0-133797422	2.38547	2.93269	3.72865
chr10	60765000	60870000	12153	12174	chr10	61085000	61190000	12217	12238	chr10:0-133797422	1.81049	1.98751	2.58783
chr10	60765000	60870000	12153	12174	chr10	61140000	61245000	12228	12249	chr10:0-133797422	2.4743	2.65279	4.57561
chr10	60765000	60870000	12153	12174	chr10	61230000	61335000	12246	12267	chr10:0-133797422	3.18017	3.54471	5.21142
chr10	60765000	60870000	12153	12174	chr10	61680000	61785000	12336	12357	chr10:0-133797422	2.248	3.06662	4.1942
chr10	60915000	61020000	12183	12204	chr10	61230000	61335000	12246	12267	chr10:0-133797422	2.1302	2.35795	2.62582
chr10	61095000	61200000	12219	12240	chr10	61685000	61790000	12337	12358	chr10:0-133797422	2.50354	2.76031	4.07282
chr10	61235000	61340000	12247	12268	chr10	61680000	61785000	12336	12357	chr10:0-133797422	2.2824	2.64697	3.29269
chr10	61695000	61800000	12339	12360	chr10	61785000	61890000	12357	12378	chr10:0-133797422	1.99936	2.16114	3.90071
chr10	61700000	61805000	12340	12361	chr10	61785000	61890000	12357	12378	chr10:0-133797422	2.0207	2.19125	3.86079
chr10	61700000	61805000	12340	12361	chr10	61850000	61955000	12370	12391	chr10:0-133797422	2.0007	2.36919	3.43084
chr10	61700000	61805000	12340	12361	chr10	61995000	62100000	12399	12420	chr10:0-133797422	1.57338	2.0266	2.49725
chr10	61785000	61890000	12357	12378	chr10	61995000	62100000	12399	12420	chr10:0-133797422	1.78798	1.76518	1.93496
chr10	61785000	61890000	12357	12378	chr10	62190000	62295000	12438	12459	chr10:0-133797422	2.58597	2.33711	3.10615
chr10	61850000	61955000	12370	12391	chr10	62195000	62300000	12439	12460	chr10:0-133797422	2.54382	3.00241	4.49509
chr10	61985000	62090000	12397	12418	chr10	62190000	62295000	12438	12459	chr10:0-133797422	2.7724	4.50512	6.24815
chr10	61990000	62095000	12398	12419	chr10	62325000	62430000	12465	12486	chr10:0-133797422	1.57727	1.66716	1.76547
chr10	62040000	62145000	12408	12429	chr10	62190000	62295000	12438	12459	chr10:0-133797422	2.06873	2.23476	2.60212
chr10	62215000	62320000	12443	12464	chr10	62765000	62870000	12553	12574	chr10:0-133797422	1.97243	3.5008	2.52192
chr10	62385000	62490000	12477	12498	chr10	62765000	62870000	12553	12574	chr10:0-133797422	2.7035	3.4265	3.61256
chr10	62385000	62490000	12477	12498	chr10	63105000	63210000	12621	12642	chr10:0-133797422	3.30733	4.26654	5.18002
chr10	62765000	62870000	12553	12574	chr10	63105000	63210000	12621	12642	chr10:0-133797422	3.73921	4.28508	4.07496
chr10	62950000	63055000	12590	12611	chr10	63105000	63210000	12621	12642	chr10:0-133797422	2.62572	3.01102	3.52526
chr10	63115000	63220000	12623	12644	chr10	63580000	63685000	12716	12737	chr10:0-133797422	3.22573	3.90333	5.49679
chr10	63115000	63220000	12623	12644	chr10	63670000	63775000	12734	12755	chr10:0-133797422	3.07382	4.00693	4.69605
chr10	63580000	63685000	12716	12737	chr10	63665000	63770000	12733	12754	chr10:0-133797422	2.31606	2.88106	4.4389
chr10	66535000	66640000	13307	13328	chr10	66875000	66980000	13375	13396	chr10:0-133797422	1.63037	1.8629	2.3223
chr10	67805000	67910000	13561	13582	chr10	68250000	68355000	13650	13671	chr10:0-133797422	2.49636	2.57655	3.20938
chr10	68025000	68130000	13605	13626	chr10	68115000	68220000	13623	13644	chr10:0-133797422	2.31665	2.30285	2.28373
chr10	68030000	68135000	13606	13627	chr10	68105000	68210000	13621	13642	chr10:0-133797422	2.76153	3.51309	4.53133
chr10	68160000	68265000	13632	13653	chr10	68250000	68355000	13650	13671	chr10:0-133797422	1.72968	2.22046	2.66454
chr10	68740000	68845000	13748	13769	chr10	68845000	68950000	13769	13790	chr10:0-133797422	2.43084	2.59441	4.24141
chr10	68940000	69045000	13788	13809	chr10	69360000	69465000	13872	13893	chr10:0-133797422	2.38032	3.6444	3.28614
chr10	68955000	69060000	13791	13812	chr10	69040000	69145000	13808	13829	chr10:0-133797422	2.52048	2.80228	3.85057
chr10	69185000	69290000	13837	13858	chr10	69340000	69445000	13868	13889	chr10:0-133797422	3.92967	5.43435	8.48873
chr10	69185000	69290000	13837	13858	chr10	69455000	69560000	13891	13912	chr10:0-133797422	2.75223	2.52797	2.80366
chr10	69265000	69370000	13853	13874	chr10	69330000	69435000	13866	13887	chr10:0-133797422	1.79004	2.20063	2.47118
chr10	69365000	69470000	13873	13894	chr10	69455000	69560000	13891	13912	chr10:0-133797422	4.93316	6.78953	10.0527
chr10	69375000	69480000	13875	13896	chr10	69585000	69690000	13917	13938	chr10:0-133797422	3.37816	3.81784	4.30045
chr10	69375000	69480000	13875	13896	chr10	69455000	69560000	13891	13912	chr10:0-133797422	4.42208	6.79222	11.5093
chr10	69465000	69570000	13893	13914	chr10	69585000	69690000	13917	13938	chr10:0-133797422	4.52188	7.01529	11.3335
chr10	69465000	69570000	13893	13914	chr10	69665000	69770000	13933	13954	chr10:0-133797422	2.82284	3.39083	3.84491
chr10	69590000	69695000	13918	13939	chr10	69665000	69770000	13933	13954	chr10:0-133797422	2.69065	3.2219	4.65849
chr10	69590000	69695000	13918	13939	chr10	69860000	69965000	13972	13993	chr10:0-133797422	1.73008	2.05605	2.27793
chr10	69735000	69840000	13947	13968	chr10	69860000	69965000	13972	13993	chr10:0-133797422	2.18755	2.7932	3.67483
chr10	69735000	69840000	13947	13968	chr10	70095000	70200000	14019	14040	chr10:0-133797422	1.9482	2.09687	2.10628
chr10	70170000	70275000	14034	14055	chr10	70310000	70415000	14062	14083	chr10:0-133797422	2.96234	4.05095	5.86691
chr10	70170000	70275000	14034	14055	chr10	70490000	70595000	14098	14119	chr10:0-133797422	2.80351	3.53858	4.089
chr10	70410000	70515000	14082	14103	chr10	70490000	70595000	14098	14119	chr10:0-133797422	3.0615	3.63712	5.05648
chr10	70410000	70515000	14082	14103	chr10	70705000	70810000	14141	14162	chr10:0-133797422	2.19779	2.16561	2.67561
chr10	70500000	70605000	14100	14121	chr10	70705000	70810000	14141	14162	chr10:0-133797422	3.01349	3.96915	6.5552
chr10	70500000	70605000	14100	14121	chr10	70830000	70935000	14166	14187	chr10:0-133797422	3.32049	4.04885	5.20806
chr10	70505000	70610000	14101	14122	chr10	71235000	71340000	14247	14268	chr10:0-133797422	2.18419	2.21858	2.51229
chr10	70565000	70670000	14113	14134	chr10	70705000	70810000	14141	14162	chr10:0-133797422	1.92948	2.01674	3.37027
chr10	70710000	70815000	14142	14163	chr10	70825000	70930000	14165	14186	chr10:0-133797422	2.45312	3.00042	3.86228
chr10	70765000	70870000	14153	14174	chr10	70830000	70935000	14166	14187	chr10:0-133797422	2.69847	3.47096	5.84227
chr10	70875000	70980000	14175	14196	chr10	71155000	71260000	14231	14252	chr10:0-133797422	2.44398	2.94965	4.2309
chr10	70875000	70980000	14175	14196	chr10	71235000	71340000	14247	14268	chr10:0-133797422	3.0168	3.61374	4.97336
chr10	71260000	71365000	14252	14273	chr10	71520000	71625000	14304	14325	chr10:0-133797422	2.31376	2.90306	4.3939
chr10	71260000	71365000	14252	14273	chr10	71645000	71750000	14329	14350	chr10:0-133797422	2.93063	4.04656	5.99647
chr10	71260000	71365000	14252	14273	chr10	71760000	71865000	14352	14373	chr10:0-133797422	2.79506	3.23861	4.48409
chr10	71260000	71365000	14252	14273	chr10	71840000	71945000	14368	14389	chr10:0-133797422	3.34098	3.78888	4.3342
chr10	71330000	71435000	14266	14287	chr10	71520000	71625000	14304	14325	chr10:0-133797422	1.45245	1.72775	2.38135
chr10	71330000	71435000	14266	14287	chr10	71645000	71750000	14329	14350	chr10:0-133797422	1.84759	2.1788	3.0233
chr10	71330000	71435000	14266	14287	chr10	71760000	71865000	14352	14373	chr10:0-133797422	1.70953	2.38312	3.8056
chr10	71845000	71950000	14369	14390	chr10	71995000	72100000	14399	14420	chr10:0-133797422	2.36125	2.8424	3.93455
chr10	71845000	71950000	14369	14390	chr10	72170000	72275000	14434	14455	chr10:0-133797422	2.28632	2.70378	3.22147
chr10	71845000	71950000	14369	14390	chr10	72285000	72390000	14457	14478	chr10:0-133797422	3.87848	4.36486	4.84556
chr10	71905000	72010000	14381	14402	chr10	71995000	72100000	14399	14420	chr10:0-133797422	2.17314	2.34956	3.78292
chr10	71915000	72020000	14383	14404	chr10	72270000	72375000	14454	14475	chr10:0-133797422	2.27764	2.04895	2.15911
chr10	72000000	72105000	14400	14421	chr10	72170000	72275000	14434	14455	chr10:0-133797422	2.40007	2.90094	4.46204
chr10	72075000	72180000	14415	14436	chr10	72170000	72275000	14434	14455	chr10:0-133797422	2.10448	2.14787	3.73636
chr10	72075000	72180000	14415	14436	chr10	72285000	72390000	14457	14478	chr10:0-133797422	2.98013	3.28086	5.03605
chr10	72190000	72295000	14438	14459	chr10	72285000	72390000	14457	14478	chr10:0-133797422	3.34441	3.46603	5.46096
chr10	72310000	72415000	14462	14483	chr10	72640000	72745000	14528	14549	chr10:0-133797422	2.54595	3.21437	4.17607
chr10	72310000	72415000	14462	14483	chr10	72780000	72885000	14556	14577	chr10:0-133797422	3.00597	3.43427	4.19411
chr10	72640000	72745000	14528	14549	chr10	72780000	72885000	14556	14577	chr10:0-133797422	2.38433	2.48868	3.17963
chr10	73835000	73940000	14767	14788	chr10	73905000	74010000	14781	14802	chr10:0-133797422	1.66678	1.89826	2.01472
chr10	73835000	73940000	14767	14788	chr10	73945000	74050000	14789	14810	chr10:0-133797422	1.74339	1.66124	1.78423
chr10	73835000	73940000	14767	14788	chr10	74030000	74135000	14806	14827	chr10:0-133797422	2.0559	2.6542	3.33004
chr10	73835000	73940000	14767	14788	chr10	74180000	74285000	14836	14857	chr10:0-133797422	2.52077	3.38384	3.51724
chr10	73945000	74050000	14789	14810	chr10	74025000	74130000	14805	14826	chr10:0-133797422	1.30092	1.5075	1.82669
chr10	74075000	74180000	14815	14836	chr10	75050000	75155000	15010	15031	chr10:0-133797422	3.92271	3.62346	5.72671
chr10	74100000	74205000	14820	14841	chr10	74180000	74285000	14836	14857	chr10:0-133797422	2.2053	2.70792	2.87027
chr10	74190000	74295000	14838	14859	chr10	75185000	75290000	15037	15058	chr10:0-133797422	3.2781	4.78023	5.54084
chr10	74215000	74320000	14843	14864	chr10	74970000	75075000	14994	15015	chr10:0-133797422	1.84728	2.37009	3.13575
chr10	74705000	74810000	14941	14962	chr10	75045000	75150000	15009	15030	chr10:0-133797422	1.61326	1.46525	2.09544
chr10	74985000	75090000	14997	15018	chr10	75185000	75290000	15037	15058	chr10:0-133797422	2.56071	2.8767	3.08893
chr10	75060000	75165000	15012	15033	chr10	75185000	75290000	15037	15058	chr10:0-133797422	3.12748	4.1658	4.80272
chr10	75350000	75455000	15070	15091	chr10	75855000	75960000	15171	15192	chr10:0-133797422	2.03324	2.574	2.69577
chr10	75350000	75455000	15070	15091	chr10	75980000	76085000	15196	15217	chr10:0-133797422	1.71198	2.9108	3.44052
chr10	75350000	75455000	15070	15091	chr10	76250000	76355000	15250	15271	chr10:0-133797422	2.85318	3.22864	3.39006
chr10	75350000	75455000	15070	15091	chr10	76495000	76600000	15299	15320	chr10:0-133797422	2.89796	2.80571	4.12384
chr10	75985000	76090000	15197	15218	chr10	76250000	76355000	15250	15271	chr10:0-133797422	2.36701	2.43656	3.13516
chr10	75985000	76090000	15197	15218	chr10	76495000	76600000	15299	15320	chr10:0-133797422	2.04194	2.32925	2.81445
chr10	76050000	76155000	15210	15231	chr10	76250000	76355000	15250	15271	chr10:0-133797422	2.10361	2.07601	2.41814
chr10	76055000	76160000	15211	15232	chr10	76495000	76600000	15299	15320	chr10:0-133797422	1.90851	2.02756	2.23393
chr10	76250000	76355000	15250	15271	chr10	76495000	76600000	15299	15320	chr10:0-133797422	2.31805	2.59958	3.37561
chr10	76495000	76600000	15299	15320	chr10	77060000	77165000	15412	15433	chr10:0-133797422	2.13617	2.89159	3.77287
chr10	76505000	76610000	15301	15322	chr10	76930000	77035000	15386	15407	chr10:0-133797422	2.68045	3.22598	3.97969
chr10	77115000	77220000	15423	15444	chr10	77660000	77765000	15532	15553	chr10:0-133797422	2.36472	2.89248	3.86838
chr10	77120000	77225000	15424	15445	chr10	77340000	77445000	15468	15489	chr10:0-133797422	2.91856	3.06458	3.94339
chr10	77120000	77225000	15424	15445	chr10	77450000	77555000	15490	15511	chr10:0-133797422	2.55719	2.98479	3.59136
chr10	77120000	77225000	15424	15445	chr10	77590000	77695000	15518	15539	chr10:0-133797422	4.25906	5.3429	8.0097
chr10	77125000	77230000	15425	15446	chr10	77190000	77295000	15438	15459	chr10:0-133797422	2.25642	2.55247	3.78788
chr10	77200000	77305000	15440	15461	chr10	77590000	77695000	15518	15539	chr10:0-133797422	2.0836	2.76474	4.09552
chr10	77340000	77445000	15468	15489	chr10	77590000	77695000	15518	15539	chr10:0-133797422	2.05379	2.49288	3.44326
chr10	77795000	77900000	15559	15580	chr10	77875000	77980000	15575	15596	chr10:0-133797422	1.26504	1.27031	1.51957
chr10	77795000	77900000	15559	15580	chr10	77920000	78025000	15584	15605	chr10:0-133797422	1.55744	1.66845	2.30701
chr10	78160000	78265000	15632	15653	chr10	78250000	78355000	15650	15671	chr10:0-133797422	1.73581	2.08033	2.59579
chr10	78160000	78265000	15632	15653	chr10	78605000	78710000	15721	15742	chr10:0-133797422	2.54437	2.86719	3.88775
chr10	78160000	78265000	15632	15653	chr10	79015000	79120000	15803	15824	chr10:0-133797422	2.18708	1.91345	2.0507
chr10	78160000	78265000	15632	15653	chr10	79145000	79250000	15829	15850	chr10:0-133797422	2.29609	2.56034	2.87339
chr10	78610000	78715000	15722	15743	chr10	79145000	79250000	15829	15850	chr10:0-133797422	2.32205	2.91618	4.34634
chr10	78920000	79025000	15784	15805	chr10	79015000	79120000	15803	15824	chr10:0-133797422	1.59336	1.70368	1.99117
chr10	79325000	79430000	15865	15886	chr10	79415000	79520000	15883	15904	chr10:0-133797422	1.53031	1.91705	2.3819
chr10	80330000	80435000	16066	16087	chr10	80450000	80555000	16090	16111	chr10:0-133797422	1.25872	1.3851	1.57268
chr10	80390000	80495000	16078	16099	chr10	80455000	80560000	16091	16112	chr10:0-133797422	1.73477	1.95684	2.71897
chr10	80395000	80500000	16079	16100	chr10	80485000	80590000	16097	16118	chr10:0-133797422	1.57874	1.71758	2.29133
chr10	80390000	80495000	16078	16099	chr10	80610000	80715000	16122	16143	chr10:0-133797422	1.34741	2.08187	2.12737
chr10	82745000	82850000	16549	16570	chr10	82915000	83020000	16583	16604	chr10:0-133797422	2.95614	4.08162	5.68212
chr10	82745000	82850000	16549	16570	chr10	83820000	83925000	16764	16785	chr10:0-133797422	2.34932	2.74445	3.41805
chr10	84095000	84200000	16819	16840	chr10	84485000	84590000	16897	16918	chr10:0-133797422	3.06236	3.35205	3.21357
chr10	84325000	84430000	16865	16886	chr10	84485000	84590000	16897	16918	chr10:0-133797422	2.93792	3.99285	6.62917
chr10	84490000	84595000	16898	16919	chr10	86325000	86430000	17265	17286	chr10:0-133797422	4.81944	6.33029	10.1545
chr10	86345000	86450000	17269	17290	chr10	86535000	86640000	17307	17328	chr10:0-133797422	3.32007	3.81161	6.7234
chr10	86350000	86455000	17270	17291	chr10	86845000	86950000	17369	17390	chr10:0-133797422	2.75439	2.69898	2.64464
chr10	86640000	86745000	17328	17349	chr10	86845000	86950000	17369	17390	chr10:0-133797422	2.14425	2.60696	3.97632
chr10	87605000	87710000	17521	17542	chr10	87685000	87790000	17537	17558	chr10:0-133797422	2.22939	2.38461	3.6422
chr10	87810000	87915000	17562	17583	chr10	88105000	88210000	17621	17642	chr10:0-133797422	1.97442	2.86704	4.09259
chr10	87810000	87915000	17562	17583	chr10	88220000	88325000	17644	17665	chr10:0-133797422	1.8072	1.8193	2.1858
chr10	87810000	87915000	17562	17583	chr10	88335000	88440000	17667	17688	chr10:0-133797422	2.69903	3.44065	5.07185
chr10	87810000	87915000	17562	17583	chr10	88500000	88605000	17700	17721	chr10:0-133797422	2.58484	3.29988	4.56499
chr10	88350000	88455000	17670	17691	chr10	88500000	88605000	17700	17721	chr10:0-133797422	2.27852	3.19036	4.46867
chr10	88510000	88615000	17702	17723	chr10	88880000	88985000	17776	17797	chr10:0-133797422	3.24413	4.44551	5.08366
chr10	88515000	88620000	17703	17724	chr10	88760000	88865000	17752	17773	chr10:0-133797422	3.31746	4.57989	5.9035
chr10	88785000	88890000	17757	17778	chr10	88880000	88985000	17776	17797	chr10:0-133797422	3.37662	5.35234	8.40515
chr10	88785000	88890000	17757	17778	chr10	88935000	89040000	17787	17808	chr10:0-133797422	2.80488	3.13834	3.51818
chr10	88785000	88890000	17757	17778	chr10	89165000	89270000	17833	17854	chr10:0-133797422	3.3187	4.47448	4.64971
chr10	88885000	88990000	17777	17798	chr10	89165000	89270000	17833	17854	chr10:0-133797422	4.04819	5.6443	7.87639
chr10	88975000	89080000	17795	17816	chr10	89335000	89440000	17867	17888	chr10:0-133797422	1.74942	1.76408	2.12485
chr10	88980000	89085000	17796	17817	chr10	89160000	89265000	17832	17853	chr10:0-133797422	3.61952	4.98769	9.05593
chr10	89210000	89315000	17842	17863	chr10	89315000	89420000	17863	17884	chr10:0-133797422	1.98236	2.50365	3.83197
chr10	89210000	89315000	17842	17863	chr10	89320000	89425000	17864	17885	chr10:0-133797422	1.94342	2.53121	3.97578
chr10	89210000	89315000	17842	17863	chr10	89510000	89615000	17902	17923	chr10:0-133797422	1.94621	2.34378	2.87915
chr10	89375000	89480000	17875	17896	chr10	89510000	89615000	17902	17923	chr10:0-133797422	3.5452	5.02851	7.93308
chr10	89375000	89480000	17875	17896	chr10	89650000	89755000	17930	17951	chr10:0-133797422	1.44898	1.86596	2.21327
chr10	89375000	89480000	17875	17896	chr10	89740000	89845000	17948	17969	chr10:0-133797422	2.99975	3.21141	4.12499
chr10	89375000	89480000	17875	17896	chr10	90810000	90915000	18162	18183	chr10:0-133797422	2.85707	4.11748	3.97941
chr10	89740000	89845000	17948	17969	chr10	90735000	90840000	18147	18168	chr10:0-133797422	2.39361	3.47858	5.15346
chr10	89740000	89845000	17948	17969	chr10	90810000	90915000	18162	18183	chr10:0-133797422	3.91965	5.83884	8.66451
chr10	90700000	90805000	18140	18161	chr10	90810000	90915000	18162	18183	chr10:0-133797422	5.16923	6.34615	10.2179
chr10	90860000	90965000	18172	18193	chr10	91200000	91305000	18240	18261	chr10:0-133797422	2.09798	2.86378	3.28719
chr10	91035000	91140000	18207	18228	chr10	91200000	91305000	18240	18261	chr10:0-133797422	1.7643	2.04883	2.79788
chr10	92035000	92140000	18407	18428	chr10	92240000	92345000	18448	18469	chr10:0-133797422	1.95141	2.33058	3.06126
chr10	92035000	92140000	18407	18428	chr10	92380000	92485000	18476	18497	chr10:0-133797422	2.55328	3.55132	4.70689
chr10	92455000	92560000	18491	18512	chr10	92520000	92625000	18504	18525	chr10:0-133797422	2.01054	1.98512	2.51402
chr10	92465000	92570000	18493	18514	chr10	92825000	92930000	18565	18586	chr10:0-133797422	2.93715	5.04143	6.71799
chr10	92830000	92935000	18566	18587	chr10	93460000	93565000	18692	18713	chr10:0-133797422	3.19115	3.59706	4.25095
chr10	92835000	92940000	18567	18588	chr10	93235000	93340000	18647	18668	chr10:0-133797422	2.3389	2.34137	2.95776
chr10	93025000	93130000	18605	18626	chr10	93445000	93550000	18689	18710	chr10:0-133797422	2.06529	2.24117	2.00098
chr10	93030000	93135000	18606	18627	chr10	93235000	93340000	18647	18668	chr10:0-133797422	2.56226	3.27353	5.49397
chr10	93325000	93430000	18665	18686	chr10	93430000	93535000	18686	18707	chr10:0-133797422	2.66333	3.30798	4.22027
chr10	93505000	93610000	18701	18722	chr10	93625000	93730000	18725	18746	chr10:0-133797422	2.0322	2.3573	3.00595
chr10	93650000	93755000	18730	18751	chr10	93765000	93870000	18753	18774	chr10:0-133797422	1.87835	1.89599	2.76684
chr10	93765000	93870000	18753	18774	chr10	94395000	94500000	18879	18900	chr10:0-133797422	2.09257	2.58817	2.38622
chr10	93770000	93875000	18754	18775	chr10	94270000	94375000	18854	18875	chr10:0-133797422	2.85	3.55273	5.16301
chr10	93865000	93970000	18773	18794	chr10	94270000	94375000	18854	18875	chr10:0-133797422	2.26476	3.70225	5.16937
chr10	93865000	93970000	18773	18794	chr10	94390000	94495000	18878	18899	chr10:0-133797422	1.89333	2.29019	2.61127
chr10	94310000	94415000	18862	18883	chr10	94390000	94495000	18878	18899	chr10:0-133797422	1.47956	1.61981	2.05149
chr10	95195000	95300000	19039	19060	chr10	95310000	95415000	19062	19083	chr10:0-133797422	2.69299	3.34563	4.8825
chr10	95380000	95485000	19076	19097	chr10	95550000	95655000	19110	19131	chr10:0-133797422	2.43303	3.29551	4.83679
chr10	95965000	96070000	19193	19214	chr10	96240000	96345000	19248	19269	chr10:0-133797422	1.83494	2.59598	3.28405
chr10	96325000	96430000	19265	19286	chr10	96460000	96565000	19292	19313	chr10:0-133797422	2.76987	2.98596	4.17527
chr10	96325000	96430000	19265	19286	chr10	96775000	96880000	19355	19376	chr10:0-133797422	3.40355	4.39788	5.30204
chr10	96345000	96450000	19269	19290	chr10	96690000	96795000	19338	19359	chr10:0-133797422	1.649	1.78886	2.35606
chr10	96590000	96695000	19318	19339	chr10	96780000	96885000	19356	19377	chr10:0-133797422	2.28947	3.25489	3.95184
chr10	96715000	96820000	19343	19364	chr10	96780000	96885000	19356	19377	chr10:0-133797422	2.2317	3.11579	4.50344
chr10	97020000	97125000	19404	19425	chr10	97160000	97265000	19432	19453	chr10:0-133797422	2.31097	2.55102	3.703
chr10	97020000	97125000	19404	19425	chr10	97280000	97385000	19456	19477	chr10:0-133797422	1.87195	1.94662	1.98244
chr10	97410000	97515000	19482	19503	chr10	97500000	97605000	19500	19521	chr10:0-133797422	2.32423	2.71707	4.64308
chr10	97410000	97515000	19482	19503	chr10	97560000	97665000	19512	19533	chr10:0-133797422	2.18506	2.09275	2.80122
chr10	97520000	97625000	19504	19525	chr10	97680000	97785000	19536	19557	chr10:0-133797422	2.55341	2.99315	4.51963
chr10	97735000	97840000	19547	19568	chr10	97825000	97930000	19565	19586	chr10:0-133797422	2.11436	2.32206	3.06826
chr10	97740000	97845000	19548	19569	chr10	97815000	97920000	19563	19584	chr10:0-133797422	2.16955	2.56667	3.98067
chr10	97860000	97965000	19572	19593	chr10	97990000	98095000	19598	19619	chr10:0-133797422	2.76023	3.42313	5.69007
chr10	98120000	98225000	19624	19645	chr10	98255000	98360000	19651	19672	chr10:0-133797422	2.10376	2.45839	3.87921
chr10	98210000	98315000	19642	19663	chr10	98340000	98445000	19668	19689	chr10:0-133797422	1.76189	2.13378	2.6711
chr10	98260000	98365000	19652	19673	chr10	98340000	98445000	19668	19689	chr10:0-133797422	1.32781	1.50301	1.86739
chr10	98415000	98520000	19683	19704	chr10	99125000	99230000	19825	19846	chr10:0-133797422	2.26552	3.20623	3.25298
chr10	98415000	98520000	19683	19704	chr10	98990000	99095000	19798	19819	chr10:0-133797422	3.72759	4.05596	5.39458
chr10	98415000	98520000	19683	19704	chr10	99195000	99300000	19839	19860	chr10:0-133797422	2.01491	2.83438	3.71685
chr10	99225000	99330000	19845	19866	chr10	99320000	99425000	19864	19885	chr10:0-133797422	1.86423	1.73789	2.37781
chr10	99385000	99490000	19877	19898	chr10	99495000	99600000	19899	19920	chr10:0-133797422	1.70667	2.11967	2.43436
chr10	99385000	99490000	19877	19898	chr10	99660000	99765000	19932	19953	chr10:0-133797422	2.36037	3.32612	3.07457
chr10	99510000	99615000	19902	19923	chr10	99660000	99765000	19932	19953	chr10:0-133797422	2.82723	3.72116	5.74697
chr10	100290000	100395000	20058	20079	chr10	100455000	100560000	20091	20112	chr10:0-133797422	2.34451	2.52606	3.3781
chr10	100290000	100395000	20058	20079	chr10	100825000	100930000	20165	20186	chr10:0-133797422	2.16421	2.58165	2.60505
chr10	100510000	100615000	20102	20123	chr10	100690000	100795000	20138	20159	chr10:0-133797422	2.20913	2.52302	3.67858
chr10	100510000	100615000	20102	20123	chr10	100825000	100930000	20165	20186	chr10:0-133797422	2.89417	3.26544	5.17771
chr10	100510000	100615000	20102	20123	chr10	100960000	101065000	20192	20213	chr10:0-133797422	1.71176	2.2886	2.7007
chr10	100620000	100725000	20124	20145	chr10	100825000	100930000	20165	20186	chr10:0-133797422	2.17601	2.43078	3.89191
chr10	100690000	100795000	20138	20159	chr10	100825000	100930000	20165	20186	chr10:0-133797422	2.11214	2.08187	2.70939
chr10	101160000	101265000	20232	20253	chr10	101240000	101345000	20248	20269	chr10:0-133797422	1.86354	2.12214	3.18973
chr10	101160000	101265000	20232	20253	chr10	101520000	101625000	20304	20325	chr10:0-133797422	3.02675	3.76994	5.53662
chr10	101160000	101265000	20232	20253	chr10	101730000	101835000	20346	20367	chr10:0-133797422	2.94605	3.54709	4.52562
chr10	101245000	101350000	20249	20270	chr10	101515000	101620000	20303	20324	chr10:0-133797422	2.11224	2.23642	2.99915
chr10	101550000	101655000	20310	20331	chr10	101730000	101835000	20346	20367	chr10:0-133797422	3.94334	4.8176	8.23524
chr10	101550000	101655000	20310	20331	chr10	102020000	102125000	20404	20425	chr10:0-133797422	2.37806	2.94901	3.78081
chr10	101790000	101895000	20358	20379	chr10	101960000	102065000	20392	20413	chr10:0-133797422	2.60036	3.06205	4.79027
chr10	101835000	101940000	20367	20388	chr10	101960000	102065000	20392	20413	chr10:0-133797422	1.72651	2.0894	3.39487
chr10	102115000	102220000	20423	20444	chr10	102300000	102405000	20460	20481	chr10:0-133797422	1.69657	1.83459	1.99979
chr10	102175000	102280000	20435	20456	chr10	102345000	102450000	20469	20490	chr10:0-133797422	2.41761	2.4007	3.7118
chr10	102175000	102280000	20435	20456	chr10	102530000	102635000	20506	20527	chr10:0-133797422	1.9521	1.79639	1.96454
chr10	102180000	102285000	20436	20457	chr10	102300000	102405000	20460	20481	chr10:0-133797422	2.42716	3.03998	5.06052
chr10	102450000	102555000	20490	20511	chr10	102530000	102635000	20506	20527	chr10:0-133797422	2.28797	2.54901	3.9273
chr10	102675000	102780000	20535	20556	chr10	102850000	102955000	20570	20591	chr10:0-133797422	4.5297	6.64016	9.97143
chr10	102675000	102780000	20535	20556	chr10	103015000	103120000	20603	20624	chr10:0-133797422	3.51757	3.91531	4.63182
chr10	102785000	102890000	20557	20578	chr10	102850000	102955000	20570	20591	chr10:0-133797422	3.53161	5.27367	8.69333
chr10	102785000	102890000	20557	20578	chr10	103015000	103120000	20603	20624	chr10:0-133797422	3.25184	3.82851	6.12962
chr10	102785000	102890000	20557	20578	chr10	103190000	103295000	20638	20659	chr10:0-133797422	2.18242	2.4661	2.60931
chr10	102865000	102970000	20573	20594	chr10	103015000	103120000	20603	20624	chr10:0-133797422	4.22663	5.62735	10.0516
chr10	102865000	102970000	20573	20594	chr10	103190000	103295000	20638	20659	chr10:0-133797422	2.83291	3.45232	4.42196
chr10	102865000	102970000	20573	20594	chr10	103280000	103385000	20656	20677	chr10:0-133797422	2.01858	2.32593	2.90638
chr10	103035000	103140000	20607	20628	chr10	103190000	103295000	20638	20659	chr10:0-133797422	2.76532	3.35567	4.57825
chr10	103365000	103470000	20673	20694	chr10	103435000	103540000	20687	20708	chr10:0-133797422	2.65156	3.51326	5.8378
chr10	103545000	103650000	20709	20730	chr10	103635000	103740000	20727	20748	chr10:0-133797422	3.11558	4.47052	6.52378
chr10	103660000	103765000	20732	20753	chr10	103990000	104095000	20798	20819	chr10:0-133797422	2.74092	2.67278	2.40394
chr10	103660000	103765000	20732	20753	chr10	104070000	104175000	20814	20835	chr10:0-133797422	2.64668	2.24311	2.35754
chr10	103660000	103765000	20732	20753	chr10	104160000	104265000	20832	20853	chr10:0-133797422	2.37225	2.0896	2.70468
chr10	103835000	103940000	20767	20788	chr10	103990000	104095000	20798	20819	chr10:0-133797422	2.747	3.58549	4.68294
chr10	103835000	103940000	20767	20788	chr10	104070000	104175000	20814	20835	chr10:0-133797422	2.37633	3.0475	4.13844
chr10	103835000	103940000	20767	20788	chr10	104155000	104260000	20831	20852	chr10:0-133797422	2.42263	3.06186	4.44198
chr10	103840000	103945000	20768	20789	chr10	104295000	104400000	20859	20880	chr10:0-133797422	2.78448	4.31265	3.35296
chr10	103995000	104100000	20799	20820	chr10	104085000	104190000	20817	20838	chr10:0-133797422	1.47468	1.7446	1.99542
chr10	103995000	104100000	20799	20820	chr10	104295000	104400000	20859	20880	chr10:0-133797422	3.39767	4.21499	4.15732
chr10	103995000	104100000	20799	20820	chr10	104070000	104175000	20814	20835	chr10:0-133797422	2.26958	2.79474	3.93025
chr10	103995000	104100000	20799	20820	chr10	104155000	104260000	20831	20852	chr10:0-133797422	2.16423	3.15582	4.3758
chr10	104070000	104175000	20814	20835	chr10	104300000	104405000	20860	20881	chr10:0-133797422	1.79325	1.93168	2.23877
chr10	104235000	104340000	20847	20868	chr10	104300000	104405000	20860	20881	chr10:0-133797422	2.2132	3.04201	4.3186
chr10	109830000	109935000	21966	21987	chr10	110085000	110190000	22017	22038	chr10:0-133797422	3.89754	4.75859	5.30045
chr10	109830000	109935000	21966	21987	chr10	110225000	110330000	22045	22066	chr10:0-133797422	6.44962	7.94991	9.34659
chr10	110085000	110190000	22017	22038	chr10	110225000	110330000	22045	22066	chr10:0-133797422	4.37079	7.03049	11.9136
chr10	110255000	110360000	22051	22072	chr10	110545000	110650000	22109	22130	chr10:0-133797422	4.45222	6.0529	8.70666
chr10	110255000	110360000	22051	22072	chr10	110550000	110655000	22110	22131	chr10:0-133797422	4.37456	6.15326	8.2531
chr10	110255000	110360000	22051	22072	chr10	110820000	110925000	22164	22185	chr10:0-133797422	1.92408	1.98941	2.33113
chr10	110265000	110370000	22053	22074	chr10	110355000	110460000	22071	22092	chr10:0-133797422	2.01589	2.15493	2.44002
chr10	110260000	110365000	22052	22073	chr10	110445000	110550000	22089	22110	chr10:0-133797422	2.1284	2.25388	2.85356
chr10	110260000	110365000	22052	22073	chr10	110495000	110600000	22099	22120	chr10:0-133797422	2.99799	3.85177	4.93965
chr10	110355000	110460000	22071	22092	chr10	110445000	110550000	22089	22110	chr10:0-133797422	1.58813	1.55719	1.82686
chr10	110360000	110465000	22072	22093	chr10	110445000	110550000	22089	22110	chr10:0-133797422	1.5628	1.59956	1.92971
chr10	110560000	110665000	22112	22133	chr10	110840000	110945000	22168	22189	chr10:0-133797422	2.06876	2.65583	3.61936
chr10	110560000	110665000	22112	22133	chr10	112260000	112365000	22452	22473	chr10:0-133797422	2.28481	2.52816	3.767
chr10	110695000	110800000	22139	22160	chr10	110840000	110945000	22168	22189	chr10:0-133797422	2.09831	2.84558	4.05959
chr10	112130000	112235000	22426	22447	chr10	112255000	112360000	22451	22472	chr10:0-133797422	1.58919	2.29973	2.74958
chr10	112270000	112375000	22454	22475	chr10	112380000	112485000	22476	22497	chr10:0-133797422	2.9501	3.60219	5.1574
chr10	112425000	112530000	22485	22506	chr10	112905000	113010000	22581	22602	chr10:0-133797422	2.33248	2.10508	2.2583
chr10	112425000	112530000	22485	22506	chr10	113075000	113180000	22615	22636	chr10:0-133797422	2.41888	2.34631	2.91516
chr10	112425000	112530000	22485	22506	chr10	113335000	113440000	22667	22688	chr10:0-133797422	3.66201	3.87311	5.50254
chr10	112425000	112530000	22485	22506	chr10	113470000	113575000	22694	22715	chr10:0-133797422	2.38596	2.38263	3.38524
chr10	112510000	112615000	22502	22523	chr10	112900000	113005000	22580	22601	chr10:0-133797422	2.16872	2.10159	2.02574
chr10	112515000	112620000	22503	22524	chr10	113075000	113180000	22615	22636	chr10:0-133797422	1.7694	2.36459	2.72453
chr10	112515000	112620000	22503	22524	chr10	113335000	113440000	22667	22688	chr10:0-133797422	2.05299	2.36056	2.96783
chr10	112665000	112770000	22533	22554	chr10	113075000	113180000	22615	22636	chr10:0-133797422	1.63375	1.70405	2.25344
chr10	112670000	112775000	22534	22555	chr10	113335000	113440000	22667	22688	chr10:0-133797422	2.01245	1.80665	2.24022
chr10	112900000	113005000	22580	22601	chr10	113075000	113180000	22615	22636	chr10:0-133797422	2.34895	2.71566	3.28652
chr10	112900000	113005000	22580	22601	chr10	113330000	113435000	22666	22687	chr10:0-133797422	2.3369	2.28769	2.87228
chr10	113075000	113180000	22615	22636	chr10	113470000	113575000	22694	22715	chr10:0-133797422	1.80147	1.86121	1.99359
chr10	113080000	113185000	22616	22637	chr10	113335000	113440000	22667	22688	chr10:0-133797422	2.3948	2.97189	4.11262
chr10	113655000	113760000	22731	22752	chr10	113745000	113850000	22749	22770	chr10:0-133797422	1.78957	2.02039	2.34865
chr10	113655000	113760000	22731	22752	chr10	114050000	114155000	22810	22831	chr10:0-133797422	2.65588	3.38369	4.38397
chr10	113750000	113855000	22750	22771	chr10	114050000	114155000	22810	22831	chr10:0-133797422	2.74107	4.10737	6.24031
chr10	114250000	114355000	22850	22871	chr10	114385000	114490000	22877	22898	chr10:0-133797422	2.06199	2.38913	3.63789
chr10	114250000	114355000	22850	22871	chr10	114495000	114600000	22899	22920	chr10:0-133797422	3.11386	3.13058	4.1183
chr10	114250000	114355000	22850	22871	chr10	114645000	114750000	22929	22950	chr10:0-133797422	1.83018	1.82391	2.4182
chr10	114250000	114355000	22850	22871	chr10	115075000	115180000	23015	23036	chr10:0-133797422	4.31649	3.71605	4.42727
chr10	114255000	114360000	22851	22872	chr10	114730000	114835000	22946	22967	chr10:0-133797422	1.59679	2.2642	2.07811
chr10	114420000	114525000	22884	22905	chr10	114495000	114600000	22899	22920	chr10:0-133797422	2.64459	2.97494	5.61574
chr10	114420000	114525000	22884	22905	chr10	114650000	114755000	22930	22951	chr10:0-133797422	2.21187	2.55559	3.52672
chr10	114420000	114525000	22884	22905	chr10	114730000	114835000	22946	22967	chr10:0-133797422	1.90694	2.72836	3.46354
chr10	114500000	114605000	22900	22921	chr10	114650000	114755000	22930	22951	chr10:0-133797422	2.84909	3.47215	5.63112
chr10	114500000	114605000	22900	22921	chr10	114730000	114835000	22946	22967	chr10:0-133797422	2.78154	3.59006	4.6774
chr10	114500000	114605000	22900	22921	chr10	115075000	115180000	23015	23036	chr10:0-133797422	2.3313	2.96276	4.14714
chr10	114645000	114750000	22929	22950	chr10	114735000	114840000	22947	22968	chr10:0-133797422	1.5643	1.74281	1.96036
chr10	114660000	114765000	22932	22953	chr10	114730000	114835000	22946	22967	chr10:0-133797422	1.46059	1.89122	2.39996
chr10	114825000	114930000	22965	22986	chr10	115075000	115180000	23015	23036	chr10:0-133797422	4.36752	6.02927	8.66507
chr10	115125000	115230000	23025	23046	chr10	116335000	116440000	23267	23288	chr10:0-133797422	1.77967	2.43505	2.57853
chr10	115655000	115760000	23131	23152	chr10	116235000	116340000	23247	23268	chr10:0-133797422	2.13964	3.14606	3.96576
chr10	115655000	115760000	23131	23152	chr10	116335000	116440000	23267	23288	chr10:0-133797422	1.97138	2.35782	3.2881
chr10	115745000	115850000	23149	23170	chr10	116335000	116440000	23267	23288	chr10:0-133797422	2.21971	2.11329	3.33394
chr10	115895000	116000000	23179	23200	chr10	116220000	116325000	23244	23265	chr10:0-133797422	2.02568	2.38811	2.7746
chr10	116630000	116735000	23326	23347	chr10	116735000	116840000	23347	23368	chr10:0-133797422	3.1383	5.45119	7.1268
chr10	116630000	116735000	23326	23347	chr10	117125000	117230000	23425	23446	chr10:0-133797422	2.91539	3.13069	3.06349
chr10	116745000	116850000	23349	23370	chr10	117125000	117230000	23425	23446	chr10:0-133797422	5.37802	8.78737	15.4228
chr10	117165000	117270000	23433	23454	chr10	117265000	117370000	23453	23474	chr10:0-133797422	2.543	3.3436	4.84445
chr10	117445000	117550000	23489	23510	chr10	118190000	118295000	23638	23659	chr10:0-133797422	3.21242	4.19178	6.21634
[truncated: 9,570 more rows]
