# Supplementary material for: Systematic evaluation of chromosome conformation capture assays
Source: Nat Methods. 2021 Sep 3;18(9):1046–55. doi: 10.1038/s41592-021-01248-7 (PMC8446342; doi:10.1038/s41592-021-01248-7)
Supplement: Source Data Fig. 5 — Loop and anchor relationship, protocol-specific and shared loop anchor lists. [file 41592_2021_1248_MOESM7_ESM.xlsx]

## Sheet: Figure5a
Condition	# of loops	# of loop anchors
FA-DpnII	13867	21550
FA+DSG-DpnII	22312	30885
FA+DSG-Mnase	36989	43179

## Sheet: Figure5b
FA-DpnII_chrom	FA-DpnII_start	FA-DpnII_end	FA-DpnII_#ofloops	FA+DSG-DpnII_chrom	FA+DSG-DpnII_start	FA+DSG-DpnII_end	FA+DSG-DpnII_#ofloops
chr1	980000	990000	1	0	0	0	0
chr1	1290000	1300000	1	0	0	0	0
chr1	2560000	2570000	1	0	0	0	0
chr1	3490000	3495000	1	0	0	0	0
chr1	5905000	5910000	1	0	0	0	0
chr1	5975000	5980000	1	0	0	0	0
chr1	6055000	6060000	2	0	0	0	0
chr1	6420000	6430000	1	0	0	0	0
chr1	6700000	6710000	1	0	0	0	0
chr1	6910000	6920000	1	0	0	0	0
chr1	8030000	8035000	1	0	0	0	0
chr1	8135000	8140000	1	0	0	0	0
chr1	8370000	8380000	1	0	0	0	0
chr1	8665000	8670000	1	0	0	0	0
chr1	9250000	9255000	1	0	0	0	0
chr1	9500000	9505000	1	0	0	0	0
chr1	9780000	9785000	1	0	0	0	0
chr1	10530000	10535000	1	0	0	0	0
chr1	10595000	10600000	1	0	0	0	0
chr1	11235000	11240000	1	0	0	0	0
chr1	11395000	11400000	1	0	0	0	0
chr1	11495000	11500000	1	0	0	0	0
chr1	11680000	11690000	1	0	0	0	0
chr1	12650000	12660000	1	0	0	0	0
chr1	13790000	13810000	2	0	0	0	0
chr1	15020000	15025000	1	0	0	0	0
chr1	15580000	15585000	1	0	0	0	0
chr1	15645000	15650000	1	0	0	0	0
chr1	15990000	15995000	1	0	0	0	0
chr1	18950000	18955000	1	0	0	0	0
chr1	19070000	19080000	3	0	0	0	0
chr1	19250000	19255000	1	0	0	0	0
chr1	19385000	19390000	1	0	0	0	0
chr1	19920000	19930000	2	0	0	0	0
chr1	20090000	20100000	1	0	0	0	0
chr1	20140000	20145000	1	0	0	0	0
chr1	20650000	20660000	1	0	0	0	0
chr1	20850000	20860000	1	0	0	0	0
chr1	21890000	21900000	1	0	0	0	0
chr1	22110000	22120000	2	0	0	0	0
chr1	23260000	23270000	2	0	0	0	0
chr1	23280000	23285000	1	0	0	0	0
chr1	23420000	23425000	1	0	0	0	0
chr1	24060000	24070000	1	0	0	0	0
chr1	24690000	24700000	1	0	0	0	0
chr1	24850000	24860000	2	0	0	0	0
chr1	25030000	25035000	1	0	0	0	0
chr1	25820000	25825000	1	0	0	0	0
chr1	26285000	26290000	1	0	0	0	0
chr1	27530000	27540000	1	0	0	0	0
chr1	27970000	27975000	1	0	0	0	0
chr1	28655000	28660000	1	0	0	0	0
chr1	28865000	28870000	1	0	0	0	0
chr1	29450000	29460000	1	0	0	0	0
chr1	29780000	29790000	1	0	0	0	0
chr1	29900000	29910000	1	0	0	0	0
chr1	30510000	30520000	1	0	0	0	0
chr1	31640000	31645000	1	0	0	0	0
chr1	32610000	32620000	1	0	0	0	0
chr1	33100000	33110000	1	0	0	0	0
chr1	36105000	36110000	1	0	0	0	0
chr1	37450000	37455000	1	0	0	0	0
chr1	38050000	38055000	1	0	0	0	0
chr1	38135000	38140000	1	0	0	0	0
chr1	38860000	38865000	1	0	0	0	0
chr1	39265000	39270000	2	0	0	0	0
chr1	39400000	39410000	1	0	0	0	0
chr1	39900000	39905000	1	0	0	0	0
chr1	39925000	39930000	1	0	0	0	0
chr1	40030000	40035000	2	0	0	0	0
chr1	40310000	40320000	1	0	0	0	0
chr1	40620000	40625000	1	0	0	0	0
chr1	40770000	40775000	1	0	0	0	0
chr1	41270000	41280000	2	0	0	0	0
chr1	41510000	41520000	1	0	0	0	0
chr1	41670000	41675000	1	0	0	0	0
chr1	41750000	41755000	1	0	0	0	0
chr1	41810000	41820000	1	0	0	0	0
chr1	42160000	42170000	1	0	0	0	0
chr1	42180000	42190000	1	0	0	0	0
chr1	42320000	42330000	1	0	0	0	0
chr1	44100000	44110000	1	0	0	0	0
chr1	44310000	44320000	1	0	0	0	0
chr1	44610000	44620000	1	0	0	0	0
chr1	45630000	45640000	1	0	0	0	0
chr1	46530000	46550000	2	0	0	0	0
chr1	47530000	47535000	1	0	0	0	0
chr1	50600000	50605000	1	0	0	0	0
chr1	51090000	51095000	1	0	0	0	0
chr1	51180000	51190000	1	0	0	0	0
chr1	51630000	51635000	1	0	0	0	0
chr1	51790000	51800000	1	0	0	0	0
chr1	52350000	52360000	1	0	0	0	0
chr1	52665000	52670000	1	0	0	0	0
chr1	52820000	52830000	2	0	0	0	0
chr1	52900000	52905000	1	0	0	0	0
chr1	54850000	54855000	1	0	0	0	0
chr1	54925000	54930000	1	0	0	0	0
chr1	55010000	55020000	1	0	0	0	0
chr1	55720000	55730000	1	0	0	0	0
chr1	55850000	55860000	1	0	0	0	0
chr1	57060000	57065000	1	0	0	0	0
chr1	59030000	59040000	1	0	0	0	0
chr1	60980000	60990000	3	0	0	0	0
chr1	61180000	61190000	1	0	0	0	0
chr1	61580000	61590000	2	0	0	0	0
chr1	61600000	61610000	1	0	0	0	0
chr1	62850000	62860000	1	0	0	0	0
chr1	64040000	64050000	1	0	0	0	0
chr1	64165000	64170000	1	0	0	0	0
chr1	64870000	64880000	1	0	0	0	0
chr1	66350000	66360000	2	0	0	0	0
chr1	67570000	67575000	1	0	0	0	0
chr1	68220000	68230000	1	0	0	0	0
chr1	70220000	70230000	1	0	0	0	0
chr1	70430000	70440000	1	0	0	0	0
chr1	75630000	75640000	1	0	0	0	0
chr1	75900000	75910000	1	0	0	0	0
chr1	76325000	76330000	1	0	0	0	0
chr1	77960000	77965000	1	0	0	0	0
chr1	79900000	79910000	1	0	0	0	0
chr1	84610000	84625000	3	0	0	0	0
chr1	85190000	85200000	1	0	0	0	0
chr1	85840000	85850000	1	0	0	0	0
chr1	86970000	86975000	1	0	0	0	0
chr1	87680000	87690000	2	0	0	0	0
chr1	87700000	87710000	1	0	0	0	0
chr1	87960000	87970000	1	0	0	0	0
chr1	88300000	88310000	1	0	0	0	0
chr1	89000000	89010000	1	0	0	0	0
chr1	89120000	89130000	1	0	0	0	0
chr1	89590000	89600000	1	0	0	0	0
chr1	90100000	90110000	1	0	0	0	0
chr1	91790000	91800000	1	0	0	0	0
chr1	91880000	91890000	1	0	0	0	0
chr1	92740000	92750000	1	0	0	0	0
chr1	92830000	92840000	1	0	0	0	0
chr1	92995000	93000000	1	0	0	0	0
chr1	93900000	93905000	1	0	0	0	0
chr1	97920000	97925000	1	0	0	0	0
chr1	98025000	98030000	1	0	0	0	0
chr1	98860000	98870000	1	0	0	0	0
chr1	99080000	99090000	1	0	0	0	0
chr1	99520000	99530000	1	0	0	0	0
chr1	100130000	100150000	2	0	0	0	0
chr1	100280000	100290000	1	0	0	0	0
chr1	101130000	101135000	1	0	0	0	0
chr1	101305000	101310000	1	0	0	0	0
chr1	102980000	102990000	1	0	0	0	0
chr1	103170000	103180000	1	0	0	0	0
chr1	103190000	103195000	1	0	0	0	0
chr1	107980000	107990000	1	0	0	0	0
chr1	108630000	108640000	1	0	0	0	0
chr1	109190000	109195000	1	0	0	0	0
chr1	109920000	109925000	1	0	0	0	0
chr1	110515000	110530000	2	0	0	0	0
chr1	111320000	111330000	1	0	0	0	0
chr1	112360000	112370000	1	0	0	0	0
chr1	113530000	113540000	1	0	0	0	0
chr1	114415000	114420000	1	0	0	0	0
chr1	114425000	114430000	1	0	0	0	0
chr1	114570000	114580000	1	0	0	0	0
chr1	115545000	115550000	1	0	0	0	0
chr1	116850000	116855000	1	0	0	0	0
chr1	117275000	117280000	1	0	0	0	0
chr1	117525000	117530000	1	0	0	0	0
chr1	119000000	119010000	2	0	0	0	0
chr1	119470000	119480000	1	0	0	0	0
chr1	150830000	150835000	1	0	0	0	0
chr1	150915000	150920000	1	0	0	0	0
chr1	151435000	151440000	1	0	0	0	0
chr1	151580000	151590000	1	0	0	0	0
chr1	151910000	151920000	1	0	0	0	0
chr1	152120000	152125000	1	0	0	0	0
chr1	153530000	153540000	2	0	0	0	0
chr1	153560000	153570000	1	0	0	0	0
chr1	153940000	153945000	1	0	0	0	0
chr1	154160000	154170000	1	0	0	0	0
chr1	154345000	154350000	1	0	0	0	0
chr1	154465000	154470000	1	0	0	0	0
chr1	154545000	154550000	2	0	0	0	0
chr1	154745000	154750000	1	0	0	0	0
chr1	154960000	154970000	1	0	0	0	0
chr1	155000000	155010000	1	0	0	0	0
chr1	155245000	155250000	1	0	0	0	0
chr1	155940000	155945000	1	0	0	0	0
chr1	156070000	156075000	1	0	0	0	0
chr1	156210000	156215000	1	0	0	0	0
chr1	156600000	156605000	1	0	0	0	0
chr1	157950000	157960000	2	0	0	0	0
chr1	157990000	157995000	1	0	0	0	0
chr1	158085000	158090000	1	0	0	0	0
chr1	159140000	159145000	1	0	0	0	0
chr1	159580000	159590000	1	0	0	0	0
chr1	161375000	161380000	1	0	0	0	0
chr1	162360000	162370000	1	0	0	0	0
chr1	162385000	162390000	1	0	0	0	0
chr1	162980000	162985000	1	0	0	0	0
chr1	162990000	163000000	1	0	0	0	0
chr1	164560000	164565000	1	0	0	0	0
chr1	164570000	164580000	1	0	0	0	0
chr1	164770000	164775000	1	0	0	0	0
chr1	167425000	167430000	1	0	0	0	0
chr1	169340000	169350000	3	0	0	0	0
chr1	169940000	169950000	1	0	0	0	0
chr1	170750000	170760000	1	0	0	0	0
chr1	172520000	172525000	1	0	0	0	0
chr1	172600000	172610000	1	0	0	0	0
chr1	173110000	173120000	1	0	0	0	0
chr1	173710000	173720000	1	0	0	0	0
chr1	174060000	174070000	1	0	0	0	0
chr1	175030000	175040000	1	0	0	0	0
chr1	177930000	177940000	1	0	0	0	0
chr1	178090000	178100000	1	0	0	0	0
chr1	178615000	178620000	1	0	0	0	0
chr1	178640000	178650000	1	0	0	0	0
chr1	178725000	178730000	1	0	0	0	0
chr1	178780000	178790000	1	0	0	0	0
chr1	179195000	179200000	1	0	0	0	0
chr1	180850000	180860000	1	0	0	0	0
chr1	181020000	181025000	1	0	0	0	0
chr1	182290000	182295000	1	0	0	0	0
chr1	182380000	182385000	1	0	0	0	0
chr1	182880000	182890000	1	0	0	0	0
chr1	183120000	183130000	1	0	0	0	0
chr1	183225000	183230000	1	0	0	0	0
chr1	183520000	183530000	1	0	0	0	0
chr1	183805000	183810000	1	0	0	0	0
chr1	184680000	184690000	1	0	0	0	0
chr1	186320000	186330000	1	0	0	0	0
chr1	193110000	193120000	1	0	0	0	0
chr1	194880000	194890000	1	0	0	0	0
chr1	195120000	195130000	1	0	0	0	0
chr1	196360000	196365000	1	0	0	0	0
chr1	198330000	198340000	1	0	0	0	0
chr1	198490000	198500000	1	0	0	0	0
chr1	200250000	200260000	1	0	0	0	0
chr1	200270000	200275000	1	0	0	0	0
chr1	200820000	200830000	1	0	0	0	0
chr1	202110000	202115000	1	0	0	0	0
chr1	202340000	202345000	1	0	0	0	0
chr1	202600000	202605000	1	0	0	0	0
chr1	202750000	202755000	1	0	0	0	0
chr1	203690000	203695000	1	0	0	0	0
chr1	203820000	203830000	1	0	0	0	0
chr1	204260000	204270000	1	0	0	0	0
chr1	205480000	205485000	1	0	0	0	0
chr1	208230000	208235000	1	0	0	0	0
chr1	208430000	208440000	1	0	0	0	0
chr1	209625000	209630000	1	0	0	0	0
chr1	210010000	210020000	1	0	0	0	0
chr1	210300000	210305000	1	0	0	0	0
chr1	210430000	210440000	1	0	0	0	0
chr1	211270000	211280000	1	0	0	0	0
chr1	211680000	211700000	3	0	0	0	0
chr1	211830000	211840000	1	0	0	0	0
chr1	212310000	212320000	1	0	0	0	0
chr1	214380000	214390000	1	0	0	0	0
chr1	215410000	215420000	1	0	0	0	0
chr1	215500000	215510000	1	0	0	0	0
chr1	215880000	215900000	2	0	0	0	0
chr1	218320000	218330000	1	0	0	0	0
chr1	219180000	219190000	1	0	0	0	0
chr1	219380000	219390000	1	0	0	0	0
chr1	220280000	220290000	1	0	0	0	0
chr1	222900000	222910000	1	0	0	0	0
chr1	223080000	223090000	2	0	0	0	0
chr1	223665000	223670000	1	0	0	0	0
chr1	223810000	223820000	2	0	0	0	0
chr1	224170000	224180000	1	0	0	0	0
chr1	224910000	224920000	1	0	0	0	0
chr1	225565000	225580000	2	0	0	0	0
chr1	225905000	225910000	1	0	0	0	0
chr1	226125000	226130000	1	0	0	0	0
chr1	226970000	226980000	1	0	0	0	0
chr1	227760000	227770000	1	0	0	0	0
chr1	228140000	228150000	1	0	0	0	0
chr1	228400000	228410000	1	0	0	0	0
chr1	229555000	229560000	1	0	0	0	0
chr1	234730000	234735000	1	0	0	0	0
chr1	235950000	235960000	1	0	0	0	0
chr1	236520000	236530000	1	0	0	0	0
chr1	236590000	236600000	1	0	0	0	0
chr1	236760000	236770000	1	0	0	0	0
chr1	236800000	236810000	1	0	0	0	0
chr1	237800000	237810000	1	0	0	0	0
chr1	239895000	239900000	1	0	0	0	0
chr1	240410000	240420000	1	0	0	0	0
chr1	241480000	241490000	1	0	0	0	0
chr1	241520000	241525000	1	0	0	0	0
chr1	243710000	243720000	1	0	0	0	0
chr1	243925000	243930000	1	0	0	0	0
chr1	244030000	244040000	1	0	0	0	0
chr1	244110000	244115000	1	0	0	0	0
chr1	244210000	244215000	1	0	0	0	0
chr1	244790000	244795000	1	0	0	0	0
chr1	245980000	245990000	1	0	0	0	0
chr1	246270000	246280000	2	0	0	0	0
chr10	270000	280000	1	0	0	0	0
chr10	590000	600000	1	0	0	0	0
chr10	2930000	2935000	1	0	0	0	0
chr10	3440000	3450000	1	0	0	0	0
chr10	4060000	4070000	1	0	0	0	0
chr10	4130000	4140000	1	0	0	0	0
chr10	4370000	4380000	1	0	0	0	0
chr10	4640000	4645000	1	0	0	0	0
chr10	5750000	5760000	1	0	0	0	0
chr10	6570000	6580000	1	0	0	0	0
chr10	6640000	6650000	1	0	0	0	0
chr10	7530000	7535000	1	0	0	0	0
chr10	13605000	13610000	1	0	0	0	0
chr10	13700000	13705000	1	0	0	0	0
chr10	14000000	14010000	1	0	0	0	0
chr10	14180000	14190000	2	0	0	0	0
chr10	14400000	14405000	1	0	0	0	0
chr10	14465000	14470000	1	0	0	0	0
chr10	14540000	14545000	1	0	0	0	0
chr10	15720000	15725000	2	0	0	0	0
chr10	15825000	15830000	2	0	0	0	0
chr10	16520000	16530000	1	0	0	0	0
chr10	17425000	17430000	1	0	0	0	0
chr10	17865000	17870000	1	0	0	0	0
chr10	17900000	17910000	1	0	0	0	0
chr10	21400000	21410000	1	0	0	0	0
chr10	24870000	24880000	1	0	0	0	0
chr10	25015000	25020000	1	0	0	0	0
chr10	25080000	25085000	1	0	0	0	0
chr10	26700000	26710000	1	0	0	0	0
chr10	26775000	26780000	1	0	0	0	0
chr10	27750000	27760000	1	0	0	0	0
chr10	27860000	27870000	1	0	0	0	0
chr10	27990000	28000000	1	0	0	0	0
chr10	28170000	28180000	2	0	0	0	0
chr10	28590000	28600000	1	0	0	0	0
chr10	28990000	28995000	1	0	0	0	0
chr10	29850000	29860000	1	0	0	0	0
chr10	30270000	30280000	1	0	0	0	0
chr10	30370000	30380000	1	0	0	0	0
chr10	30720000	30730000	1	0	0	0	0
chr10	32040000	32050000	1	0	0	0	0
chr10	33145000	33150000	1	0	0	0	0
chr10	33170000	33180000	1	0	0	0	0
chr10	33640000	33650000	1	0	0	0	0
chr10	33970000	33980000	1	0	0	0	0
chr10	34250000	34260000	1	0	0	0	0
chr10	34400000	34410000	1	0	0	0	0
chr10	34680000	34690000	1	0	0	0	0
chr10	34810000	34820000	2	0	0	0	0
chr10	34960000	34970000	3	0	0	0	0
chr10	35920000	35930000	1	0	0	0	0
chr10	43385000	43390000	1	0	0	0	0
chr10	43795000	43800000	1	0	0	0	0
chr10	44060000	44070000	1	0	0	0	0
chr10	46270000	46280000	1	0	0	0	0
chr10	50555000	50560000	1	0	0	0	0
chr10	52350000	52360000	1	0	0	0	0
chr10	52440000	52450000	2	0	0	0	0
chr10	52740000	52750000	1	0	0	0	0
chr10	59080000	59090000	1	0	0	0	0
chr10	60940000	60950000	1	0	0	0	0
chr10	61190000	61200000	1	0	0	0	0
chr10	61630000	61640000	1	0	0	0	0
chr10	62370000	62380000	1	0	0	0	0
chr10	63455000	63460000	1	0	0	0	0
chr10	63555000	63560000	1	0	0	0	0
chr10	67860000	67870000	1	0	0	0	0
chr10	68155000	68160000	1	0	0	0	0
chr10	68330000	68340000	1	0	0	0	0
chr10	69650000	69660000	1	0	0	0	0
chr10	69800000	69805000	1	0	0	0	0
chr10	70150000	70155000	1	0	0	0	0
chr10	70375000	70380000	1	0	0	0	0
chr10	71200000	71205000	1	0	0	0	0
chr10	72255000	72260000	1	0	0	0	0
chr10	73260000	73270000	1	0	0	0	0
chr10	73520000	73530000	1	0	0	0	0
chr10	73770000	73775000	1	0	0	0	0
chr10	73855000	73860000	1	0	0	0	0
chr10	74140000	74150000	2	0	0	0	0
chr10	74530000	74540000	1	0	0	0	0
chr10	74840000	74850000	1	0	0	0	0
chr10	75290000	75300000	1	0	0	0	0
chr10	76080000	76090000	1	0	0	0	0
chr10	77240000	77245000	1	0	0	0	0
chr10	77260000	77270000	1	0	0	0	0
chr10	77520000	77525000	1	0	0	0	0
chr10	77860000	77865000	1	0	0	0	0
chr10	77925000	77930000	1	0	0	0	0
chr10	78530000	78540000	1	0	0	0	0
chr10	80160000	80170000	1	0	0	0	0
chr10	84140000	84145000	1	0	0	0	0
chr10	86700000	86705000	1	0	0	0	0
chr10	87735000	87740000	1	0	0	0	0
chr10	87970000	87980000	2	0	0	0	0
chr10	88110000	88120000	1	0	0	0	0
chr10	88260000	88270000	1	0	0	0	0
chr10	88530000	88540000	1	0	0	0	0
chr10	89390000	89400000	1	0	0	0	0
chr10	89690000	89700000	1	0	0	0	0
chr10	92075000	92080000	1	0	0	0	0
chr10	92295000	92300000	1	0	0	0	0
chr10	92520000	92525000	1	0	0	0	0
chr10	93060000	93070000	2	0	0	0	0
chr10	94325000	94330000	1	0	0	0	0
chr10	95435000	95440000	1	0	0	0	0
chr10	96020000	96030000	1	0	0	0	0
chr10	96125000	96130000	1	0	0	0	0
chr10	97020000	97030000	1	0	0	0	0
chr10	97330000	97340000	1	0	0	0	0
chr10	97760000	97770000	1	0	0	0	0
chr10	98155000	98160000	1	0	0	0	0
chr10	98235000	98240000	1	0	0	0	0
chr10	98265000	98270000	1	0	0	0	0
chr10	98850000	98860000	1	0	0	0	0
chr10	99035000	99040000	1	0	0	0	0
chr10	99280000	99285000	1	0	0	0	0
chr10	99455000	99460000	1	0	0	0	0
chr10	101300000	101310000	1	0	0	0	0
chr10	101465000	101470000	1	0	0	0	0
chr10	101840000	101845000	1	0	0	0	0
chr10	102645000	102650000	2	0	0	0	0
chr10	102710000	102715000	1	0	0	0	0
chr10	102740000	102750000	1	0	0	0	0
chr10	103075000	103080000	1	0	0	0	0
chr10	103260000	103270000	1	0	0	0	0
chr10	103420000	103425000	1	0	0	0	0
chr10	110410000	110415000	1	0	0	0	0
chr10	114445000	114450000	1	0	0	0	0
chr10	114620000	114625000	1	0	0	0	0
chr10	116685000	116690000	2	0	0	0	0
chr10	116805000	116810000	1	0	0	0	0
chr10	118460000	118465000	1	0	0	0	0
chr10	118715000	118720000	1	0	0	0	0
chr10	119270000	119275000	1	0	0	0	0
chr10	119440000	119445000	1	0	0	0	0
chr10	119615000	119620000	1	0	0	0	0
chr10	122345000	122350000	1	0	0	0	0
chr10	122700000	122710000	1	0	0	0	0
chr10	123655000	123665000	2	0	0	0	0
chr10	123760000	123770000	1	0	0	0	0
chr10	124540000	124550000	3	0	0	0	0
chr10	126055000	126060000	1	0	0	0	0
chr10	126395000	126400000	1	0	0	0	0
chr10	128690000	128700000	1	0	0	0	0
chr11	660000	665000	1	0	0	0	0
chr11	870000	880000	1	0	0	0	0
chr11	1050000	1060000	1	0	0	0	0
chr11	1510000	1520000	1	0	0	0	0
chr11	1850000	1860000	1	0	0	0	0
chr11	2140000	2150000	1	0	0	0	0
chr11	2400000	2410000	1	0	0	0	0
chr11	3010000	3020000	1	0	0	0	0
chr11	3850000	3855000	1	0	0	0	0
chr11	4065000	4070000	1	0	0	0	0
chr11	4640000	4650000	1	0	0	0	0
chr11	5280000	5290000	1	0	0	0	0
chr11	6610000	6615000	1	0	0	0	0
chr11	8715000	8720000	1	0	0	0	0
chr11	8805000	8810000	1	0	0	0	0
chr11	9310000	9315000	1	0	0	0	0
chr11	9385000	9390000	1	0	0	0	0
chr11	10180000	10190000	1	0	0	0	0
chr11	10360000	10370000	1	0	0	0	0
chr11	10560000	10565000	1	0	0	0	0
chr11	11150000	11160000	1	0	0	0	0
chr11	11420000	11430000	1	0	0	0	0
chr11	11900000	11910000	1	0	0	0	0
chr11	12080000	12085000	1	0	0	0	0
chr11	12110000	12115000	1	0	0	0	0
chr11	12155000	12165000	2	0	0	0	0
chr11	12175000	12180000	1	0	0	0	0
chr11	12510000	12530000	2	0	0	0	0
chr11	13160000	13170000	1	0	0	0	0
chr11	14530000	14540000	1	0	0	0	0
chr11	14790000	14800000	1	0	0	0	0
chr11	15165000	15170000	1	0	0	0	0
chr11	15930000	15940000	1	0	0	0	0
chr11	16350000	16360000	1	0	0	0	0
chr11	18400000	18410000	1	0	0	0	0
chr11	18535000	18540000	1	0	0	0	0
chr11	18725000	18730000	1	0	0	0	0
chr11	19240000	19250000	2	0	0	0	0
chr11	19265000	19270000	1	0	0	0	0
chr11	19540000	19545000	3	0	0	0	0
chr11	20440000	20450000	1	0	0	0	0
chr11	22790000	22800000	1	0	0	0	0
chr11	23010000	23020000	1	0	0	0	0
chr11	24080000	24090000	1	0	0	0	0
chr11	27510000	27530000	2	0	0	0	0
chr11	28550000	28560000	1	0	0	0	0
chr11	29260000	29265000	1	0	0	0	0
chr11	31410000	31420000	1	0	0	0	0
chr11	33330000	33340000	2	0	0	0	0
chr11	35030000	35035000	1	0	0	0	0
chr11	35510000	35520000	1	0	0	0	0
chr11	36055000	36060000	1	0	0	0	0
chr11	36125000	36130000	1	0	0	0	0
chr11	42170000	42180000	1	0	0	0	0
chr11	42310000	42320000	1	0	0	0	0
chr11	43500000	43505000	1	0	0	0	0
chr11	46690000	46700000	1	0	0	0	0
chr11	47245000	47250000	1	0	0	0	0
chr11	57460000	57465000	1	0	0	0	0
chr11	57750000	57755000	1	0	0	0	0
chr11	57810000	57815000	1	0	0	0	0
chr11	58650000	58660000	1	0	0	0	0
chr11	61890000	61900000	1	0	0	0	0
chr11	62410000	62420000	1	0	0	0	0
chr11	62530000	62540000	2	0	0	0	0
chr11	62910000	62920000	1	0	0	0	0
chr11	63000000	63010000	1	0	0	0	0
chr11	63640000	63645000	1	0	0	0	0
chr11	64250000	64255000	1	0	0	0	0
chr11	64340000	64345000	1	0	0	0	0
chr11	65540000	65550000	1	0	0	0	0
chr11	66290000	66300000	1	0	0	0	0
chr11	66420000	66430000	1	0	0	0	0
chr11	66590000	66595000	1	0	0	0	0
chr11	66675000	66680000	2	0	0	0	0
chr11	67275000	67280000	2	0	0	0	0
chr11	68040000	68050000	1	0	0	0	0
chr11	69690000	69700000	2	0	0	0	0
chr11	69710000	69720000	1	0	0	0	0
chr11	72000000	72010000	1	0	0	0	0
chr11	72110000	72115000	1	0	0	0	0
chr11	73295000	73300000	2	0	0	0	0
chr11	74090000	74100000	1	0	0	0	0
chr11	74560000	74570000	3	0	0	0	0
chr11	74635000	74640000	1	0	0	0	0
chr11	75235000	75240000	1	0	0	0	0
chr11	75520000	75525000	1	0	0	0	0
chr11	76490000	76500000	1	0	0	0	0
chr11	76710000	76720000	1	0	0	0	0
chr11	77100000	77110000	1	0	0	0	0
chr11	77180000	77185000	1	0	0	0	0
chr11	78150000	78160000	1	0	0	0	0
chr11	79240000	79250000	1	0	0	0	0
chr11	83245000	83250000	1	0	0	0	0
chr11	83670000	83680000	1	0	0	0	0
chr11	84780000	84790000	1	0	0	0	0
chr11	86060000	86070000	2	0	0	0	0
chr11	86160000	86165000	1	0	0	0	0
chr11	86170000	86180000	1	0	0	0	0
chr11	86270000	86290000	2	0	0	0	0
chr11	86345000	86350000	1	0	0	0	0
chr11	86420000	86430000	1	0	0	0	0
chr11	86610000	86620000	1	0	0	0	0
chr11	88310000	88330000	2	0	0	0	0
chr11	88410000	88420000	1	0	0	0	0
chr11	88470000	88480000	1	0	0	0	0
chr11	92950000	92960000	1	0	0	0	0
chr11	94490000	94500000	2	0	0	0	0
chr11	94515000	94520000	1	0	0	0	0
chr11	95080000	95090000	1	0	0	0	0
chr11	95980000	95990000	1	0	0	0	0
chr11	96240000	96245000	1	0	0	0	0
chr11	101450000	101455000	1	0	0	0	0
chr11	102000000	102010000	2	0	0	0	0
chr11	103195000	103200000	1	0	0	0	0
chr11	103920000	103930000	1	0	0	0	0
chr11	106720000	106730000	1	0	0	0	0
chr11	107010000	107020000	1	0	0	0	0
chr11	107780000	107790000	1	0	0	0	0
chr11	108340000	108350000	1	0	0	0	0
chr11	109040000	109050000	1	0	0	0	0
chr11	110080000	110085000	1	0	0	0	0
chr11	110900000	110910000	2	0	0	0	0
chr11	111060000	111070000	1	0	0	0	0
chr11	111555000	111560000	1	0	0	0	0
chr11	111700000	111705000	1	0	0	0	0
chr11	112080000	112090000	1	0	0	0	0
chr11	113110000	113120000	1	0	0	0	0
chr11	113725000	113730000	1	0	0	0	0
chr11	114090000	114095000	1	0	0	0	0
chr11	114170000	114175000	1	0	0	0	0
chr11	114275000	114280000	1	0	0	0	0
chr11	114755000	114760000	1	0	0	0	0
chr11	116280000	116290000	1	0	0	0	0
chr11	116630000	116640000	1	0	0	0	0
chr11	118885000	118890000	1	0	0	0	0
chr11	119205000	119210000	1	0	0	0	0
chr11	119315000	119320000	1	0	0	0	0
chr11	120485000	120490000	1	0	0	0	0
chr11	120790000	120800000	1	0	0	0	0
chr11	121030000	121040000	1	0	0	0	0
chr11	121930000	121935000	1	0	0	0	0
chr11	123125000	123130000	1	0	0	0	0
chr11	123190000	123195000	1	0	0	0	0
chr11	125060000	125070000	1	0	0	0	0
chr11	125340000	125345000	1	0	0	0	0
chr11	125925000	125930000	1	0	0	0	0
chr11	126185000	126190000	1	0	0	0	0
chr11	126410000	126420000	1	0	0	0	0
chr11	127480000	127490000	1	0	0	0	0
chr11	128480000	128490000	1	0	0	0	0
chr11	128515000	128520000	1	0	0	0	0
chr11	129880000	129890000	1	0	0	0	0
chr11	130525000	130530000	1	0	0	0	0
chr11	130730000	130740000	1	0	0	0	0
chr11	130930000	130940000	1	0	0	0	0
chr11	131420000	131430000	1	0	0	0	0
chr12	880000	890000	1	0	0	0	0
chr12	940000	950000	1	0	0	0	0
chr12	2285000	2290000	1	0	0	0	0
chr12	4580000	4590000	1	0	0	0	0
chr12	5010000	5015000	1	0	0	0	0
chr12	8685000	8690000	2	0	0	0	0
chr12	10600000	10605000	1	0	0	0	0
chr12	10670000	10675000	2	0	0	0	0
chr12	10730000	10740000	1	0	0	0	0
chr12	11720000	11725000	1	0	0	0	0
chr12	12260000	12270000	2	0	0	0	0
chr12	12385000	12390000	1	0	0	0	0
chr12	13170000	13180000	1	0	0	0	0
chr12	13530000	13540000	1	0	0	0	0
chr12	14410000	14420000	1	0	0	0	0
chr12	14500000	14510000	1	0	0	0	0
chr12	15150000	15160000	1	0	0	0	0
chr12	15630000	15635000	1	0	0	0	0
chr12	15700000	15705000	1	0	0	0	0
chr12	15980000	15990000	1	0	0	0	0
chr12	16160000	16170000	1	0	0	0	0
chr12	21700000	21710000	1	0	0	0	0
chr12	24770000	24780000	1	0	0	0	0
chr12	25110000	25120000	1	0	0	0	0
chr12	25240000	25245000	1	0	0	0	0
chr12	25820000	25830000	1	0	0	0	0
chr12	26100000	26110000	1	0	0	0	0
chr12	27310000	27315000	1	0	0	0	0
chr12	27535000	27540000	1	0	0	0	0
chr12	27620000	27625000	1	0	0	0	0
chr12	27920000	27930000	1	0	0	0	0
chr12	28190000	28200000	1	0	0	0	0
chr12	29515000	29520000	1	0	0	0	0
chr12	30020000	30030000	1	0	0	0	0
chr12	30850000	30860000	1	0	0	0	0
chr12	31670000	31680000	1	0	0	0	0
chr12	31960000	31970000	1	0	0	0	0
chr12	32040000	32050000	1	0	0	0	0
chr12	32060000	32065000	1	0	0	0	0
chr12	32530000	32540000	1	0	0	0	0
chr12	32740000	32750000	1	0	0	0	0
chr12	43000000	43010000	1	0	0	0	0
chr12	46770000	46780000	2	0	0	0	0
chr12	47080000	47090000	1	0	0	0	0
chr12	49090000	49100000	1	0	0	0	0
chr12	50100000	50110000	1	0	0	0	0
chr12	50185000	50190000	1	0	0	0	0
chr12	50470000	50480000	1	0	0	0	0
chr12	50570000	50575000	1	0	0	0	0
chr12	51070000	51080000	1	0	0	0	0
chr12	51255000	51260000	1	0	0	0	0
chr12	51895000	51900000	1	0	0	0	0
chr12	51975000	51980000	1	0	0	0	0
chr12	52360000	52370000	1	0	0	0	0
chr12	52390000	52395000	1	0	0	0	0
chr12	53330000	53340000	1	0	0	0	0
chr12	53530000	53540000	1	0	0	0	0
chr12	54015000	54020000	2	0	0	0	0
chr12	54960000	54970000	1	0	0	0	0
chr12	55820000	55840000	2	0	0	0	0
chr12	55920000	55930000	1	0	0	0	0
chr12	56305000	56310000	1	0	0	0	0
chr12	56375000	56380000	1	0	0	0	0
chr12	56590000	56595000	1	0	0	0	0
chr12	57055000	57060000	1	0	0	0	0
chr12	57300000	57305000	1	0	0	0	0
chr12	57810000	57820000	1	0	0	0	0
chr12	58740000	58750000	1	0	0	0	0
chr12	58935000	58940000	1	0	0	0	0
chr12	59025000	59030000	1	0	0	0	0
chr12	59430000	59440000	1	0	0	0	0
chr12	59830000	59840000	1	0	0	0	0
chr12	62910000	62920000	1	0	0	0	0
chr12	62930000	62935000	1	0	0	0	0
chr12	63410000	63420000	1	0	0	0	0
chr12	63925000	63930000	1	0	0	0	0
chr12	64555000	64560000	1	0	0	0	0
chr12	65110000	65120000	2	0	0	0	0
chr12	65530000	65540000	1	0	0	0	0
chr12	65670000	65675000	1	0	0	0	0
chr12	65830000	65840000	1	0	0	0	0
chr12	66260000	66270000	2	0	0	0	0
chr12	66420000	66430000	1	0	0	0	0
chr12	68230000	68235000	1	0	0	0	0
chr12	68350000	68360000	2	0	0	0	0
chr12	68660000	68670000	1	0	0	0	0
chr12	69240000	69250000	1	0	0	0	0
chr12	69395000	69400000	1	0	0	0	0
chr12	70740000	70750000	1	0	0	0	0
chr12	71620000	71630000	1	0	0	0	0
chr12	71640000	71650000	1	0	0	0	0
chr12	72255000	72260000	1	0	0	0	0
chr12	72340000	72345000	1	0	0	0	0
chr12	72350000	72360000	1	0	0	0	0
chr12	75390000	75400000	1	0	0	0	0
chr12	75620000	75630000	1	0	0	0	0
chr12	75710000	75720000	1	0	0	0	0
chr12	75950000	75955000	1	0	0	0	0
chr12	76050000	76065000	2	0	0	0	0
chr12	76150000	76160000	1	0	0	0	0
chr12	77210000	77220000	1	0	0	0	0
chr12	77735000	77740000	1	0	0	0	0
chr12	77840000	77845000	1	0	0	0	0
chr12	78180000	78190000	1	0	0	0	0
chr12	78305000	78310000	1	0	0	0	0
chr12	79360000	79370000	1	0	0	0	0
chr12	79770000	79780000	1	0	0	0	0
chr12	82390000	82400000	1	0	0	0	0
chr12	85480000	85490000	1	0	0	0	0
chr12	89340000	89345000	1	0	0	0	0
chr12	89370000	89375000	1	0	0	0	0
chr12	89700000	89710000	1	0	0	0	0
chr12	89850000	89860000	1	0	0	0	0
chr12	90940000	90950000	1	0	0	0	0
chr12	91100000	91105000	1	0	0	0	0
chr12	91350000	91355000	1	0	0	0	0
chr12	92820000	92830000	1	0	0	0	0
chr12	92920000	92930000	1	0	0	0	0
chr12	93380000	93390000	2	0	0	0	0
chr12	93420000	93430000	1	0	0	0	0
chr12	94120000	94130000	1	0	0	0	0
chr12	94435000	94440000	1	0	0	0	0
chr12	94525000	94530000	1	0	0	0	0
chr12	95200000	95205000	1	0	0	0	0
chr12	96250000	96260000	1	0	0	0	0
chr12	96280000	96290000	1	0	0	0	0
chr12	98730000	98740000	1	0	0	0	0
chr12	99650000	99660000	1	0	0	0	0
chr12	100350000	100355000	2	0	0	0	0
chr12	100560000	100570000	1	0	0	0	0
chr12	101410000	101420000	2	0	0	0	0
chr12	101560000	101570000	1	0	0	0	0
chr12	103580000	103590000	1	0	0	0	0
chr12	106075000	106080000	1	0	0	0	0
chr12	107405000	107410000	1	0	0	0	0
chr12	109495000	109500000	1	0	0	0	0
chr12	109605000	109610000	1	0	0	0	0
chr12	110040000	110050000	1	0	0	0	0
chr12	110630000	110640000	1	0	0	0	0
chr12	111510000	111520000	1	0	0	0	0
chr12	112160000	112170000	1	0	0	0	0
chr12	113150000	113155000	1	0	0	0	0
chr12	113295000	113300000	1	0	0	0	0
chr12	114640000	114645000	1	0	0	0	0
chr12	116710000	116720000	2	0	0	0	0
chr12	117180000	117190000	1	0	0	0	0
chr12	117885000	117890000	1	0	0	0	0
chr12	117965000	117970000	1	0	0	0	0
chr12	118050000	118060000	1	0	0	0	0
chr12	119180000	119190000	1	0	0	0	0
chr12	119390000	119400000	1	0	0	0	0
chr12	119660000	119670000	1	0	0	0	0
chr12	120220000	120225000	1	0	0	0	0
chr12	120285000	120290000	1	0	0	0	0
chr12	120360000	120365000	1	0	0	0	0
chr12	120720000	120725000	1	0	0	0	0
chr12	121690000	121695000	1	0	0	0	0
chr12	121710000	121720000	1	0	0	0	0
chr12	122020000	122025000	1	0	0	0	0
chr12	122140000	122150000	1	0	0	0	0
chr12	122460000	122465000	1	0	0	0	0
chr12	122840000	122850000	1	0	0	0	0
chr12	123630000	123640000	1	0	0	0	0
chr12	123960000	123970000	1	0	0	0	0
chr12	123975000	123980000	1	0	0	0	0
chr12	127170000	127175000	1	0	0	0	0
chr12	127270000	127275000	1	0	0	0	0
chr12	127470000	127480000	1	0	0	0	0
chr12	130830000	130840000	1	0	0	0	0
chr13	20510000	20520000	1	0	0	0	0
chr13	20725000	20730000	1	0	0	0	0
chr13	21140000	21150000	1	0	0	0	0
chr13	23565000	23570000	1	0	0	0	0
chr13	23720000	23730000	1	0	0	0	0
chr13	26250000	26260000	1	0	0	0	0
chr13	28960000	28970000	1	0	0	0	0
chr13	29350000	29360000	1	0	0	0	0
chr13	30555000	30560000	1	0	0	0	0
chr13	32030000	32035000	1	0	0	0	0
chr13	32380000	32390000	1	0	0	0	0
chr13	32670000	32680000	1	0	0	0	0
chr13	32910000	32915000	1	0	0	0	0
chr13	33020000	33030000	1	0	0	0	0
chr13	35480000	35490000	1	0	0	0	0
chr13	35830000	35840000	1	0	0	0	0
chr13	36810000	36820000	1	0	0	0	0
chr13	37105000	37110000	1	0	0	0	0
chr13	41640000	41650000	1	0	0	0	0
chr13	42100000	42110000	1	0	0	0	0
chr13	42960000	42970000	1	0	0	0	0
chr13	43560000	43570000	1	0	0	0	0
chr13	44190000	44200000	1	0	0	0	0
chr13	44730000	44740000	1	0	0	0	0
chr13	44870000	44880000	1	0	0	0	0
chr13	46705000	46710000	1	0	0	0	0
chr13	48785000	48790000	1	0	0	0	0
chr13	48975000	48980000	1	0	0	0	0
chr13	49670000	49680000	3	0	0	0	0
chr13	50120000	50130000	1	0	0	0	0
chr13	51450000	51460000	1	0	0	0	0
chr13	51820000	51825000	1	0	0	0	0
chr13	59760000	59770000	2	0	0	0	0
chr13	59890000	59900000	1	0	0	0	0
chr13	60450000	60460000	2	0	0	0	0
chr13	64790000	64800000	1	0	0	0	0
chr13	66610000	66620000	1	0	0	0	0
chr13	67090000	67100000	1	0	0	0	0
chr13	72820000	72830000	1	0	0	0	0
chr13	73220000	73230000	1	0	0	0	0
chr13	73410000	73420000	1	0	0	0	0
chr13	73440000	73450000	1	0	0	0	0
chr13	75350000	75360000	1	0	0	0	0
chr13	75935000	75940000	1	0	0	0	0
chr13	76020000	76025000	1	0	0	0	0
chr13	79760000	79770000	1	0	0	0	0
chr13	83330000	83340000	1	0	0	0	0
chr13	83940000	83950000	2	0	0	0	0
chr13	84190000	84200000	1	0	0	0	0
chr13	92190000	92200000	1	0	0	0	0
chr13	93240000	93250000	2	0	0	0	0
chr13	93860000	93870000	1	0	0	0	0
chr13	94670000	94680000	2	0	0	0	0
chr13	95380000	95385000	1	0	0	0	0
chr13	95390000	95400000	1	0	0	0	0
chr13	96810000	96820000	1	0	0	0	0
chr13	97120000	97130000	2	0	0	0	0
chr13	98390000	98400000	1	0	0	0	0
chr13	98470000	98480000	1	0	0	0	0
chr13	98860000	98865000	1	0	0	0	0
chr13	99600000	99610000	1	0	0	0	0
chr13	99980000	99985000	1	0	0	0	0
chr13	100090000	100100000	1	0	0	0	0
chr13	101580000	101590000	1	0	0	0	0
chr13	101910000	101920000	1	0	0	0	0
chr13	106620000	106630000	1	0	0	0	0
chr13	107215000	107220000	1	0	0	0	0
chr13	110305000	110310000	2	0	0	0	0
chr13	110715000	110720000	1	0	0	0	0
chr13	112390000	112400000	1	0	0	0	0
chr13	112635000	112640000	1	0	0	0	0
chr13	113270000	113280000	1	0	0	0	0
chr13	113550000	113560000	1	0	0	0	0
chr14	20415000	20420000	1	0	0	0	0
chr14	21090000	21095000	1	0	0	0	0
chr14	21400000	21410000	1	0	0	0	0
chr14	21550000	21560000	1	0	0	0	0
chr14	23200000	23210000	1	0	0	0	0
chr14	23285000	23290000	1	0	0	0	0
chr14	23340000	23350000	1	0	0	0	0
chr14	23440000	23450000	1	0	0	0	0
chr14	23560000	23570000	2	0	0	0	0
chr14	25000000	25005000	1	0	0	0	0
chr14	25110000	25115000	1	0	0	0	0
chr14	29520000	29525000	1	0	0	0	0
chr14	30270000	30280000	2	0	0	0	0
chr14	30900000	30910000	1	0	0	0	0
chr14	31130000	31135000	1	0	0	0	0
chr14	31295000	31300000	1	0	0	0	0
chr14	31340000	31350000	1	0	0	0	0
chr14	32365000	32370000	1	0	0	0	0
chr14	33240000	33250000	1	0	0	0	0
chr14	33840000	33850000	3	0	0	0	0
chr14	34320000	34330000	2	0	0	0	0
chr14	34980000	34990000	2	0	0	0	0
chr14	35310000	35320000	1	0	0	0	0
chr14	35530000	35540000	1	0	0	0	0
chr14	36290000	36300000	1	0	0	0	0
chr14	45130000	45140000	2	0	0	0	0
chr14	45250000	45260000	2	0	0	0	0
chr14	49820000	49830000	1	0	0	0	0
chr14	49870000	49880000	1	0	0	0	0
chr14	50600000	50605000	2	0	0	0	0
chr14	50955000	50960000	1	0	0	0	0
chr14	52270000	52280000	1	0	0	0	0
chr14	53950000	53960000	2	0	0	0	0
chr14	54550000	54560000	1	0	0	0	0
chr14	55270000	55280000	1	0	0	0	0
chr14	55410000	55420000	1	0	0	0	0
chr14	56580000	56590000	1	0	0	0	0
chr14	57290000	57300000	1	0	0	0	0
chr14	58240000	58245000	1	0	0	0	0
chr14	58625000	58630000	1	0	0	0	0
chr14	60650000	60655000	1	0	0	0	0
chr14	61590000	61600000	1	0	0	0	0
chr14	61935000	61940000	1	0	0	0	0
chr14	62000000	62010000	2	0	0	0	0
chr14	62110000	62120000	1	0	0	0	0
chr14	63360000	63370000	1	0	0	0	0
chr14	63640000	63650000	1	0	0	0	0
chr14	64135000	64140000	1	0	0	0	0
chr14	64630000	64635000	2	0	0	0	0
chr14	64820000	64825000	1	0	0	0	0
chr14	65220000	65230000	2	0	0	0	0
chr14	65330000	65340000	1	0	0	0	0
chr14	65820000	65830000	2	0	0	0	0
chr14	67275000	67280000	1	0	0	0	0
chr14	67310000	67320000	1	0	0	0	0
chr14	67585000	67590000	1	0	0	0	0
chr14	67600000	67605000	1	0	0	0	0
chr14	68080000	68090000	1	0	0	0	0
chr14	68370000	68380000	1	0	0	0	0
chr14	68890000	68900000	1	0	0	0	0
chr14	69090000	69095000	1	0	0	0	0
chr14	69100000	69110000	1	0	0	0	0
chr14	69350000	69360000	2	0	0	0	0
chr14	70570000	70580000	1	0	0	0	0
chr14	71735000	71750000	2	0	0	0	0
chr14	72740000	72750000	1	0	0	0	0
chr14	74240000	74250000	1	0	0	0	0
chr14	74710000	74715000	1	0	0	0	0
chr14	74915000	74920000	1	0	0	0	0
chr14	75315000	75320000	1	0	0	0	0
chr14	76955000	76965000	2	0	0	0	0
chr14	77090000	77100000	1	0	0	0	0
chr14	77300000	77310000	1	0	0	0	0
chr14	77470000	77480000	1	0	0	0	0
chr14	78960000	78970000	2	0	0	0	0
chr14	79540000	79550000	1	0	0	0	0
chr14	80070000	80080000	1	0	0	0	0
chr14	80630000	80640000	2	0	0	0	0
chr14	80770000	80790000	2	0	0	0	0
chr14	80945000	80950000	1	0	0	0	0
chr14	82700000	82710000	1	0	0	0	0
chr14	85190000	85200000	1	0	0	0	0
chr14	86650000	86660000	1	0	0	0	0
chr14	90110000	90120000	1	0	0	0	0
chr14	90520000	90530000	1	0	0	0	0
chr14	90770000	90775000	1	0	0	0	0
chr14	90880000	90885000	1	0	0	0	0
chr14	91940000	91950000	1	0	0	0	0
chr14	92140000	92145000	1	0	0	0	0
chr14	92590000	92600000	2	0	0	0	0
chr14	92840000	92850000	1	0	0	0	0
chr14	92945000	92950000	1	0	0	0	0
chr14	93325000	93330000	1	0	0	0	0
chr14	93890000	93900000	1	0	0	0	0
chr14	95100000	95110000	1	0	0	0	0
chr14	95130000	95140000	1	0	0	0	0
chr14	96010000	96015000	1	0	0	0	0
chr14	96190000	96200000	1	0	0	0	0
chr14	96570000	96580000	2	0	0	0	0
chr14	99685000	99690000	1	0	0	0	0
chr14	99735000	99740000	1	0	0	0	0
chr14	100115000	100120000	1	0	0	0	0
chr14	100190000	100195000	1	0	0	0	0
chr14	100400000	100410000	1	0	0	0	0
chr14	100890000	100900000	1	0	0	0	0
chr14	101060000	101070000	1	0	0	0	0
chr14	102230000	102235000	1	0	0	0	0
chr14	102440000	102445000	1	0	0	0	0
chr14	102920000	102930000	1	0	0	0	0
chr14	104060000	104070000	1	0	0	0	0
chr14	104090000	104100000	2	0	0	0	0
chr14	104630000	104640000	2	0	0	0	0
chr14	104770000	104780000	1	0	0	0	0
chr14	104970000	104980000	2	0	0	0	0
chr15	25365000	25370000	1	0	0	0	0
chr15	25435000	25440000	1	0	0	0	0
chr15	25720000	25730000	1	0	0	0	0
chr15	25960000	25970000	1	0	0	0	0
chr15	28090000	28100000	1	0	0	0	0
chr15	29680000	29690000	1	0	0	0	0
chr15	31205000	31210000	1	0	0	0	0
chr15	34210000	34215000	1	0	0	0	0
chr15	36360000	36370000	1	0	0	0	0
chr15	36640000	36650000	1	0	0	0	0
chr15	38670000	38680000	1	0	0	0	0
chr15	39250000	39255000	1	0	0	0	0
chr15	39270000	39280000	1	0	0	0	0
chr15	39400000	39410000	1	0	0	0	0
chr15	39600000	39605000	2	0	0	0	0
chr15	40155000	40160000	1	0	0	0	0
chr15	40345000	40350000	1	0	0	0	0
chr15	40590000	40600000	1	0	0	0	0
chr15	40930000	40940000	1	0	0	0	0
chr15	41080000	41090000	1	0	0	0	0
chr15	41570000	41575000	1	0	0	0	0
chr15	41830000	41835000	1	0	0	0	0
chr15	42055000	42060000	1	0	0	0	0
chr15	42070000	42075000	1	0	0	0	0
chr15	42080000	42090000	2	0	0	0	0
chr15	42135000	42140000	2	0	0	0	0
chr15	42150000	42160000	1	0	0	0	0
chr15	42725000	42730000	1	0	0	0	0
chr15	43215000	43220000	1	0	0	0	0
chr15	45125000	45130000	1	0	0	0	0
chr15	45190000	45195000	1	0	0	0	0
chr15	45205000	45210000	1	0	0	0	0
chr15	47370000	47380000	1	0	0	0	0
chr15	47710000	47720000	1	0	0	0	0
chr15	47980000	47990000	2	0	0	0	0
chr15	48100000	48110000	1	0	0	0	0
chr15	48240000	48250000	1	0	0	0	0
chr15	48420000	48425000	1	0	0	0	0
chr15	49130000	49140000	2	0	0	0	0
chr15	49220000	49225000	1	0	0	0	0
chr15	49860000	49870000	1	0	0	0	0
chr15	51190000	51200000	1	0	0	0	0
chr15	51650000	51660000	2	0	0	0	0
chr15	51780000	51790000	1	0	0	0	0
chr15	51920000	51930000	1	0	0	0	0
chr15	52135000	52140000	1	0	0	0	0
chr15	52540000	52550000	1	0	0	0	0
chr15	52590000	52600000	1	0	0	0	0
chr15	58270000	58280000	2	0	0	0	0
chr15	58430000	58440000	1	0	0	0	0
chr15	59190000	59195000	1	0	0	0	0
chr15	59300000	59305000	2	0	0	0	0
chr15	59910000	59920000	1	0	0	0	0
chr15	60180000	60190000	1	0	0	0	0
chr15	60460000	60470000	1	0	0	0	0
chr15	60500000	60510000	1	0	0	0	0
chr15	62935000	62940000	1	0	0	0	0
chr15	63820000	63830000	1	0	0	0	0
chr15	64190000	64200000	1	0	0	0	0
chr15	65010000	65020000	1	0	0	0	0
chr15	65050000	65060000	1	0	0	0	0
chr15	65385000	65390000	1	0	0	0	0
chr15	66390000	66395000	1	0	0	0	0
chr15	66780000	66785000	1	0	0	0	0
chr15	67185000	67190000	1	0	0	0	0
chr15	67450000	67460000	1	0	0	0	0
chr15	68050000	68060000	1	0	0	0	0
chr15	68210000	68220000	1	0	0	0	0
chr15	69295000	69300000	1	0	0	0	0
chr15	69465000	69470000	1	0	0	0	0
chr15	70810000	70815000	1	0	0	0	0
chr15	71570000	71575000	1	0	0	0	0
chr15	72160000	72165000	1	0	0	0	0
chr15	72560000	72565000	1	0	0	0	0
chr15	73705000	73710000	1	0	0	0	0
chr15	74445000	74450000	1	0	0	0	0
chr15	76060000	76065000	1	0	0	0	0
chr15	77425000	77430000	1	0	0	0	0
chr15	78620000	78630000	1	0	0	0	0
chr15	79360000	79370000	1	0	0	0	0
chr15	79610000	79620000	1	0	0	0	0
chr15	79830000	79840000	1	0	0	0	0
chr15	79980000	79990000	2	0	0	0	0
chr15	80950000	80960000	1	0	0	0	0
chr15	81020000	81025000	1	0	0	0	0
chr15	81160000	81165000	1	0	0	0	0
chr15	81490000	81500000	1	0	0	0	0
chr15	81950000	81955000	1	0	0	0	0
chr15	82850000	82855000	1	0	0	0	0
chr15	82985000	82990000	1	0	0	0	0
chr15	84655000	84660000	1	0	0	0	0
chr15	84740000	84750000	1	0	0	0	0
chr15	84910000	84920000	1	0	0	0	0
chr15	85590000	85600000	1	0	0	0	0
chr15	88250000	88260000	3	0	0	0	0
chr15	89000000	89005000	1	0	0	0	0
chr15	89650000	89660000	1	0	0	0	0
chr15	90475000	90480000	1	0	0	0	0
chr15	90510000	90520000	1	0	0	0	0
chr15	91935000	91940000	1	0	0	0	0
chr15	91980000	91990000	1	0	0	0	0
chr15	92375000	92380000	1	0	0	0	0
chr15	93700000	93710000	1	0	0	0	0
chr15	95880000	95885000	1	0	0	0	0
chr15	96110000	96120000	1	0	0	0	0
chr15	98320000	98325000	1	0	0	0	0
chr15	98400000	98405000	1	0	0	0	0
chr15	98665000	98670000	1	0	0	0	0
chr15	98940000	98950000	1	0	0	0	0
chr15	99330000	99340000	1	0	0	0	0
chr15	99355000	99360000	1	0	0	0	0
chr15	99370000	99380000	1	0	0	0	0
chr15	99720000	99730000	1	0	0	0	0
chr15	100760000	100765000	1	0	0	0	0
chr16	90000	100000	1	0	0	0	0
chr16	1185000	1190000	1	0	0	0	0
chr16	1775000	1780000	1	0	0	0	0
chr16	2835000	2840000	1	0	0	0	0
chr16	2910000	2915000	1	0	0	0	0
chr16	3055000	3060000	1	0	0	0	0
chr16	4005000	4010000	1	0	0	0	0
chr16	4390000	4410000	3	0	0	0	0
chr16	4695000	4700000	1	0	0	0	0
chr16	4745000	4750000	1	0	0	0	0
chr16	5500000	5505000	1	0	0	0	0
chr16	5600000	5605000	1	0	0	0	0
chr16	6030000	6040000	2	0	0	0	0
chr16	6160000	6165000	1	0	0	0	0
chr16	6640000	6650000	1	0	0	0	0
chr16	8950000	8955000	1	0	0	0	0
chr16	10520000	10530000	1	0	0	0	0
chr16	11100000	11105000	1	0	0	0	0
chr16	12230000	12235000	1	0	0	0	0
chr16	12330000	12335000	1	0	0	0	0
chr16	14010000	14015000	1	0	0	0	0
chr16	14240000	14245000	1	0	0	0	0
chr16	17210000	17220000	1	0	0	0	0
chr16	19715000	19720000	1	0	0	0	0
chr16	21085000	21090000	1	0	0	0	0
chr16	21180000	21195000	2	0	0	0	0
chr16	21280000	21290000	2	0	0	0	0
chr16	22660000	22670000	1	0	0	0	0
chr16	22690000	22700000	1	0	0	0	0
chr16	23080000	23090000	1	0	0	0	0
chr16	24840000	24850000	1	0	0	0	0
chr16	27310000	27315000	1	0	0	0	0
chr16	27375000	27380000	1	0	0	0	0
chr16	27780000	27790000	2	0	0	0	0
chr16	27850000	27860000	2	0	0	0	0
chr16	29900000	29910000	1	0	0	0	0
chr16	29920000	29925000	1	0	0	0	0
chr16	30840000	30845000	1	0	0	0	0
chr16	31490000	31500000	1	0	0	0	0
chr16	31700000	31710000	1	0	0	0	0
chr16	46680000	46690000	1	0	0	0	0
chr16	47125000	47130000	1	0	0	0	0
chr16	47250000	47260000	2	0	0	0	0
chr16	47460000	47470000	1	0	0	0	0
chr16	47730000	47740000	1	0	0	0	0
chr16	47880000	47890000	1	0	0	0	0
chr16	48270000	48280000	1	0	0	0	0
chr16	48610000	48615000	1	0	0	0	0
chr16	49350000	49355000	1	0	0	0	0
chr16	49400000	49405000	1	0	0	0	0
chr16	50090000	50100000	1	0	0	0	0
chr16	50830000	50840000	1	0	0	0	0
chr16	53010000	53020000	1	0	0	0	0
chr16	54450000	54460000	1	0	0	0	0
chr16	57720000	57730000	1	0	0	0	0
chr16	58310000	58320000	1	0	0	0	0
chr16	59420000	59430000	1	0	0	0	0
chr16	59970000	59980000	1	0	0	0	0
chr16	64340000	64350000	1	0	0	0	0
chr16	65000000	65005000	1	0	0	0	0
chr16	65330000	65340000	1	0	0	0	0
chr16	65650000	65655000	1	0	0	0	0
chr16	67250000	67260000	2	0	0	0	0
chr16	67345000	67350000	1	0	0	0	0
chr16	67400000	67410000	1	0	0	0	0
chr16	67540000	67550000	1	0	0	0	0
chr16	67650000	67660000	1	0	0	0	0
chr16	67820000	67830000	1	0	0	0	0
chr16	67840000	67850000	1	0	0	0	0
chr16	67960000	67970000	1	0	0	0	0
chr16	68070000	68090000	2	0	0	0	0
chr16	68790000	68800000	2	0	0	0	0
chr16	69465000	69470000	1	0	0	0	0
chr16	70380000	70390000	1	0	0	0	0
chr16	70395000	70400000	1	0	0	0	0
chr16	70470000	70480000	2	0	0	0	0
chr16	72840000	72850000	2	0	0	0	0
chr16	72950000	72960000	1	0	0	0	0
chr16	72970000	72980000	1	0	0	0	0
chr16	74730000	74735000	1	0	0	0	0
chr16	74795000	74800000	1	0	0	0	0
chr16	75220000	75230000	1	0	0	0	0
chr16	78000000	78010000	1	0	0	0	0
chr16	80510000	80520000	1	0	0	0	0
chr16	81880000	81890000	1	0	0	0	0
chr16	82730000	82740000	1	0	0	0	0
chr16	84045000	84050000	1	0	0	0	0
chr16	84310000	84320000	1	0	0	0	0
chr16	84655000	84660000	1	0	0	0	0
chr16	84920000	84930000	1	0	0	0	0
chr16	84950000	84960000	1	0	0	0	0
chr16	86390000	86395000	1	0	0	0	0
chr16	86665000	86670000	1	0	0	0	0
chr16	86790000	86800000	1	0	0	0	0
chr16	86870000	86875000	1	0	0	0	0
chr16	87410000	87415000	1	0	0	0	0
chr16	87425000	87430000	1	0	0	0	0
chr16	87490000	87495000	1	0	0	0	0
chr16	88735000	88740000	1	0	0	0	0
chr16	88815000	88820000	1	0	0	0	0
chr16	89420000	89425000	1	0	0	0	0
chr16	89635000	89640000	1	0	0	0	0
chr17	1870000	1880000	1	0	0	0	0
chr17	2175000	2180000	1	0	0	0	0
chr17	2235000	2240000	1	0	0	0	0
chr17	2260000	2270000	1	0	0	0	0
chr17	2360000	2370000	1	0	0	0	0
chr17	2510000	2520000	1	0	0	0	0
chr17	2930000	2935000	1	0	0	0	0
chr17	4805000	4810000	1	0	0	0	0
chr17	5055000	5060000	1	0	0	0	0
chr17	5480000	5490000	1	0	0	0	0
chr17	7220000	7230000	1	0	0	0	0
chr17	7240000	7245000	1	0	0	0	0
chr17	7260000	7265000	1	0	0	0	0
chr17	7305000	7310000	1	0	0	0	0
chr17	7830000	7840000	1	0	0	0	0
chr17	8470000	8480000	1	0	0	0	0
chr17	8560000	8570000	1	0	0	0	0
chr17	8995000	9000000	1	0	0	0	0
chr17	9230000	9240000	1	0	0	0	0
chr17	9500000	9510000	1	0	0	0	0
chr17	9720000	9730000	1	0	0	0	0
chr17	10115000	10120000	1	0	0	0	0
chr17	10190000	10195000	1	0	0	0	0
chr17	10290000	10300000	1	0	0	0	0
chr17	10620000	10630000	1	0	0	0	0
chr17	10840000	10845000	2	0	0	0	0
chr17	13790000	13800000	1	0	0	0	0
chr17	14080000	14090000	2	0	0	0	0
chr17	15260000	15270000	1	0	0	0	0
chr17	15370000	15380000	1	0	0	0	0
chr17	17140000	17150000	1	0	0	0	0
chr17	17210000	17220000	1	0	0	0	0
chr17	17885000	17890000	1	0	0	0	0
chr17	18315000	18320000	1	0	0	0	0
chr17	19660000	19670000	1	0	0	0	0
chr17	28310000	28330000	3	0	0	0	0
chr17	28880000	28885000	1	0	0	0	0
chr17	29210000	29215000	1	0	0	0	0
chr17	29620000	29630000	2	0	0	0	0
chr17	30330000	30335000	1	0	0	0	0
chr17	31220000	31230000	1	0	0	0	0
chr17	31430000	31435000	1	0	0	0	0
chr17	32320000	32325000	1	0	0	0	0
chr17	37510000	37520000	1	0	0	0	0
chr17	37540000	37545000	1	0	0	0	0
chr17	37800000	37805000	1	0	0	0	0
chr17	39145000	39150000	2	0	0	0	0
chr17	39920000	39925000	1	0	0	0	0
chr17	40020000	40030000	2	0	0	0	0
chr17	41405000	41410000	1	0	0	0	0
chr17	41820000	41830000	1	0	0	0	0
chr17	42180000	42190000	1	0	0	0	0
chr17	42715000	42720000	2	0	0	0	0
chr17	42845000	42850000	1	0	0	0	0
chr17	42925000	42930000	2	0	0	0	0
chr17	43020000	43030000	2	0	0	0	0
chr17	43090000	43095000	1	0	0	0	0
chr17	43170000	43180000	1	0	0	0	0
chr17	43750000	43755000	1	0	0	0	0
chr17	44020000	44030000	1	0	0	0	0
chr17	44110000	44120000	2	0	0	0	0
chr17	44170000	44175000	1	0	0	0	0
chr17	44190000	44200000	1	0	0	0	0
chr17	44210000	44220000	2	0	0	0	0
chr17	44325000	44330000	1	0	0	0	0
chr17	44505000	44510000	1	0	0	0	0
chr17	45095000	45100000	1	0	0	0	0
chr17	45105000	45110000	1	0	0	0	0
chr17	45270000	45275000	1	0	0	0	0
chr17	45840000	45850000	1	0	0	0	0
chr17	46845000	46850000	1	0	0	0	0
chr17	46935000	46940000	1	0	0	0	0
chr17	47830000	47835000	1	0	0	0	0
chr17	47895000	47900000	1	0	0	0	0
chr17	48365000	48370000	1	0	0	0	0
chr17	48455000	48460000	1	0	0	0	0
chr17	48810000	48820000	2	0	0	0	0
chr17	48910000	48920000	1	0	0	0	0
chr17	49040000	49050000	1	0	0	0	0
chr17	49450000	49460000	1	0	0	0	0
chr17	50945000	50950000	1	0	0	0	0
chr17	55290000	55295000	2	0	0	0	0
chr17	56150000	56160000	1	0	0	0	0
chr17	56680000	56690000	1	0	0	0	0
chr17	58620000	58630000	1	0	0	0	0
chr17	59835000	59840000	1	0	0	0	0
chr17	60460000	60465000	1	0	0	0	0
chr17	61130000	61140000	1	0	0	0	0
chr17	61280000	61290000	1	0	0	0	0
chr17	64160000	64170000	1	0	0	0	0
chr17	64215000	64220000	1	0	0	0	0
chr17	64655000	64660000	1	0	0	0	0
chr17	65055000	65060000	1	0	0	0	0
chr17	66890000	66900000	1	0	0	0	0
chr17	67470000	67480000	1	0	0	0	0
chr17	67485000	67490000	1	0	0	0	0
chr17	68250000	68255000	1	0	0	0	0
chr17	68470000	68480000	1	0	0	0	0
chr17	68910000	68915000	1	0	0	0	0
chr17	69240000	69250000	2	0	0	0	0
chr17	69330000	69340000	1	0	0	0	0
chr17	69570000	69580000	1	0	0	0	0
chr17	69590000	69600000	1	0	0	0	0
chr17	69760000	69765000	2	0	0	0	0
chr17	69865000	69880000	3	0	0	0	0
chr17	71340000	71350000	1	0	0	0	0
chr17	71410000	71420000	2	0	0	0	0
chr17	71485000	71500000	2	0	0	0	0
chr17	72200000	72210000	1	0	0	0	0
chr17	72390000	72400000	1	0	0	0	0
chr17	72880000	72890000	1	0	0	0	0
chr17	73160000	73170000	1	0	0	0	0
chr17	73430000	73440000	1	0	0	0	0
chr17	75505000	75510000	2	0	0	0	0
chr17	76405000	76410000	2	0	0	0	0
chr17	76815000	76820000	1	0	0	0	0
chr17	77255000	77260000	1	0	0	0	0
chr17	78795000	78800000	1	0	0	0	0
chr17	79920000	79925000	1	0	0	0	0
chr17	80760000	80765000	1	0	0	0	0
chr17	80825000	80830000	1	0	0	0	0
chr17	81515000	81520000	1	0	0	0	0
chr17	82255000	82260000	1	0	0	0	0
chr17	82320000	82325000	1	0	0	0	0
chr17	82550000	82555000	1	0	0	0	0
chr17	83070000	83075000	1	0	0	0	0
chr17	83090000	83100000	1	0	0	0	0
chr18	270000	280000	1	0	0	0	0
chr18	610000	615000	1	0	0	0	0
chr18	3060000	3070000	1	0	0	0	0
chr18	3270000	3275000	1	0	0	0	0
chr18	5870000	5880000	2	0	0	0	0
chr18	7160000	7170000	1	0	0	0	0
chr18	8400000	8410000	1	0	0	0	0
chr18	8800000	8805000	1	0	0	0	0
chr18	9340000	9350000	1	0	0	0	0
chr18	9700000	9710000	1	0	0	0	0
chr18	9785000	9790000	1	0	0	0	0
chr18	9930000	9940000	1	0	0	0	0
chr18	10370000	10380000	1	0	0	0	0
chr18	11145000	11150000	1	0	0	0	0
chr18	11390000	11400000	1	0	0	0	0
chr18	11940000	11950000	1	0	0	0	0
chr18	12300000	12310000	1	0	0	0	0
chr18	12725000	12730000	1	0	0	0	0
chr18	13000000	13010000	1	0	0	0	0
chr18	13620000	13630000	1	0	0	0	0
chr18	22600000	22610000	1	0	0	0	0
chr18	22800000	22810000	1	0	0	0	0
chr18	22985000	22990000	1	0	0	0	0
chr18	24020000	24025000	1	0	0	0	0
chr18	24355000	24360000	1	0	0	0	0
chr18	26320000	26330000	1	0	0	0	0
chr18	26550000	26560000	1	0	0	0	0
chr18	30270000	30275000	1	0	0	0	0
chr18	32270000	32280000	2	0	0	0	0
chr18	36010000	36015000	1	0	0	0	0
chr18	36305000	36310000	1	0	0	0	0
chr18	36660000	36670000	1	0	0	0	0
chr18	42130000	42140000	1	0	0	0	0
chr18	43580000	43590000	1	0	0	0	0
chr18	44680000	44685000	1	0	0	0	0
chr18	45920000	45925000	1	0	0	0	0
chr18	46645000	46650000	1	0	0	0	0
chr18	48230000	48235000	1	0	0	0	0
chr18	48440000	48445000	2	0	0	0	0
chr18	49440000	49450000	2	0	0	0	0
chr18	54440000	54450000	2	0	0	0	0
chr18	55340000	55350000	1	0	0	0	0
chr18	55380000	55390000	1	0	0	0	0
chr18	56745000	56760000	2	0	0	0	0
chr18	56950000	56960000	1	0	0	0	0
chr18	57560000	57570000	2	0	0	0	0
chr18	58390000	58400000	1	0	0	0	0
chr18	58950000	58960000	1	0	0	0	0
chr18	59455000	59460000	1	0	0	0	0
chr18	59960000	59970000	1	0	0	0	0
chr18	60550000	60560000	1	0	0	0	0
chr18	62630000	62635000	1	0	0	0	0
chr18	63670000	63680000	1	0	0	0	0
chr18	64020000	64030000	1	0	0	0	0
chr18	67360000	67370000	1	0	0	0	0
chr18	67490000	67500000	1	0	0	0	0
chr18	68740000	68750000	1	0	0	0	0
chr18	70425000	70430000	1	0	0	0	0
chr18	73340000	73350000	1	0	0	0	0
chr18	73610000	73620000	1	0	0	0	0
chr18	75840000	75850000	1	0	0	0	0
chr18	76200000	76210000	1	0	0	0	0
chr18	76715000	76720000	1	0	0	0	0
chr18	77205000	77210000	1	0	0	0	0
chr18	78155000	78160000	1	0	0	0	0
chr18	79070000	79080000	1	0	0	0	0
chr18	79210000	79220000	1	0	0	0	0
chr18	79525000	79530000	1	0	0	0	0
chr19	740000	750000	1	0	0	0	0
chr19	765000	770000	1	0	0	0	0
chr19	1020000	1030000	1	0	0	0	0
chr19	1115000	1120000	1	0	0	0	0
chr19	1655000	1660000	1	0	0	0	0
chr19	2100000	2110000	1	0	0	0	0
chr19	2240000	2250000	1	0	0	0	0
chr19	2750000	2755000	1	0	0	0	0
chr19	2880000	2890000	1	0	0	0	0
chr19	3320000	3325000	1	0	0	0	0
chr19	3550000	3560000	1	0	0	0	0
chr19	3950000	3960000	1	0	0	0	0
chr19	3980000	3985000	1	0	0	0	0
chr19	4965000	4970000	1	0	0	0	0
chr19	5370000	5380000	1	0	0	0	0
chr19	6020000	6025000	1	0	0	0	0
chr19	6300000	6305000	2	0	0	0	0
chr19	6740000	6745000	1	0	0	0	0
chr19	7110000	7120000	1	0	0	0	0
chr19	7375000	7380000	1	0	0	0	0
chr19	7395000	7400000	1	0	0	0	0
chr19	7475000	7480000	1	0	0	0	0
chr19	7530000	7540000	1	0	0	0	0
chr19	7550000	7560000	2	0	0	0	0
chr19	7910000	7920000	1	0	0	0	0
chr19	8400000	8405000	1	0	0	0	0
chr19	9080000	9085000	1	0	0	0	0
chr19	9310000	9320000	1	0	0	0	0
chr19	9580000	9590000	1	0	0	0	0
chr19	10110000	10115000	1	0	0	0	0
chr19	10255000	10260000	1	0	0	0	0
chr19	10335000	10340000	1	0	0	0	0
chr19	10490000	10495000	1	0	0	0	0
chr19	10815000	10820000	1	0	0	0	0
chr19	11210000	11220000	1	0	0	0	0
chr19	11445000	11450000	1	0	0	0	0
chr19	12715000	12720000	1	0	0	0	0
chr19	13150000	13160000	1	0	0	0	0
chr19	13355000	13360000	1	0	0	0	0
chr19	13620000	13630000	2	0	0	0	0
chr19	13795000	13800000	1	0	0	0	0
chr19	13955000	13960000	1	0	0	0	0
chr19	15355000	15360000	1	0	0	0	0
chr19	15710000	15720000	1	0	0	0	0
chr19	15900000	15910000	1	0	0	0	0
chr19	16030000	16035000	1	0	0	0	0
chr19	16765000	16770000	1	0	0	0	0
chr19	17055000	17060000	1	0	0	0	0
chr19	17165000	17170000	1	0	0	0	0
chr19	17330000	17340000	1	0	0	0	0
chr19	18260000	18265000	1	0	0	0	0
chr19	18325000	18330000	2	0	0	0	0
chr19	18390000	18400000	1	0	0	0	0
chr19	19170000	19180000	1	0	0	0	0
chr19	19200000	19210000	1	0	0	0	0
chr19	19410000	19415000	1	0	0	0	0
chr19	19520000	19530000	2	0	0	0	0
chr19	28740000	28750000	3	0	0	0	0
chr19	29120000	29130000	1	0	0	0	0
chr19	29685000	29690000	1	0	0	0	0
chr19	29740000	29745000	1	0	0	0	0
chr19	29775000	29780000	1	0	0	0	0
chr19	30030000	30040000	1	0	0	0	0
chr19	31220000	31230000	2	0	0	0	0
chr19	32470000	32480000	1	0	0	0	0
chr19	32670000	32680000	1	0	0	0	0
chr19	32690000	32700000	2	0	0	0	0
chr19	32870000	32880000	1	0	0	0	0
chr19	32940000	32950000	1	0	0	0	0
chr19	33080000	33090000	1	0	0	0	0
chr19	33510000	33515000	1	0	0	0	0
chr19	34960000	34965000	1	0	0	0	0
chr19	35740000	35750000	1	0	0	0	0
chr19	36190000	36200000	1	0	0	0	0
chr19	36490000	36500000	1	0	0	0	0
chr19	38250000	38255000	1	0	0	0	0
chr19	38320000	38330000	3	0	0	0	0
chr19	38655000	38660000	1	0	0	0	0
chr19	38910000	38920000	1	0	0	0	0
chr19	38970000	38980000	1	0	0	0	0
chr19	39200000	39210000	1	0	0	0	0
chr19	39435000	39440000	1	0	0	0	0
chr19	41290000	41300000	1	0	0	0	0
chr19	41320000	41330000	2	0	0	0	0
chr19	41455000	41460000	1	0	0	0	0
chr19	42540000	42550000	1	0	0	0	0
chr19	43460000	43470000	1	0	0	0	0
chr19	43730000	43735000	1	0	0	0	0
chr19	43795000	43800000	1	0	0	0	0
chr19	44780000	44785000	1	0	0	0	0
chr19	45155000	45170000	2	0	0	0	0
chr19	45340000	45350000	2	0	0	0	0
chr19	46720000	46730000	2	0	0	0	0
chr19	46775000	46780000	1	0	0	0	0
chr19	47020000	47030000	2	0	0	0	0
chr19	47130000	47140000	1	0	0	0	0
chr19	47150000	47155000	1	0	0	0	0
chr19	47380000	47390000	1	0	0	0	0
chr19	48015000	48020000	1	0	0	0	0
chr19	48085000	48090000	1	0	0	0	0
chr19	48670000	48680000	1	0	0	0	0
chr19	48795000	48800000	1	0	0	0	0
chr19	49100000	49105000	1	0	0	0	0
chr19	49210000	49220000	2	0	0	0	0
chr19	49375000	49380000	1	0	0	0	0
chr19	49560000	49565000	1	0	0	0	0
chr19	49765000	49770000	1	0	0	0	0
chr19	49800000	49810000	1	0	0	0	0
chr19	50465000	50470000	1	0	0	0	0
chr19	55280000	55290000	2	0	0	0	0
chr19	56160000	56165000	1	0	0	0	0
chr19	57470000	57480000	1	0	0	0	0
chr2	535000	540000	1	0	0	0	0
chr2	3420000	3430000	1	0	0	0	0
chr2	7430000	7440000	1	0	0	0	0
chr2	7690000	7700000	1	0	0	0	0
chr2	7840000	7850000	1	0	0	0	0
chr2	7960000	7970000	1	0	0	0	0
chr2	8140000	8150000	1	0	0	0	0
chr2	9665000	9670000	1	0	0	0	0
chr2	9750000	9755000	1	0	0	0	0
chr2	10075000	10080000	2	0	0	0	0
chr2	10410000	10415000	1	0	0	0	0
chr2	11690000	11695000	1	0	0	0	0
chr2	12990000	13000000	1	0	0	0	0
chr2	14420000	14430000	1	0	0	0	0
chr2	15640000	15650000	1	0	0	0	0
chr2	15940000	15950000	1	0	0	0	0
chr2	18980000	18990000	1	0	0	0	0
chr2	19210000	19220000	1	0	0	0	0
chr2	19965000	19970000	1	0	0	0	0
chr2	20445000	20450000	1	0	0	0	0
chr2	24410000	24430000	2	0	0	0	0
chr2	25210000	25220000	1	0	0	0	0
chr2	25665000	25670000	1	0	0	0	0
chr2	25980000	25990000	1	0	0	0	0
chr2	26500000	26510000	1	0	0	0	0
chr2	26600000	26605000	1	0	0	0	0
chr2	26610000	26620000	1	0	0	0	0
chr2	27795000	27800000	1	0	0	0	0
chr2	28285000	28290000	1	0	0	0	0
chr2	28755000	28760000	1	0	0	0	0
chr2	29830000	29840000	2	0	0	0	0
chr2	30170000	30180000	1	0	0	0	0
chr2	30690000	30700000	1	0	0	0	0
chr2	31870000	31880000	1	0	0	0	0
chr2	32000000	32010000	1	0	0	0	0
chr2	36370000	36375000	1	0	0	0	0
chr2	36440000	36445000	1	0	0	0	0
chr2	36540000	36550000	2	0	0	0	0
chr2	37635000	37640000	1	0	0	0	0
chr2	38580000	38590000	1	0	0	0	0
chr2	39055000	39060000	1	0	0	0	0
chr2	39120000	39130000	2	0	0	0	0
chr2	39390000	39400000	1	0	0	0	0
chr2	39940000	39950000	1	0	0	0	0
chr2	41850000	41860000	1	0	0	0	0
chr2	42230000	42240000	1	0	0	0	0
chr2	42320000	42330000	2	0	0	0	0
chr2	42790000	42800000	1	0	0	0	0
chr2	44945000	44950000	1	0	0	0	0
chr2	46060000	46070000	1	0	0	0	0
chr2	47400000	47405000	1	0	0	0	0
chr2	47800000	47810000	1	0	0	0	0
chr2	48340000	48350000	1	0	0	0	0
chr2	54620000	54630000	1	0	0	0	0
chr2	55960000	55970000	1	0	0	0	0
chr2	56520000	56530000	1	0	0	0	0
chr2	61480000	61485000	1	0	0	0	0
chr2	61660000	61670000	1	0	0	0	0
chr2	63050000	63060000	1	0	0	0	0
chr2	64310000	64320000	1	0	0	0	0
chr2	64630000	64640000	1	0	0	0	0
chr2	64760000	64770000	1	0	0	0	0
chr2	65300000	65310000	1	0	0	0	0
chr2	66450000	66460000	1	0	0	0	0
chr2	67570000	67580000	1	0	0	0	0
chr2	68480000	68490000	1	0	0	0	0
chr2	68580000	68590000	1	0	0	0	0
chr2	68720000	68730000	1	0	0	0	0
chr2	69170000	69180000	1	0	0	0	0
chr2	69740000	69745000	1	0	0	0	0
chr2	70220000	70230000	1	0	0	0	0
chr2	72590000	72600000	1	0	0	0	0
chr2	73065000	73070000	1	0	0	0	0
chr2	75050000	75065000	3	0	0	0	0
chr2	84850000	84860000	1	0	0	0	0
chr2	84870000	84880000	1	0	0	0	0
chr2	84965000	84970000	1	0	0	0	0
chr2	85045000	85050000	1	0	0	0	0
chr2	86365000	86370000	1	0	0	0	0
chr2	88160000	88165000	1	0	0	0	0
chr2	88190000	88200000	1	0	0	0	0
chr2	96290000	96300000	1	0	0	0	0
chr2	98305000	98310000	1	0	0	0	0
chr2	99725000	99730000	1	0	0	0	0
chr2	101520000	101530000	1	0	0	0	0
chr2	101990000	102000000	1	0	0	0	0
chr2	102175000	102190000	2	0	0	0	0
chr2	102610000	102620000	1	0	0	0	0
chr2	102705000	102710000	1	0	0	0	0
chr2	105370000	105390000	2	0	0	0	0
chr2	106630000	106640000	2	0	0	0	0
chr2	108155000	108160000	1	0	0	0	0
chr2	108340000	108350000	1	0	0	0	0
chr2	108390000	108400000	1	0	0	0	0
chr2	112050000	112060000	1	0	0	0	0
chr2	113815000	113820000	1	0	0	0	0
chr2	113940000	113950000	1	0	0	0	0
chr2	114540000	114550000	1	0	0	0	0
chr2	118225000	118230000	1	0	0	0	0
chr2	118495000	118500000	1	0	0	0	0
chr2	119990000	120000000	1	0	0	0	0
chr2	120230000	120240000	1	0	0	0	0
chr2	120510000	120520000	1	0	0	0	0
chr2	120770000	120780000	1	0	0	0	0
chr2	121970000	121975000	1	0	0	0	0
chr2	124010000	124020000	1	0	0	0	0
chr2	127175000	127180000	1	0	0	0	0
chr2	127310000	127320000	1	0	0	0	0
chr2	127640000	127650000	1	0	0	0	0
chr2	130790000	130800000	2	0	0	0	0
chr2	131040000	131050000	1	0	0	0	0
chr2	133555000	133560000	2	0	0	0	0
chr2	142160000	142170000	1	0	0	0	0
chr2	142860000	142870000	1	0	0	0	0
chr2	143945000	143950000	1	0	0	0	0
chr2	144150000	144160000	1	0	0	0	0
chr2	145030000	145040000	1	0	0	0	0
chr2	145410000	145420000	1	0	0	0	0
chr2	146320000	146330000	1	0	0	0	0
chr2	147900000	147910000	1	0	0	0	0
chr2	147940000	147950000	1	0	0	0	0
chr2	147970000	147980000	1	0	0	0	0
chr2	148220000	148230000	1	0	0	0	0
chr2	148500000	148510000	1	0	0	0	0
chr2	149020000	149030000	1	0	0	0	0
chr2	149330000	149340000	1	0	0	0	0
chr2	149460000	149470000	1	0	0	0	0
chr2	149980000	149990000	1	0	0	0	0
chr2	151285000	151290000	1	0	0	0	0
chr2	151410000	151415000	1	0	0	0	0
chr2	152200000	152205000	1	0	0	0	0
chr2	153475000	153480000	1	0	0	0	0
chr2	157500000	157510000	2	0	0	0	0
chr2	157620000	157630000	1	0	0	0	0
chr2	157875000	157880000	1	0	0	0	0
chr2	158600000	158610000	1	0	0	0	0
chr2	158970000	158980000	1	0	0	0	0
chr2	159110000	159130000	2	0	0	0	0
chr2	160220000	160230000	1	0	0	0	0
chr2	160400000	160410000	1	0	0	0	0
chr2	161240000	161250000	1	0	0	0	0
chr2	164830000	164840000	2	0	0	0	0
chr2	164980000	164985000	1	0	0	0	0
chr2	165005000	165020000	2	0	0	0	0
chr2	165470000	165480000	1	0	0	0	0
chr2	165590000	165600000	1	0	0	0	0
chr2	165875000	165880000	1	0	0	0	0
chr2	167940000	167950000	1	0	0	0	0
chr2	168700000	168705000	1	0	0	0	0
chr2	168920000	168925000	1	0	0	0	0
chr2	169470000	169480000	1	0	0	0	0
chr2	171580000	171590000	1	0	0	0	0
chr2	171805000	171810000	1	0	0	0	0
chr2	171980000	171990000	1	0	0	0	0
chr2	172790000	172800000	1	0	0	0	0
chr2	173760000	173770000	1	0	0	0	0
chr2	174140000	174150000	1	0	0	0	0
chr2	175800000	175810000	1	0	0	0	0
chr2	176645000	176650000	1	0	0	0	0
chr2	177390000	177400000	1	0	0	0	0
chr2	177490000	177500000	1	0	0	0	0
chr2	177800000	177810000	1	0	0	0	0
chr2	178280000	178290000	1	0	0	0	0
chr2	179845000	179850000	1	0	0	0	0
chr2	180650000	180660000	1	0	0	0	0
chr2	181070000	181080000	1	0	0	0	0
chr2	181910000	181920000	2	0	0	0	0
chr2	182300000	182310000	1	0	0	0	0
chr2	182790000	182800000	1	0	0	0	0
chr2	186900000	186910000	1	0	0	0	0
chr2	187135000	187140000	1	0	0	0	0
chr2	187290000	187305000	2	0	0	0	0
chr2	188375000	188380000	1	0	0	0	0
chr2	188660000	188670000	1	0	0	0	0
chr2	188985000	189000000	3	0	0	0	0
chr2	189010000	189020000	1	0	0	0	0
chr2	189075000	189080000	1	0	0	0	0
chr2	189670000	189680000	1	0	0	0	0
chr2	190460000	190470000	1	0	0	0	0
chr2	190535000	190540000	1	0	0	0	0
chr2	190645000	190650000	1	0	0	0	0
chr2	190960000	190970000	1	0	0	0	0
chr2	195490000	195500000	1	0	0	0	0
chr2	197120000	197130000	1	0	0	0	0
chr2	197185000	197190000	2	0	0	0	0
chr2	197305000	197310000	1	0	0	0	0
chr2	197500000	197510000	1	0	0	0	0
chr2	198050000	198055000	1	0	0	0	0
chr2	198290000	198295000	1	0	0	0	0
chr2	199300000	199305000	1	0	0	0	0
chr2	199455000	199460000	1	0	0	0	0
chr2	201700000	201710000	1	0	0	0	0
chr2	202295000	202300000	1	0	0	0	0
chr2	203110000	203120000	1	0	0	0	0
chr2	203900000	203910000	1	0	0	0	0
chr2	205200000	205210000	1	0	0	0	0
chr2	205755000	205760000	1	0	0	0	0
chr2	207230000	207240000	1	0	0	0	0
chr2	207310000	207320000	1	0	0	0	0
chr2	212530000	212540000	1	0	0	0	0
chr2	212860000	212870000	1	0	0	0	0
chr2	213225000	213230000	1	0	0	0	0
chr2	214800000	214810000	1	0	0	0	0
chr2	215650000	215660000	1	0	0	0	0
chr2	216140000	216150000	1	0	0	0	0
chr2	216310000	216320000	1	0	0	0	0
chr2	217060000	217070000	1	0	0	0	0
chr2	217890000	217900000	1	0	0	0	0
chr2	218290000	218295000	1	0	0	0	0
chr2	218850000	218860000	1	0	0	0	0
chr2	219140000	219145000	1	0	0	0	0
chr2	219290000	219300000	3	0	0	0	0
chr2	219350000	219360000	1	0	0	0	0
chr2	221070000	221080000	1	0	0	0	0
chr2	222475000	222480000	1	0	0	0	0
chr2	222540000	222545000	1	0	0	0	0
chr2	222610000	222620000	1	0	0	0	0
chr2	222905000	222910000	1	0	0	0	0
chr2	224760000	224765000	1	0	0	0	0
chr2	224800000	224810000	1	0	0	0	0
chr2	225010000	225020000	1	0	0	0	0
chr2	226480000	226485000	1	0	0	0	0
chr2	228320000	228325000	1	0	0	0	0
chr2	230905000	230910000	1	0	0	0	0
chr2	231185000	231190000	1	0	0	0	0
chr2	231515000	231520000	1	0	0	0	0
chr2	231600000	231605000	1	0	0	0	0
chr2	233290000	233300000	1	0	0	0	0
chr2	233830000	233840000	1	0	0	0	0
chr2	233850000	233860000	1	0	0	0	0
chr2	233920000	233930000	1	0	0	0	0
chr2	234280000	234290000	1	0	0	0	0
chr2	234970000	234980000	1	0	0	0	0
chr2	235660000	235670000	2	0	0	0	0
chr2	236760000	236770000	1	0	0	0	0
chr2	237170000	237180000	1	0	0	0	0
chr2	237350000	237360000	1	0	0	0	0
chr2	238465000	238470000	1	0	0	0	0
chr2	238520000	238525000	1	0	0	0	0
chr2	239150000	239160000	1	0	0	0	0
chr2	241090000	241100000	1	0	0	0	0
chr2	241360000	241370000	1	0	0	0	0
chr2	241615000	241620000	1	0	0	0	0
chr2	241665000	241670000	1	0	0	0	0
chr2	241730000	241735000	1	0	0	0	0
chr20	1120000	1130000	1	0	0	0	0
chr20	1200000	1210000	2	0	0	0	0
chr20	1225000	1230000	1	0	0	0	0
chr20	1460000	1470000	1	0	0	0	0
chr20	2100000	2110000	1	0	0	0	0
chr20	2860000	2865000	1	0	0	0	0
chr20	3660000	3670000	1	0	0	0	0
chr20	5550000	5560000	2	0	0	0	0
chr20	7360000	7370000	1	0	0	0	0
chr20	7940000	7950000	2	0	0	0	0
chr20	8290000	8300000	1	0	0	0	0
chr20	9050000	9055000	1	0	0	0	0
chr20	11390000	11400000	1	0	0	0	0
chr20	14050000	14055000	1	0	0	0	0
chr20	16940000	16950000	1	0	0	0	0
chr20	17390000	17400000	1	0	0	0	0
chr20	17430000	17435000	1	0	0	0	0
chr20	17630000	17640000	1	0	0	0	0
chr20	18620000	18630000	1	0	0	0	0
chr20	19815000	19820000	1	0	0	0	0
chr20	21040000	21050000	1	0	0	0	0
chr20	23350000	23360000	1	0	0	0	0
chr20	24300000	24305000	1	0	0	0	0
chr20	24470000	24480000	1	0	0	0	0
chr20	25270000	25280000	1	0	0	0	0
chr20	33010000	33015000	1	0	0	0	0
chr20	33450000	33455000	1	0	0	0	0
chr20	34410000	34420000	1	0	0	0	0
chr20	35480000	35490000	1	0	0	0	0
chr20	35900000	35910000	1	0	0	0	0
chr20	36275000	36280000	1	0	0	0	0
chr20	36790000	36795000	1	0	0	0	0
chr20	37760000	37770000	1	0	0	0	0
chr20	38410000	38420000	1	0	0	0	0
chr20	39110000	39120000	3	0	0	0	0
chr20	40985000	40990000	1	0	0	0	0
chr20	44615000	44620000	2	0	0	0	0
chr20	45100000	45110000	1	0	0	0	0
chr20	45340000	45350000	1	0	0	0	0
chr20	45945000	45950000	1	0	0	0	0
chr20	46010000	46020000	1	0	0	0	0
chr20	46890000	46900000	1	0	0	0	0
chr20	47520000	47525000	1	0	0	0	0
chr20	50060000	50065000	1	0	0	0	0
chr20	50080000	50090000	1	0	0	0	0
chr20	50110000	50120000	2	0	0	0	0
chr20	50630000	50640000	1	0	0	0	0
chr20	50720000	50730000	1	0	0	0	0
chr20	51610000	51620000	1	0	0	0	0
chr20	52190000	52200000	1	0	0	0	0
chr20	53900000	53905000	1	0	0	0	0
chr20	53910000	53920000	1	0	0	0	0
chr20	56475000	56480000	1	0	0	0	0
chr20	57600000	57605000	1	0	0	0	0
chr20	58170000	58180000	1	0	0	0	0
chr20	58445000	58450000	1	0	0	0	0
chr20	58850000	58860000	2	0	0	0	0
chr20	59050000	59055000	1	0	0	0	0
chr20	60310000	60315000	1	0	0	0	0
chr20	60510000	60520000	1	0	0	0	0
chr20	62130000	62135000	1	0	0	0	0
chr20	62380000	62385000	1	0	0	0	0
chr20	63305000	63310000	1	0	0	0	0
chr20	63685000	63690000	1	0	0	0	0
chr20	63695000	63700000	1	0	0	0	0
chr20	64050000	64060000	1	0	0	0	0
chr20	64115000	64120000	1	0	0	0	0
chr21	15610000	15620000	1	0	0	0	0
chr21	17400000	17410000	1	0	0	0	0
chr21	17570000	17580000	1	0	0	0	0
chr21	20960000	20970000	1	0	0	0	0
chr21	21360000	21365000	1	0	0	0	0
chr21	25300000	25310000	1	0	0	0	0
chr21	25420000	25430000	1	0	0	0	0
chr21	25700000	25705000	1	0	0	0	0
chr21	26180000	26190000	1	0	0	0	0
chr21	26880000	26885000	1	0	0	0	0
chr21	27110000	27120000	1	0	0	0	0
chr21	28615000	28620000	1	0	0	0	0
chr21	29345000	29350000	1	0	0	0	0
chr21	29490000	29500000	2	0	0	0	0
chr21	31585000	31590000	1	0	0	0	0
chr21	31595000	31600000	1	0	0	0	0
chr21	31770000	31780000	1	0	0	0	0
chr21	32515000	32520000	1	0	0	0	0
chr21	32565000	32570000	1	0	0	0	0
chr21	33975000	33980000	1	0	0	0	0
chr21	34620000	34630000	1	0	0	0	0
chr21	35055000	35060000	1	0	0	0	0
chr21	35135000	35140000	1	0	0	0	0
chr21	35640000	35650000	1	0	0	0	0
chr21	36135000	36140000	1	0	0	0	0
chr21	36150000	36155000	1	0	0	0	0
chr21	36740000	36745000	1	0	0	0	0
chr21	37230000	37240000	1	0	0	0	0
chr21	37255000	37260000	1	0	0	0	0
chr21	37365000	37370000	1	0	0	0	0
chr21	37570000	37580000	1	0	0	0	0
chr21	37750000	37765000	2	0	0	0	0
chr21	38125000	38130000	1	0	0	0	0
chr21	38225000	38230000	1	0	0	0	0
chr21	38910000	38920000	1	0	0	0	0
chr21	38980000	38990000	1	0	0	0	0
chr21	39770000	39780000	1	0	0	0	0
chr21	40470000	40480000	2	0	0	0	0
chr21	40640000	40650000	1	0	0	0	0
chr21	41455000	41460000	1	0	0	0	0
chr21	41590000	41600000	1	0	0	0	0
chr21	41680000	41685000	1	0	0	0	0
chr21	41940000	41945000	1	0	0	0	0
chr21	42820000	42830000	1	0	0	0	0
chr21	43630000	43640000	1	0	0	0	0
chr21	43810000	43820000	2	0	0	0	0
chr21	45540000	45545000	1	0	0	0	0
chr21	46215000	46220000	1	0	0	0	0
chr22	17080000	17085000	1	0	0	0	0
chr22	17155000	17160000	1	0	0	0	0
chr22	17790000	17800000	1	0	0	0	0
chr22	19350000	19355000	1	0	0	0	0
chr22	19380000	19390000	1	0	0	0	0
chr22	19710000	19720000	1	0	0	0	0
chr22	19970000	19975000	1	0	0	0	0
chr22	20105000	20110000	1	0	0	0	0
chr22	20430000	20435000	1	0	0	0	0
chr22	20565000	20570000	1	0	0	0	0
chr22	21755000	21760000	1	0	0	0	0
chr22	21770000	21780000	1	0	0	0	0
chr22	21860000	21870000	3	0	0	0	0
chr22	22350000	22355000	1	0	0	0	0
chr22	22425000	22430000	1	0	0	0	0
chr22	22750000	22760000	1	0	0	0	0
chr22	22870000	22875000	1	0	0	0	0
chr22	23155000	23160000	1	0	0	0	0
chr22	23265000	23270000	1	0	0	0	0
chr22	25190000	25200000	1	0	0	0	0
chr22	26370000	26380000	1	0	0	0	0
chr22	26490000	26500000	1	0	0	0	0
chr22	30380000	30385000	2	0	0	0	0
chr22	30450000	30460000	1	0	0	0	0
chr22	30635000	30640000	2	0	0	0	0
chr22	31100000	31110000	1	0	0	0	0
chr22	31450000	31460000	1	0	0	0	0
chr22	32460000	32470000	1	0	0	0	0
chr22	35760000	35770000	1	0	0	0	0
chr22	35935000	35940000	1	0	0	0	0
chr22	36145000	36150000	1	0	0	0	0
chr22	36225000	36230000	1	0	0	0	0
chr22	36265000	36270000	1	0	0	0	0
chr22	36280000	36290000	1	0	0	0	0
chr22	36325000	36330000	1	0	0	0	0
chr22	36765000	36770000	1	0	0	0	0
chr22	36850000	36855000	1	0	0	0	0
chr22	36860000	36870000	2	0	0	0	0
chr22	37170000	37175000	1	0	0	0	0
chr22	37270000	37275000	1	0	0	0	0
chr22	37930000	37935000	1	0	0	0	0
chr22	38070000	38080000	1	0	0	0	0
chr22	38780000	38785000	1	0	0	0	0
chr22	38850000	38855000	1	0	0	0	0
chr22	39510000	39520000	2	0	0	0	0
chr22	39620000	39630000	1	0	0	0	0
chr22	39810000	39820000	1	0	0	0	0
chr22	41120000	41130000	1	0	0	0	0
chr22	41240000	41250000	1	0	0	0	0
chr22	41820000	41830000	2	0	0	0	0
chr22	42110000	42120000	1	0	0	0	0
chr22	42790000	42800000	1	0	0	0	0
chr22	43180000	43190000	1	0	0	0	0
chr22	44440000	44450000	1	0	0	0	0
chr22	44990000	44995000	1	0	0	0	0
chr22	45080000	45085000	2	0	0	0	0
chr22	45450000	45455000	1	0	0	0	0
chr22	45855000	45860000	1	0	0	0	0
chr22	46145000	46150000	1	0	0	0	0
chr22	46295000	46300000	1	0	0	0	0
chr22	46350000	46360000	1	0	0	0	0
chr22	46665000	46670000	1	0	0	0	0
chr22	50460000	50470000	1	0	0	0	0
chr22	50600000	50610000	1	0	0	0	0
chr3	4330000	4340000	1	0	0	0	0
chr3	4970000	4980000	1	0	0	0	0
chr3	8750000	8760000	2	0	0	0	0
chr3	8835000	8840000	1	0	0	0	0
chr3	8885000	8890000	1	0	0	0	0
chr3	8940000	8950000	1	0	0	0	0
chr3	9855000	9860000	1	0	0	0	0
chr3	9930000	9940000	1	0	0	0	0
chr3	10280000	10290000	1	0	0	0	0
chr3	10690000	10700000	1	0	0	0	0
chr3	11210000	11220000	1	0	0	0	0
chr3	12300000	12310000	1	0	0	0	0
chr3	14680000	14685000	1	0	0	0	0
chr3	15430000	15440000	1	0	0	0	0
chr3	16885000	16890000	1	0	0	0	0
chr3	17220000	17230000	3	0	0	0	0
chr3	17845000	17850000	1	0	0	0	0
chr3	17980000	17990000	1	0	0	0	0
chr3	20650000	20660000	1	0	0	0	0
chr3	21545000	21550000	1	0	0	0	0
chr3	24000000	24010000	2	0	0	0	0
chr3	24080000	24090000	1	0	0	0	0
chr3	25450000	25460000	1	0	0	0	0
chr3	25840000	25850000	1	0	0	0	0
chr3	27620000	27630000	1	0	0	0	0
chr3	30930000	30940000	1	0	0	0	0
chr3	31075000	31080000	1	0	0	0	0
chr3	31340000	31350000	1	0	0	0	0
chr3	31540000	31550000	1	0	0	0	0
chr3	36855000	36860000	1	0	0	0	0
chr3	39100000	39105000	1	0	0	0	0
chr3	39425000	39430000	1	0	0	0	0
chr3	42015000	42020000	1	0	0	0	0
chr3	42185000	42190000	1	0	0	0	0
chr3	43755000	43760000	1	0	0	0	0
chr3	44615000	44620000	1	0	0	0	0
chr3	45125000	45130000	1	0	0	0	0
chr3	45340000	45350000	1	0	0	0	0
chr3	45770000	45780000	1	0	0	0	0
chr3	46900000	46905000	1	0	0	0	0
chr3	47650000	47660000	1	0	0	0	0
chr3	47850000	47855000	2	0	0	0	0
chr3	48280000	48290000	1	0	0	0	0
chr3	49455000	49460000	1	0	0	0	0
chr3	49645000	49650000	1	0	0	0	0
chr3	52055000	52060000	1	0	0	0	0
chr3	52840000	52845000	1	0	0	0	0
chr3	53340000	53350000	1	0	0	0	0
chr3	55460000	55465000	1	0	0	0	0
chr3	58050000	58055000	1	0	0	0	0
chr3	62030000	62040000	1	0	0	0	0
chr3	63830000	63840000	1	0	0	0	0
chr3	64150000	64160000	2	0	0	0	0
chr3	64215000	64220000	1	0	0	0	0
chr3	64225000	64230000	1	0	0	0	0
chr3	64330000	64335000	1	0	0	0	0
chr3	67360000	67370000	1	0	0	0	0
chr3	67650000	67660000	1	0	0	0	0
chr3	71060000	71070000	1	0	0	0	0
chr3	73760000	73770000	1	0	0	0	0
chr3	74630000	74640000	1	0	0	0	0
chr3	77850000	77860000	1	0	0	0	0
chr3	87260000	87280000	2	0	0	0	0
chr3	89090000	89100000	1	0	0	0	0
chr3	97795000	97800000	1	0	0	0	0
chr3	98700000	98710000	1	0	0	0	0
chr3	99530000	99535000	1	0	0	0	0
chr3	100070000	100080000	1	0	0	0	0
chr3	100730000	100740000	1	0	0	0	0
chr3	100750000	100760000	2	0	0	0	0
chr3	100870000	100880000	2	0	0	0	0
chr3	101030000	101040000	1	0	0	0	0
chr3	101220000	101230000	1	0	0	0	0
chr3	101630000	101640000	1	0	0	0	0
chr3	101800000	101805000	1	0	0	0	0
chr3	101810000	101815000	1	0	0	0	0
chr3	101940000	101945000	1	0	0	0	0
chr3	102085000	102090000	2	0	0	0	0
chr3	102180000	102185000	1	0	0	0	0
chr3	104760000	104770000	1	0	0	0	0
chr3	104880000	104890000	1	0	0	0	0
chr3	105385000	105390000	1	0	0	0	0
chr3	106190000	106200000	1	0	0	0	0
chr3	106820000	106825000	1	0	0	0	0
chr3	108210000	108220000	1	0	0	0	0
chr3	110525000	110530000	1	0	0	0	0
chr3	110820000	110830000	1	0	0	0	0
chr3	111320000	111330000	1	0	0	0	0
chr3	111690000	111695000	1	0	0	0	0
chr3	111945000	111950000	1	0	0	0	0
chr3	114070000	114080000	1	0	0	0	0
chr3	114380000	114390000	1	0	0	0	0
chr3	114620000	114630000	1	0	0	0	0
chr3	115170000	115180000	1	0	0	0	0
chr3	117540000	117550000	1	0	0	0	0
[truncated: 20,682 more rows]

## Sheet: Figure5c
FA-DpnII_chrom	FA-DpnII_start	FA-DpnII_end	FA-DpnII_#ofloops	FA+DSG-MNase_chrom	FA+DSG-MNase_start	FA+DSG-MNase_end	FA+DSG-MNase_#ofloops
chr1	2560000	2570000	1	0	0	0	0
chr1	5905000	5910000	1	0	0	0	0
chr1	6110000	6115000	1	0	0	0	0
chr1	6420000	6430000	1	0	0	0	0
chr1	6700000	6710000	1	0	0	0	0
chr1	6910000	6920000	1	0	0	0	0
chr1	8665000	8670000	1	0	0	0	0
chr1	9500000	9505000	1	0	0	0	0
chr1	10530000	10535000	1	0	0	0	0
chr1	11235000	11240000	1	0	0	0	0
chr1	11395000	11400000	1	0	0	0	0
chr1	11495000	11500000	1	0	0	0	0
chr1	11680000	11690000	1	0	0	0	0
chr1	11840000	11845000	1	0	0	0	0
chr1	13790000	13810000	2	0	0	0	0
chr1	15020000	15025000	1	0	0	0	0
chr1	15420000	15430000	2	0	0	0	0
chr1	15580000	15585000	1	0	0	0	0
chr1	15645000	15650000	1	0	0	0	0
chr1	16010000	16015000	1	0	0	0	0
chr1	16180000	16185000	2	0	0	0	0
chr1	17115000	17120000	2	0	0	0	0
chr1	17830000	17840000	2	0	0	0	0
chr1	19385000	19390000	1	0	0	0	0
chr1	19800000	19805000	1	0	0	0	0
chr1	19910000	19915000	1	0	0	0	0
chr1	19920000	19930000	2	0	0	0	0
chr1	19970000	19975000	1	0	0	0	0
chr1	20090000	20100000	1	0	0	0	0
chr1	20140000	20145000	1	0	0	0	0
chr1	20570000	20575000	1	0	0	0	0
chr1	20650000	20660000	1	0	0	0	0
chr1	20850000	20860000	1	0	0	0	0
chr1	21340000	21345000	1	0	0	0	0
chr1	22110000	22120000	2	0	0	0	0
chr1	23260000	23270000	2	0	0	0	0
chr1	23775000	23780000	1	0	0	0	0
chr1	24060000	24070000	1	0	0	0	0
chr1	24690000	24700000	1	0	0	0	0
chr1	24850000	24860000	2	0	0	0	0
chr1	25030000	25035000	1	0	0	0	0
chr1	26040000	26050000	1	0	0	0	0
chr1	27530000	27540000	1	0	0	0	0
chr1	27860000	27870000	3	0	0	0	0
chr1	27970000	27975000	1	0	0	0	0
chr1	28190000	28200000	2	0	0	0	0
chr1	28210000	28220000	1	0	0	0	0
chr1	28500000	28510000	2	0	0	0	0
chr1	28655000	28660000	1	0	0	0	0
chr1	28865000	28870000	1	0	0	0	0
chr1	29195000	29200000	2	0	0	0	0
chr1	29900000	29910000	1	0	0	0	0
chr1	30785000	30790000	1	0	0	0	0
chr1	31705000	31710000	1	0	0	0	0
chr1	33100000	33110000	1	0	0	0	0
chr1	33120000	33130000	1	0	0	0	0
chr1	35190000	35195000	1	0	0	0	0
chr1	36105000	36110000	1	0	0	0	0
chr1	36330000	36340000	1	0	0	0	0
chr1	36345000	36350000	1	0	0	0	0
chr1	37450000	37455000	1	0	0	0	0
chr1	37675000	37680000	1	0	0	0	0
chr1	38050000	38055000	1	0	0	0	0
chr1	38860000	38865000	1	0	0	0	0
chr1	39265000	39270000	2	0	0	0	0
chr1	39400000	39410000	1	0	0	0	0
chr1	39925000	39930000	1	0	0	0	0
chr1	40620000	40625000	1	0	0	0	0
chr1	41270000	41280000	2	0	0	0	0
chr1	42160000	42170000	1	0	0	0	0
chr1	42180000	42190000	1	0	0	0	0
chr1	42320000	42330000	1	0	0	0	0
chr1	43050000	43060000	2	0	0	0	0
chr1	43360000	43365000	1	0	0	0	0
chr1	43990000	44000000	1	0	0	0	0
chr1	44100000	44110000	1	0	0	0	0
chr1	44590000	44595000	2	0	0	0	0
chr1	44610000	44620000	1	0	0	0	0
chr1	50370000	50380000	3	0	0	0	0
chr1	50600000	50605000	1	0	0	0	0
chr1	51090000	51095000	1	0	0	0	0
chr1	51630000	51635000	1	0	0	0	0
chr1	51770000	51775000	1	0	0	0	0
chr1	51990000	52000000	2	0	0	0	0
chr1	52140000	52150000	1	0	0	0	0
chr1	52350000	52360000	1	0	0	0	0
chr1	52665000	52670000	1	0	0	0	0
chr1	52900000	52905000	1	0	0	0	0
chr1	54790000	54795000	1	0	0	0	0
chr1	54850000	54855000	1	0	0	0	0
chr1	54925000	54930000	1	0	0	0	0
chr1	55010000	55020000	1	0	0	0	0
chr1	56810000	56815000	1	0	0	0	0
chr1	57470000	57480000	1	0	0	0	0
chr1	59030000	59040000	1	0	0	0	0
chr1	61180000	61190000	1	0	0	0	0
chr1	61440000	61450000	2	0	0	0	0
chr1	61600000	61610000	1	0	0	0	0
chr1	62850000	62860000	1	0	0	0	0
chr1	63430000	63440000	1	0	0	0	0
chr1	64165000	64170000	1	0	0	0	0
chr1	64690000	64700000	1	0	0	0	0
chr1	67225000	67230000	1	0	0	0	0
chr1	67570000	67575000	1	0	0	0	0
chr1	68220000	68230000	1	0	0	0	0
chr1	70220000	70230000	1	0	0	0	0
chr1	76325000	76330000	1	0	0	0	0
chr1	77310000	77320000	1	0	0	0	0
chr1	77960000	77965000	1	0	0	0	0
chr1	79900000	79910000	1	0	0	0	0
chr1	83920000	83930000	4	0	0	0	0
chr1	85190000	85200000	1	0	0	0	0
chr1	85710000	85720000	1	0	0	0	0
chr1	85840000	85850000	1	0	0	0	0
chr1	86970000	86975000	1	0	0	0	0
chr1	87700000	87710000	1	0	0	0	0
chr1	87960000	87970000	1	0	0	0	0
chr1	88050000	88060000	3	0	0	0	0
chr1	89000000	89010000	1	0	0	0	0
chr1	89120000	89130000	1	0	0	0	0
chr1	90100000	90110000	1	0	0	0	0
chr1	90725000	90730000	1	0	0	0	0
chr1	92995000	93000000	1	0	0	0	0
chr1	93900000	93905000	1	0	0	0	0
chr1	98025000	98030000	1	0	0	0	0
chr1	98860000	98870000	1	0	0	0	0
chr1	99080000	99090000	1	0	0	0	0
chr1	99520000	99530000	1	0	0	0	0
chr1	100280000	100290000	1	0	0	0	0
chr1	102980000	102990000	1	0	0	0	0
chr1	107980000	107990000	1	0	0	0	0
chr1	108100000	108110000	1	0	0	0	0
chr1	108830000	108835000	1	0	0	0	0
chr1	109920000	109925000	1	0	0	0	0
chr1	111320000	111330000	1	0	0	0	0
chr1	111755000	111760000	1	0	0	0	0
chr1	112460000	112465000	1	0	0	0	0
chr1	113530000	113540000	1	0	0	0	0
chr1	113690000	113700000	1	0	0	0	0
chr1	114415000	114420000	1	0	0	0	0
chr1	114570000	114580000	1	0	0	0	0
chr1	117275000	117280000	1	0	0	0	0
chr1	117525000	117530000	1	0	0	0	0
chr1	119470000	119480000	1	0	0	0	0
chr1	119660000	119670000	1	0	0	0	0
chr1	150830000	150835000	1	0	0	0	0
chr1	150915000	150920000	1	0	0	0	0
chr1	151000000	151010000	1	0	0	0	0
chr1	151435000	151440000	1	0	0	0	0
chr1	151580000	151590000	1	0	0	0	0
chr1	151910000	151920000	1	0	0	0	0
chr1	152120000	152125000	1	0	0	0	0
chr1	152440000	152450000	1	0	0	0	0
chr1	153530000	153540000	2	0	0	0	0
chr1	153960000	153970000	1	0	0	0	0
chr1	154320000	154330000	1	0	0	0	0
chr1	154345000	154350000	1	0	0	0	0
chr1	154465000	154470000	1	0	0	0	0
chr1	154960000	154970000	1	0	0	0	0
chr1	155245000	155250000	1	0	0	0	0
chr1	155940000	155945000	1	0	0	0	0
chr1	156070000	156075000	1	0	0	0	0
chr1	156210000	156215000	1	0	0	0	0
chr1	156220000	156225000	1	0	0	0	0
chr1	156230000	156240000	1	0	0	0	0
chr1	156430000	156440000	1	0	0	0	0
chr1	156450000	156455000	1	0	0	0	0
chr1	156600000	156605000	1	0	0	0	0
chr1	157880000	157890000	1	0	0	0	0
chr1	159580000	159590000	1	0	0	0	0
chr1	159900000	159910000	1	0	0	0	0
chr1	160020000	160030000	1	0	0	0	0
chr1	161375000	161380000	1	0	0	0	0
chr1	162360000	162370000	1	0	0	0	0
chr1	162385000	162390000	1	0	0	0	0
chr1	162580000	162600000	2	0	0	0	0
chr1	162990000	163000000	1	0	0	0	0
chr1	163800000	163810000	1	0	0	0	0
chr1	164770000	164775000	1	0	0	0	0
chr1	167425000	167430000	1	0	0	0	0
chr1	169940000	169950000	1	0	0	0	0
chr1	170750000	170760000	1	0	0	0	0
chr1	170970000	170980000	1	0	0	0	0
chr1	172390000	172395000	1	0	0	0	0
chr1	172520000	172525000	1	0	0	0	0
chr1	173110000	173120000	1	0	0	0	0
chr1	174060000	174070000	1	0	0	0	0
chr1	175320000	175330000	1	0	0	0	0
chr1	177930000	177940000	1	0	0	0	0
chr1	178640000	178650000	1	0	0	0	0
chr1	178780000	178790000	1	0	0	0	0
chr1	180620000	180630000	2	0	0	0	0
chr1	180850000	180860000	1	0	0	0	0
chr1	182380000	182385000	1	0	0	0	0
chr1	183520000	183530000	1	0	0	0	0
chr1	184680000	184690000	1	0	0	0	0
chr1	185290000	185310000	2	0	0	0	0
chr1	186320000	186330000	1	0	0	0	0
chr1	186900000	186910000	1	0	0	0	0
chr1	193110000	193120000	1	0	0	0	0
chr1	194880000	194890000	1	0	0	0	0
chr1	195120000	195130000	1	0	0	0	0
chr1	196310000	196315000	1	0	0	0	0
chr1	196360000	196365000	1	0	0	0	0
chr1	198330000	198340000	1	0	0	0	0
chr1	200250000	200260000	1	0	0	0	0
chr1	200300000	200310000	1	0	0	0	0
chr1	200560000	200570000	1	0	0	0	0
chr1	200805000	200810000	1	0	0	0	0
chr1	200820000	200830000	1	0	0	0	0
chr1	200960000	200970000	1	0	0	0	0
chr1	201890000	201895000	2	0	0	0	0
chr1	202010000	202015000	1	0	0	0	0
chr1	202110000	202115000	1	0	0	0	0
chr1	202120000	202125000	1	0	0	0	0
chr1	202200000	202210000	1	0	0	0	0
chr1	202990000	202995000	1	0	0	0	0
chr1	203690000	203695000	1	0	0	0	0
chr1	204150000	204160000	2	0	0	0	0
chr1	204260000	204270000	1	0	0	0	0
chr1	205320000	205330000	2	0	0	0	0
chr1	205355000	205360000	1	0	0	0	0
chr1	205480000	205485000	1	0	0	0	0
chr1	205585000	205590000	1	0	0	0	0
chr1	206090000	206100000	2	0	0	0	0
chr1	206480000	206490000	3	0	0	0	0
chr1	208135000	208140000	1	0	0	0	0
chr1	208640000	208650000	1	0	0	0	0
chr1	209850000	209860000	3	0	0	0	0
chr1	210010000	210020000	1	0	0	0	0
chr1	210300000	210305000	1	0	0	0	0
chr1	210450000	210460000	2	0	0	0	0
chr1	210570000	210580000	2	0	0	0	0
chr1	211270000	211280000	1	0	0	0	0
chr1	212310000	212320000	1	0	0	0	0
chr1	212480000	212490000	1	0	0	0	0
chr1	214380000	214390000	1	0	0	0	0
chr1	215410000	215420000	1	0	0	0	0
chr1	215500000	215510000	1	0	0	0	0
chr1	216210000	216220000	2	0	0	0	0
chr1	218320000	218330000	1	0	0	0	0
chr1	219180000	219190000	1	0	0	0	0
chr1	219380000	219390000	1	0	0	0	0
chr1	220280000	220290000	1	0	0	0	0
chr1	222900000	222910000	1	0	0	0	0
chr1	223665000	223670000	1	0	0	0	0
chr1	224170000	224180000	1	0	0	0	0
chr1	224320000	224325000	1	0	0	0	0
chr1	224620000	224625000	1	0	0	0	0
chr1	224910000	224920000	1	0	0	0	0
chr1	225905000	225910000	1	0	0	0	0
chr1	226410000	226420000	1	0	0	0	0
chr1	226970000	226980000	1	0	0	0	0
chr1	228140000	228150000	1	0	0	0	0
chr1	229450000	229460000	1	0	0	0	0
chr1	230920000	230930000	2	0	0	0	0
chr1	234730000	234735000	1	0	0	0	0
chr1	235950000	235960000	1	0	0	0	0
chr1	236535000	236540000	1	0	0	0	0
chr1	236590000	236600000	1	0	0	0	0
chr1	236800000	236810000	1	0	0	0	0
chr1	239400000	239405000	1	0	0	0	0
chr1	239980000	239990000	1	0	0	0	0
chr1	240410000	240420000	1	0	0	0	0
chr1	240850000	240860000	1	0	0	0	0
chr1	241520000	241525000	1	0	0	0	0
chr1	243250000	243255000	1	0	0	0	0
chr1	243925000	243930000	1	0	0	0	0
chr1	244030000	244040000	1	0	0	0	0
chr1	244965000	244970000	1	0	0	0	0
chr1	245370000	245380000	1	0	0	0	0
chr1	245980000	245990000	1	0	0	0	0
chr1	246270000	246280000	2	0	0	0	0
chr10	270000	280000	1	0	0	0	0
chr10	505000	510000	1	0	0	0	0
chr10	2930000	2935000	1	0	0	0	0
chr10	3440000	3450000	1	0	0	0	0
chr10	4370000	4380000	1	0	0	0	0
chr10	4640000	4645000	1	0	0	0	0
chr10	6640000	6650000	1	0	0	0	0
chr10	7530000	7535000	1	0	0	0	0
chr10	12330000	12340000	2	0	0	0	0
chr10	13090000	13100000	1	0	0	0	0
chr10	13605000	13610000	1	0	0	0	0
chr10	13700000	13705000	1	0	0	0	0
chr10	14180000	14190000	2	0	0	0	0
chr10	14400000	14405000	1	0	0	0	0
chr10	14465000	14470000	1	0	0	0	0
chr10	14500000	14510000	1	0	0	0	0
chr10	14540000	14545000	1	0	0	0	0
chr10	15825000	15830000	2	0	0	0	0
chr10	15880000	15890000	1	0	0	0	0
chr10	16520000	16530000	1	0	0	0	0
chr10	16780000	16790000	1	0	0	0	0
chr10	16845000	16850000	1	0	0	0	0
chr10	17425000	17430000	1	0	0	0	0
chr10	17865000	17870000	1	0	0	0	0
chr10	21940000	21950000	1	0	0	0	0
chr10	24440000	24450000	1	0	0	0	0
chr10	24870000	24880000	1	0	0	0	0
chr10	25060000	25070000	3	0	0	0	0
chr10	26700000	26710000	1	0	0	0	0
chr10	26775000	26780000	1	0	0	0	0
chr10	26855000	26860000	1	0	0	0	0
chr10	27750000	27760000	1	0	0	0	0
chr10	28420000	28430000	1	0	0	0	0
chr10	28590000	28600000	1	0	0	0	0
chr10	28665000	28670000	2	0	0	0	0
chr10	29315000	29320000	1	0	0	0	0
chr10	29565000	29570000	1	0	0	0	0
chr10	30370000	30380000	1	0	0	0	0
chr10	30605000	30610000	1	0	0	0	0
chr10	30655000	30660000	1	0	0	0	0
chr10	31135000	31140000	1	0	0	0	0
chr10	32040000	32050000	1	0	0	0	0
chr10	33145000	33150000	1	0	0	0	0
chr10	33170000	33180000	1	0	0	0	0
chr10	33640000	33650000	1	0	0	0	0
chr10	33970000	33980000	1	0	0	0	0
chr10	34250000	34260000	1	0	0	0	0
chr10	34400000	34410000	1	0	0	0	0
chr10	34680000	34690000	1	0	0	0	0
chr10	35920000	35930000	1	0	0	0	0
chr10	43385000	43390000	1	0	0	0	0
chr10	43795000	43800000	1	0	0	0	0
chr10	44060000	44070000	1	0	0	0	0
chr10	46270000	46280000	1	0	0	0	0
chr10	47040000	47045000	1	0	0	0	0
chr10	47305000	47310000	1	0	0	0	0
chr10	48520000	48530000	1	0	0	0	0
chr10	48970000	48980000	2	0	0	0	0
chr10	49390000	49400000	1	0	0	0	0
chr10	52780000	52785000	1	0	0	0	0
chr10	58180000	58190000	2	0	0	0	0
chr10	59080000	59090000	1	0	0	0	0
chr10	59170000	59180000	2	0	0	0	0
chr10	60045000	60050000	1	0	0	0	0
chr10	60100000	60110000	4	0	0	0	0
chr10	60940000	60950000	1	0	0	0	0
chr10	63455000	63460000	1	0	0	0	0
chr10	63555000	63560000	1	0	0	0	0
chr10	67860000	67870000	1	0	0	0	0
chr10	68360000	68370000	1	0	0	0	0
chr10	69385000	69390000	1	0	0	0	0
chr10	69650000	69660000	1	0	0	0	0
chr10	70130000	70140000	1	0	0	0	0
chr10	70150000	70155000	1	0	0	0	0
chr10	70375000	70380000	1	0	0	0	0
chr10	70525000	70530000	1	0	0	0	0
chr10	70620000	70630000	1	0	0	0	0
chr10	70810000	70815000	1	0	0	0	0
chr10	71200000	71205000	1	0	0	0	0
chr10	72255000	72260000	1	0	0	0	0
chr10	73855000	73860000	1	0	0	0	0
chr10	74140000	74150000	2	0	0	0	0
chr10	74530000	74540000	1	0	0	0	0
chr10	74840000	74850000	1	0	0	0	0
chr10	76080000	76090000	1	0	0	0	0
chr10	77260000	77270000	1	0	0	0	0
chr10	77520000	77525000	1	0	0	0	0
chr10	77860000	77865000	1	0	0	0	0
chr10	78530000	78540000	1	0	0	0	0
chr10	80160000	80170000	1	0	0	0	0
chr10	80515000	80520000	1	0	0	0	0
chr10	84140000	84145000	1	0	0	0	0
chr10	86700000	86705000	1	0	0	0	0
chr10	86900000	86910000	2	0	0	0	0
chr10	88260000	88270000	1	0	0	0	0
chr10	88530000	88540000	1	0	0	0	0
chr10	88980000	88985000	1	0	0	0	0
chr10	89390000	89400000	1	0	0	0	0
chr10	89690000	89700000	1	0	0	0	0
chr10	90850000	90860000	1	0	0	0	0
chr10	90865000	90870000	2	0	0	0	0
chr10	90880000	90890000	1	0	0	0	0
chr10	92075000	92080000	1	0	0	0	0
chr10	92295000	92300000	1	0	0	0	0
chr10	92520000	92525000	1	0	0	0	0
chr10	93060000	93070000	2	0	0	0	0
chr10	93290000	93300000	2	0	0	0	0
chr10	93360000	93370000	1	0	0	0	0
chr10	94325000	94330000	1	0	0	0	0
chr10	94350000	94360000	1	0	0	0	0
chr10	95435000	95440000	1	0	0	0	0
chr10	96020000	96030000	1	0	0	0	0
chr10	96125000	96130000	1	0	0	0	0
chr10	97760000	97770000	1	0	0	0	0
chr10	98155000	98160000	1	0	0	0	0
chr10	98165000	98170000	1	0	0	0	0
chr10	98235000	98240000	1	0	0	0	0
chr10	98265000	98270000	1	0	0	0	0
chr10	99035000	99040000	1	0	0	0	0
chr10	99230000	99240000	1	0	0	0	0
chr10	99280000	99285000	1	0	0	0	0
chr10	99455000	99460000	1	0	0	0	0
chr10	100660000	100670000	1	0	0	0	0
chr10	101890000	101895000	1	0	0	0	0
chr10	102170000	102175000	1	0	0	0	0
chr10	102480000	102485000	1	0	0	0	0
chr10	102590000	102600000	2	0	0	0	0
chr10	102740000	102750000	1	0	0	0	0
chr10	103260000	103270000	1	0	0	0	0
chr10	103420000	103425000	1	0	0	0	0
chr10	103440000	103450000	1	0	0	0	0
chr10	110880000	110890000	3	0	0	0	0
chr10	112170000	112180000	2	0	0	0	0
chr10	114445000	114450000	1	0	0	0	0
chr10	114620000	114625000	1	0	0	0	0
chr10	115430000	115440000	1	0	0	0	0
chr10	115950000	115955000	1	0	0	0	0
chr10	116685000	116690000	2	0	0	0	0
chr10	116805000	116810000	1	0	0	0	0
chr10	117225000	117230000	1	0	0	0	0
chr10	119450000	119455000	1	0	0	0	0
chr10	119615000	119620000	1	0	0	0	0
chr10	122345000	122350000	1	0	0	0	0
chr10	123760000	123770000	1	0	0	0	0
chr10	124520000	124530000	1	0	0	0	0
chr10	124540000	124550000	3	0	0	0	0
chr10	126055000	126060000	1	0	0	0	0
chr10	126395000	126400000	1	0	0	0	0
chr10	128690000	128700000	1	0	0	0	0
chr10	132145000	132150000	1	0	0	0	0
chr10	132345000	132350000	1	0	0	0	0
chr10	132630000	132635000	3	0	0	0	0
chr10	133510000	133520000	1	0	0	0	0
chr11	870000	880000	1	0	0	0	0
chr11	1850000	1860000	1	0	0	0	0
chr11	2140000	2150000	1	0	0	0	0
chr11	2290000	2300000	2	0	0	0	0
chr11	2400000	2410000	1	0	0	0	0
chr11	3010000	3020000	1	0	0	0	0
chr11	4065000	4070000	1	0	0	0	0
chr11	4640000	4650000	1	0	0	0	0
chr11	6610000	6615000	1	0	0	0	0
chr11	8805000	8810000	1	0	0	0	0
chr11	10560000	10565000	1	0	0	0	0
chr11	11420000	11430000	1	0	0	0	0
chr11	11900000	11910000	1	0	0	0	0
chr11	12175000	12180000	1	0	0	0	0
chr11	12510000	12530000	2	0	0	0	0
chr11	13140000	13150000	1	0	0	0	0
chr11	13160000	13170000	1	0	0	0	0
chr11	14890000	14900000	1	0	0	0	0
chr11	15165000	15170000	1	0	0	0	0
chr11	15640000	15650000	1	0	0	0	0
chr11	15930000	15940000	1	0	0	0	0
chr11	16350000	16360000	1	0	0	0	0
chr11	17390000	17395000	1	0	0	0	0
chr11	17600000	17610000	2	0	0	0	0
chr11	18535000	18540000	1	0	0	0	0
chr11	18725000	18730000	1	0	0	0	0
chr11	19265000	19270000	1	0	0	0	0
chr11	19540000	19545000	3	0	0	0	0
chr11	22790000	22800000	1	0	0	0	0
chr11	23010000	23020000	1	0	0	0	0
chr11	24080000	24090000	1	0	0	0	0
chr11	26640000	26650000	1	0	0	0	0
chr11	27385000	27390000	1	0	0	0	0
chr11	28550000	28560000	1	0	0	0	0
chr11	31410000	31420000	1	0	0	0	0
chr11	31800000	31810000	1	0	0	0	0
chr11	32180000	32190000	1	0	0	0	0
chr11	33330000	33340000	2	0	0	0	0
chr11	33450000	33460000	1	0	0	0	0
chr11	34175000	34180000	1	0	0	0	0
chr11	35510000	35520000	1	0	0	0	0
chr11	36045000	36050000	1	0	0	0	0
chr11	36055000	36060000	1	0	0	0	0
chr11	36125000	36130000	1	0	0	0	0
chr11	41190000	41200000	1	0	0	0	0
chr11	42170000	42180000	1	0	0	0	0
chr11	42310000	42320000	1	0	0	0	0
chr11	46310000	46315000	1	0	0	0	0
chr11	46690000	46700000	1	0	0	0	0
chr11	47155000	47160000	1	0	0	0	0
chr11	47245000	47250000	1	0	0	0	0
chr11	47260000	47270000	1	0	0	0	0
chr11	57460000	57465000	1	0	0	0	0
chr11	57820000	57830000	1	0	0	0	0
chr11	62410000	62420000	1	0	0	0	0
chr11	62530000	62540000	2	0	0	0	0
chr11	62550000	62560000	1	0	0	0	0
chr11	62910000	62920000	1	0	0	0	0
chr11	63000000	63010000	1	0	0	0	0
chr11	64340000	64345000	1	0	0	0	0
chr11	64645000	64650000	1	0	0	0	0
chr11	66290000	66300000	1	0	0	0	0
chr11	66420000	66430000	1	0	0	0	0
chr11	66590000	66595000	1	0	0	0	0
chr11	66845000	66850000	1	0	0	0	0
chr11	67275000	67280000	2	0	0	0	0
chr11	67500000	67505000	1	0	0	0	0
chr11	68040000	68050000	1	0	0	0	0
chr11	68440000	68445000	1	0	0	0	0
chr11	69710000	69720000	1	0	0	0	0
chr11	72000000	72010000	1	0	0	0	0
chr11	72020000	72025000	4	0	0	0	0
chr11	72470000	72480000	2	0	0	0	0
chr11	73295000	73300000	2	0	0	0	0
chr11	74560000	74570000	3	0	0	0	0
chr11	74600000	74610000	1	0	0	0	0
chr11	75200000	75205000	1	0	0	0	0
chr11	75235000	75240000	1	0	0	0	0
chr11	75520000	75525000	1	0	0	0	0
chr11	75710000	75720000	2	0	0	0	0
chr11	76490000	76500000	1	0	0	0	0
chr11	76710000	76720000	1	0	0	0	0
chr11	77100000	77110000	1	0	0	0	0
chr11	78150000	78160000	1	0	0	0	0
chr11	79395000	79400000	1	0	0	0	0
chr11	83165000	83170000	1	0	0	0	0
chr11	84780000	84790000	1	0	0	0	0
chr11	86160000	86165000	1	0	0	0	0
chr11	86270000	86290000	2	0	0	0	0
chr11	86345000	86350000	1	0	0	0	0
chr11	86410000	86415000	1	0	0	0	0
chr11	86420000	86430000	1	0	0	0	0
chr11	86590000	86600000	1	0	0	0	0
chr11	86610000	86620000	1	0	0	0	0
chr11	86940000	86950000	1	0	0	0	0
chr11	92930000	92940000	1	0	0	0	0
chr11	92950000	92960000	1	0	0	0	0
chr11	95080000	95090000	1	0	0	0	0
chr11	95700000	95705000	1	0	0	0	0
chr11	95980000	95990000	1	0	0	0	0
chr11	101430000	101440000	1	0	0	0	0
chr11	102920000	102930000	1	0	0	0	0
chr11	103595000	103600000	2	0	0	0	0
chr11	104145000	104150000	1	0	0	0	0
chr11	107010000	107020000	1	0	0	0	0
chr11	107780000	107790000	1	0	0	0	0
chr11	108120000	108130000	1	0	0	0	0
chr11	108340000	108350000	1	0	0	0	0
chr11	109840000	109850000	1	0	0	0	0
chr11	110080000	110085000	1	0	0	0	0
chr11	111555000	111560000	1	0	0	0	0
chr11	111700000	111705000	1	0	0	0	0
chr11	111760000	111770000	1	0	0	0	0
chr11	112080000	112090000	1	0	0	0	0
chr11	112115000	112120000	1	0	0	0	0
chr11	113725000	113730000	1	0	0	0	0
chr11	114090000	114095000	1	0	0	0	0
chr11	114170000	114175000	1	0	0	0	0
chr11	114275000	114280000	1	0	0	0	0
chr11	114755000	114760000	1	0	0	0	0
chr11	116280000	116290000	1	0	0	0	0
chr11	116630000	116640000	1	0	0	0	0
chr11	117430000	117450000	2	0	0	0	0
chr11	117800000	117810000	1	0	0	0	0
chr11	118385000	118390000	1	0	0	0	0
chr11	118490000	118495000	1	0	0	0	0
chr11	118795000	118800000	1	0	0	0	0
chr11	119315000	119320000	1	0	0	0	0
chr11	120485000	120490000	1	0	0	0	0
chr11	121030000	121040000	1	0	0	0	0
chr11	122180000	122195000	2	0	0	0	0
chr11	123125000	123130000	1	0	0	0	0
chr11	125340000	125345000	1	0	0	0	0
chr11	125925000	125930000	1	0	0	0	0
chr11	126185000	126190000	1	0	0	0	0
chr11	126410000	126420000	1	0	0	0	0
chr11	127480000	127490000	1	0	0	0	0
chr11	128480000	128490000	1	0	0	0	0
chr11	128515000	128520000	1	0	0	0	0
chr11	129880000	129890000	1	0	0	0	0
chr11	130525000	130530000	1	0	0	0	0
chr11	130910000	130920000	1	0	0	0	0
chr11	130930000	130940000	1	0	0	0	0
chr11	131420000	131430000	1	0	0	0	0
chr11	133830000	133835000	1	0	0	0	0
chr11	134030000	134040000	1	0	0	0	0
chr12	550000	555000	1	0	0	0	0
chr12	880000	890000	1	0	0	0	0
chr12	1805000	1810000	1	0	0	0	0
chr12	2035000	2040000	1	0	0	0	0
chr12	2270000	2280000	1	0	0	0	0
chr12	2885000	2890000	1	0	0	0	0
chr12	3290000	3300000	4	0	0	0	0
chr12	5010000	5015000	1	0	0	0	0
chr12	5075000	5080000	1	0	0	0	0
chr12	6180000	6185000	1	0	0	0	0
chr12	6770000	6775000	1	0	0	0	0
chr12	10600000	10605000	1	0	0	0	0
chr12	10730000	10740000	1	0	0	0	0
chr12	11720000	11725000	1	0	0	0	0
chr12	12385000	12390000	1	0	0	0	0
chr12	12790000	12800000	3	0	0	0	0
chr12	13170000	13180000	1	0	0	0	0
chr12	18690000	18700000	1	0	0	0	0
chr12	19750000	19760000	1	0	0	0	0
chr12	21990000	22000000	1	0	0	0	0
chr12	25110000	25120000	1	0	0	0	0
chr12	26100000	26110000	1	0	0	0	0
chr12	27535000	27540000	1	0	0	0	0
chr12	29500000	29510000	1	0	0	0	0
chr12	30020000	30030000	1	0	0	0	0
chr12	30800000	30820000	3	0	0	0	0
chr12	31670000	31680000	1	0	0	0	0
chr12	32040000	32050000	1	0	0	0	0
chr12	32530000	32540000	1	0	0	0	0
chr12	32740000	32750000	1	0	0	0	0
chr12	43000000	43010000	1	0	0	0	0
chr12	43730000	43740000	1	0	0	0	0
chr12	45160000	45170000	1	0	0	0	0
chr12	47850000	47860000	1	0	0	0	0
chr12	47950000	47960000	2	0	0	0	0
chr12	49345000	49350000	1	0	0	0	0
chr12	50100000	50110000	1	0	0	0	0
chr12	50470000	50480000	1	0	0	0	0
chr12	50570000	50575000	1	0	0	0	0
chr12	50720000	50730000	1	0	0	0	0
chr12	51070000	51080000	1	0	0	0	0
chr12	51255000	51260000	1	0	0	0	0
chr12	51975000	51980000	1	0	0	0	0
chr12	52030000	52040000	1	0	0	0	0
chr12	52360000	52370000	1	0	0	0	0
chr12	52380000	52385000	1	0	0	0	0
chr12	53185000	53190000	1	0	0	0	0
chr12	53330000	53340000	1	0	0	0	0
chr12	53345000	53350000	1	0	0	0	0
chr12	53530000	53540000	1	0	0	0	0
chr12	54960000	54970000	1	0	0	0	0
chr12	57010000	57015000	1	0	0	0	0
chr12	57055000	57060000	1	0	0	0	0
chr12	57300000	57305000	1	0	0	0	0
chr12	57810000	57820000	1	0	0	0	0
chr12	57825000	57830000	1	0	0	0	0
chr12	58935000	58940000	1	0	0	0	0
chr12	59025000	59030000	1	0	0	0	0
chr12	59430000	59440000	1	0	0	0	0
chr12	62050000	62060000	1	0	0	0	0
chr12	62910000	62920000	1	0	0	0	0
chr12	63410000	63420000	1	0	0	0	0
chr12	63925000	63930000	1	0	0	0	0
chr12	64555000	64560000	1	0	0	0	0
chr12	64690000	64695000	1	0	0	0	0
chr12	65110000	65120000	2	0	0	0	0
chr12	65530000	65540000	1	0	0	0	0
chr12	65670000	65675000	1	0	0	0	0
chr12	65830000	65840000	1	0	0	0	0
chr12	66260000	66270000	2	0	0	0	0
chr12	68230000	68235000	1	0	0	0	0
chr12	68580000	68590000	1	0	0	0	0
chr12	68660000	68670000	1	0	0	0	0
chr12	69240000	69250000	1	0	0	0	0
chr12	69395000	69400000	1	0	0	0	0
chr12	70740000	70750000	1	0	0	0	0
chr12	71540000	71550000	1	0	0	0	0
chr12	71620000	71630000	1	0	0	0	0
chr12	71640000	71650000	1	0	0	0	0
chr12	71655000	71660000	1	0	0	0	0
chr12	72255000	72260000	1	0	0	0	0
chr12	72350000	72360000	1	0	0	0	0
chr12	75710000	75720000	1	0	0	0	0
chr12	76050000	76065000	2	0	0	0	0
chr12	76070000	76080000	1	0	0	0	0
chr12	76615000	76620000	2	0	0	0	0
chr12	77210000	77220000	1	0	0	0	0
chr12	77735000	77740000	1	0	0	0	0
chr12	77840000	77845000	1	0	0	0	0
chr12	78180000	78190000	1	0	0	0	0
chr12	78305000	78310000	1	0	0	0	0
chr12	79360000	79370000	1	0	0	0	0
chr12	79770000	79780000	1	0	0	0	0
chr12	79890000	79900000	1	0	0	0	0
chr12	82390000	82400000	1	0	0	0	0
chr12	84830000	84835000	1	0	0	0	0
chr12	85480000	85490000	1	0	0	0	0
chr12	89340000	89345000	1	0	0	0	0
chr12	89370000	89375000	1	0	0	0	0
chr12	89850000	89860000	1	0	0	0	0
chr12	91100000	91105000	1	0	0	0	0
chr12	91350000	91355000	1	0	0	0	0
chr12	94120000	94130000	1	0	0	0	0
chr12	94135000	94140000	2	0	0	0	0
chr12	94435000	94440000	1	0	0	0	0
chr12	94525000	94530000	1	0	0	0	0
chr12	95200000	95205000	1	0	0	0	0
chr12	95820000	95825000	1	0	0	0	0
chr12	98730000	98740000	1	0	0	0	0
chr12	99650000	99660000	1	0	0	0	0
chr12	100350000	100355000	2	0	0	0	0
chr12	100560000	100570000	1	0	0	0	0
chr12	101560000	101570000	1	0	0	0	0
chr12	101910000	101920000	1	0	0	0	0
chr12	103580000	103590000	1	0	0	0	0
chr12	105990000	105995000	1	0	0	0	0
chr12	106075000	106080000	1	0	0	0	0
chr12	106340000	106345000	1	0	0	0	0
chr12	107405000	107410000	1	0	0	0	0
chr12	108640000	108650000	2	0	0	0	0
chr12	108725000	108730000	2	0	0	0	0
chr12	109495000	109500000	1	0	0	0	0
chr12	109605000	109610000	1	0	0	0	0
chr12	109855000	109860000	1	0	0	0	0
chr12	110040000	110050000	1	0	0	0	0
chr12	110340000	110350000	1	0	0	0	0
chr12	110630000	110640000	1	0	0	0	0
chr12	111025000	111030000	1	0	0	0	0
chr12	111295000	111310000	2	0	0	0	0
chr12	111445000	111450000	1	0	0	0	0
chr12	111510000	111520000	1	0	0	0	0
chr12	114640000	114645000	1	0	0	0	0
chr12	116710000	116720000	2	0	0	0	0
chr12	117180000	117190000	1	0	0	0	0
chr12	117885000	117890000	1	0	0	0	0
chr12	117965000	117970000	1	0	0	0	0
chr12	119180000	119190000	1	0	0	0	0
chr12	119390000	119400000	1	0	0	0	0
chr12	120220000	120225000	1	0	0	0	0
chr12	120330000	120340000	1	0	0	0	0
chr12	120360000	120365000	1	0	0	0	0
chr12	121670000	121680000	2	0	0	0	0
chr12	121710000	121720000	1	0	0	0	0
chr12	122140000	122150000	1	0	0	0	0
chr12	122460000	122465000	1	0	0	0	0
chr12	122840000	122850000	1	0	0	0	0
chr12	123960000	123970000	1	0	0	0	0
chr12	123975000	123980000	1	0	0	0	0
chr12	124310000	124320000	2	0	0	0	0
chr12	124900000	124910000	2	0	0	0	0
chr12	127170000	127175000	1	0	0	0	0
chr12	128070000	128080000	2	0	0	0	0
chr12	130830000	130840000	1	0	0	0	0
chr12	131930000	131935000	1	0	0	0	0
chr13	20510000	20520000	1	0	0	0	0
chr13	20725000	20730000	1	0	0	0	0
chr13	21140000	21150000	1	0	0	0	0
chr13	23565000	23570000	1	0	0	0	0
chr13	23720000	23730000	1	0	0	0	0
chr13	23860000	23870000	3	0	0	0	0
chr13	27520000	27530000	1	0	0	0	0
chr13	28960000	28970000	1	0	0	0	0
chr13	29350000	29360000	1	0	0	0	0
chr13	30555000	30560000	1	0	0	0	0
chr13	30565000	30570000	1	0	0	0	0
chr13	30805000	30810000	1	0	0	0	0
chr13	31730000	31740000	3	0	0	0	0
chr13	32670000	32680000	1	0	0	0	0
chr13	32910000	32915000	1	0	0	0	0
chr13	33020000	33030000	1	0	0	0	0
chr13	33920000	33930000	2	0	0	0	0
chr13	35480000	35490000	1	0	0	0	0
chr13	35830000	35840000	1	0	0	0	0
chr13	38210000	38220000	1	0	0	0	0
chr13	38530000	38540000	1	0	0	0	0
chr13	40070000	40080000	1	0	0	0	0
chr13	41640000	41650000	1	0	0	0	0
chr13	45810000	45820000	1	0	0	0	0
chr13	46705000	46710000	1	0	0	0	0
chr13	48340000	48350000	2	0	0	0	0
chr13	48590000	48595000	1	0	0	0	0
chr13	48785000	48790000	1	0	0	0	0
chr13	51150000	51160000	1	0	0	0	0
chr13	51440000	51445000	1	0	0	0	0
chr13	51820000	51825000	1	0	0	0	0
chr13	59760000	59770000	2	0	0	0	0
chr13	59890000	59900000	1	0	0	0	0
chr13	60450000	60460000	2	0	0	0	0
chr13	64790000	64800000	1	0	0	0	0
chr13	67090000	67100000	1	0	0	0	0
chr13	72820000	72830000	1	0	0	0	0
chr13	73440000	73450000	1	0	0	0	0
chr13	75350000	75360000	1	0	0	0	0
chr13	75935000	75940000	1	0	0	0	0
chr13	76020000	76025000	1	0	0	0	0
chr13	77770000	77775000	1	0	0	0	0
chr13	79760000	79770000	1	0	0	0	0
chr13	83220000	83230000	1	0	0	0	0
chr13	83330000	83340000	1	0	0	0	0
chr13	84190000	84200000	1	0	0	0	0
chr13	84420000	84430000	2	0	0	0	0
chr13	92190000	92200000	1	0	0	0	0
chr13	93240000	93250000	2	0	0	0	0
chr13	94190000	94200000	1	0	0	0	0
chr13	94610000	94615000	1	0	0	0	0
chr13	95160000	95170000	1	0	0	0	0
chr13	95390000	95400000	1	0	0	0	0
chr13	95970000	95980000	1	0	0	0	0
chr13	97030000	97040000	2	0	0	0	0
chr13	97120000	97130000	2	0	0	0	0
chr13	97980000	97990000	1	0	0	0	0
chr13	98470000	98480000	1	0	0	0	0
chr13	98860000	98865000	1	0	0	0	0
chr13	99600000	99610000	1	0	0	0	0
chr13	100090000	100100000	1	0	0	0	0
chr13	101580000	101590000	1	0	0	0	0
chr13	112635000	112640000	1	0	0	0	0
chr13	113550000	113560000	1	0	0	0	0
chr13	113820000	113830000	1	0	0	0	0
chr14	20415000	20420000	1	0	0	0	0
chr14	21090000	21095000	1	0	0	0	0
chr14	21400000	21410000	1	0	0	0	0
chr14	21550000	21560000	1	0	0	0	0
chr14	22775000	22780000	1	0	0	0	0
chr14	22835000	22840000	1	0	0	0	0
chr14	23200000	23210000	1	0	0	0	0
chr14	23285000	23290000	1	0	0	0	0
chr14	23300000	23310000	1	0	0	0	0
chr14	23340000	23350000	1	0	0	0	0
chr14	23440000	23450000	1	0	0	0	0
chr14	25000000	25005000	1	0	0	0	0
chr14	25110000	25115000	1	0	0	0	0
chr14	25120000	25130000	2	0	0	0	0
chr14	31130000	31135000	1	0	0	0	0
chr14	31340000	31350000	1	0	0	0	0
chr14	31930000	31940000	1	0	0	0	0
chr14	32365000	32370000	1	0	0	0	0
chr14	33240000	33250000	1	0	0	0	0
chr14	33670000	33680000	2	0	0	0	0
chr14	34230000	34240000	1	0	0	0	0
chr14	34300000	34310000	1	0	0	0	0
chr14	35310000	35320000	1	0	0	0	0
chr14	35870000	35880000	1	0	0	0	0
chr14	36290000	36300000	1	0	0	0	0
chr14	36650000	36655000	2	0	0	0	0
chr14	39370000	39380000	1	0	0	0	0
chr14	49820000	49830000	1	0	0	0	0
chr14	49870000	49880000	1	0	0	0	0
chr14	49985000	49990000	1	0	0	0	0
chr14	50610000	50615000	1	0	0	0	0
chr14	51225000	51230000	1	0	0	0	0
chr14	52290000	52300000	1	0	0	0	0
chr14	54550000	54560000	1	0	0	0	0
chr14	55215000	55220000	1	0	0	0	0
chr14	56500000	56510000	1	0	0	0	0
chr14	56580000	56590000	1	0	0	0	0
chr14	58240000	58245000	1	0	0	0	0
chr14	58625000	58630000	1	0	0	0	0
chr14	60345000	60350000	2	0	0	0	0
chr14	61590000	61600000	1	0	0	0	0
chr14	61750000	61755000	1	0	0	0	0
chr14	61935000	61940000	1	0	0	0	0
chr14	62110000	62120000	1	0	0	0	0
chr14	63620000	63630000	1	0	0	0	0
chr14	64030000	64040000	1	0	0	0	0
chr14	66500000	66510000	2	0	0	0	0
chr14	67130000	67140000	1	0	0	0	0
chr14	67275000	67280000	1	0	0	0	0
chr14	67310000	67320000	1	0	0	0	0
chr14	67565000	67570000	1	0	0	0	0
chr14	67600000	67605000	1	0	0	0	0
chr14	68370000	68380000	1	0	0	0	0
chr14	68660000	68670000	1	0	0	0	0
chr14	68890000	68900000	1	0	0	0	0
chr14	69250000	69260000	2	0	0	0	0
chr14	69350000	69360000	2	0	0	0	0
chr14	70570000	70580000	1	0	0	0	0
chr14	71735000	71750000	2	0	0	0	0
chr14	74240000	74250000	1	0	0	0	0
chr14	74610000	74615000	2	0	0	0	0
chr14	74790000	74800000	2	0	0	0	0
chr14	74915000	74920000	1	0	0	0	0
chr14	75080000	75085000	1	0	0	0	0
chr14	75315000	75320000	1	0	0	0	0
chr14	75550000	75560000	2	0	0	0	0
chr14	77020000	77025000	1	0	0	0	0
chr14	77470000	77480000	1	0	0	0	0
chr14	78960000	78970000	2	0	0	0	0
chr14	79540000	79550000	1	0	0	0	0
chr14	80070000	80080000	1	0	0	0	0
chr14	80945000	80950000	1	0	0	0	0
chr14	82700000	82710000	1	0	0	0	0
chr14	86650000	86660000	1	0	0	0	0
chr14	88850000	88860000	1	0	0	0	0
chr14	90520000	90530000	1	0	0	0	0
chr14	90770000	90775000	1	0	0	0	0
chr14	90880000	90885000	1	0	0	0	0
chr14	92140000	92145000	1	0	0	0	0
chr14	92460000	92465000	2	0	0	0	0
chr14	92590000	92600000	2	0	0	0	0
chr14	92670000	92675000	1	0	0	0	0
chr14	92840000	92850000	1	0	0	0	0
chr14	92945000	92950000	1	0	0	0	0
chr14	93325000	93330000	1	0	0	0	0
chr14	95100000	95110000	1	0	0	0	0
chr14	95130000	95140000	1	0	0	0	0
chr14	96010000	96015000	1	0	0	0	0
chr14	96190000	96200000	1	0	0	0	0
chr14	96410000	96420000	3	0	0	0	0
chr14	96570000	96580000	2	0	0	0	0
chr14	99270000	99280000	2	0	0	0	0
chr14	99620000	99625000	1	0	0	0	0
chr14	99685000	99690000	1	0	0	0	0
chr14	99735000	99740000	1	0	0	0	0
chr14	100115000	100120000	1	0	0	0	0
chr14	100400000	100410000	1	0	0	0	0
chr14	100690000	100700000	1	0	0	0	0
chr14	100890000	100900000	1	0	0	0	0
chr14	101060000	101070000	1	0	0	0	0
chr14	102210000	102220000	1	0	0	0	0
chr14	102440000	102445000	1	0	0	0	0
chr14	102700000	102705000	1	0	0	0	0
chr14	102910000	102915000	1	0	0	0	0
chr14	103685000	103690000	1	0	0	0	0
chr14	103970000	103980000	1	0	0	0	0
chr14	104060000	104070000	1	0	0	0	0
chr14	104090000	104100000	2	0	0	0	0
chr14	104770000	104780000	1	0	0	0	0
chr14	104890000	104895000	1	0	0	0	0
chr15	25365000	25370000	1	0	0	0	0
chr15	25720000	25730000	1	0	0	0	0
chr15	25960000	25970000	1	0	0	0	0
chr15	28090000	28100000	1	0	0	0	0
chr15	31205000	31210000	1	0	0	0	0
chr15	33010000	33020000	1	0	0	0	0
chr15	34100000	34105000	1	0	0	0	0
chr15	34910000	34920000	2	0	0	0	0
chr15	35445000	35450000	2	0	0	0	0
chr15	36360000	36370000	1	0	0	0	0
chr15	37690000	37695000	1	0	0	0	0
chr15	38670000	38680000	1	0	0	0	0
chr15	39250000	39255000	1	0	0	0	0
chr15	39270000	39280000	1	0	0	0	0
chr15	40155000	40160000	1	0	0	0	0
chr15	40345000	40350000	1	0	0	0	0
chr15	40930000	40940000	1	0	0	0	0
chr15	41570000	41575000	1	0	0	0	0
chr15	41830000	41835000	1	0	0	0	0
chr15	42070000	42075000	1	0	0	0	0
chr15	42150000	42160000	1	0	0	0	0
chr15	42725000	42730000	1	0	0	0	0
chr15	43215000	43220000	1	0	0	0	0
chr15	44490000	44500000	1	0	0	0	0
chr15	45125000	45130000	1	0	0	0	0
chr15	45190000	45195000	1	0	0	0	0
chr15	48100000	48110000	1	0	0	0	0
chr15	48240000	48250000	1	0	0	0	0
chr15	49860000	49870000	1	0	0	0	0
chr15	50930000	50940000	1	0	0	0	0
chr15	51270000	51280000	1	0	0	0	0
chr15	51770000	51775000	1	0	0	0	0
chr15	51920000	51930000	1	0	0	0	0
chr15	52135000	52140000	1	0	0	0	0
chr15	52210000	52220000	2	0	0	0	0
chr15	52540000	52550000	1	0	0	0	0
chr15	52590000	52600000	1	0	0	0	0
chr15	55650000	55660000	1	0	0	0	0
chr15	55810000	55820000	1	0	0	0	0
chr15	56430000	56440000	1	0	0	0	0
chr15	58430000	58440000	1	0	0	0	0
chr15	59190000	59195000	1	0	0	0	0
chr15	59300000	59305000	2	0	0	0	0
chr15	60460000	60470000	1	0	0	0	0
chr15	60920000	60940000	2	0	0	0	0
chr15	62060000	62070000	1	0	0	0	0
chr15	63070000	63080000	1	0	0	0	0
chr15	64190000	64200000	1	0	0	0	0
chr15	64210000	64220000	1	0	0	0	0
chr15	65010000	65020000	1	0	0	0	0
chr15	65195000	65200000	1	0	0	0	0
chr15	65320000	65325000	1	0	0	0	0
chr15	66390000	66395000	1	0	0	0	0
chr15	66780000	66785000	1	0	0	0	0
chr15	66845000	66850000	2	0	0	0	0
chr15	67185000	67190000	1	0	0	0	0
chr15	69295000	69300000	1	0	0	0	0
chr15	72160000	72165000	1	0	0	0	0
chr15	72200000	72210000	1	0	0	0	0
chr15	72560000	72565000	1	0	0	0	0
chr15	73705000	73710000	1	0	0	0	0
chr15	73980000	73990000	1	0	0	0	0
chr15	74380000	74385000	1	0	0	0	0
chr15	74490000	74495000	1	0	0	0	0
chr15	74620000	74625000	1	0	0	0	0
chr15	75190000	75200000	1	0	0	0	0
chr15	76060000	76065000	1	0	0	0	0
chr15	77110000	77115000	2	0	0	0	0
chr15	77425000	77430000	1	0	0	0	0
chr15	77810000	77820000	1	0	0	0	0
chr15	78620000	78630000	1	0	0	0	0
chr15	79360000	79370000	1	0	0	0	0
chr15	79610000	79620000	1	0	0	0	0
chr15	79830000	79840000	1	0	0	0	0
chr15	79845000	79850000	1	0	0	0	0
chr15	79980000	79990000	2	0	0	0	0
chr15	80060000	80065000	1	0	0	0	0
chr15	80950000	80960000	1	0	0	0	0
chr15	81020000	81025000	1	0	0	0	0
chr15	81160000	81165000	1	0	0	0	0
chr15	81280000	81285000	1	0	0	0	0
chr15	81490000	81500000	1	0	0	0	0
chr15	81950000	81955000	1	0	0	0	0
chr15	82850000	82855000	1	0	0	0	0
chr15	83250000	83255000	1	0	0	0	0
chr15	84740000	84750000	1	0	0	0	0
chr15	84910000	84920000	1	0	0	0	0
chr15	85490000	85500000	1	0	0	0	0
chr15	85590000	85600000	1	0	0	0	0
chr15	85740000	85745000	1	0	0	0	0
chr15	88250000	88260000	3	0	0	0	0
chr15	88615000	88620000	1	0	0	0	0
chr15	89360000	89365000	1	0	0	0	0
chr15	89650000	89660000	1	0	0	0	0
chr15	89750000	89760000	2	0	0	0	0
chr15	90475000	90480000	1	0	0	0	0
chr15	90510000	90520000	1	0	0	0	0
chr15	91935000	91940000	1	0	0	0	0
chr15	91980000	91990000	1	0	0	0	0
chr15	92375000	92380000	1	0	0	0	0
chr15	92880000	92885000	1	0	0	0	0
chr15	94100000	94110000	1	0	0	0	0
chr15	95410000	95420000	1	0	0	0	0
chr15	96110000	96120000	1	0	0	0	0
chr15	98320000	98325000	1	0	0	0	0
chr15	98400000	98405000	1	0	0	0	0
chr15	98640000	98645000	2	0	0	0	0
chr15	98665000	98670000	1	0	0	0	0
chr15	99330000	99340000	1	0	0	0	0
chr15	99355000	99360000	1	0	0	0	0
chr15	99370000	99380000	1	0	0	0	0
chr15	99720000	99730000	1	0	0	0	0
chr15	100660000	100670000	1	0	0	0	0
chr15	100760000	100765000	1	0	0	0	0
chr16	90000	100000	1	0	0	0	0
chr16	385000	390000	1	0	0	0	0
chr16	1185000	1190000	1	0	0	0	0
chr16	1930000	1935000	2	0	0	0	0
chr16	2910000	2915000	1	0	0	0	0
chr16	4005000	4010000	1	0	0	0	0
chr16	4270000	4275000	2	0	0	0	0
chr16	4745000	4750000	1	0	0	0	0
chr16	5600000	5605000	1	0	0	0	0
chr16	6030000	6040000	2	0	0	0	0
chr16	6160000	6165000	1	0	0	0	0
chr16	8950000	8955000	1	0	0	0	0
chr16	10085000	10090000	1	0	0	0	0
chr16	10520000	10530000	1	0	0	0	0
chr16	10750000	10755000	1	0	0	0	0
chr16	11345000	11350000	1	0	0	0	0
chr16	12230000	12235000	1	0	0	0	0
chr16	12330000	12335000	1	0	0	0	0
chr16	12900000	12905000	1	0	0	0	0
chr16	14010000	14015000	1	0	0	0	0
chr16	17210000	17220000	1	0	0	0	0
chr16	19910000	19915000	1	0	0	0	0
chr16	21085000	21090000	1	0	0	0	0
chr16	21180000	21195000	2	0	0	0	0
chr16	21280000	21290000	2	0	0	0	0
chr16	22070000	22075000	1	0	0	0	0
chr16	22180000	22185000	1	0	0	0	0
chr16	22690000	22700000	1	0	0	0	0
chr16	24010000	24020000	1	0	0	0	0
chr16	24560000	24570000	1	0	0	0	0
chr16	24790000	24800000	1	0	0	0	0
chr16	24840000	24850000	1	0	0	0	0
chr16	25260000	25270000	1	0	0	0	0
chr16	26980000	26990000	1	0	0	0	0
chr16	27310000	27315000	1	0	0	0	0
chr16	27375000	27380000	1	0	0	0	0
chr16	27850000	27860000	2	0	0	0	0
chr16	29690000	29700000	1	0	0	0	0
chr16	29810000	29815000	1	0	0	0	0
chr16	29900000	29910000	1	0	0	0	0
chr16	29920000	29925000	1	0	0	0	0
chr16	29990000	29995000	1	0	0	0	0
chr16	31490000	31500000	1	0	0	0	0
chr16	31700000	31710000	1	0	0	0	0
chr16	46680000	46690000	1	0	0	0	0
chr16	46910000	46925000	2	0	0	0	0
chr16	46950000	46960000	1	0	0	0	0
chr16	47125000	47130000	1	0	0	0	0
chr16	48270000	48280000	1	0	0	0	0
chr16	48355000	48360000	2	0	0	0	0
chr16	48610000	48615000	1	0	0	0	0
chr16	49400000	49405000	1	0	0	0	0
chr16	50090000	50100000	1	0	0	0	0
chr16	52180000	52190000	1	0	0	0	0
chr16	53010000	53020000	1	0	0	0	0
chr16	53125000	53130000	1	0	0	0	0
chr16	54450000	54460000	1	0	0	0	0
chr16	56515000	56520000	2	0	0	0	0
chr16	57280000	57290000	1	0	0	0	0
chr16	57650000	57655000	1	0	0	0	0
chr16	57865000	57880000	2	0	0	0	0
chr16	58310000	58320000	1	0	0	0	0
chr16	58480000	58485000	1	0	0	0	0
chr16	58490000	58505000	2	0	0	0	0
chr16	58650000	58660000	2	0	0	0	0
chr16	59420000	59430000	1	0	0	0	0
chr16	59970000	59980000	1	0	0	0	0
chr16	65000000	65005000	1	0	0	0	0
chr16	66730000	66740000	2	0	0	0	0
chr16	67400000	67410000	1	0	0	0	0
chr16	67540000	67550000	1	0	0	0	0
chr16	67650000	67660000	1	0	0	0	0
chr16	67820000	67830000	1	0	0	0	0
chr16	67960000	67970000	1	0	0	0	0
chr16	68070000	68090000	2	0	0	0	0
chr16	68790000	68800000	2	0	0	0	0
chr16	70360000	70370000	1	0	0	0	0
chr16	70560000	70570000	1	0	0	0	0
chr16	70765000	70770000	1	0	0	0	0
chr16	72840000	72850000	2	0	0	0	0
chr16	72950000	72960000	1	0	0	0	0
chr16	72970000	72980000	1	0	0	0	0
chr16	74730000	74735000	1	0	0	0	0
chr16	74795000	74800000	1	0	0	0	0
chr16	75000000	75005000	1	0	0	0	0
chr16	75100000	75110000	2	0	0	0	0
chr16	75220000	75230000	1	0	0	0	0
chr16	80290000	80300000	1	0	0	0	0
chr16	80510000	80520000	1	0	0	0	0
chr16	80825000	80830000	1	0	0	0	0
chr16	81880000	81890000	1	0	0	0	0
chr16	84045000	84050000	1	0	0	0	0
chr16	84310000	84320000	1	0	0	0	0
chr16	84655000	84660000	1	0	0	0	0
chr16	85600000	85610000	2	0	0	0	0
chr16	86790000	86800000	1	0	0	0	0
chr16	87320000	87330000	1	0	0	0	0
chr16	87410000	87415000	1	0	0	0	0
chr16	87425000	87430000	1	0	0	0	0
chr16	88805000	88810000	1	0	0	0	0
chr16	89635000	89640000	1	0	0	0	0
chr17	1870000	1880000	1	0	0	0	0
chr17	2085000	2090000	1	0	0	0	0
chr17	2260000	2270000	1	0	0	0	0
chr17	3810000	3815000	1	0	0	0	0
chr17	4200000	4210000	1	0	0	0	0
chr17	4805000	4810000	1	0	0	0	0
chr17	5055000	5060000	1	0	0	0	0
chr17	5440000	5450000	1	0	0	0	0
chr17	6060000	6070000	1	0	0	0	0
chr17	6835000	6840000	1	0	0	0	0
chr17	7240000	7245000	1	0	0	0	0
chr17	7260000	7265000	1	0	0	0	0
chr17	7305000	7310000	1	0	0	0	0
chr17	7830000	7840000	1	0	0	0	0
chr17	8415000	8420000	1	0	0	0	0
chr17	8470000	8480000	1	0	0	0	0
chr17	8560000	8570000	1	0	0	0	0
chr17	8995000	9000000	1	0	0	0	0
chr17	9230000	9240000	1	0	0	0	0
chr17	9500000	9510000	1	0	0	0	0
chr17	9530000	9540000	2	0	0	0	0
chr17	10115000	10120000	1	0	0	0	0
chr17	10190000	10195000	1	0	0	0	0
chr17	16455000	16460000	1	0	0	0	0
chr17	17210000	17220000	1	0	0	0	0
chr17	17675000	17680000	2	0	0	0	0
chr17	17885000	17890000	1	0	0	0	0
chr17	18220000	18225000	1	0	0	0	0
chr17	19660000	19670000	1	0	0	0	0
chr17	20110000	20115000	1	0	0	0	0
chr17	27240000	27250000	2	0	0	0	0
chr17	27655000	27660000	2	0	0	0	0
chr17	28740000	28750000	1	0	0	0	0
chr17	28880000	28885000	1	0	0	0	0
chr17	29210000	29215000	1	0	0	0	0
chr17	29640000	29650000	1	0	0	0	0
chr17	30000000	30010000	1	0	0	0	0
chr17	30330000	30335000	1	0	0	0	0
chr17	31220000	31230000	1	0	0	0	0
chr17	31430000	31435000	1	0	0	0	0
chr17	31440000	31450000	1	0	0	0	0
chr17	32320000	32325000	1	0	0	0	0
chr17	32910000	32920000	1	0	0	0	0
chr17	35540000	35550000	1	0	0	0	0
chr17	37220000	37225000	1	0	0	0	0
chr17	37510000	37520000	1	0	0	0	0
chr17	37540000	37545000	1	0	0	0	0
chr17	37800000	37805000	1	0	0	0	0
chr17	39145000	39150000	2	0	0	0	0
chr17	39230000	39240000	2	0	0	0	0
chr17	39550000	39555000	1	0	0	0	0
chr17	39920000	39925000	1	0	0	0	0
chr17	41820000	41830000	1	0	0	0	0
chr17	42400000	42405000	1	0	0	0	0
chr17	42680000	42690000	2	0	0	0	0
chr17	42715000	42720000	2	0	0	0	0
chr17	42845000	42850000	1	0	0	0	0
chr17	42925000	42930000	2	0	0	0	0
chr17	43090000	43095000	1	0	0	0	0
chr17	43395000	43400000	2	0	0	0	0
chr17	43525000	43530000	1	0	0	0	0
chr17	43695000	43700000	1	0	0	0	0
chr17	43750000	43755000	1	0	0	0	0
chr17	44020000	44030000	1	0	0	0	0
chr17	44170000	44175000	1	0	0	0	0
chr17	44190000	44200000	1	0	0	0	0
chr17	44210000	44220000	2	0	0	0	0
chr17	44505000	44510000	1	0	0	0	0
chr17	44860000	44865000	1	0	0	0	0
chr17	45105000	45110000	1	0	0	0	0
chr17	45270000	45275000	1	0	0	0	0
chr17	45840000	45850000	1	0	0	0	0
chr17	46845000	46850000	1	0	0	0	0
chr17	46935000	46940000	1	0	0	0	0
chr17	48125000	48130000	1	0	0	0	0
chr17	48365000	48370000	1	0	0	0	0
chr17	48620000	48625000	1	0	0	0	0
chr17	48800000	48805000	1	0	0	0	0
chr17	48910000	48920000	1	0	0	0	0
chr17	49040000	49050000	1	0	0	0	0
chr17	49450000	49460000	1	0	0	0	0
chr17	49550000	49555000	2	0	0	0	0
chr17	49845000	49850000	2	0	0	0	0
chr17	50195000	50200000	1	0	0	0	0
chr17	50945000	50950000	1	0	0	0	0
chr17	51360000	51370000	1	0	0	0	0
chr17	55290000	55295000	2	0	0	0	0
chr17	55350000	55355000	1	0	0	0	0
chr17	56150000	56160000	1	0	0	0	0
chr17	56930000	56940000	2	0	0	0	0
chr17	58085000	58090000	1	0	0	0	0
chr17	59435000	59440000	1	0	0	0	0
chr17	59835000	59840000	1	0	0	0	0
chr17	60460000	60465000	1	0	0	0	0
chr17	60960000	60970000	1	0	0	0	0
chr17	61130000	61140000	1	0	0	0	0
chr17	63430000	63440000	2	0	0	0	0
chr17	64160000	64170000	1	0	0	0	0
chr17	64215000	64220000	1	0	0	0	0
chr17	64655000	64660000	1	0	0	0	0
chr17	66890000	66900000	1	0	0	0	0
chr17	67160000	67170000	1	0	0	0	0
chr17	67485000	67490000	1	0	0	0	0
chr17	68190000	68200000	1	0	0	0	0
chr17	68250000	68255000	1	0	0	0	0
chr17	68470000	68480000	1	0	0	0	0
chr17	69330000	69340000	1	0	0	0	0
chr17	69570000	69580000	1	0	0	0	0
chr17	69590000	69600000	1	0	0	0	0
chr17	71340000	71350000	1	0	0	0	0
chr17	71410000	71420000	2	0	0	0	0
chr17	72200000	72210000	1	0	0	0	0
chr17	72880000	72890000	1	0	0	0	0
chr17	73160000	73170000	1	0	0	0	0
chr17	74200000	74210000	2	0	0	0	0
chr17	75390000	75395000	1	0	0	0	0
chr17	75505000	75510000	2	0	0	0	0
chr17	75625000	75630000	1	0	0	0	0
chr17	77255000	77260000	1	0	0	0	0
chr17	78240000	78250000	1	0	0	0	0
chr17	78795000	78800000	1	0	0	0	0
chr17	79920000	79925000	1	0	0	0	0
chr17	79985000	79990000	2	0	0	0	0
chr17	80760000	80765000	1	0	0	0	0
chr17	80825000	80830000	1	0	0	0	0
chr17	81095000	81100000	1	0	0	0	0
chr17	82255000	82260000	1	0	0	0	0
chr17	83070000	83075000	1	0	0	0	0
chr17	83090000	83100000	1	0	0	0	0
chr18	270000	280000	1	0	0	0	0
chr18	610000	615000	1	0	0	0	0
chr18	3270000	3275000	1	0	0	0	0
chr18	7160000	7170000	1	0	0	0	0
chr18	8400000	8410000	1	0	0	0	0
chr18	9340000	9350000	1	0	0	0	0
chr18	9685000	9690000	2	0	0	0	0
chr18	9700000	9710000	1	0	0	0	0
chr18	9785000	9790000	1	0	0	0	0
chr18	9930000	9940000	1	0	0	0	0
chr18	11145000	11150000	1	0	0	0	0
chr18	11390000	11400000	1	0	0	0	0
chr18	11940000	11950000	1	0	0	0	0
chr18	12300000	12310000	1	0	0	0	0
chr18	13620000	13630000	1	0	0	0	0
chr18	21180000	21185000	1	0	0	0	0
chr18	21445000	21450000	1	0	0	0	0
chr18	22800000	22810000	1	0	0	0	0
chr18	24020000	24025000	1	0	0	0	0
chr18	26320000	26330000	1	0	0	0	0
chr18	26550000	26560000	1	0	0	0	0
chr18	28160000	28170000	1	0	0	0	0
chr18	30270000	30275000	1	0	0	0	0
chr18	31730000	31740000	1	0	0	0	0
chr18	31820000	31830000	1	0	0	0	0
chr18	35000000	35005000	1	0	0	0	0
chr18	35340000	35350000	1	0	0	0	0
chr18	35410000	35420000	1	0	0	0	0
chr18	36305000	36310000	1	0	0	0	0
chr18	37320000	37330000	1	0	0	0	0
chr18	42130000	42140000	1	0	0	0	0
chr18	45920000	45925000	1	0	0	0	0
chr18	46150000	46160000	3	0	0	0	0
chr18	46645000	46650000	1	0	0	0	0
chr18	47205000	47210000	1	0	0	0	0
chr18	48440000	48445000	2	0	0	0	0
chr18	50815000	50820000	1	0	0	0	0
chr18	51045000	51050000	1	0	0	0	0
chr18	55380000	55390000	1	0	0	0	0
chr18	56950000	56960000	1	0	0	0	0
chr18	58580000	58585000	1	0	0	0	0
chr18	58660000	58665000	1	0	0	0	0
chr18	58950000	58960000	1	0	0	0	0
chr18	59960000	59970000	1	0	0	0	0
chr18	60550000	60560000	1	0	0	0	0
chr18	61090000	61100000	1	0	0	0	0
chr18	61490000	61500000	2	0	0	0	0
chr18	62250000	62255000	1	0	0	0	0
chr18	62575000	62580000	2	0	0	0	0
chr18	62590000	62600000	1	0	0	0	0
chr18	62630000	62635000	1	0	0	0	0
chr18	62700000	62705000	1	0	0	0	0
chr18	64020000	64030000	1	0	0	0	0
chr18	67360000	67370000	1	0	0	0	0
chr18	67490000	67500000	1	0	0	0	0
chr18	68740000	68750000	1	0	0	0	0
chr18	70425000	70430000	1	0	0	0	0
chr18	75840000	75850000	1	0	0	0	0
chr18	76200000	76210000	1	0	0	0	0
chr18	76400000	76405000	1	0	0	0	0
chr18	76715000	76720000	1	0	0	0	0
chr18	78155000	78160000	1	0	0	0	0
chr18	79210000	79220000	1	0	0	0	0
chr19	740000	750000	1	0	0	0	0
chr19	1115000	1120000	1	0	0	0	0
chr19	1230000	1235000	1	0	0	0	0
chr19	1655000	1660000	1	0	0	0	0
chr19	2100000	2110000	1	0	0	0	0
chr19	2230000	2235000	1	0	0	0	0
chr19	2240000	2250000	1	0	0	0	0
chr19	2630000	2640000	1	0	0	0	0
chr19	2750000	2755000	1	0	0	0	0
chr19	2880000	2890000	1	0	0	0	0
chr19	3320000	3325000	1	0	0	0	0
chr19	3550000	3560000	1	0	0	0	0
chr19	3950000	3960000	1	0	0	0	0
chr19	5050000	5060000	1	0	0	0	0
chr19	6120000	6125000	2	0	0	0	0
chr19	6740000	6745000	1	0	0	0	0
chr19	7110000	7120000	1	0	0	0	0
chr19	7375000	7380000	1	0	0	0	0
chr19	7550000	7560000	2	0	0	0	0
chr19	7910000	7920000	1	0	0	0	0
chr19	8400000	8405000	1	0	0	0	0
chr19	8655000	8660000	1	0	0	0	0
chr19	9080000	9085000	1	0	0	0	0
chr19	9310000	9320000	1	0	0	0	0
chr19	10255000	10260000	1	0	0	0	0
chr19	10335000	10340000	1	0	0	0	0
chr19	10490000	10495000	1	0	0	0	0
chr19	10680000	10695000	2	0	0	0	0
chr19	12670000	12675000	1	0	0	0	0
chr19	12715000	12720000	1	0	0	0	0
chr19	12765000	12770000	1	0	0	0	0
chr19	13355000	13360000	1	0	0	0	0
chr19	13605000	13610000	1	0	0	0	0
chr19	13795000	13800000	1	0	0	0	0
chr19	13955000	13960000	1	0	0	0	0
chr19	14080000	14090000	1	0	0	0	0
chr19	14355000	14360000	1	0	0	0	0
chr19	14890000	14900000	1	0	0	0	0
chr19	15100000	15105000	2	0	0	0	0
chr19	15180000	15185000	1	0	0	0	0
chr19	15355000	15360000	1	0	0	0	0
chr19	16030000	16035000	1	0	0	0	0
chr19	16765000	16770000	1	0	0	0	0
chr19	17055000	17060000	1	0	0	0	0
chr19	17165000	17170000	1	0	0	0	0
chr19	17330000	17340000	1	0	0	0	0
chr19	18065000	18070000	1	0	0	0	0
chr19	18260000	18265000	1	0	0	0	0
chr19	18390000	18400000	1	0	0	0	0
chr19	18840000	18845000	2	0	0	0	0
chr19	19170000	19180000	1	0	0	0	0
chr19	19200000	19210000	1	0	0	0	0
chr19	19410000	19415000	1	0	0	0	0
chr19	19520000	19530000	2	0	0	0	0
chr19	28740000	28750000	3	0	0	0	0
chr19	29685000	29690000	1	0	0	0	0
chr19	29740000	29745000	1	0	0	0	0
chr19	29760000	29770000	1	0	0	0	0
chr19	29775000	29780000	1	0	0	0	0
chr19	30030000	30040000	1	0	0	0	0
chr19	31120000	31130000	2	0	0	0	0
chr19	32670000	32680000	1	0	0	0	0
chr19	32940000	32950000	1	0	0	0	0
chr19	33080000	33090000	1	0	0	0	0
chr19	33245000	33250000	1	0	0	0	0
chr19	33510000	33515000	1	0	0	0	0
chr19	35340000	35350000	1	0	0	0	0
chr19	35355000	35360000	1	0	0	0	0
chr19	35465000	35470000	1	0	0	0	0
chr19	38045000	38050000	1	0	0	0	0
chr19	38080000	38090000	1	0	0	0	0
chr19	38250000	38255000	1	0	0	0	0
chr19	38320000	38330000	3	0	0	0	0
chr19	38655000	38660000	1	0	0	0	0
chr19	38910000	38920000	1	0	0	0	0
chr19	38950000	38960000	1	0	0	0	0
chr19	38970000	38980000	1	0	0	0	0
chr19	39200000	39210000	1	0	0	0	0
chr19	39435000	39440000	1	0	0	0	0
chr19	40600000	40610000	5	0	0	0	0
chr19	41290000	41300000	1	0	0	0	0
chr19	41455000	41460000	1	0	0	0	0
chr19	43460000	43470000	1	0	0	0	0
chr19	43670000	43680000	1	0	0	0	0
chr19	43730000	43735000	1	0	0	0	0
chr19	43795000	43800000	1	0	0	0	0
chr19	45340000	45350000	2	0	0	0	0
chr19	46380000	46390000	1	0	0	0	0
chr19	46530000	46540000	2	0	0	0	0
chr19	46720000	46730000	2	0	0	0	0
chr19	46775000	46780000	1	0	0	0	0
chr19	47020000	47030000	2	0	0	0	0
chr19	47130000	47140000	1	0	0	0	0
chr19	47150000	47155000	1	0	0	0	0
chr19	47380000	47390000	1	0	0	0	0
chr19	48015000	48020000	1	0	0	0	0
chr19	48085000	48090000	1	0	0	0	0
chr19	49100000	49105000	1	0	0	0	0
chr19	49560000	49565000	1	0	0	0	0
chr19	49660000	49670000	1	0	0	0	0
chr19	49800000	49810000	1	0	0	0	0
chr19	50465000	50470000	1	0	0	0	0
chr19	52250000	52260000	1	0	0	0	0
chr19	55670000	55680000	1	0	0	0	0
chr19	56160000	56165000	1	0	0	0	0
chr19	57470000	57480000	1	0	0	0	0
chr19	57740000	57750000	1	0	0	0	0
chr2	535000	540000	1	0	0	0	0
chr2	7430000	7440000	1	0	0	0	0
chr2	7960000	7970000	1	0	0	0	0
chr2	8140000	8150000	1	0	0	0	0
chr2	9665000	9670000	1	0	0	0	0
chr2	10075000	10080000	2	0	0	0	0
chr2	10410000	10415000	1	0	0	0	0
chr2	12990000	13000000	1	0	0	0	0
chr2	15640000	15650000	1	0	0	0	0
chr2	18890000	18900000	1	0	0	0	0
chr2	19210000	19220000	1	0	0	0	0
chr2	19670000	19680000	1	0	0	0	0
chr2	19965000	19970000	1	0	0	0	0
chr2	25210000	25220000	1	0	0	0	0
chr2	25980000	25990000	1	0	0	0	0
chr2	26600000	26605000	1	0	0	0	0
chr2	26610000	26620000	1	0	0	0	0
chr2	27195000	27200000	1	0	0	0	0
chr2	27970000	27980000	1	0	0	0	0
chr2	28285000	28290000	1	0	0	0	0
chr2	28900000	28910000	1	0	0	0	0
chr2	29830000	29840000	2	0	0	0	0
chr2	30690000	30700000	1	0	0	0	0
chr2	31870000	31880000	1	0	0	0	0
chr2	36370000	36375000	1	0	0	0	0
chr2	36440000	36445000	1	0	0	0	0
chr2	38735000	38740000	1	0	0	0	0
chr2	39390000	39400000	1	0	0	0	0
chr2	39920000	39930000	2	0	0	0	0
chr2	39940000	39950000	1	0	0	0	0
chr2	40350000	40355000	1	0	0	0	0
chr2	42790000	42800000	1	0	0	0	0
chr2	42930000	42935000	1	0	0	0	0
chr2	44930000	44940000	1	0	0	0	0
chr2	44945000	44950000	1	0	0	0	0
chr2	46370000	46380000	2	0	0	0	0
chr2	46990000	46995000	1	0	0	0	0
chr2	47195000	47200000	1	0	0	0	0
chr2	47400000	47405000	1	0	0	0	0
chr2	47800000	47810000	1	0	0	0	0
chr2	48340000	48350000	1	0	0	0	0
chr2	54620000	54630000	1	0	0	0	0
chr2	55720000	55730000	1	0	0	0	0
chr2	56520000	56530000	1	0	0	0	0
chr2	57880000	57890000	1	0	0	0	0
chr2	61480000	61485000	1	0	0	0	0
chr2	61660000	61670000	1	0	0	0	0
chr2	64595000	64600000	1	0	0	0	0
chr2	64630000	64640000	1	0	0	0	0
chr2	64760000	64770000	1	0	0	0	0
chr2	65070000	65080000	1	0	0	0	0
chr2	65160000	65170000	1	0	0	0	0
chr2	65545000	65550000	2	0	0	0	0
chr2	66450000	66460000	1	0	0	0	0
chr2	67250000	67260000	1	0	0	0	0
chr2	67570000	67580000	1	0	0	0	0
chr2	67830000	67840000	2	0	0	0	0
chr2	68580000	68590000	1	0	0	0	0
chr2	68720000	68730000	1	0	0	0	0
chr2	69170000	69180000	1	0	0	0	0
chr2	69740000	69745000	1	0	0	0	0
chr2	69895000	69910000	2	0	0	0	0
chr2	69915000	69920000	2	0	0	0	0
chr2	70220000	70230000	1	0	0	0	0
chr2	71300000	71305000	1	0	0	0	0
chr2	71790000	71795000	2	0	0	0	0
chr2	72590000	72600000	1	0	0	0	0
chr2	73065000	73070000	1	0	0	0	0
chr2	74580000	74585000	1	0	0	0	0
chr2	80240000	80250000	2	0	0	0	0
chr2	80500000	80510000	3	0	0	0	0
chr2	84850000	84860000	1	0	0	0	0
chr2	84870000	84880000	1	0	0	0	0
chr2	85045000	85050000	1	0	0	0	0
chr2	85640000	85645000	2	0	0	0	0
chr2	96290000	96300000	1	0	0	0	0
chr2	98305000	98310000	1	0	0	0	0
chr2	100820000	100825000	1	0	0	0	0
chr2	101520000	101530000	1	0	0	0	0
chr2	101840000	101850000	2	0	0	0	0
chr2	101990000	102000000	1	0	0	0	0
chr2	102705000	102710000	1	0	0	0	0
chr2	105295000	105300000	1	0	0	0	0
chr2	105370000	105390000	2	0	0	0	0
chr2	108155000	108160000	1	0	0	0	0
chr2	108220000	108230000	1	0	0	0	0
chr2	109500000	109510000	3	0	0	0	0
chr2	112660000	112665000	1	0	0	0	0
chr2	113940000	113950000	1	0	0	0	0
chr2	114540000	114550000	1	0	0	0	0
chr2	118050000	118060000	1	0	0	0	0
chr2	118225000	118230000	1	0	0	0	0
chr2	119280000	119290000	2	0	0	0	0
chr2	119990000	120000000	1	0	0	0	0
chr2	120290000	120300000	1	0	0	0	0
chr2	120510000	120520000	1	0	0	0	0
chr2	121350000	121355000	1	0	0	0	0
chr2	121390000	121400000	1	0	0	0	0
chr2	124010000	124020000	1	0	0	0	0
chr2	127310000	127320000	1	0	0	0	0
chr2	130910000	130920000	1	0	0	0	0
chr2	131040000	131050000	1	0	0	0	0
chr2	134990000	135000000	1	0	0	0	0
chr2	136380000	136385000	1	0	0	0	0
chr2	142860000	142870000	1	0	0	0	0
chr2	144150000	144160000	1	0	0	0	0
chr2	145030000	145040000	1	0	0	0	0
chr2	145410000	145420000	1	0	0	0	0
chr2	145740000	145745000	1	0	0	0	0
chr2	146320000	146330000	1	0	0	0	0
chr2	147900000	147910000	1	0	0	0	0
chr2	147940000	147950000	1	0	0	0	0
chr2	147970000	147980000	1	0	0	0	0
chr2	148220000	148230000	1	0	0	0	0
chr2	148635000	148640000	1	0	0	0	0
chr2	149020000	149030000	1	0	0	0	0
chr2	149460000	149470000	1	0	0	0	0
chr2	149980000	149990000	1	0	0	0	0
chr2	152165000	152170000	1	0	0	0	0
chr2	152180000	152185000	1	0	0	0	0
chr2	156340000	156350000	1	0	0	0	0
chr2	157500000	157510000	2	0	0	0	0
chr2	158600000	158610000	1	0	0	0	0
chr2	158970000	158980000	1	0	0	0	0
chr2	160220000	160230000	1	0	0	0	0
chr2	161240000	161250000	1	0	0	0	0
chr2	162880000	162890000	1	0	0	0	0
chr2	163160000	163170000	1	0	0	0	0
chr2	164555000	164560000	1	0	0	0	0
chr2	164830000	164840000	2	0	0	0	0
chr2	165470000	165480000	1	0	0	0	0
chr2	165590000	165600000	1	0	0	0	0
chr2	166050000	166055000	1	0	0	0	0
chr2	167190000	167200000	1	0	0	0	0
chr2	167940000	167950000	1	0	0	0	0
chr2	167960000	167965000	1	0	0	0	0
chr2	168700000	168705000	1	0	0	0	0
chr2	168910000	168915000	1	0	0	0	0
chr2	168955000	168960000	1	0	0	0	0
chr2	169140000	169145000	1	0	0	0	0
chr2	169440000	169450000	1	0	0	0	0
chr2	169470000	169480000	1	0	0	0	0
chr2	171580000	171590000	1	0	0	0	0
chr2	171805000	171810000	1	0	0	0	0
chr2	171980000	171990000	1	0	0	0	0
chr2	172790000	172800000	1	0	0	0	0
chr2	173760000	173770000	1	0	0	0	0
chr2	174140000	174150000	1	0	0	0	0
chr2	174550000	174560000	1	0	0	0	0
chr2	174585000	174590000	1	0	0	0	0
chr2	175240000	175250000	1	0	0	0	0
chr2	175800000	175810000	1	0	0	0	0
chr2	176645000	176650000	1	0	0	0	0
chr2	177800000	177810000	1	0	0	0	0
chr2	179425000	179430000	1	0	0	0	0
chr2	179740000	179745000	1	0	0	0	0
chr2	179845000	179850000	1	0	0	0	0
chr2	180650000	180660000	1	0	0	0	0
chr2	182790000	182800000	1	0	0	0	0
chr2	186900000	186910000	1	0	0	0	0
chr2	188375000	188380000	1	0	0	0	0
chr2	189075000	189080000	1	0	0	0	0
chr2	189670000	189680000	1	0	0	0	0
chr2	190460000	190470000	1	0	0	0	0
chr2	190500000	190510000	1	0	0	0	0
chr2	190960000	190970000	1	0	0	0	0
chr2	191220000	191230000	1	0	0	0	0
chr2	195490000	195500000	1	0	0	0	0
chr2	196080000	196090000	1	0	0	0	0
chr2	197120000	197130000	1	0	0	0	0
chr2	197305000	197310000	1	0	0	0	0
chr2	197500000	197510000	1	0	0	0	0
chr2	198050000	198055000	1	0	0	0	0
chr2	199010000	199020000	1	0	0	0	0
chr2	199740000	199745000	1	0	0	0	0
chr2	200695000	200700000	1	0	0	0	0
chr2	202295000	202300000	1	0	0	0	0
chr2	203460000	203470000	1	0	0	0	0
chr2	205200000	205210000	1	0	0	0	0
chr2	205755000	205760000	1	0	0	0	0
chr2	205880000	205885000	2	0	0	0	0
chr2	207310000	207320000	1	0	0	0	0
chr2	209580000	209590000	2	0	0	0	0
chr2	212860000	212870000	1	0	0	0	0
chr2	213225000	213230000	1	0	0	0	0
chr2	216680000	216685000	1	0	0	0	0
chr2	217060000	217070000	1	0	0	0	0
chr2	217380000	217385000	1	0	0	0	0
chr2	217880000	217885000	1	0	0	0	0
chr2	217890000	217900000	1	0	0	0	0
chr2	218300000	218310000	1	0	0	0	0
chr2	218850000	218860000	1	0	0	0	0
chr2	219140000	219145000	1	0	0	0	0
chr2	219170000	219180000	3	0	0	0	0
chr2	221070000	221080000	1	0	0	0	0
chr2	222475000	222480000	1	0	0	0	0
chr2	222540000	222545000	1	0	0	0	0
chr2	222905000	222910000	1	0	0	0	0
chr2	224285000	224290000	1	0	0	0	0
chr2	224760000	224765000	1	0	0	0	0
chr2	227240000	227250000	2	0	0	0	0
chr2	227480000	227490000	1	0	0	0	0
chr2	227660000	227670000	3	0	0	0	0
chr2	228320000	228325000	1	0	0	0	0
chr2	231185000	231190000	1	0	0	0	0
chr2	233830000	233840000	1	0	0	0	0
chr2	233920000	233930000	1	0	0	0	0
chr2	234540000	234545000	1	0	0	0	0
chr2	234970000	234980000	1	0	0	0	0
chr2	235600000	235605000	2	0	0	0	0
chr2	238360000	238370000	2	0	0	0	0
chr2	238465000	238470000	1	0	0	0	0
chr2	238500000	238510000	1	0	0	0	0
chr2	238520000	238525000	1	0	0	0	0
chr2	239150000	239160000	1	0	0	0	0
chr2	241090000	241100000	1	0	0	0	0
chr2	241360000	241370000	1	0	0	0	0
chr2	241615000	241620000	1	0	0	0	0
chr2	241680000	241690000	1	0	0	0	0
chr20	1120000	1130000	1	0	0	0	0
chr20	2860000	2865000	1	0	0	0	0
chr20	2995000	3000000	1	0	0	0	0
chr20	3660000	3670000	1	0	0	0	0
chr20	4015000	4020000	1	0	0	0	0
chr20	5550000	5560000	2	0	0	0	0
chr20	7360000	7370000	1	0	0	0	0
chr20	7940000	7950000	2	0	0	0	0
chr20	8290000	8300000	1	0	0	0	0
chr20	11390000	11400000	1	0	0	0	0
chr20	13940000	13950000	1	0	0	0	0
chr20	16940000	16950000	1	0	0	0	0
chr20	17390000	17400000	1	0	0	0	0
chr20	17510000	17520000	1	0	0	0	0
chr20	17630000	17640000	1	0	0	0	0
chr20	17660000	17670000	1	0	0	0	0
chr20	18620000	18630000	1	0	0	0	0
chr20	19815000	19820000	1	0	0	0	0
chr20	19995000	20000000	2	0	0	0	0
chr20	20070000	20080000	1	0	0	0	0
chr20	20580000	20590000	1	0	0	0	0
chr20	23150000	23160000	1	0	0	0	0
chr20	24150000	24160000	1	0	0	0	0
chr20	24470000	24480000	1	0	0	0	0
chr20	25270000	25280000	1	0	0	0	0
chr20	32515000	32520000	2	0	0	0	0
chr20	33010000	33015000	1	0	0	0	0
chr20	33450000	33455000	1	0	0	0	0
chr20	33670000	33680000	1	0	0	0	0
chr20	33935000	33940000	1	0	0	0	0
chr20	34070000	34085000	3	0	0	0	0
chr20	34290000	34300000	1	0	0	0	0
chr20	35480000	35490000	1	0	0	0	0
chr20	35900000	35910000	1	0	0	0	0
chr20	36275000	36280000	1	0	0	0	0
chr20	36790000	36795000	1	0	0	0	0
chr20	37195000	37200000	1	0	0	0	0
chr20	37395000	37400000	1	0	0	0	0
chr20	37760000	37770000	1	0	0	0	0
chr20	38410000	38420000	1	0	0	0	0
chr20	40950000	40955000	1	0	0	0	0
chr20	40985000	40990000	1	0	0	0	0
chr20	41090000	41095000	1	0	0	0	0
chr20	41400000	41410000	2	0	0	0	0
chr20	43680000	43690000	1	0	0	0	0
chr20	44095000	44100000	1	0	0	0	0
chr20	45100000	45110000	1	0	0	0	0
chr20	45340000	45350000	1	0	0	0	0
chr20	45815000	45820000	1	0	0	0	0
chr20	45945000	45950000	1	0	0	0	0
chr20	46010000	46020000	1	0	0	0	0
chr20	46320000	46330000	2	0	0	0	0
chr20	46890000	46900000	1	0	0	0	0
chr20	47520000	47525000	1	0	0	0	0
chr20	50060000	50065000	1	0	0	0	0
chr20	50110000	50120000	2	0	0	0	0
chr20	50630000	50640000	1	0	0	0	0
chr20	50720000	50730000	1	0	0	0	0
chr20	51610000	51620000	1	0	0	0	0
chr20	52190000	52200000	1	0	0	0	0
chr20	53900000	53905000	1	0	0	0	0
chr20	54670000	54680000	1	0	0	0	0
chr20	56475000	56480000	1	0	0	0	0
chr20	57080000	57090000	3	0	0	0	0
chr20	57600000	57605000	1	0	0	0	0
chr20	59050000	59055000	1	0	0	0	0
chr20	60310000	60315000	1	0	0	0	0
chr20	60510000	60520000	1	0	0	0	0
chr20	62130000	62135000	1	0	0	0	0
chr20	62400000	62410000	1	0	0	0	0
chr21	15610000	15620000	1	0	0	0	0
chr21	17400000	17410000	1	0	0	0	0
chr21	17570000	17580000	1	0	0	0	0
chr21	20960000	20970000	1	0	0	0	0
chr21	21095000	21100000	1	0	0	0	0
chr21	21210000	21220000	1	0	0	0	0
chr21	21360000	21365000	1	0	0	0	0
chr21	25700000	25705000	1	0	0	0	0
chr21	26180000	26190000	1	0	0	0	0
chr21	26760000	26770000	1	0	0	0	0
chr21	27110000	27120000	1	0	0	0	0
chr21	28615000	28620000	1	0	0	0	0
chr21	28930000	28940000	2	0	0	0	0
chr21	29345000	29350000	1	0	0	0	0
chr21	29490000	29500000	2	0	0	0	0
chr21	31585000	31590000	1	0	0	0	0
chr21	31595000	31600000	1	0	0	0	0
chr21	31770000	31780000	1	0	0	0	0
chr21	32515000	32520000	1	0	0	0	0
chr21	34620000	34630000	1	0	0	0	0
chr21	35055000	35060000	1	0	0	0	0
chr21	36040000	36045000	1	0	0	0	0
chr21	36135000	36140000	1	0	0	0	0
chr21	36150000	36155000	1	0	0	0	0
chr21	36590000	36595000	2	0	0	0	0
chr21	36740000	36745000	1	0	0	0	0
chr21	37230000	37240000	1	0	0	0	0
chr21	37255000	37260000	1	0	0	0	0
chr21	37570000	37580000	1	0	0	0	0
chr21	38165000	38170000	1	0	0	0	0
chr21	38225000	38230000	1	0	0	0	0
chr21	38380000	38390000	1	0	0	0	0
chr21	38715000	38720000	1	0	0	0	0
chr21	38910000	38920000	1	0	0	0	0
chr21	38980000	38990000	1	0	0	0	0
chr21	39185000	39190000	1	0	0	0	0
chr21	39520000	39530000	1	0	0	0	0
chr21	39770000	39780000	1	0	0	0	0
chr21	40470000	40480000	2	0	0	0	0
chr21	40640000	40650000	1	0	0	0	0
chr21	41455000	41460000	1	0	0	0	0
chr21	41590000	41600000	1	0	0	0	0
chr21	41940000	41945000	1	0	0	0	0
chr21	42820000	42830000	1	0	0	0	0
chr21	42910000	42920000	1	0	0	0	0
chr21	43630000	43640000	1	0	0	0	0
chr21	43960000	43970000	1	0	0	0	0
chr21	44300000	44310000	1	0	0	0	0
chr21	45540000	45545000	1	0	0	0	0
chr21	46215000	46220000	1	0	0	0	0
chr22	17080000	17085000	1	0	0	0	0
chr22	17155000	17160000	1	0	0	0	0
chr22	17790000	17800000	1	0	0	0	0
chr22	18070000	18075000	3	0	0	0	0
chr22	19350000	19355000	1	0	0	0	0
chr22	20105000	20110000	1	0	0	0	0
chr22	20430000	20435000	1	0	0	0	0
chr22	21755000	21760000	1	0	0	0	0
chr22	22350000	22355000	1	0	0	0	0
chr22	22425000	22430000	1	0	0	0	0
chr22	22850000	22855000	2	0	0	0	0
chr22	22870000	22875000	1	0	0	0	0
chr22	23155000	23160000	1	0	0	0	0
chr22	23265000	23270000	1	0	0	0	0
chr22	25190000	25200000	1	0	0	0	0
chr22	26370000	26380000	1	0	0	0	0
chr22	26490000	26500000	1	0	0	0	0
chr22	29030000	29035000	1	0	0	0	0
chr22	29810000	29820000	1	0	0	0	0
chr22	30380000	30385000	2	0	0	0	0
chr22	30450000	30460000	1	0	0	0	0
chr22	32460000	32470000	1	0	0	0	0
chr22	32620000	32630000	1	0	0	0	0
chr22	35630000	35640000	3	0	0	0	0
chr22	35760000	35770000	1	0	0	0	0
chr22	35935000	35940000	1	0	0	0	0
chr22	36225000	36230000	1	0	0	0	0
chr22	36265000	36270000	1	0	0	0	0
chr22	36280000	36290000	1	0	0	0	0
chr22	36325000	36330000	1	0	0	0	0
chr22	36765000	36770000	1	0	0	0	0
chr22	36850000	36855000	1	0	0	0	0
chr22	36860000	36870000	2	0	0	0	0
chr22	37080000	37085000	1	0	0	0	0
chr22	37170000	37175000	1	0	0	0	0
chr22	37270000	37275000	1	0	0	0	0
chr22	38070000	38080000	1	0	0	0	0
chr22	38500000	38510000	1	0	0	0	0
chr22	38780000	38785000	1	0	0	0	0
chr22	38850000	38855000	1	0	0	0	0
chr22	40670000	40680000	1	0	0	0	0
chr22	41120000	41130000	1	0	0	0	0
chr22	41240000	41250000	1	0	0	0	0
chr22	42110000	42120000	1	0	0	0	0
chr22	43180000	43190000	1	0	0	0	0
chr22	44990000	44995000	1	0	0	0	0
chr22	45080000	45085000	2	0	0	0	0
chr22	45420000	45435000	2	0	0	0	0
chr22	45450000	45455000	1	0	0	0	0
chr22	45855000	45860000	1	0	0	0	0
chr22	45865000	45870000	2	0	0	0	0
chr22	46000000	46010000	2	0	0	0	0
chr22	46145000	46150000	1	0	0	0	0
chr22	46295000	46300000	1	0	0	0	0
chr22	46665000	46670000	1	0	0	0	0
chr22	49920000	49925000	1	0	0	0	0
chr22	50460000	50470000	1	0	0	0	0
chr22	50600000	50610000	1	0	0	0	0
chr3	4330000	4340000	1	0	0	0	0
chr3	8605000	8610000	1	0	0	0	0
chr3	8770000	8780000	4	0	0	0	0
chr3	8835000	8840000	1	0	0	0	0
chr3	8940000	8950000	1	0	0	0	0
chr3	9855000	9860000	1	0	0	0	0
chr3	10420000	10425000	1	0	0	0	0
chr3	10690000	10700000	1	0	0	0	0
chr3	12300000	12310000	1	0	0	0	0
chr3	13085000	13090000	2	0	0	0	0
chr3	14130000	14140000	1	0	0	0	0
chr3	14680000	14685000	1	0	0	0	0
chr3	15430000	15440000	1	0	0	0	0
chr3	17260000	17270000	2	0	0	0	0
chr3	20650000	20660000	1	0	0	0	0
chr3	24000000	24010000	2	0	0	0	0
chr3	25650000	25660000	1	0	0	0	0
chr3	27620000	27630000	1	0	0	0	0
chr3	31340000	31350000	1	0	0	0	0
chr3	32950000	32960000	2	0	0	0	0
chr3	33390000	33400000	1	0	0	0	0
chr3	35910000	35920000	1	0	0	0	0
chr3	36855000	36860000	1	0	0	0	0
chr3	39425000	39430000	1	0	0	0	0
chr3	41700000	41710000	1	0	0	0	0
chr3	42015000	42020000	1	0	0	0	0
chr3	42185000	42190000	1	0	0	0	0
chr3	42250000	42260000	1	0	0	0	0
chr3	42875000	42880000	1	0	0	0	0
chr3	43740000	43750000	1	0	0	0	0
chr3	44615000	44620000	1	0	0	0	0
chr3	45125000	45130000	1	0	0	0	0
chr3	45770000	45780000	1	0	0	0	0
chr3	45820000	45830000	1	0	0	0	0
chr3	45940000	45950000	3	0	0	0	0
chr3	46930000	46940000	2	0	0	0	0
chr3	47000000	47010000	2	0	0	0	0
chr3	47650000	47660000	1	0	0	0	0
chr3	47790000	47800000	2	0	0	0	0
chr3	48280000	48290000	1	0	0	0	0
chr3	48550000	48560000	2	0	0	0	0
chr3	49165000	49170000	1	0	0	0	0
chr3	49455000	49460000	1	0	0	0	0
chr3	49645000	49650000	1	0	0	0	0
chr3	49840000	49850000	2	0	0	0	0
chr3	50545000	50550000	1	0	0	0	0
chr3	52055000	52060000	1	0	0	0	0
chr3	52225000	52235000	3	0	0	0	0
chr3	52440000	52445000	1	0	0	0	0
chr3	52840000	52845000	1	0	0	0	0
chr3	55460000	55465000	1	0	0	0	0
chr3	57080000	57090000	1	0	0	0	0
chr3	58050000	58055000	1	0	0	0	0
chr3	62030000	62040000	1	0	0	0	0
chr3	62325000	62330000	1	0	0	0	0
chr3	64150000	64160000	2	0	0	0	0
chr3	64215000	64220000	1	0	0	0	0
chr3	64330000	64335000	1	0	0	0	0
chr3	66490000	66500000	2	0	0	0	0
chr3	67360000	67370000	1	0	0	0	0
chr3	67650000	67660000	1	0	0	0	0
chr3	72850000	72855000	1	0	0	0	0
chr3	72940000	72950000	1	0	0	0	0
chr3	73510000	73515000	1	0	0	0	0
chr3	73850000	73855000	1	0	0	0	0
chr3	77850000	77860000	1	0	0	0	0
chr3	79020000	79030000	1	0	0	0	0
chr3	87170000	87180000	1	0	0	0	0
chr3	87260000	87280000	2	0	0	0	0
chr3	97795000	97800000	1	0	0	0	0
chr3	99860000	99865000	1	0	0	0	0
chr3	100070000	100080000	1	0	0	0	0
chr3	100580000	100590000	1	0	0	0	0
chr3	100750000	100760000	2	0	0	0	0
chr3	100870000	100880000	2	0	0	0	0
chr3	101220000	101230000	1	0	0	0	0
chr3	102085000	102090000	2	0	0	0	0
chr3	104600000	104610000	2	0	0	0	0
chr3	105385000	105390000	1	0	0	0	0
chr3	105510000	105515000	1	0	0	0	0
chr3	105520000	105530000	1	0	0	0	0
chr3	106190000	106200000	1	0	0	0	0
chr3	108210000	108220000	1	0	0	0	0
chr3	110820000	110830000	1	0	0	0	0
chr3	111320000	111330000	1	0	0	0	0
chr3	111660000	111670000	1	0	0	0	0
chr3	111945000	111950000	1	0	0	0	0
chr3	112320000	112325000	1	0	0	0	0
chr3	112330000	112340000	1	0	0	0	0
chr3	114070000	114080000	1	0	0	0	0
chr3	115170000	115180000	1	0	0	0	0
chr3	117520000	117525000	1	0	0	0	0
chr3	117540000	117550000	1	0	0	0	0
chr3	117620000	117625000	1	0	0	0	0
chr3	119360000	119370000	1	0	0	0	0
chr3	119815000	119820000	1	0	0	0	0
chr3	120500000	120505000	1	0	0	0	0
chr3	120780000	120790000	1	0	0	0	0
chr3	121510000	121520000	1	0	0	0	0
chr3	121810000	121820000	1	0	0	0	0
chr3	123720000	123725000	1	0	0	0	0
chr3	124345000	124350000	1	0	0	0	0
chr3	124355000	124360000	1	0	0	0	0
chr3	124570000	124580000	1	0	0	0	0
chr3	125590000	125600000	1	0	0	0	0
chr3	126390000	126395000	2	0	0	0	0
chr3	126960000	126970000	1	0	0	0	0
chr3	127660000	127670000	1	0	0	0	0
chr3	127960000	127965000	1	0	0	0	0
chr3	128315000	128320000	1	0	0	0	0
chr3	128480000	128490000	2	0	0	0	0
chr3	128590000	128595000	1	0	0	0	0
chr3	129600000	129605000	1	0	0	0	0
chr3	129820000	129825000	2	0	0	0	0
chr3	131470000	131480000	1	0	0	0	0
chr3	133380000	133385000	1	0	0	0	0
chr3	133470000	133480000	1	0	0	0	0
chr3	134290000	134295000	1	0	0	0	0
chr3	135510000	135520000	1	0	0	0	0
chr3	135920000	135925000	1	0	0	0	0
chr3	136290000	136300000	1	0	0	0	0
chr3	136310000	136315000	1	0	0	0	0
chr3	136730000	136740000	1	0	0	0	0
chr3	136775000	136780000	1	0	0	0	0
chr3	136855000	136860000	1	0	0	0	0
chr3	138040000	138050000	1	0	0	0	0
chr3	138310000	138320000	1	0	0	0	0
chr3	139100000	139110000	2	0	0	0	0
chr3	139330000	139340000	1	0	0	0	0
chr3	140920000	140930000	1	0	0	0	0
chr3	141350000	141360000	1	0	0	0	0
chr3	141365000	141370000	1	0	0	0	0
chr3	141600000	141610000	1	0	0	0	0
chr3	141910000	141920000	1	0	0	0	0
chr3	143890000	143900000	1	0	0	0	0
chr3	146010000	146020000	1	0	0	0	0
chr3	147410000	147420000	3	0	0	0	0
chr3	148380000	148390000	3	0	0	0	0
chr3	149395000	149400000	1	0	0	0	0
chr3	149580000	149585000	1	0	0	0	0
chr3	150210000	150220000	1	0	0	0	0
chr3	150840000	150850000	1	0	0	0	0
chr3	150920000	150925000	1	0	0	0	0
chr3	151010000	151015000	1	0	0	0	0
chr3	151130000	151140000	1	0	0	0	0
chr3	151275000	151280000	1	0	0	0	0
chr3	153145000	153150000	1	0	0	0	0
chr3	154950000	154955000	1	0	0	0	0
chr3	155710000	155720000	1	0	0	0	0
chr3	157710000	157720000	1	0	0	0	0
chr3	158910000	158915000	1	0	0	0	0
chr3	169030000	169040000	1	0	0	0	0
chr3	169130000	169140000	1	0	0	0	0
chr3	170390000	170400000	1	0	0	0	0
chr3	171455000	171460000	1	0	0	0	0
chr3	173400000	173410000	2	0	0	0	0
chr3	173555000	173560000	1	0	0	0	0
chr3	174100000	174110000	1	0	0	0	0
chr3	177455000	177460000	1	0	0	0	0
chr3	182720000	182730000	3	0	0	0	0
chr3	184135000	184150000	2	0	0	0	0
chr3	184555000	184560000	1	0	0	0	0
chr3	185210000	185220000	1	0	0	0	0
chr3	185280000	185290000	1	0	0	0	0
chr3	186780000	186790000	1	0	0	0	0
chr3	187700000	187710000	1	0	0	0	0
chr3	187990000	188000000	1	0	0	0	0
chr3	188510000	188530000	2	0	0	0	0
chr3	190195000	190200000	1	0	0	0	0
chr3	191390000	191395000	1	0	0	0	0
chr3	192470000	192480000	1	0	0	0	0
chr3	193130000	193140000	1	0	0	0	0
chr3	194470000	194485000	2	0	0	0	0
chr3	194580000	194585000	1	0	0	0	0
chr3	194605000	194610000	1	0	0	0	0
chr3	196075000	196080000	1	0	0	0	0
chr3	196230000	196240000	1	0	0	0	0
chr3	196990000	197000000	1	0	0	0	0
chr4	250000	260000	1	0	0	0	0
chr4	650000	660000	1	0	0	0	0
chr4	1710000	1720000	1	0	0	0	0
chr4	2925000	2930000	1	0	0	0	0
chr4	3100000	3105000	1	0	0	0	0
chr4	3435000	3440000	1	0	0	0	0
chr4	4980000	4990000	1	0	0	0	0
chr4	6860000	6870000	1	0	0	0	0
chr4	6875000	6880000	1	0	0	0	0
[truncated: 28,502 more rows]
