# Supplementary material for: Systematic evaluation of chromosome conformation capture assays
Source: Nat Methods. 2021 Sep 3;18(9):1046–55. doi: 10.1038/s41592-021-01248-7 (PMC8446342; doi:10.1038/s41592-021-01248-7)
Supplement: Source Data Fig. 6 — Data points of compartment strength and loop strength including Hi-C 3.0. [file 41592_2021_1248_MOESM8_ESM.xlsx]

## Sheet: Figure6a_b
HFF-DSG-DdeI	HFF-DSG-DdeI	HFF-DSG-DdeI	HFF-DSG-DdeI	HFF-DSG-DpnII	HFF-DSG-DpnII	HFF-DSG-DpnII	HFF-DSG-DpnII	HFF-DSG-MNase	HFF-DSG-MNase	HFF-DSG-MNase	HFF-DSG-MNase	HFF-DSG-DdeI-DpnII	HFF-DSG-DdeI-DpnII	HFF-DSG-DdeI-DpnII	HFF-DSG-DdeI-DpnII	HFF-FA-DpnII	HFF-FA-DpnII	HFF-FA-DpnII	HFF-FA-DpnII
genomic_distance	Ps	genomic_distance_der	derivative	genomic_distance	Ps	genomic_distance_der	derivative	genomic_distance	Ps	genomic_distance_der	derivative	genomic_distance	Ps	genomic_distance_der	derivative	genomic_distance	Ps	genomic_distance_der	derivative
2195.91	0.0188166			2195.91	0.0168988			2195.91	0.0881809			2195.91	0.0278909			2195.91	0.00600694
3192.03	0.0166942	2647.52	-0.496207	3192.03	0.0155584	2647.52	-0.393391	3192.03	0.0382986	2647.52	-2.48548	3192.03	0.0225976	2647.52	-0.79136	3192.03	0.005437	2647.52	-0.341717
3848.2	0.0143764	3504.79	-0.676375	3848.2	0.0136882	3504.79	-0.57546	3848.2	0.021424	3504.79	-2.54301	3848.2	0.0180452	3504.79	-1.00379	3848.2	0.00497098	3504.79	-0.410078
4639.2	0.0122317	4225.23	-0.81131	4639.2	0.0118387	4225.23	-0.721947	4639.2	0.0141666	4225.23	-2.23426	4639.2	0.0144495	4225.23	-1.12332	4639.2	0.00456042	4225.23	-0.449579
5593.05	0.0104212	5093.85	-0.835267	5593.05	0.0102243	5093.85	-0.761964	5593.05	0.0104339	5093.85	-1.73419	5593.05	0.0117576	5093.85	-1.09028	5593.05	0.00419342	5093.85	-0.447994
6742.99	0.00896252	6141.17	-0.816884	6742.99	0.00888735	6141.17	-0.757333	6742.99	0.00823078	6141.17	-1.35792	6742.99	0.00975265	6141.17	-1.01791	6742.99	0.00386537	6141.17	-0.443603
8129.46	0.00779925	7403.84	-0.843389	8129.46	0.00779962	7403.84	-0.791992	8129.46	0.00678499	7403.84	-1.19459	8129.46	0.00825624	7403.84	-1.01167	8129.46	0.00357888	7403.84	-0.478117
9801.1	0.00650061	8926.23	-0.954266	9801.1	0.00656518	8926.23	-0.90655	9801.1	0.00539065	8926.23	-1.22365	9801.1	0.00667831	8926.23	-1.11138	9801.1	0.00321149	8926.23	-0.574408
11816.4	0.00527074	10761.7	-1.07018	11816.4	0.0053665	10761.7	-1.02837	11816.4	0.00418392	10761.7	-1.3042	11816.4	0.00525678	10761.7	-1.21962	11816.4	0.00281249	10761.7	-0.687343
14245.7	0.00425563	12974.3	-1.12267	14245.7	0.00435948	12974.3	-1.09051	14245.7	0.00325085	12974.3	-1.33339	14245.7	0.00414168	12974.3	-1.25739	14245.7	0.00242651	12974.3	-0.771242
17174.9	0.00344013	15641.9	-1.12374	17174.9	0.00353732	15641.9	-1.10163	17174.9	0.00253356	15641.9	-1.31478	17174.9	0.00327389	15641.9	-1.24214	17174.9	0.00207613	15641.9	-0.822083
20706	0.00281072	18858	-1.11377	20706	0.00289677	18858	-1.09893	20706	0.0020062	18858	-1.28524	20706	0.00262524	18858	-1.21768	20706	0.00177371	18858	-0.859397
24963.3	0.00227208	22735.2	-1.11192	24963.3	0.00234666	22735.2	-1.10145	24963.3	0.00157489	22735.2	-1.2622	24963.3	0.00208534	22735.2	-1.20296	24963.3	0.00149479	22735.2	-0.893764
30095.9	0.00184184	27409.7	-1.08514	30095.9	0.00190453	27409.7	-1.07821	30095.9	0.00124668	27409.7	-1.20839	30095.9	0.00166571	27409.7	-1.16181	30095.9	0.00125469	27409.7	-0.900278
36283.3	0.00152933	33045.1	-1.03004	36283.3	0.00158237	33045.1	-1.02596	36283.3	0.00101862	33045.1	-1.12312	36283.3	0.00136838	33045.1	-1.09096	36283.3	0.00107055	33045.1	-0.877789
43743.7	0.0012713	39839.2	-0.986128	43743.7	0.00131575	39839.2	-0.98348	43743.7	0.000836161	39839.2	-1.05343	43743.7	0.00112719	39839.2	-1.03291	43743.7	0.000910603	39839.2	-0.859863
52737.9	0.00106145	48030.7	-0.95048	52737.9	0.00109935	48030.7	-0.948734	52737.9	0.000692605	48030.7	-0.997571	52737.9	0.000935965	48030.7	-0.985798	52737.9	0.000775942	48030.7	-0.845067
63580.9	0.000899479	57906.2	-0.916842	63580.9	0.000931402	57906.2	-0.916559	63580.9	0.000583638	57906.2	-0.949471	63580.9	0.000788686	57906.2	-0.943909	63580.9	0.000667237	57906.2	-0.828953
76653.7	0.000758069	69812	-0.895626	76653.7	0.000784724	69812	-0.89581	76653.7	0.000489686	69812	-0.917917	76653.7	0.000662358	69812	-0.914566	76653.7	0.00057066	69812	-0.818885
92413.9	0.000644101	84165.7	-0.872901	92413.9	0.000667018	84165.7	-0.872275	92413.9	0.000415345	84165.7	-0.887601	92413.9	0.000561899	84165.7	-0.884106	92413.9	0.000491124	84165.7	-0.804442
111414	0.000550891	101470	-0.852317	111414	0.000570532	101470	-0.850975	111414	0.000354534	101470	-0.864469	111414	0.000480128	101470	-0.859121	111414	0.000424685	101470	-0.791063
134322	0.000470564	122333	-0.850773	134322	0.000487522	122333	-0.848301	134322	0.000302054	122333	-0.864317	134322	0.000409706	122333	-0.85634	134322	0.000366395	122333	-0.792063
161940	0.000400626	147486	-0.869415	161940	0.000415442	147486	-0.86543	161940	0.000256479	147486	-0.88616	161940	0.000348513	147486	-0.875695	161940	0.000315716	147486	-0.808294
195235	0.000338764	177810	-0.905071	195235	0.000351637	177810	-0.90014	195235	0.000215914	177810	-0.925592	195235	0.000294209	177810	-0.913573	195235	0.000270001	177810	-0.839271
235377	0.000283546	214368	-0.955053	235377	0.000294538	214368	-0.94903	235377	0.000179924	214368	-0.976673	235377	0.000245724	214368	-0.966203	235377	0.00022919	214368	-0.881802
283771	0.000234844	258444	-1.01712	283771	0.000244427	258444	-1.00954	283771	0.0001485	258444	-1.03665	283771	0.000203058	258444	-1.0314	283771	0.000192697	258444	-0.934886
342116	0.00019154	311581	-1.08996	342116	0.000199569	311581	-1.08121	342116	0.000120666	311581	-1.10402	342116	0.000164972	311581	-1.10774	342116	0.000159912	311581	-0.997889
412457	0.000154031	375644	-1.16873	412457	0.000160886	375644	-1.15874	412457	9.69563e-05	375644	-1.17104	412457	0.000132197	375644	-1.18846	412457	0.000131068	375644	-1.06643
497261	0.00012187	452878	-1.24904	497261	0.000127481	452878	-1.23823	497261	7.69001e-05	452878	-1.23366	497261	0.000104146	452878	-1.26856	497261	0.000105933	452878	-1.13723
599501	9.50683e-05	545993	-1.32651	599501	9.97187e-05	545993	-1.31517	599501	6.03943e-05	545993	-1.28954	599501	8.10206e-05	545993	-1.34448	599501	8.45045e-05	545993	-1.20675
722761	7.31242e-05	658252	-1.39861	722761	7.68366e-05	658252	-1.38769	722761	4.69829e-05	658252	-1.33743	722761	6.21124e-05	658252	-1.4161	722761	6.65573e-05	658252	-1.27115
871365	5.56236e-05	793592	-1.46557	871365	5.85432e-05	793592	-1.45393	871365	3.63015e-05	793592	-1.37663	871365	4.7064e-05	793592	-1.48187	871365	5.1911e-05	793592	-1.32824
1.05052e+06	4.17036e-05	956759	-1.52522	1.05052e+06	4.40341e-05	956759	-1.5113	1.05052e+06	2.78532e-05	956759	-1.40519	1.05052e+06	3.52311e-05	956759	-1.53879	1.05052e+06	4.00492e-05	956759	-1.37614
1.26651e+06	3.10948e-05	1.15347e+06	-1.57285	1.26651e+06	3.29254e-05	1.15347e+06	-1.55837	1.26651e+06	2.13706e-05	1.15347e+06	-1.42443	1.26651e+06	2.62034e-05	1.15347e+06	-1.58619	1.26651e+06	3.07555e-05	1.15347e+06	-1.41275
1.52692e+06	2.29682e-05	1.39063e+06	-1.61039	1.52692e+06	2.43725e-05	1.39063e+06	-1.59606	1.52692e+06	1.62912e-05	1.39063e+06	-1.43809	1.52692e+06	1.92942e-05	1.39063e+06	-1.62488	1.52692e+06	2.34585e-05	1.39063e+06	-1.439
1.84086e+06	1.6881e-05	1.67656e+06	-1.62843	1.84086e+06	1.79707e-05	1.67656e+06	-1.61277	1.84086e+06	1.24356e-05	1.67656e+06	-1.43687	1.84086e+06	1.41504e-05	1.67656e+06	-1.64393	1.84086e+06	1.7844e-05	1.67656e+06	-1.44539
2.21935e+06	1.24078e-05	2.02127e+06	-1.60626	2.21935e+06	1.32495e-05	2.02127e+06	-1.58874	2.21935e+06	9.49537e-06	2.02127e+06	-1.40595	2.21935e+06	1.03599e-05	2.02127e+06	-1.62324	2.21935e+06	1.35987e-05	2.02127e+06	-1.41231
2.67566e+06	9.3249e-06	2.43685e+06	-1.54631	2.67566e+06	9.99416e-06	2.43685e+06	-1.52696	2.67566e+06	7.41271e-06	2.43685e+06	-1.34816	2.67566e+06	7.76046e-06	2.43685e+06	-1.56228	2.67566e+06	1.06261e-05	2.43685e+06	-1.34482
3.22579e+06	7.06516e-06	2.93788e+06	-1.47621	3.22579e+06	7.60608e-06	2.93788e+06	-1.45723	3.22579e+06	5.81805e-06	2.93788e+06	-1.2878	3.22579e+06	5.86856e-06	2.93788e+06	-1.48948	3.22579e+06	8.3632e-06	2.93788e+06	-1.27449
3.88903e+06	5.40289e-06	3.54192e+06	-1.37736	3.88903e+06	5.83098e-06	3.54192e+06	-1.36242	3.88903e+06	4.60029e-06	3.54192e+06	-1.2048	3.88903e+06	4.47694e-06	3.54192e+06	-1.38924	3.88903e+06	6.63818e-06	3.54192e+06	-1.18293
4.68864e+06	4.29353e-06	4.27016e+06	-1.22303	4.68864e+06	4.64147e-06	4.27016e+06	-1.21208	4.68864e+06	3.76171e-06	4.27016e+06	-1.0734	4.68864e+06	3.5507e-06	4.27016e+06	-1.23394	4.68864e+06	5.45995e-06	4.27016e+06	-1.0432
5.65265e+06	3.56022e-06	5.14813e+06	-1.06021	5.65265e+06	3.85605e-06	5.14813e+06	-1.0519	5.65265e+06	3.18724e-06	5.14813e+06	-0.938041	5.65265e+06	2.93791e-06	5.14813e+06	-1.06869	5.65265e+06	4.66071e-06	5.14813e+06	-0.898397
6.81487e+06	2.96629e-06	6.20661e+06	-0.919897	6.81487e+06	3.21713e-06	6.20661e+06	-0.915651	6.81487e+06	2.71452e-06	6.20661e+06	-0.842761	6.81487e+06	2.44665e-06	6.20661e+06	-0.92407	6.81487e+06	3.99411e-06	6.20661e+06	-0.775929
8.21604e+06	2.58315e-06	7.48273e+06	-0.774347	8.21604e+06	2.79621e-06	7.48273e+06	-0.771796	8.21604e+06	2.37279e-06	7.48273e+06	-0.7979	8.21604e+06	2.13074e-06	7.48273e+06	-0.774647	8.21604e+06	3.56172e-06	7.48273e+06	-0.653882
9.9053e+06	2.29831e-06	9.02122e+06	-0.652226	9.9053e+06	2.49455e-06	9.02122e+06	-0.644174	9.9053e+06	2.04064e-06	9.02122e+06	-0.834524	9.9053e+06	1.89687e-06	9.02122e+06	-0.651803	9.9053e+06	3.21809e-06	9.02122e+06	-0.558549
1.19419e+07	2.07532e-06	1.0876e+07	-0.590454	1.19419e+07	2.2585e-06	1.0876e+07	-0.577071	1.19419e+07	1.7151e-06	1.0876e+07	-0.931455	1.19419e+07	1.71454e-06	1.0876e+07	-0.597295	1.19419e+07	2.94638e-06	1.0876e+07	-0.518207
1.43972e+07	1.85784e-06	1.31122e+07	-0.580156	1.43972e+07	2.02811e-06	1.31122e+07	-0.565623	1.43972e+07	1.39991e-06	1.31122e+07	-1.00961	1.43972e+07	1.52502e-06	1.31122e+07	-0.599434	1.43972e+07	2.66855e-06	1.31122e+07	-0.534202
1.73574e+07	1.66822e-06	1.58081e+07	-0.586478	1.73574e+07	1.82572e-06	1.58081e+07	-0.573667	1.73574e+07	1.15469e-06	1.58081e+07	-1.00921	1.73574e+07	1.36322e-06	1.58081e+07	-0.610336	1.73574e+07	2.40008e-06	1.58081e+07	-0.58572
2.09261e+07	1.48899e-06	1.90584e+07	-0.600258	2.09261e+07	1.63194e-06	1.90584e+07	-0.589589	2.09261e+07	9.66161e-07	1.90584e+07	-0.963173	2.09261e+07	1.21226e-06	1.90584e+07	-0.622976	2.09261e+07	2.11686e-06	1.90584e+07	-0.654009
2.52286e+07	1.33976e-06	2.29769e+07	-0.662284	2.52286e+07	1.47177e-06	2.29769e+07	-0.652252	2.52286e+07	8.23567e-07	2.29769e+07	-0.974839	2.52286e+07	1.08564e-06	2.29769e+07	-0.684812	2.52286e+07	1.86354e-06	2.29769e+07	-0.753505
3.04158e+07	1.15849e-06	2.77011e+07	-0.827993	3.04158e+07	1.27369e-06	2.77011e+07	-0.816561	3.04158e+07	6.75016e-07	2.77011e+07	-1.12296	3.04158e+07	9.35837e-07	2.77011e+07	-0.853489	3.04158e+07	1.5812e-06	2.77011e+07	-0.9288
3.66695e+07	9.31028e-07	3.33966e+07	-1.01825	3.66695e+07	1.02839e-06	3.33966e+07	-1.00508	3.66695e+07	5.13017e-07	3.33966e+07	-1.31065	3.66695e+07	7.46906e-07	3.33966e+07	-1.05114	3.66695e+07	1.24937e-06	3.33966e+07	-1.11476
4.42089e+07	7.64279e-07	4.02631e+07	-1.13372	4.42089e+07	8.44477e-07	4.02631e+07	-1.12164	4.42089e+07	3.9721e-07	4.02631e+07	-1.4029	4.42089e+07	6.07819e-07	4.02631e+07	-1.16834	4.42089e+07	1.00109e-06	4.02631e+07	-1.20291
5.32985e+07	6.01218e-07	4.85414e+07	-1.22081	5.32985e+07	6.66637e-07	4.85414e+07	-1.20861	5.32985e+07	3.01475e-07	4.85414e+07	-1.43128	5.32985e+07	4.75861e-07	4.85414e+07	-1.24274	5.32985e+07	7.92946e-07	4.85414e+07	-1.22989
6.4257e+07	4.74139e-07	5.85218e+07	-1.30246	6.4257e+07	5.26596e-07	5.85218e+07	-1.28968	6.4257e+07	2.30597e-07	5.85218e+07	-1.4276	6.4257e+07	3.75266e-07	5.85218e+07	-1.29934	6.4257e+07	6.27078e-07	5.85218e+07	-1.23721
7.74685e+07	3.70208e-07	7.05542e+07	-1.43083	7.74685e+07	4.12199e-07	7.05542e+07	-1.41412	7.74685e+07	1.78386e-07	7.05542e+07	-1.41356	7.74685e+07	2.94162e-07	7.05542e+07	-1.3846	7.74685e+07	5.02425e-07	7.05542e+07	-1.24046
9.33965e+07	2.66449e-07	8.50605e+07	-1.53158	9.33965e+07	2.97677e-07	8.50605e+07	-1.50308	9.33965e+07	1.35165e-07	8.50605e+07	-1.34906	9.33965e+07	2.16112e-07	8.50605e+07	-1.42142	9.33965e+07	3.89855e-07	8.50605e+07	-1.1889
1.12599e+08	1.91583e-07	1.02549e+08	-1.25613	1.12599e+08	2.16868e-07	1.02549e+08	-1.22028	1.12599e+08	1.04972e-07	1.02549e+08	-1.0533	1.12599e+08	1.62239e-07	1.02549e+08	-1.10737	1.12599e+08	3.1423e-07	1.02549e+08	-0.904917
1.3575e+08	1.86632e-07	1.23634e+08	-0.720831	1.3575e+08	2.11579e-07	1.23634e+08	-0.693795	1.3575e+08	1.00558e-07	1.23634e+08	-0.640549	1.3575e+08	1.60864e-07	1.23634e+08	-0.585475	1.3575e+08	3.06095e-07	1.23634e+08	-0.516084
trans	3.90099e-08			trans	4.43636e-08			trans	4.74174e-08			trans	5.10055e-08			trans	1.34865e-07

## Sheet: Figure6d
Condition	U54-HFFc6-FA-DpnII-R1-R2	U54-HFFc6-DSG-DpnII-R1-R2	U54-HFFc6-DSG-DdeI-R1-R2	U54-HFFc6-DSG-DdeI-DpnII-20190711-R1-R3	U54-HFFc6-FA-DSG-MNase-R1-R3
HFF_DdeI_DpnII_Loops_lessthan_170000	3742	5629	5807	7996	12632
HFF_DdeI_DpnII_Loops_170000_270000	2548	3793	3808	5020	6612
HFF_DdeI_DpnII_Loops_270000_370000	2136	3116	3052	3940	4861
HFF_DdeI_DpnII_Loops_370000_470000	1509	2387	2332	2950	3389
HFF_DdeI_DpnII_Loops_470000_570000	1048	1761	1685	2205	2393
HFF_DdeI_DpnII_Loops_570000_670000	731	1274	1228	1530	1706
HFF_DdeI_DpnII_Loops_670000_770000	536	966	945	1171	1227
HFF_DdeI_DpnII_Loops_770000_870000	384	706	667	846	891
HFF_DdeI_DpnII_Loops_870000_970000	292	561	532	670	667
HFF_DdeI_DpnII_Loops_970000_1070000	205	400	406	460	496

## Sheet: Figure6e
Condition	U54-HFFc6-FA-DpnII-R1-R2	U54-HFFc6-DSG-DpnII-R1-R2	U54-HFFc6-DSG-DdeI-R1-R2	U54-HFFc6-DSG-DdeI-DpnII-20190711-R1-R3	U54-HFFc6-FA-DSG-MNase-R1-R3
HFF_DdeI_DpnII_Loops_lessthan_170000	1.74726	2.01963	2.0785	2.28533	2.6121
HFF_DdeI_DpnII_Loops_170000_270000	2.03364	2.4271	2.51197	2.78556	3.18707
HFF_DdeI_DpnII_Loops_270000_370000	2.13052	2.56303	2.64786	2.95038	3.30211
HFF_DdeI_DpnII_Loops_370000_470000	2.28712	2.77623	2.85172	3.19081	3.51291
HFF_DdeI_DpnII_Loops_470000_570000	2.32946	2.80614	2.89174	3.21278	3.46605
HFF_DdeI_DpnII_Loops_570000_670000	2.40558	2.91319	2.99709	3.35348	3.60948
HFF_DdeI_DpnII_Loops_670000_770000	2.50192	3.04586	3.14185	3.52857	3.76012
HFF_DdeI_DpnII_Loops_770000_870000	2.62421	3.21869	3.30039	3.73683	3.89245
HFF_DdeI_DpnII_Loops_870000_970000	2.72354	3.30899	3.3961	3.82978	4.02068
HFF_DdeI_DpnII_Loops_970000_1070000	2.8524	3.55597	3.69976	4.18954	4.35571

## Sheet: Figure6f
Condition
U54-HFFc6-FA-DpnII-R1-R2
U54-HFFc6-DSG-DpnII-R1-R2
U54-HFFc6-DSG-DdeI-R1-R2
U54-HFFc6-DSG-DdeI-DpnII-20190711-R1-R3
U54-HFFc6-FA-DSG-MNase-R1-R3

## Sheet: Figure6g
Condition	# of loops	comp strength	loop strength
U54-HFFc6-FA-DpnII-R1-R2	13867	11.8634	2.69566
U54-HFFc6-DSG-DpnII-R1-R2	22312	19.6641	3.46881
U54-HFFc6-DSG-DdeI-R1-R2	22219	19.8021	3.63373
U54-HFFc6-DSG-DdeI-DpnII-20190711-R1-R3	28921	19.8896	4.21713
U54-HFFc6-FA-DSG-MNase-R1-R3	36989	12.7827	5.73787

## Sheet: Figure6h
Condition	# of loops	comp strength	loop strength
U54-HFFc6-FA-DpnII-R1-R2	13867	11.8634	2.69566
U54-HFFc6-DSG-DpnII-R1-R2	22312	19.6641	3.46881
U54-HFFc6-DSG-DdeI-R1-R2	22219	19.8021	3.63373
U54-HFFc6-DSG-DdeI-DpnII-20190711-R1-R3	28921	19.8896	4.21713
U54-HFFc6-FA-DSG-MNase-R1-R3	36989	12.7827	5.73787

## Sheet: Figure6i
Condition	Compartment strength	Loop strength
DSG-DdeI	6.07343	2.05	3.03672
DSG-DpnII	7.28811	1.92	3.64406
DSG-HindIII	9.68828	1.87	4.84414
DSG-MNase	5.26034	2.56	2.63017
EGS-DdeI	5.83623	1.83	2.91812
EGS-DpnII	6.70291	2	3.35145
EGS-HindIII	7.8236	1.76	3.9118
EGS-MNase	6.10036	2.53	3.05018
FA-DdeI	4.68911	1.79	2.34455
FA-DpnII	4.86349	1.67	2.43174
FA-HindIII	9.06734	1.65	4.53367
FA-MNase	2.38677	2.55	1.19339
