# Supplementary material for: Systematic evaluation of chromosome conformation capture assays
Source: Nat Methods. 2021 Sep 3;18(9):1046–55. doi: 10.1038/s41592-021-01248-7 (PMC8446342; doi:10.1038/s41592-021-01248-7)
Supplement: Source Data Extended Data Fig. 1 — Fragment size distributions for cumulative plot and HiCRep correlations. [file 41592_2021_1248_MOESM9_ESM.xlsx]

## Sheet: ExtendedDataFigure1_a_b
HFF FA-DpnII						HFF EGS-DpnII						HFF DSG-DpnII
bp	ng/ul	%	nmole/L	Avg. size (b.p.)		bp	ng/ul	%	nmole/L	Avg. size (b.p.)		bp	ng/ul	%	nmole/L	Avg. size (b.p.)
0_ 250	0.6865	19.1	12.583	90		0_ 250	0.6036	23	12.252	81		0_ 250	0.5432	20.3	10.96	81
250_500	0.5959	16.6	2.574	381		250_500	0.4635	17.6	2.003	381		250_500	0.4239	15.8	1.827	382
500_750	0.5996	16.7	1.583	623		500_750	0.4574	17.4	1.208	623		500_750	0.4368	16.3	1.152	624
750_1000	0.4878	13.6	0.922	871		750_1000	0.3652	13.9	0.691	870		750_1000	0.3629	13.6	0.686	871
1000_1250	0.3129	8.7	0.457	1126		1000_1250	0.2307	8.8	0.337	1125		1000_1250	0.2336	8.7	0.341	1126
1250_1500	0.341	9.5	0.406	1381		1250_1500	0.2519	9.6	0.3	1381		1250_1500	0.2657	9.9	0.317	1382
1500_1750	0.1196	3.3	0.121	1627		1500_1750	0.0875	3.3	0.089	1626		1500_1750	0.0937	3.5	0.095	1627
1750_2000	0.1177	3.3	0.103	1886		1750_2000	0.0877	3.3	0.077	1887		1750_2000	0.0926	3.5	0.081	1886
2000_2250	0.1298	3.6	0.101	2126		2000_2250	0.088	3.3	0.068	2125		2000_2250	0.1017	3.8	0.079	2126
2250_2500	0.1246	3.5	0.086	2378		2250_2500	0.822	3.1	0.057	2378		2250_2500	0.0994	3.7	0.069	2378
2500_2750	0.103	2.9	0.065	2626		2500_2750	0.0629	2.4	0.039	2624		2500_2750	0.0829	3.1	0.052	2626
2750_3000	0.0791	2.2	0.045	2875		2750_3000	0.0503	1.9	0.029	2875		2750_3000	0.0643	2.4	0.037	2874
3000_3500	0.0696	1.9	0.036	3217		3000_3500	0.0373	1.4	0.019	3217		3000_3500	0.0561	2.1	0.029	3217
3500_4000	0.0382	1.1	0.017	3757		3500_4000	0.0208	0.8	0.009	3749		3500_4000	0.03	1.1	0.013	3756
4000_5000	0.0388	1.1	0.014	4422		4000_5000	0.0189	0.7	0.007	4423		4000_5000	0.0325	1.2	0.012	4415
5000_10000	0.0294	0.8	0.007	6568		5000_10000	0.0146	0.6	0.004	6642		5000_10000	0.0218	0.8	0.006	6455
10000_60000	0	0	0	0		10000_60000	0	0	0	0		10000_60000	0	0	0	0
HFF-FA-HindIII						HFF-EGS-HindIII						HFF-DSG-HindIII
bp	ng/ul	%	nmole/L	Avg. size (b.p.)		bp	ng/ul	%	nmole/L	Avg. size (b.p.)		bp	ng/ul	%	nmole/L	Avg. size (b.p.)
0_2000	0.5402	12.5	2.456	362		0_2000	0.5147	12.5	2.252	376		0_2000	0.4368	11.4	3.005	239
2000_6000	0.8529	19.8	0.323	4224		2000_6000	0.8053	19.5	0.314	4217		2000_6000	0.5084	13.3	0.197	4255
6000_10000	0.7272	16.9	0.149	8055		6000_10000	0.6879	16.6	0.141	8049		6000_10000	0.4937	12.9	0.1	8099
10000_13500	0.4751	11	0.057	11714		10000_13500	0.4475	10.8	0.063	11712		10000_13500	0.3698	9.7	0.052	11744
13500_17000	0.356	8.3	0.04	14791		13500_17000	0.3354	8.1	0.037	14795		13500_17000	0.3078	8	0.034	14819
17000_20500	0.2291	5.3	0.02	18867		17000_20500	0.2139	5.2	0.019	18864		17000_20500	0.2064	5.4	0.018	18872
20500_24000	0.212	4.9	0.016	22348		20500_24000	0.1972	4.8	0.015	22339		20500_24000	0.2001	5.2	0.015	22357
24000_27500	0.1939	4.5	0.012	25824		24000_27500	0.18	4.4	0.011	25822		24000_27500	0.1915	5	0.012	25836
27500_31000	0.177	4.1	0.01	29309		27500_31000	0.153	3.7	0.009	29311		27500_31000	0.1696	4.4	0.01	29324
31000_34500	0.1611	3.7	0.008	32782		31000_34500	0.1501	3.6	0.008	32787		31000_34500	0.1724	4.5	0.009	32798
34500_38000	0.142	3.3	0.006	36264		34500_38000	0.1345	3.3	0.006	36265		34500_38000	0.1599	4.2	0.007	36277
38000_41500	0.1259	2.9	0.005	39729		38000_41500	0.1174	2.8	0.005	39752		38000_41500	0.1427	3.8	0.006	39757
41500_44000	0.0864	2	0.003	42851		41500_44000	0.0836	2	0.003	42843		41500_44000	0.1059	2.8	0.004	42854
44000_47500	0.0975	2.3	0.003	45900		44000_47500	0.0941	2.3	0.003	45906		44000_47500	0.1249	3.3	0.004	45928
47500_55000	0.1543	3.6	0.005	51160		47500_55000	0.157	3.8	0.005	51229		47500_55000	0.219	5.7	0.007	51249
55000_60000	0.074	1.7	0.002	57542		55000_60000	0.0834	2	0.002	57567		55000_60000	0.1215	3.2	0.003	57601
HFF-FA-DdeI						HFF-EGS-DdeI						HFF-DSG-DdeI
bp	ng/ul	%	nmole/L	Avg. size (b.p.)		bp	ng/ul	%	nmole/L	Avg. size (b.p.)		bp	ng/ul	%	nmole/L	Avg. size (b.p.)
0_ 250	0.9959	30.2	15.449	106		0_ 250	0.8352	28.5	13.461	102		0_250	0.6622	23.4	12.376	88
250_500	0.8583	26	3.792	372		250_500	0.698	23.8	3.071	374		250_500	0.5195	18.4	2.264	378
500_750	0.6425	19.5	1.718	615		500_750	0.5705	19.5	1.522	617		500_750	0.5027	17.8	1.333	621
750_1000	0.3799	11.5	0.724	864		750_1000	0.364	12.4	0.692	866		750_1000	0.3793	13.4	0.718	870
1000_1250	0.1862	5.6	0.273	1124		1000_1250	0.1851	6.3	0.271	1124		1000_1250	0.2271	8	0.332	1126
1250_1500	0.1683	5	0.196	1377		1250_1500	0.1726	5.9	0.206	1376		1250_1500	0.2446	8.7	0.292	1380
1500_1750	0.0492	1.5	0.05	1623		1500_1750	0.0552	1.9	0.056	1622		1500_1750	0.0863	3.1	0.087	1626
1750_2000	0.0397	1.2	0.035	1880		1750_2000	0.04852	1.6	0.042	1880		1750_2000	0.0804	2.8	0.07	1883
2000_2250	0.0359	1.1	0.028	2126		2000_2250	0.0447	1.5	0.035	2126		2000_2250	0.0811	2.9	0.063	2127
2250_2500	0.0349	1.1	0.024	2374		2250_2500	0.0439	1.5	0.03	2379		2250_2500	0.0808	2.9	0.056	2377
2500_2750	0.0241	0.7	0.015	2624		2500_2750	0.0346	1.2	0.022	2626		2500_2750	0.0635	2.2	0.04	2627
2750_3000	0.0163	0.5	0.009	2868		2750_3000	0.0252	0.9	0.014	2870		2750_3000	0.0478	1.7	0.027	2869
3000_3500	0.011	0.3	0.006	3225		3000_3500	0.0185	0.6	0.009	3213		3000_3500	0.0362	1.3	0.019	3224
3500_4000	0.0086	0.3	0.004	3801		3500_4000	0.0098	0.3	0.004	3737		3500_4000	0.0215	0.8	0.009	3752
4000_5000	0.0104	0.3	0.004	4432		4000_5000	0.0121	0.4	0.005	4401		4000_5000	0.0209	0.7	0.008	4421
5000_10000	0.0167	0.5	0.004	7267		5000_10000	0.0144	0.5	0.003	7096		5000_10000	0.0134	0.5	0.003	6444
10000_60000	0	0	0	0		10000_60000	0	0	0	0		10000_60000	0	0	0	0

## Sheet: ExtendedDataFigure1_c_d_e_f_g
file1	file2	Avg
U54-END-DSG-DdeI-20161031-R1-T1	U54-END-DSG-DpnII-20190711-R2-T1	0.945942
U54-END-DSG-DdeI-20161031-R1-T1	U54-END-DSG-DdeI-20161031-R1-T1	1
U54-END-DSG-DdeI-20161031-R1-T1	U54-END-DSG-HindIII-20161206-R1-T1	0.933666
U54-END-DSG-DdeI-20161031-R1-T1	U54-END-DSG-MNase-20170508-R1-T1	0.909312
U54-END-DSG-DdeI-20161031-R1-T1	U54-END-EGS-DdeI-20161219-R1-T1	0.936532
U54-END-DSG-DdeI-20161031-R1-T1	U54-END-EGS-DpnII-20170119-R2-T1	0.941379
U54-END-DSG-DdeI-20161031-R1-T1	U54-END-EGS-HindIII-20161219-R1-T1	0.905062
U54-END-DSG-DdeI-20161031-R1-T1	U54-END-EGS-MNase-20170508-R1-T1	0.915562
U54-END-DSG-DdeI-20161031-R1-T1	U54-END-FA-DdeI-20161118-R1-T1	0.948395
U54-END-DSG-DdeI-20161031-R1-T1	U54-END-FA-DpnII-20170119-R2-T1	0.945534
U54-END-DSG-DdeI-20161031-R1-T1	U54-END-FA-HindIII-20160311-R1-T1	0.918848
U54-END-DSG-DdeI-20161031-R1-T1	U54-END-FA-MNase-20170508-R1-T1	0.924258
U54-END-DSG-DdeI-20161031-R1-T1	U54-ESC-DSG-DdeI-20161014-R1-T1	0.877085
U54-END-DSG-DdeI-20161031-R1-T1	U54-ESC-DSG-DpnII-20160722-R1-T1	0.885982
U54-END-DSG-DdeI-20161031-R1-T1	U54-ESC-DSG-HindIII-20161206-R1-T1	0.881866
U54-END-DSG-DdeI-20161031-R1-T1	U54-ESC-DSG-MNase-20170508-R2-T1	0.813304
U54-END-DSG-DdeI-20161031-R1-T1	U54-ESC-EGS-DdeI-20161118-R1-T1	0.918058
U54-END-DSG-DdeI-20161031-R1-T1	U54-ESC-EGS-DpnII-20170119-R2-T1	0.896397
U54-END-DSG-DdeI-20161031-R1-T1	U54-ESC-EGS-HindIII-20161206-R1-T1	0.87907
U54-END-DSG-DdeI-20161031-R1-T1	U54-ESC-EGS-MNase-20170508-R1-T1	0.815738
U54-END-DSG-DdeI-20161031-R1-T1	U54-ESC-FA-DdeI-20190711-R2-T1	0.878549
U54-END-DSG-DdeI-20161031-R1-T1	U54-ESC-FA-DpnII-20170119-R2-T1	0.876916
U54-END-DSG-DdeI-20161031-R1-T1	U54-ESC-FA-HindIII-20160311-R1-T1	0.858586
U54-END-DSG-DdeI-20161031-R1-T1	U54-ESC-FA-MNase-20170508-R1-T1	0.838034
U54-END-DSG-DdeI-20161031-R1-T1	U54-HelaS3-G1-DSG-DpnII-20180709-R1-T1	0.717215
U54-END-DSG-DdeI-20161031-R1-T1	U54-HelaS3-G1-DSG-HindIII-20180730-R1-T1	0.707725
U54-END-DSG-DdeI-20161031-R1-T1	U54-HelaS3-G1-DSG-MNase-08072018-R1-T1	0.658407
U54-END-DSG-DdeI-20161031-R1-T1	U54-HelaS3-G1-EGS-DpnII-20180709-R1-T1	0.733331
U54-END-DSG-DdeI-20161031-R1-T1	U54-HelaS3-G1-EGS-HindIII-20180730-R1-T1	0.715866
U54-END-DSG-DdeI-20161031-R1-T1	U54-HelaS3-G1-EGS-MNase-08072018-R1-T1	0.673059
U54-END-DSG-DdeI-20161031-R1-T1	U54-HelaS3-G1-FA-DpnII-20180709-R1-T1	0.749564
U54-END-DSG-DdeI-20161031-R1-T1	U54-HelaS3-G1-FA-HindIII-20180730-R1-T1	0.724237
U54-END-DSG-DdeI-20161031-R1-T1	U54-HelaS3-G1-FA-MNase-08072018-R1-T1	0.667668
U54-END-DSG-DdeI-20161031-R1-T1	U54-HelaS3-M-DSG-DpnII-20180709-R1-T1	0.177349
U54-END-DSG-DdeI-20161031-R1-T1	U54-HelaS3-M-DSG-HindIII-20180730-R1-T1	0.158009
U54-END-DSG-DdeI-20161031-R1-T1	U54-HelaS3-M-DSG-MNase-08072018-R1-T1	0.137753
U54-END-DSG-DdeI-20161031-R1-T1	U54-HelaS3-M-EGS-DpnII-20180709-R1-T1	0.208826
U54-END-DSG-DdeI-20161031-R1-T1	U54-HelaS3-M-EGS-HindIII-20180730-R1-T1	0.149682
U54-END-DSG-DdeI-20161031-R1-T1	U54-HelaS3-M-EGS-MNase-08072018-R1-T1	0.20071
U54-END-DSG-DdeI-20161031-R1-T1	U54-HelaS3-M-FA-DpnII-20180709-R1-T1	0.261975
U54-END-DSG-DdeI-20161031-R1-T1	U54-HelaS3-M-FA-HindIII-20180730-R1-T1	0.161355
U54-END-DSG-DdeI-20161031-R1-T1	U54-HelaS3-M-FA-MNase-08072018-R1-T1	0.0353326
U54-END-DSG-DdeI-20161031-R1-T1	U54-HelaS3-NS-DSG-DpnII-20180709-R1-T1	0.694137
U54-END-DSG-DdeI-20161031-R1-T1	U54-HelaS3-NS-DSG-HindIII-20180730-R1-T1	0.684289
U54-END-DSG-DdeI-20161031-R1-T1	U54-HelaS3-NS-DSG-MNase-08072018-R1-T1	0.593167
U54-END-DSG-DdeI-20161031-R1-T1	U54-HelaS3-NS-EGS-DpnII-20180709-R1-T1	0.713188
U54-END-DSG-DdeI-20161031-R1-T1	U54-HelaS3-NS-EGS-HindIII-20180730-R1-T1	0.694553
U54-END-DSG-DdeI-20161031-R1-T1	U54-HelaS3-NS-EGS-MNase-08072018-R1-T1	0.612802
U54-END-DSG-DdeI-20161031-R1-T1	U54-HelaS3-NS-FA-DpnII-20180709-R1-T1	0.73134
U54-END-DSG-DdeI-20161031-R1-T1	U54-HelaS3-NS-FA-HindIII-20180730-R1-T1	0.712559
U54-END-DSG-DdeI-20161031-R1-T1	U54-HelaS3-NS-FA-MNase-08072018-R1-T1	0.624818
U54-END-DSG-DdeI-20161031-R1-T1	U54-HFF-plate-DSG-DdeI-20160812-R1-T1	0.721045
U54-END-DSG-DdeI-20161031-R1-T1	U54-HFF-plate-DSG-DpnII-20170119-R2-T1	0.739888
U54-END-DSG-DdeI-20161031-R1-T1	U54-HFF-plate-DSG-HindIII-20160226-R1-T1	0.646854
U54-END-DSG-DdeI-20161031-R1-T1	U54-HFF-plate-DSG-MNase-20190509-R2-T1	0.682433
U54-END-DSG-DdeI-20161031-R1-T1	U54-HFF-plate-EGS-DdeI-20161031-R1-T1	0.688983
U54-END-DSG-DdeI-20161031-R1-T1	U54-HFF-plate-EGS-DpnII-20160902-R1-T1	0.723292
U54-END-DSG-DdeI-20161031-R1-T1	U54-HFF-plate-EGS-HindIII-20190718-R2-T1	0.721135
U54-END-DSG-DdeI-20161031-R1-T1	U54-HFF-plate-EGS-MNase-20190509-R2-T1	0.631827
U54-END-DSG-DdeI-20161031-R1-T1	U54-HFF-plate-FA-DdeI-20170119-R2-T1	0.717619
U54-END-DSG-DdeI-20161031-R1-T1	U54-HFF-plate-FA-DpnII-20180904-R1-T1	0.769969
U54-END-DSG-DdeI-20161031-R1-T1	U54-HFF-plate-FA-HindIIII-20160226-R2-T1	0.651646
U54-END-DSG-DdeI-20161031-R1-T1	U54-HFF-plate-FA-MNase-20190509-R2-T1	0.704496
U54-END-DSG-DpnII-20190711-R2-T1	U54-END-DSG-HindIII-20161206-R1-T1	0.916365
U54-END-DSG-DpnII-20190711-R2-T1	U54-END-DSG-DpnII-20190711-R2-T1	1
U54-END-DSG-DpnII-20190711-R2-T1	U54-END-DSG-MNase-20170508-R1-T1	0.941264
U54-END-DSG-DpnII-20190711-R2-T1	U54-END-EGS-DdeI-20161219-R1-T1	0.949255
U54-END-DSG-DpnII-20190711-R2-T1	U54-END-EGS-DpnII-20170119-R2-T1	0.958488
U54-END-DSG-DpnII-20190711-R2-T1	U54-END-EGS-HindIII-20161219-R1-T1	0.917022
U54-END-DSG-DpnII-20190711-R2-T1	U54-END-EGS-MNase-20170508-R1-T1	0.942701
U54-END-DSG-DpnII-20190711-R2-T1	U54-END-FA-DdeI-20161118-R1-T1	0.927421
U54-END-DSG-DpnII-20190711-R2-T1	U54-END-FA-DpnII-20170119-R2-T1	0.948187
U54-END-DSG-DpnII-20190711-R2-T1	U54-END-FA-HindIII-20160311-R1-T1	0.927158
U54-END-DSG-DpnII-20190711-R2-T1	U54-END-FA-MNase-20170508-R1-T1	0.94405
U54-END-DSG-DpnII-20190711-R2-T1	U54-ESC-DSG-DdeI-20161014-R1-T1	0.855364
U54-END-DSG-DpnII-20190711-R2-T1	U54-ESC-DSG-DpnII-20160722-R1-T1	0.887942
U54-END-DSG-DpnII-20190711-R2-T1	U54-ESC-DSG-HindIII-20161206-R1-T1	0.863963
U54-END-DSG-DpnII-20190711-R2-T1	U54-ESC-DSG-MNase-20170508-R2-T1	0.853922
U54-END-DSG-DpnII-20190711-R2-T1	U54-ESC-EGS-DdeI-20161118-R1-T1	0.898896
U54-END-DSG-DpnII-20190711-R2-T1	U54-ESC-EGS-DpnII-20170119-R2-T1	0.882169
U54-END-DSG-DpnII-20190711-R2-T1	U54-ESC-EGS-HindIII-20161206-R1-T1	0.861812
U54-END-DSG-DpnII-20190711-R2-T1	U54-ESC-EGS-MNase-20170508-R1-T1	0.849559
U54-END-DSG-DpnII-20190711-R2-T1	U54-ESC-FA-DdeI-20190711-R2-T1	0.880066
U54-END-DSG-DpnII-20190711-R2-T1	U54-ESC-FA-DpnII-20170119-R2-T1	0.853825
U54-END-DSG-DpnII-20190711-R2-T1	U54-ESC-FA-HindIII-20160311-R1-T1	0.848677
U54-END-DSG-DpnII-20190711-R2-T1	U54-ESC-FA-MNase-20170508-R1-T1	0.862715
U54-END-DSG-DpnII-20190711-R2-T1	U54-HelaS3-G1-DSG-DpnII-20180709-R1-T1	0.729619
U54-END-DSG-DpnII-20190711-R2-T1	U54-HelaS3-G1-DSG-HindIII-20180730-R1-T1	0.717363
U54-END-DSG-DpnII-20190711-R2-T1	U54-HelaS3-G1-DSG-MNase-08072018-R1-T1	0.670444
U54-END-DSG-DpnII-20190711-R2-T1	U54-HelaS3-G1-EGS-DpnII-20180709-R1-T1	0.740784
U54-END-DSG-DpnII-20190711-R2-T1	U54-HelaS3-G1-EGS-HindIII-20180730-R1-T1	0.723354
U54-END-DSG-DpnII-20190711-R2-T1	U54-HelaS3-G1-EGS-MNase-08072018-R1-T1	0.681834
U54-END-DSG-DpnII-20190711-R2-T1	U54-HelaS3-G1-FA-DpnII-20180709-R1-T1	0.749536
U54-END-DSG-DpnII-20190711-R2-T1	U54-HelaS3-G1-FA-HindIII-20180730-R1-T1	0.732642
U54-END-DSG-DpnII-20190711-R2-T1	U54-HelaS3-G1-FA-MNase-08072018-R1-T1	0.677347
U54-END-DSG-DpnII-20190711-R2-T1	U54-HelaS3-M-DSG-DpnII-20180709-R1-T1	0.203076
U54-END-DSG-DpnII-20190711-R2-T1	U54-HelaS3-M-DSG-HindIII-20180730-R1-T1	0.202823
U54-END-DSG-DpnII-20190711-R2-T1	U54-HelaS3-M-DSG-MNase-08072018-R1-T1	0.1634
U54-END-DSG-DpnII-20190711-R2-T1	U54-HelaS3-M-EGS-DpnII-20180709-R1-T1	0.231444
U54-END-DSG-DpnII-20190711-R2-T1	U54-HelaS3-M-EGS-HindIII-20180730-R1-T1	0.194952
U54-END-DSG-DpnII-20190711-R2-T1	U54-HelaS3-M-EGS-MNase-08072018-R1-T1	0.231556
U54-END-DSG-DpnII-20190711-R2-T1	U54-HelaS3-M-FA-DpnII-20180709-R1-T1	0.280613
U54-END-DSG-DpnII-20190711-R2-T1	U54-HelaS3-M-FA-HindIII-20180730-R1-T1	0.207686
U54-END-DSG-DpnII-20190711-R2-T1	U54-HelaS3-M-FA-MNase-08072018-R1-T1	0.0633883
U54-END-DSG-DpnII-20190711-R2-T1	U54-HelaS3-NS-DSG-DpnII-20180709-R1-T1	0.712508
U54-END-DSG-DpnII-20190711-R2-T1	U54-HelaS3-NS-DSG-HindIII-20180730-R1-T1	0.704067
U54-END-DSG-DpnII-20190711-R2-T1	U54-HelaS3-NS-DSG-MNase-08072018-R1-T1	0.611571
U54-END-DSG-DpnII-20190711-R2-T1	U54-HelaS3-NS-EGS-DpnII-20180709-R1-T1	0.726073
U54-END-DSG-DpnII-20190711-R2-T1	U54-HelaS3-NS-EGS-HindIII-20180730-R1-T1	0.708224
U54-END-DSG-DpnII-20190711-R2-T1	U54-HelaS3-NS-EGS-MNase-08072018-R1-T1	0.628462
U54-END-DSG-DpnII-20190711-R2-T1	U54-HelaS3-NS-FA-DpnII-20180709-R1-T1	0.725886
U54-END-DSG-DpnII-20190711-R2-T1	U54-HelaS3-NS-FA-HindIII-20180730-R1-T1	0.715871
U54-END-DSG-DpnII-20190711-R2-T1	U54-HelaS3-NS-FA-MNase-08072018-R1-T1	0.625131
U54-END-DSG-DpnII-20190711-R2-T1	U54-HFF-plate-DSG-DdeI-20160812-R1-T1	0.729592
U54-END-DSG-DpnII-20190711-R2-T1	U54-HFF-plate-DSG-DpnII-20170119-R2-T1	0.746673
U54-END-DSG-DpnII-20190711-R2-T1	U54-HFF-plate-DSG-HindIII-20160226-R1-T1	0.652769
U54-END-DSG-DpnII-20190711-R2-T1	U54-HFF-plate-DSG-MNase-20190509-R2-T1	0.692753
U54-END-DSG-DpnII-20190711-R2-T1	U54-HFF-plate-EGS-DdeI-20161031-R1-T1	0.693967
U54-END-DSG-DpnII-20190711-R2-T1	U54-HFF-plate-EGS-DpnII-20160902-R1-T1	0.730986
U54-END-DSG-DpnII-20190711-R2-T1	U54-HFF-plate-EGS-HindIII-20190718-R2-T1	0.720544
U54-END-DSG-DpnII-20190711-R2-T1	U54-HFF-plate-EGS-MNase-20190509-R2-T1	0.640836
U54-END-DSG-DpnII-20190711-R2-T1	U54-HFF-plate-FA-DdeI-20170119-R2-T1	0.716434
U54-END-DSG-DpnII-20190711-R2-T1	U54-HFF-plate-FA-DpnII-20180904-R1-T1	0.760018
U54-END-DSG-DpnII-20190711-R2-T1	U54-HFF-plate-FA-HindIIII-20160226-R2-T1	0.665745
U54-END-DSG-DpnII-20190711-R2-T1	U54-HFF-plate-FA-MNase-20190509-R2-T1	0.713909
U54-END-DSG-HindIII-20161206-R1-T1	U54-END-DSG-MNase-20170508-R1-T1	0.892831
U54-END-DSG-HindIII-20161206-R1-T1	U54-END-DSG-HindIII-20161206-R1-T1	1
U54-END-DSG-HindIII-20161206-R1-T1	U54-END-EGS-DdeI-20161219-R1-T1	0.93164
U54-END-DSG-HindIII-20161206-R1-T1	U54-END-EGS-DpnII-20170119-R2-T1	0.917495
U54-END-DSG-HindIII-20161206-R1-T1	U54-END-EGS-HindIII-20161219-R1-T1	0.944113
U54-END-DSG-HindIII-20161206-R1-T1	U54-END-EGS-MNase-20170508-R1-T1	0.893512
U54-END-DSG-HindIII-20161206-R1-T1	U54-END-FA-DdeI-20161118-R1-T1	0.932445
U54-END-DSG-HindIII-20161206-R1-T1	U54-END-FA-DpnII-20170119-R2-T1	0.919449
U54-END-DSG-HindIII-20161206-R1-T1	U54-END-FA-HindIII-20160311-R1-T1	0.952703
U54-END-DSG-HindIII-20161206-R1-T1	U54-END-FA-MNase-20170508-R1-T1	0.893999
U54-END-DSG-HindIII-20161206-R1-T1	U54-ESC-DSG-DdeI-20161014-R1-T1	0.867243
U54-END-DSG-HindIII-20161206-R1-T1	U54-ESC-DSG-DpnII-20160722-R1-T1	0.855398
U54-END-DSG-HindIII-20161206-R1-T1	U54-ESC-DSG-HindIII-20161206-R1-T1	0.919465
U54-END-DSG-HindIII-20161206-R1-T1	U54-ESC-DSG-MNase-20170508-R2-T1	0.799734
U54-END-DSG-HindIII-20161206-R1-T1	U54-ESC-EGS-DdeI-20161118-R1-T1	0.875366
U54-END-DSG-HindIII-20161206-R1-T1	U54-ESC-EGS-DpnII-20170119-R2-T1	0.882643
U54-END-DSG-HindIII-20161206-R1-T1	U54-ESC-EGS-HindIII-20161206-R1-T1	0.922648
U54-END-DSG-HindIII-20161206-R1-T1	U54-ESC-EGS-MNase-20170508-R1-T1	0.789558
U54-END-DSG-HindIII-20161206-R1-T1	U54-ESC-FA-DdeI-20190711-R2-T1	0.858481
U54-END-DSG-HindIII-20161206-R1-T1	U54-ESC-FA-DpnII-20170119-R2-T1	0.860176
U54-END-DSG-HindIII-20161206-R1-T1	U54-ESC-FA-HindIII-20160311-R1-T1	0.900157
U54-END-DSG-HindIII-20161206-R1-T1	U54-ESC-FA-MNase-20170508-R1-T1	0.80012
U54-END-DSG-HindIII-20161206-R1-T1	U54-HelaS3-G1-DSG-DpnII-20180709-R1-T1	0.723256
U54-END-DSG-HindIII-20161206-R1-T1	U54-HelaS3-G1-DSG-HindIII-20180730-R1-T1	0.73362
U54-END-DSG-HindIII-20161206-R1-T1	U54-HelaS3-G1-DSG-MNase-08072018-R1-T1	0.682173
U54-END-DSG-HindIII-20161206-R1-T1	U54-HelaS3-G1-EGS-DpnII-20180709-R1-T1	0.737195
U54-END-DSG-HindIII-20161206-R1-T1	U54-HelaS3-G1-EGS-HindIII-20180730-R1-T1	0.741101
U54-END-DSG-HindIII-20161206-R1-T1	U54-HelaS3-G1-EGS-MNase-08072018-R1-T1	0.694221
U54-END-DSG-HindIII-20161206-R1-T1	U54-HelaS3-G1-FA-DpnII-20180709-R1-T1	0.752477
U54-END-DSG-HindIII-20161206-R1-T1	U54-HelaS3-G1-FA-HindIII-20180730-R1-T1	0.752639
U54-END-DSG-HindIII-20161206-R1-T1	U54-HelaS3-G1-FA-MNase-08072018-R1-T1	0.666771
U54-END-DSG-HindIII-20161206-R1-T1	U54-HelaS3-M-DSG-DpnII-20180709-R1-T1	0.164255
U54-END-DSG-HindIII-20161206-R1-T1	U54-HelaS3-M-DSG-HindIII-20180730-R1-T1	0.165345
U54-END-DSG-HindIII-20161206-R1-T1	U54-HelaS3-M-DSG-MNase-08072018-R1-T1	0.128212
U54-END-DSG-HindIII-20161206-R1-T1	U54-HelaS3-M-EGS-DpnII-20180709-R1-T1	0.176991
U54-END-DSG-HindIII-20161206-R1-T1	U54-HelaS3-M-EGS-HindIII-20180730-R1-T1	0.167932
U54-END-DSG-HindIII-20161206-R1-T1	U54-HelaS3-M-EGS-MNase-08072018-R1-T1	0.196029
U54-END-DSG-HindIII-20161206-R1-T1	U54-HelaS3-M-FA-DpnII-20180709-R1-T1	0.242985
U54-END-DSG-HindIII-20161206-R1-T1	U54-HelaS3-M-FA-HindIII-20180730-R1-T1	0.170591
U54-END-DSG-HindIII-20161206-R1-T1	U54-HelaS3-M-FA-MNase-08072018-R1-T1	0.0101463
U54-END-DSG-HindIII-20161206-R1-T1	U54-HelaS3-NS-DSG-DpnII-20180709-R1-T1	0.700953
U54-END-DSG-HindIII-20161206-R1-T1	U54-HelaS3-NS-DSG-HindIII-20180730-R1-T1	0.716056
U54-END-DSG-HindIII-20161206-R1-T1	U54-HelaS3-NS-DSG-MNase-08072018-R1-T1	0.606529
U54-END-DSG-HindIII-20161206-R1-T1	U54-HelaS3-NS-EGS-DpnII-20180709-R1-T1	0.718693
U54-END-DSG-HindIII-20161206-R1-T1	U54-HelaS3-NS-EGS-HindIII-20180730-R1-T1	0.722902
U54-END-DSG-HindIII-20161206-R1-T1	U54-HelaS3-NS-EGS-MNase-08072018-R1-T1	0.630191
U54-END-DSG-HindIII-20161206-R1-T1	U54-HelaS3-NS-FA-DpnII-20180709-R1-T1	0.732036
U54-END-DSG-HindIII-20161206-R1-T1	U54-HelaS3-NS-FA-HindIII-20180730-R1-T1	0.734673
U54-END-DSG-HindIII-20161206-R1-T1	U54-HelaS3-NS-FA-MNase-08072018-R1-T1	0.632413
U54-END-DSG-HindIII-20161206-R1-T1	U54-HFF-plate-DSG-DdeI-20160812-R1-T1	0.717027
U54-END-DSG-HindIII-20161206-R1-T1	U54-HFF-plate-DSG-DpnII-20170119-R2-T1	0.733935
U54-END-DSG-HindIII-20161206-R1-T1	U54-HFF-plate-DSG-HindIII-20160226-R1-T1	0.671887
U54-END-DSG-HindIII-20161206-R1-T1	U54-HFF-plate-DSG-MNase-20190509-R2-T1	0.69823
U54-END-DSG-HindIII-20161206-R1-T1	U54-HFF-plate-EGS-DdeI-20161031-R1-T1	0.681489
U54-END-DSG-HindIII-20161206-R1-T1	U54-HFF-plate-EGS-DpnII-20160902-R1-T1	0.701659
U54-END-DSG-HindIII-20161206-R1-T1	U54-HFF-plate-EGS-HindIII-20190718-R2-T1	0.74278
U54-END-DSG-HindIII-20161206-R1-T1	U54-HFF-plate-EGS-MNase-20190509-R2-T1	0.651954
U54-END-DSG-HindIII-20161206-R1-T1	U54-HFF-plate-FA-DdeI-20170119-R2-T1	0.710921
U54-END-DSG-HindIII-20161206-R1-T1	U54-HFF-plate-FA-DpnII-20180904-R1-T1	0.744163
U54-END-DSG-HindIII-20161206-R1-T1	U54-HFF-plate-FA-HindIIII-20160226-R2-T1	0.671856
U54-END-DSG-HindIII-20161206-R1-T1	U54-HFF-plate-FA-MNase-20190509-R2-T1	0.707764
U54-END-DSG-MNase-20170508-R1-T1	U54-END-EGS-DdeI-20161219-R1-T1	0.938792
U54-END-DSG-MNase-20170508-R1-T1	U54-END-DSG-MNase-20170508-R1-T1	1
U54-END-DSG-MNase-20170508-R1-T1	U54-END-EGS-DpnII-20170119-R2-T1	0.945185
U54-END-DSG-MNase-20170508-R1-T1	U54-END-EGS-HindIII-20161219-R1-T1	0.919143
U54-END-DSG-MNase-20170508-R1-T1	U54-END-EGS-MNase-20170508-R1-T1	0.958521
U54-END-DSG-MNase-20170508-R1-T1	U54-END-FA-DdeI-20161118-R1-T1	0.882073
U54-END-DSG-MNase-20170508-R1-T1	U54-END-FA-DpnII-20170119-R2-T1	0.912653
U54-END-DSG-MNase-20170508-R1-T1	U54-END-FA-HindIII-20160311-R1-T1	0.897095
U54-END-DSG-MNase-20170508-R1-T1	U54-END-FA-MNase-20170508-R1-T1	0.947328
U54-END-DSG-MNase-20170508-R1-T1	U54-ESC-DSG-DdeI-20161014-R1-T1	0.81469
U54-END-DSG-MNase-20170508-R1-T1	U54-ESC-DSG-DpnII-20160722-R1-T1	0.843669
U54-END-DSG-MNase-20170508-R1-T1	U54-ESC-DSG-HindIII-20161206-R1-T1	0.830196
U54-END-DSG-MNase-20170508-R1-T1	U54-ESC-DSG-MNase-20170508-R2-T1	0.876443
U54-END-DSG-MNase-20170508-R1-T1	U54-ESC-EGS-DdeI-20161118-R1-T1	0.852461
U54-END-DSG-MNase-20170508-R1-T1	U54-ESC-EGS-DpnII-20170119-R2-T1	0.841981
U54-END-DSG-MNase-20170508-R1-T1	U54-ESC-EGS-HindIII-20161206-R1-T1	0.828095
U54-END-DSG-MNase-20170508-R1-T1	U54-ESC-EGS-MNase-20170508-R1-T1	0.871836
U54-END-DSG-MNase-20170508-R1-T1	U54-ESC-FA-DdeI-20190711-R2-T1	0.834287
U54-END-DSG-MNase-20170508-R1-T1	U54-ESC-FA-DpnII-20170119-R2-T1	0.80738
U54-END-DSG-MNase-20170508-R1-T1	U54-ESC-FA-HindIII-20160311-R1-T1	0.81544
U54-END-DSG-MNase-20170508-R1-T1	U54-ESC-FA-MNase-20170508-R1-T1	0.863103
U54-END-DSG-MNase-20170508-R1-T1	U54-HelaS3-G1-DSG-DpnII-20180709-R1-T1	0.743369
U54-END-DSG-MNase-20170508-R1-T1	U54-HelaS3-G1-DSG-HindIII-20180730-R1-T1	0.729496
U54-END-DSG-MNase-20170508-R1-T1	U54-HelaS3-G1-DSG-MNase-08072018-R1-T1	0.704339
U54-END-DSG-MNase-20170508-R1-T1	U54-HelaS3-G1-EGS-DpnII-20180709-R1-T1	0.737946
U54-END-DSG-MNase-20170508-R1-T1	U54-HelaS3-G1-EGS-HindIII-20180730-R1-T1	0.721251
U54-END-DSG-MNase-20170508-R1-T1	U54-HelaS3-G1-EGS-MNase-08072018-R1-T1	0.711904
U54-END-DSG-MNase-20170508-R1-T1	U54-HelaS3-G1-FA-DpnII-20180709-R1-T1	0.717969
U54-END-DSG-MNase-20170508-R1-T1	U54-HelaS3-G1-FA-HindIII-20180730-R1-T1	0.722541
U54-END-DSG-MNase-20170508-R1-T1	U54-HelaS3-G1-FA-MNase-08072018-R1-T1	0.687424
U54-END-DSG-MNase-20170508-R1-T1	U54-HelaS3-M-DSG-DpnII-20180709-R1-T1	0.207509
U54-END-DSG-MNase-20170508-R1-T1	U54-HelaS3-M-DSG-HindIII-20180730-R1-T1	0.222069
U54-END-DSG-MNase-20170508-R1-T1	U54-HelaS3-M-DSG-MNase-08072018-R1-T1	0.206573
U54-END-DSG-MNase-20170508-R1-T1	U54-HelaS3-M-EGS-DpnII-20180709-R1-T1	0.216676
U54-END-DSG-MNase-20170508-R1-T1	U54-HelaS3-M-EGS-HindIII-20180730-R1-T1	0.212495
U54-END-DSG-MNase-20170508-R1-T1	U54-HelaS3-M-EGS-MNase-08072018-R1-T1	0.255078
U54-END-DSG-MNase-20170508-R1-T1	U54-HelaS3-M-FA-DpnII-20180709-R1-T1	0.25137
U54-END-DSG-MNase-20170508-R1-T1	U54-HelaS3-M-FA-HindIII-20180730-R1-T1	0.189697
U54-END-DSG-MNase-20170508-R1-T1	U54-HelaS3-M-FA-MNase-08072018-R1-T1	0.0873064
U54-END-DSG-MNase-20170508-R1-T1	U54-HelaS3-NS-DSG-DpnII-20180709-R1-T1	0.717146
U54-END-DSG-MNase-20170508-R1-T1	U54-HelaS3-NS-DSG-HindIII-20180730-R1-T1	0.705419
U54-END-DSG-MNase-20170508-R1-T1	U54-HelaS3-NS-DSG-MNase-08072018-R1-T1	0.631493
U54-END-DSG-MNase-20170508-R1-T1	U54-HelaS3-NS-EGS-DpnII-20180709-R1-T1	0.714047
U54-END-DSG-MNase-20170508-R1-T1	U54-HelaS3-NS-EGS-HindIII-20180730-R1-T1	0.701468
U54-END-DSG-MNase-20170508-R1-T1	U54-HelaS3-NS-EGS-MNase-08072018-R1-T1	0.653464
U54-END-DSG-MNase-20170508-R1-T1	U54-HelaS3-NS-FA-DpnII-20180709-R1-T1	0.692716
U54-END-DSG-MNase-20170508-R1-T1	U54-HelaS3-NS-FA-HindIII-20180730-R1-T1	0.70428
U54-END-DSG-MNase-20170508-R1-T1	U54-HelaS3-NS-FA-MNase-08072018-R1-T1	0.616248
U54-END-DSG-MNase-20170508-R1-T1	U54-HFF-plate-DSG-DdeI-20160812-R1-T1	0.71534
U54-END-DSG-MNase-20170508-R1-T1	U54-HFF-plate-DSG-DpnII-20170119-R2-T1	0.720926
U54-END-DSG-MNase-20170508-R1-T1	U54-HFF-plate-DSG-HindIII-20160226-R1-T1	0.636346
U54-END-DSG-MNase-20170508-R1-T1	U54-HFF-plate-DSG-MNase-20190509-R2-T1	0.723125
U54-END-DSG-MNase-20170508-R1-T1	U54-HFF-plate-EGS-DdeI-20161031-R1-T1	0.68069
U54-END-DSG-MNase-20170508-R1-T1	U54-HFF-plate-EGS-DpnII-20160902-R1-T1	0.705058
U54-END-DSG-MNase-20170508-R1-T1	U54-HFF-plate-EGS-HindIII-20190718-R2-T1	0.702401
U54-END-DSG-MNase-20170508-R1-T1	U54-HFF-plate-EGS-MNase-20190509-R2-T1	0.67876
U54-END-DSG-MNase-20170508-R1-T1	U54-HFF-plate-FA-DdeI-20170119-R2-T1	0.669056
U54-END-DSG-MNase-20170508-R1-T1	U54-HFF-plate-FA-DpnII-20180904-R1-T1	0.706548
U54-END-DSG-MNase-20170508-R1-T1	U54-HFF-plate-FA-HindIIII-20160226-R2-T1	0.64736
U54-END-DSG-MNase-20170508-R1-T1	U54-HFF-plate-FA-MNase-20190509-R2-T1	0.741267
U54-END-EGS-DdeI-20161219-R1-T1	U54-END-EGS-DpnII-20170119-R2-T1	0.964859
U54-END-EGS-DdeI-20161219-R1-T1	U54-END-EGS-DdeI-20161219-R1-T1	1
U54-END-EGS-DdeI-20161219-R1-T1	U54-END-EGS-HindIII-20161219-R1-T1	0.940954
U54-END-EGS-DdeI-20161219-R1-T1	U54-END-EGS-MNase-20170508-R1-T1	0.936335
U54-END-EGS-DdeI-20161219-R1-T1	U54-END-FA-DdeI-20161118-R1-T1	0.929973
U54-END-EGS-DdeI-20161219-R1-T1	U54-END-FA-DpnII-20170119-R2-T1	0.939766
U54-END-EGS-DdeI-20161219-R1-T1	U54-END-FA-HindIII-20160311-R1-T1	0.929959
U54-END-EGS-DdeI-20161219-R1-T1	U54-END-FA-MNase-20170508-R1-T1	0.928589
U54-END-EGS-DdeI-20161219-R1-T1	U54-ESC-DSG-DdeI-20161014-R1-T1	0.849608
U54-END-EGS-DdeI-20161219-R1-T1	U54-ESC-DSG-DpnII-20160722-R1-T1	0.871698
U54-END-EGS-DdeI-20161219-R1-T1	U54-ESC-DSG-HindIII-20161206-R1-T1	0.869423
U54-END-EGS-DdeI-20161219-R1-T1	U54-ESC-DSG-MNase-20170508-R2-T1	0.855061
U54-END-EGS-DdeI-20161219-R1-T1	U54-ESC-EGS-DdeI-20161118-R1-T1	0.875814
U54-END-EGS-DdeI-20161219-R1-T1	U54-ESC-EGS-DpnII-20170119-R2-T1	0.880887
U54-END-EGS-DdeI-20161219-R1-T1	U54-ESC-EGS-HindIII-20161206-R1-T1	0.867431
U54-END-EGS-DdeI-20161219-R1-T1	U54-ESC-EGS-MNase-20170508-R1-T1	0.843008
U54-END-EGS-DdeI-20161219-R1-T1	U54-ESC-FA-DdeI-20190711-R2-T1	0.871741
U54-END-EGS-DdeI-20161219-R1-T1	U54-ESC-FA-DpnII-20170119-R2-T1	0.841508
U54-END-EGS-DdeI-20161219-R1-T1	U54-ESC-FA-HindIII-20160311-R1-T1	0.852743
U54-END-EGS-DdeI-20161219-R1-T1	U54-ESC-FA-MNase-20170508-R1-T1	0.845684
U54-END-EGS-DdeI-20161219-R1-T1	U54-HelaS3-G1-DSG-DpnII-20180709-R1-T1	0.757271
U54-END-EGS-DdeI-20161219-R1-T1	U54-HelaS3-G1-DSG-HindIII-20180730-R1-T1	0.745318
U54-END-EGS-DdeI-20161219-R1-T1	U54-HelaS3-G1-DSG-MNase-08072018-R1-T1	0.7018
U54-END-EGS-DdeI-20161219-R1-T1	U54-HelaS3-G1-EGS-DpnII-20180709-R1-T1	0.756246
U54-END-EGS-DdeI-20161219-R1-T1	U54-HelaS3-G1-EGS-HindIII-20180730-R1-T1	0.747541
U54-END-EGS-DdeI-20161219-R1-T1	U54-HelaS3-G1-EGS-MNase-08072018-R1-T1	0.71277
U54-END-EGS-DdeI-20161219-R1-T1	U54-HelaS3-G1-FA-DpnII-20180709-R1-T1	0.755407
U54-END-EGS-DdeI-20161219-R1-T1	U54-HelaS3-G1-FA-HindIII-20180730-R1-T1	0.750768
U54-END-EGS-DdeI-20161219-R1-T1	U54-HelaS3-G1-FA-MNase-08072018-R1-T1	0.690553
U54-END-EGS-DdeI-20161219-R1-T1	U54-HelaS3-M-DSG-DpnII-20180709-R1-T1	0.186046
U54-END-EGS-DdeI-20161219-R1-T1	U54-HelaS3-M-DSG-HindIII-20180730-R1-T1	0.193455
U54-END-EGS-DdeI-20161219-R1-T1	U54-HelaS3-M-DSG-MNase-08072018-R1-T1	0.180266
U54-END-EGS-DdeI-20161219-R1-T1	U54-HelaS3-M-EGS-DpnII-20180709-R1-T1	0.211943
U54-END-EGS-DdeI-20161219-R1-T1	U54-HelaS3-M-EGS-HindIII-20180730-R1-T1	0.194835
U54-END-EGS-DdeI-20161219-R1-T1	U54-HelaS3-M-EGS-MNase-08072018-R1-T1	0.225983
U54-END-EGS-DdeI-20161219-R1-T1	U54-HelaS3-M-FA-DpnII-20180709-R1-T1	0.255732
U54-END-EGS-DdeI-20161219-R1-T1	U54-HelaS3-M-FA-HindIII-20180730-R1-T1	0.191152
U54-END-EGS-DdeI-20161219-R1-T1	U54-HelaS3-M-FA-MNase-08072018-R1-T1	0.0601639
U54-END-EGS-DdeI-20161219-R1-T1	U54-HelaS3-NS-DSG-DpnII-20180709-R1-T1	0.733376
U54-END-EGS-DdeI-20161219-R1-T1	U54-HelaS3-NS-DSG-HindIII-20180730-R1-T1	0.726417
U54-END-EGS-DdeI-20161219-R1-T1	U54-HelaS3-NS-DSG-MNase-08072018-R1-T1	0.63593
U54-END-EGS-DdeI-20161219-R1-T1	U54-HelaS3-NS-EGS-DpnII-20180709-R1-T1	0.736975
U54-END-EGS-DdeI-20161219-R1-T1	U54-HelaS3-NS-EGS-HindIII-20180730-R1-T1	0.726641
U54-END-EGS-DdeI-20161219-R1-T1	U54-HelaS3-NS-EGS-MNase-08072018-R1-T1	0.655415
U54-END-EGS-DdeI-20161219-R1-T1	U54-HelaS3-NS-FA-DpnII-20180709-R1-T1	0.727566
U54-END-EGS-DdeI-20161219-R1-T1	U54-HelaS3-NS-FA-HindIII-20180730-R1-T1	0.73939
U54-END-EGS-DdeI-20161219-R1-T1	U54-HelaS3-NS-FA-MNase-08072018-R1-T1	0.635602
U54-END-EGS-DdeI-20161219-R1-T1	U54-HFF-plate-DSG-DdeI-20160812-R1-T1	0.743376
U54-END-EGS-DdeI-20161219-R1-T1	U54-HFF-plate-DSG-DpnII-20170119-R2-T1	0.762197
U54-END-EGS-DdeI-20161219-R1-T1	U54-HFF-plate-DSG-HindIII-20160226-R1-T1	0.674886
U54-END-EGS-DdeI-20161219-R1-T1	U54-HFF-plate-DSG-MNase-20190509-R2-T1	0.7255
U54-END-EGS-DdeI-20161219-R1-T1	U54-HFF-plate-EGS-DdeI-20161031-R1-T1	0.708283
U54-END-EGS-DdeI-20161219-R1-T1	U54-HFF-plate-EGS-DpnII-20160902-R1-T1	0.735529
U54-END-EGS-DdeI-20161219-R1-T1	U54-HFF-plate-EGS-HindIII-20190718-R2-T1	0.74652
U54-END-EGS-DdeI-20161219-R1-T1	U54-HFF-plate-EGS-MNase-20190509-R2-T1	0.673633
U54-END-EGS-DdeI-20161219-R1-T1	U54-HFF-plate-FA-DdeI-20170119-R2-T1	0.71248
U54-END-EGS-DdeI-20161219-R1-T1	U54-HFF-plate-FA-DpnII-20180904-R1-T1	0.750191
U54-END-EGS-DdeI-20161219-R1-T1	U54-HFF-plate-FA-HindIIII-20160226-R2-T1	0.682895
U54-END-EGS-DdeI-20161219-R1-T1	U54-HFF-plate-FA-MNase-20190509-R2-T1	0.734123
U54-END-EGS-DpnII-20170119-R2-T1	U54-END-EGS-HindIII-20161219-R1-T1	0.932505
U54-END-EGS-DpnII-20170119-R2-T1	U54-END-EGS-DpnII-20170119-R2-T1	1
U54-END-EGS-DpnII-20170119-R2-T1	U54-END-EGS-MNase-20170508-R1-T1	0.942305
U54-END-EGS-DpnII-20170119-R2-T1	U54-END-FA-DdeI-20161118-R1-T1	0.928082
U54-END-EGS-DpnII-20170119-R2-T1	U54-END-FA-DpnII-20170119-R2-T1	0.944441
U54-END-EGS-DpnII-20170119-R2-T1	U54-END-FA-HindIII-20160311-R1-T1	0.917335
U54-END-EGS-DpnII-20170119-R2-T1	U54-END-FA-MNase-20170508-R1-T1	0.938909
U54-END-EGS-DpnII-20170119-R2-T1	U54-ESC-DSG-DdeI-20161014-R1-T1	0.841739
U54-END-EGS-DpnII-20170119-R2-T1	U54-ESC-DSG-DpnII-20160722-R1-T1	0.874513
U54-END-EGS-DpnII-20170119-R2-T1	U54-ESC-DSG-HindIII-20161206-R1-T1	0.8558
U54-END-EGS-DpnII-20170119-R2-T1	U54-ESC-DSG-MNase-20170508-R2-T1	0.860937
U54-END-EGS-DpnII-20170119-R2-T1	U54-ESC-EGS-DdeI-20161118-R1-T1	0.88279
U54-END-EGS-DpnII-20170119-R2-T1	U54-ESC-EGS-DpnII-20170119-R2-T1	0.87657
U54-END-EGS-DpnII-20170119-R2-T1	U54-ESC-EGS-HindIII-20161206-R1-T1	0.854148
U54-END-EGS-DpnII-20170119-R2-T1	U54-ESC-EGS-MNase-20170508-R1-T1	0.854966
U54-END-EGS-DpnII-20170119-R2-T1	U54-ESC-FA-DdeI-20190711-R2-T1	0.867857
U54-END-EGS-DpnII-20170119-R2-T1	U54-ESC-FA-DpnII-20170119-R2-T1	0.837292
U54-END-EGS-DpnII-20170119-R2-T1	U54-ESC-FA-HindIII-20160311-R1-T1	0.838697
U54-END-EGS-DpnII-20170119-R2-T1	U54-ESC-FA-MNase-20170508-R1-T1	0.859114
U54-END-EGS-DpnII-20170119-R2-T1	U54-HelaS3-G1-DSG-DpnII-20180709-R1-T1	0.751737
U54-END-EGS-DpnII-20170119-R2-T1	U54-HelaS3-G1-DSG-HindIII-20180730-R1-T1	0.737918
U54-END-EGS-DpnII-20170119-R2-T1	U54-HelaS3-G1-DSG-MNase-08072018-R1-T1	0.696419
U54-END-EGS-DpnII-20170119-R2-T1	U54-HelaS3-G1-EGS-DpnII-20180709-R1-T1	0.755376
U54-END-EGS-DpnII-20170119-R2-T1	U54-HelaS3-G1-EGS-HindIII-20180730-R1-T1	0.74245
U54-END-EGS-DpnII-20170119-R2-T1	U54-HelaS3-G1-EGS-MNase-08072018-R1-T1	0.70622
U54-END-EGS-DpnII-20170119-R2-T1	U54-HelaS3-G1-FA-DpnII-20180709-R1-T1	0.744554
U54-END-EGS-DpnII-20170119-R2-T1	U54-HelaS3-G1-FA-HindIII-20180730-R1-T1	0.745064
U54-END-EGS-DpnII-20170119-R2-T1	U54-HelaS3-G1-FA-MNase-08072018-R1-T1	0.686837
U54-END-EGS-DpnII-20170119-R2-T1	U54-HelaS3-M-DSG-DpnII-20180709-R1-T1	0.186853
U54-END-EGS-DpnII-20170119-R2-T1	U54-HelaS3-M-DSG-HindIII-20180730-R1-T1	0.207346
U54-END-EGS-DpnII-20170119-R2-T1	U54-HelaS3-M-DSG-MNase-08072018-R1-T1	0.177325
U54-END-EGS-DpnII-20170119-R2-T1	U54-HelaS3-M-EGS-DpnII-20180709-R1-T1	0.212037
U54-END-EGS-DpnII-20170119-R2-T1	U54-HelaS3-M-EGS-HindIII-20180730-R1-T1	0.19332
U54-END-EGS-DpnII-20170119-R2-T1	U54-HelaS3-M-EGS-MNase-08072018-R1-T1	0.227765
U54-END-EGS-DpnII-20170119-R2-T1	U54-HelaS3-M-FA-DpnII-20180709-R1-T1	0.253642
U54-END-EGS-DpnII-20170119-R2-T1	U54-HelaS3-M-FA-HindIII-20180730-R1-T1	0.196433
U54-END-EGS-DpnII-20170119-R2-T1	U54-HelaS3-M-FA-MNase-08072018-R1-T1	0.0663237
U54-END-EGS-DpnII-20170119-R2-T1	U54-HelaS3-NS-DSG-DpnII-20180709-R1-T1	0.728433
U54-END-EGS-DpnII-20170119-R2-T1	U54-HelaS3-NS-DSG-HindIII-20180730-R1-T1	0.717847
U54-END-EGS-DpnII-20170119-R2-T1	U54-HelaS3-NS-DSG-MNase-08072018-R1-T1	0.632825
U54-END-EGS-DpnII-20170119-R2-T1	U54-HelaS3-NS-EGS-DpnII-20180709-R1-T1	0.734887
U54-END-EGS-DpnII-20170119-R2-T1	U54-HelaS3-NS-EGS-HindIII-20180730-R1-T1	0.722805
U54-END-EGS-DpnII-20170119-R2-T1	U54-HelaS3-NS-EGS-MNase-08072018-R1-T1	0.647739
U54-END-EGS-DpnII-20170119-R2-T1	U54-HelaS3-NS-FA-DpnII-20180709-R1-T1	0.715633
U54-END-EGS-DpnII-20170119-R2-T1	U54-HelaS3-NS-FA-HindIII-20180730-R1-T1	0.729364
U54-END-EGS-DpnII-20170119-R2-T1	U54-HelaS3-NS-FA-MNase-08072018-R1-T1	0.624359
U54-END-EGS-DpnII-20170119-R2-T1	U54-HFF-plate-DSG-DdeI-20160812-R1-T1	0.743701
U54-END-EGS-DpnII-20170119-R2-T1	U54-HFF-plate-DSG-DpnII-20170119-R2-T1	0.753384
U54-END-EGS-DpnII-20170119-R2-T1	U54-HFF-plate-DSG-HindIII-20160226-R1-T1	0.666473
U54-END-EGS-DpnII-20170119-R2-T1	U54-HFF-plate-DSG-MNase-20190509-R2-T1	0.716267
U54-END-EGS-DpnII-20170119-R2-T1	U54-HFF-plate-EGS-DdeI-20161031-R1-T1	0.7028
U54-END-EGS-DpnII-20170119-R2-T1	U54-HFF-plate-EGS-DpnII-20160902-R1-T1	0.734736
U54-END-EGS-DpnII-20170119-R2-T1	U54-HFF-plate-EGS-HindIII-20190718-R2-T1	0.733718
U54-END-EGS-DpnII-20170119-R2-T1	U54-HFF-plate-EGS-MNase-20190509-R2-T1	0.668789
U54-END-EGS-DpnII-20170119-R2-T1	U54-HFF-plate-FA-DdeI-20170119-R2-T1	0.71103
U54-END-EGS-DpnII-20170119-R2-T1	U54-HFF-plate-FA-DpnII-20180904-R1-T1	0.746766
U54-END-EGS-DpnII-20170119-R2-T1	U54-HFF-plate-FA-HindIIII-20160226-R2-T1	0.675144
U54-END-EGS-DpnII-20170119-R2-T1	U54-HFF-plate-FA-MNase-20190509-R2-T1	0.727081
U54-END-EGS-HindIII-20161219-R1-T1	U54-END-EGS-MNase-20170508-R1-T1	0.916174
U54-END-EGS-HindIII-20161219-R1-T1	U54-END-EGS-HindIII-20161219-R1-T1	1
U54-END-EGS-HindIII-20161219-R1-T1	U54-END-FA-DdeI-20161118-R1-T1	0.898559
U54-END-EGS-HindIII-20161219-R1-T1	U54-END-FA-DpnII-20170119-R2-T1	0.906947
U54-END-EGS-HindIII-20161219-R1-T1	U54-END-FA-HindIII-20160311-R1-T1	0.943459
U54-END-EGS-HindIII-20161219-R1-T1	U54-END-FA-MNase-20170508-R1-T1	0.904026
U54-END-EGS-HindIII-20161219-R1-T1	U54-ESC-DSG-DdeI-20161014-R1-T1	0.822348
U54-END-EGS-HindIII-20161219-R1-T1	U54-ESC-DSG-DpnII-20160722-R1-T1	0.834182
U54-END-EGS-HindIII-20161219-R1-T1	U54-ESC-DSG-HindIII-20161206-R1-T1	0.882359
U54-END-EGS-HindIII-20161219-R1-T1	U54-ESC-DSG-MNase-20170508-R2-T1	0.829216
U54-END-EGS-HindIII-20161219-R1-T1	U54-ESC-EGS-DdeI-20161118-R1-T1	0.842884
U54-END-EGS-HindIII-20161219-R1-T1	U54-ESC-EGS-DpnII-20170119-R2-T1	0.851715
U54-END-EGS-HindIII-20161219-R1-T1	U54-ESC-EGS-HindIII-20161206-R1-T1	0.884499
U54-END-EGS-HindIII-20161219-R1-T1	U54-ESC-EGS-MNase-20170508-R1-T1	0.814943
U54-END-EGS-HindIII-20161219-R1-T1	U54-ESC-FA-DdeI-20190711-R2-T1	0.838485
U54-END-EGS-HindIII-20161219-R1-T1	U54-ESC-FA-DpnII-20170119-R2-T1	0.814053
U54-END-EGS-HindIII-20161219-R1-T1	U54-ESC-FA-HindIII-20160311-R1-T1	0.872674
U54-END-EGS-HindIII-20161219-R1-T1	U54-ESC-FA-MNase-20170508-R1-T1	0.819193
U54-END-EGS-HindIII-20161219-R1-T1	U54-HelaS3-G1-DSG-DpnII-20180709-R1-T1	0.747874
U54-END-EGS-HindIII-20161219-R1-T1	U54-HelaS3-G1-DSG-HindIII-20180730-R1-T1	0.750931
U54-END-EGS-HindIII-20161219-R1-T1	U54-HelaS3-G1-DSG-MNase-08072018-R1-T1	0.707432
U54-END-EGS-HindIII-20161219-R1-T1	U54-HelaS3-G1-EGS-DpnII-20180709-R1-T1	0.750457
U54-END-EGS-HindIII-20161219-R1-T1	U54-HelaS3-G1-EGS-HindIII-20180730-R1-T1	0.750611
U54-END-EGS-HindIII-20161219-R1-T1	U54-HelaS3-G1-EGS-MNase-08072018-R1-T1	0.717554
U54-END-EGS-HindIII-20161219-R1-T1	U54-HelaS3-G1-FA-DpnII-20180709-R1-T1	0.735703
U54-END-EGS-HindIII-20161219-R1-T1	U54-HelaS3-G1-FA-HindIII-20180730-R1-T1	0.753798
U54-END-EGS-HindIII-20161219-R1-T1	U54-HelaS3-G1-FA-MNase-08072018-R1-T1	0.682481
U54-END-EGS-HindIII-20161219-R1-T1	U54-HelaS3-M-DSG-DpnII-20180709-R1-T1	0.192965
U54-END-EGS-HindIII-20161219-R1-T1	U54-HelaS3-M-DSG-HindIII-20180730-R1-T1	0.206115
U54-END-EGS-HindIII-20161219-R1-T1	U54-HelaS3-M-DSG-MNase-08072018-R1-T1	0.167801
U54-END-EGS-HindIII-20161219-R1-T1	U54-HelaS3-M-EGS-DpnII-20180709-R1-T1	0.19393
U54-END-EGS-HindIII-20161219-R1-T1	U54-HelaS3-M-EGS-HindIII-20180730-R1-T1	0.203268
U54-END-EGS-HindIII-20161219-R1-T1	U54-HelaS3-M-EGS-MNase-08072018-R1-T1	0.237639
U54-END-EGS-HindIII-20161219-R1-T1	U54-HelaS3-M-FA-DpnII-20180709-R1-T1	0.233139
U54-END-EGS-HindIII-20161219-R1-T1	U54-HelaS3-M-FA-HindIII-20180730-R1-T1	0.200934
U54-END-EGS-HindIII-20161219-R1-T1	U54-HelaS3-M-FA-MNase-08072018-R1-T1	0.0410187
U54-END-EGS-HindIII-20161219-R1-T1	U54-HelaS3-NS-DSG-DpnII-20180709-R1-T1	0.728831
U54-END-EGS-HindIII-20161219-R1-T1	U54-HelaS3-NS-DSG-HindIII-20180730-R1-T1	0.734494
U54-END-EGS-HindIII-20161219-R1-T1	U54-HelaS3-NS-DSG-MNase-08072018-R1-T1	0.636146
U54-END-EGS-HindIII-20161219-R1-T1	U54-HelaS3-NS-EGS-DpnII-20180709-R1-T1	0.728737
U54-END-EGS-HindIII-20161219-R1-T1	U54-HelaS3-NS-EGS-HindIII-20180730-R1-T1	0.734829
U54-END-EGS-HindIII-20161219-R1-T1	U54-HelaS3-NS-EGS-MNase-08072018-R1-T1	0.661729
U54-END-EGS-HindIII-20161219-R1-T1	U54-HelaS3-NS-FA-DpnII-20180709-R1-T1	0.713152
U54-END-EGS-HindIII-20161219-R1-T1	U54-HelaS3-NS-FA-HindIII-20180730-R1-T1	0.73999
U54-END-EGS-HindIII-20161219-R1-T1	U54-HelaS3-NS-FA-MNase-08072018-R1-T1	0.627559
U54-END-EGS-HindIII-20161219-R1-T1	U54-HFF-plate-DSG-DdeI-20160812-R1-T1	0.733195
U54-END-EGS-HindIII-20161219-R1-T1	U54-HFF-plate-DSG-DpnII-20170119-R2-T1	0.74179
U54-END-EGS-HindIII-20161219-R1-T1	U54-HFF-plate-DSG-HindIII-20160226-R1-T1	0.677553
U54-END-EGS-HindIII-20161219-R1-T1	U54-HFF-plate-DSG-MNase-20190509-R2-T1	0.730102
U54-END-EGS-HindIII-20161219-R1-T1	U54-HFF-plate-EGS-DdeI-20161031-R1-T1	0.69976
U54-END-EGS-HindIII-20161219-R1-T1	U54-HFF-plate-EGS-DpnII-20160902-R1-T1	0.714796
U54-END-EGS-HindIII-20161219-R1-T1	U54-HFF-plate-EGS-HindIII-20190718-R2-T1	0.738611
U54-END-EGS-HindIII-20161219-R1-T1	U54-HFF-plate-EGS-MNase-20190509-R2-T1	0.68507
U54-END-EGS-HindIII-20161219-R1-T1	U54-HFF-plate-FA-DdeI-20170119-R2-T1	0.693751
U54-END-EGS-HindIII-20161219-R1-T1	U54-HFF-plate-FA-DpnII-20180904-R1-T1	0.723142
U54-END-EGS-HindIII-20161219-R1-T1	U54-HFF-plate-FA-HindIIII-20160226-R2-T1	0.687635
U54-END-EGS-HindIII-20161219-R1-T1	U54-HFF-plate-FA-MNase-20190509-R2-T1	0.732046
U54-END-EGS-MNase-20170508-R1-T1	U54-END-FA-DdeI-20161118-R1-T1	0.881003
U54-END-EGS-MNase-20170508-R1-T1	U54-END-EGS-MNase-20170508-R1-T1	1
U54-END-EGS-MNase-20170508-R1-T1	U54-END-FA-DpnII-20170119-R2-T1	0.910617
U54-END-EGS-MNase-20170508-R1-T1	U54-END-FA-HindIII-20160311-R1-T1	0.898128
U54-END-EGS-MNase-20170508-R1-T1	U54-END-FA-MNase-20170508-R1-T1	0.946494
U54-END-EGS-MNase-20170508-R1-T1	U54-ESC-DSG-DdeI-20161014-R1-T1	0.815431
U54-END-EGS-MNase-20170508-R1-T1	U54-ESC-DSG-DpnII-20160722-R1-T1	0.842713
U54-END-EGS-MNase-20170508-R1-T1	U54-ESC-DSG-HindIII-20161206-R1-T1	0.833359
U54-END-EGS-MNase-20170508-R1-T1	U54-ESC-DSG-MNase-20170508-R2-T1	0.86762
U54-END-EGS-MNase-20170508-R1-T1	U54-ESC-EGS-DdeI-20161118-R1-T1	0.856746
U54-END-EGS-MNase-20170508-R1-T1	U54-ESC-EGS-DpnII-20170119-R2-T1	0.83969
U54-END-EGS-MNase-20170508-R1-T1	U54-ESC-EGS-HindIII-20161206-R1-T1	0.831962
U54-END-EGS-MNase-20170508-R1-T1	U54-ESC-EGS-MNase-20170508-R1-T1	0.870269
U54-END-EGS-MNase-20170508-R1-T1	U54-ESC-FA-DdeI-20190711-R2-T1	0.834756
U54-END-EGS-MNase-20170508-R1-T1	U54-ESC-FA-DpnII-20170119-R2-T1	0.806513
U54-END-EGS-MNase-20170508-R1-T1	U54-ESC-FA-HindIII-20160311-R1-T1	0.817215
U54-END-EGS-MNase-20170508-R1-T1	U54-ESC-FA-MNase-20170508-R1-T1	0.865867
U54-END-EGS-MNase-20170508-R1-T1	U54-HelaS3-G1-DSG-DpnII-20180709-R1-T1	0.737389
U54-END-EGS-MNase-20170508-R1-T1	U54-HelaS3-G1-DSG-HindIII-20180730-R1-T1	0.726033
U54-END-EGS-MNase-20170508-R1-T1	U54-HelaS3-G1-DSG-MNase-08072018-R1-T1	0.68577
U54-END-EGS-MNase-20170508-R1-T1	U54-HelaS3-G1-EGS-DpnII-20180709-R1-T1	0.736221
U54-END-EGS-MNase-20170508-R1-T1	U54-HelaS3-G1-EGS-HindIII-20180730-R1-T1	0.720101
U54-END-EGS-MNase-20170508-R1-T1	U54-HelaS3-G1-EGS-MNase-08072018-R1-T1	0.702529
U54-END-EGS-MNase-20170508-R1-T1	U54-HelaS3-G1-FA-DpnII-20180709-R1-T1	0.716299
U54-END-EGS-MNase-20170508-R1-T1	U54-HelaS3-G1-FA-HindIII-20180730-R1-T1	0.719838
U54-END-EGS-MNase-20170508-R1-T1	U54-HelaS3-G1-FA-MNase-08072018-R1-T1	0.682269
U54-END-EGS-MNase-20170508-R1-T1	U54-HelaS3-M-DSG-DpnII-20180709-R1-T1	0.211719
U54-END-EGS-MNase-20170508-R1-T1	U54-HelaS3-M-DSG-HindIII-20180730-R1-T1	0.2231
U54-END-EGS-MNase-20170508-R1-T1	U54-HelaS3-M-DSG-MNase-08072018-R1-T1	0.193159
U54-END-EGS-MNase-20170508-R1-T1	U54-HelaS3-M-EGS-DpnII-20180709-R1-T1	0.220667
U54-END-EGS-MNase-20170508-R1-T1	U54-HelaS3-M-EGS-HindIII-20180730-R1-T1	0.215442
U54-END-EGS-MNase-20170508-R1-T1	U54-HelaS3-M-EGS-MNase-08072018-R1-T1	0.243259
U54-END-EGS-MNase-20170508-R1-T1	U54-HelaS3-M-FA-DpnII-20180709-R1-T1	0.260533
U54-END-EGS-MNase-20170508-R1-T1	U54-HelaS3-M-FA-HindIII-20180730-R1-T1	0.207859
U54-END-EGS-MNase-20170508-R1-T1	U54-HelaS3-M-FA-MNase-08072018-R1-T1	0.0866927
U54-END-EGS-MNase-20170508-R1-T1	U54-HelaS3-NS-DSG-DpnII-20180709-R1-T1	0.712672
U54-END-EGS-MNase-20170508-R1-T1	U54-HelaS3-NS-DSG-HindIII-20180730-R1-T1	0.700978
U54-END-EGS-MNase-20170508-R1-T1	U54-HelaS3-NS-DSG-MNase-08072018-R1-T1	0.62843
U54-END-EGS-MNase-20170508-R1-T1	U54-HelaS3-NS-EGS-DpnII-20180709-R1-T1	0.713673
U54-END-EGS-MNase-20170508-R1-T1	U54-HelaS3-NS-EGS-HindIII-20180730-R1-T1	0.702478
U54-END-EGS-MNase-20170508-R1-T1	U54-HelaS3-NS-EGS-MNase-08072018-R1-T1	0.648701
U54-END-EGS-MNase-20170508-R1-T1	U54-HelaS3-NS-FA-DpnII-20180709-R1-T1	0.690205
U54-END-EGS-MNase-20170508-R1-T1	U54-HelaS3-NS-FA-HindIII-20180730-R1-T1	0.703208
U54-END-EGS-MNase-20170508-R1-T1	U54-HelaS3-NS-FA-MNase-08072018-R1-T1	0.613594
U54-END-EGS-MNase-20170508-R1-T1	U54-HFF-plate-DSG-DdeI-20160812-R1-T1	0.719317
U54-END-EGS-MNase-20170508-R1-T1	U54-HFF-plate-DSG-DpnII-20170119-R2-T1	0.723524
U54-END-EGS-MNase-20170508-R1-T1	U54-HFF-plate-DSG-HindIII-20160226-R1-T1	0.637213
U54-END-EGS-MNase-20170508-R1-T1	U54-HFF-plate-DSG-MNase-20190509-R2-T1	0.716513
U54-END-EGS-MNase-20170508-R1-T1	U54-HFF-plate-EGS-DdeI-20161031-R1-T1	0.685794
U54-END-EGS-MNase-20170508-R1-T1	U54-HFF-plate-EGS-DpnII-20160902-R1-T1	0.711751
U54-END-EGS-MNase-20170508-R1-T1	U54-HFF-plate-EGS-HindIII-20190718-R2-T1	0.703681
U54-END-EGS-MNase-20170508-R1-T1	U54-HFF-plate-EGS-MNase-20190509-R2-T1	0.66976
U54-END-EGS-MNase-20170508-R1-T1	U54-HFF-plate-FA-DdeI-20170119-R2-T1	0.674912
U54-END-EGS-MNase-20170508-R1-T1	U54-HFF-plate-FA-DpnII-20180904-R1-T1	0.715405
U54-END-EGS-MNase-20170508-R1-T1	U54-HFF-plate-FA-HindIIII-20160226-R2-T1	0.653353
U54-END-EGS-MNase-20170508-R1-T1	U54-HFF-plate-FA-MNase-20190509-R2-T1	0.733773
U54-END-FA-DdeI-20161118-R1-T1	U54-END-FA-DpnII-20170119-R2-T1	0.939172
U54-END-FA-DdeI-20161118-R1-T1	U54-END-FA-DdeI-20161118-R1-T1	1
U54-END-FA-DdeI-20161118-R1-T1	U54-END-FA-HindIII-20160311-R1-T1	0.923385
U54-END-FA-DdeI-20161118-R1-T1	U54-END-FA-MNase-20170508-R1-T1	0.896497
U54-END-FA-DdeI-20161118-R1-T1	U54-ESC-DSG-DdeI-20161014-R1-T1	0.894115
U54-END-FA-DdeI-20161118-R1-T1	U54-ESC-DSG-DpnII-20160722-R1-T1	0.886203
U54-END-FA-DdeI-20161118-R1-T1	U54-ESC-DSG-HindIII-20161206-R1-T1	0.887717
U54-END-FA-DdeI-20161118-R1-T1	U54-ESC-DSG-MNase-20170508-R2-T1	0.800228
U54-END-FA-DdeI-20161118-R1-T1	U54-ESC-EGS-DdeI-20161118-R1-T1	0.903752
U54-END-FA-DdeI-20161118-R1-T1	U54-ESC-EGS-DpnII-20170119-R2-T1	0.914051
U54-END-FA-DdeI-20161118-R1-T1	U54-ESC-EGS-HindIII-20161206-R1-T1	0.884439
U54-END-FA-DdeI-20161118-R1-T1	U54-ESC-EGS-MNase-20170508-R1-T1	0.792759
U54-END-FA-DdeI-20161118-R1-T1	U54-ESC-FA-DdeI-20190711-R2-T1	0.894936
U54-END-FA-DdeI-20161118-R1-T1	U54-ESC-FA-DpnII-20170119-R2-T1	0.893153
U54-END-FA-DdeI-20161118-R1-T1	U54-ESC-FA-HindIII-20160311-R1-T1	0.873529
U54-END-FA-DdeI-20161118-R1-T1	U54-ESC-FA-MNase-20170508-R1-T1	0.810067
U54-END-FA-DdeI-20161118-R1-T1	U54-HelaS3-G1-DSG-DpnII-20180709-R1-T1	0.706558
U54-END-FA-DdeI-20161118-R1-T1	U54-HelaS3-G1-DSG-HindIII-20180730-R1-T1	0.706011
U54-END-FA-DdeI-20161118-R1-T1	U54-HelaS3-G1-DSG-MNase-08072018-R1-T1	0.663496
U54-END-FA-DdeI-20161118-R1-T1	U54-HelaS3-G1-EGS-DpnII-20180709-R1-T1	0.725237
U54-END-FA-DdeI-20161118-R1-T1	U54-HelaS3-G1-EGS-HindIII-20180730-R1-T1	0.714049
U54-END-FA-DdeI-20161118-R1-T1	U54-HelaS3-G1-EGS-MNase-08072018-R1-T1	0.673575
U54-END-FA-DdeI-20161118-R1-T1	U54-HelaS3-G1-FA-DpnII-20180709-R1-T1	0.756702
U54-END-FA-DdeI-20161118-R1-T1	U54-HelaS3-G1-FA-HindIII-20180730-R1-T1	0.726778
U54-END-FA-DdeI-20161118-R1-T1	U54-HelaS3-G1-FA-MNase-08072018-R1-T1	0.662909
U54-END-FA-DdeI-20161118-R1-T1	U54-HelaS3-M-DSG-DpnII-20180709-R1-T1	0.166455
U54-END-FA-DdeI-20161118-R1-T1	U54-HelaS3-M-DSG-HindIII-20180730-R1-T1	0.158572
U54-END-FA-DdeI-20161118-R1-T1	U54-HelaS3-M-DSG-MNase-08072018-R1-T1	0.134127
U54-END-FA-DdeI-20161118-R1-T1	U54-HelaS3-M-EGS-DpnII-20180709-R1-T1	0.207592
U54-END-FA-DdeI-20161118-R1-T1	U54-HelaS3-M-EGS-HindIII-20180730-R1-T1	0.164651
U54-END-FA-DdeI-20161118-R1-T1	U54-HelaS3-M-EGS-MNase-08072018-R1-T1	0.197209
U54-END-FA-DdeI-20161118-R1-T1	U54-HelaS3-M-FA-DpnII-20180709-R1-T1	0.269451
U54-END-FA-DdeI-20161118-R1-T1	U54-HelaS3-M-FA-HindIII-20180730-R1-T1	0.170934
U54-END-FA-DdeI-20161118-R1-T1	U54-HelaS3-M-FA-MNase-08072018-R1-T1	0.0333754
U54-END-FA-DdeI-20161118-R1-T1	U54-HelaS3-NS-DSG-DpnII-20180709-R1-T1	0.689377
U54-END-FA-DdeI-20161118-R1-T1	U54-HelaS3-NS-DSG-HindIII-20180730-R1-T1	0.683841
U54-END-FA-DdeI-20161118-R1-T1	U54-HelaS3-NS-DSG-MNase-08072018-R1-T1	0.59559
U54-END-FA-DdeI-20161118-R1-T1	U54-HelaS3-NS-EGS-DpnII-20180709-R1-T1	0.71106
U54-END-FA-DdeI-20161118-R1-T1	U54-HelaS3-NS-EGS-HindIII-20180730-R1-T1	0.697576
U54-END-FA-DdeI-20161118-R1-T1	U54-HelaS3-NS-EGS-MNase-08072018-R1-T1	0.612935
U54-END-FA-DdeI-20161118-R1-T1	U54-HelaS3-NS-FA-DpnII-20180709-R1-T1	0.737184
U54-END-FA-DdeI-20161118-R1-T1	U54-HelaS3-NS-FA-HindIII-20180730-R1-T1	0.711302
U54-END-FA-DdeI-20161118-R1-T1	U54-HelaS3-NS-FA-MNase-08072018-R1-T1	0.631462
U54-END-FA-DdeI-20161118-R1-T1	U54-HFF-plate-DSG-DdeI-20160812-R1-T1	0.699073
U54-END-FA-DdeI-20161118-R1-T1	U54-HFF-plate-DSG-DpnII-20170119-R2-T1	0.728326
U54-END-FA-DdeI-20161118-R1-T1	U54-HFF-plate-DSG-HindIII-20160226-R1-T1	0.63863
U54-END-FA-DdeI-20161118-R1-T1	U54-HFF-plate-DSG-MNase-20190509-R2-T1	0.669832
U54-END-FA-DdeI-20161118-R1-T1	U54-HFF-plate-EGS-DdeI-20161031-R1-T1	0.666137
U54-END-FA-DdeI-20161118-R1-T1	U54-HFF-plate-EGS-DpnII-20160902-R1-T1	0.701161
U54-END-FA-DdeI-20161118-R1-T1	U54-HFF-plate-EGS-HindIII-20190718-R2-T1	0.710708
U54-END-FA-DdeI-20161118-R1-T1	U54-HFF-plate-EGS-MNase-20190509-R2-T1	0.621941
U54-END-FA-DdeI-20161118-R1-T1	U54-HFF-plate-FA-DdeI-20170119-R2-T1	0.715519
U54-END-FA-DdeI-20161118-R1-T1	U54-HFF-plate-FA-DpnII-20180904-R1-T1	0.757251
U54-END-FA-DdeI-20161118-R1-T1	U54-HFF-plate-FA-HindIIII-20160226-R2-T1	0.640264
U54-END-FA-DdeI-20161118-R1-T1	U54-HFF-plate-FA-MNase-20190509-R2-T1	0.686302
U54-END-FA-DpnII-20170119-R2-T1	U54-END-FA-HindIII-20160311-R1-T1	0.921972
U54-END-FA-DpnII-20170119-R2-T1	U54-END-FA-DpnII-20170119-R2-T1	1
U54-END-FA-DpnII-20170119-R2-T1	U54-END-FA-MNase-20170508-R1-T1	0.92387
U54-END-FA-DpnII-20170119-R2-T1	U54-ESC-DSG-DdeI-20161014-R1-T1	0.874566
U54-END-FA-DpnII-20170119-R2-T1	U54-ESC-DSG-DpnII-20160722-R1-T1	0.899493
U54-END-FA-DpnII-20170119-R2-T1	U54-ESC-DSG-HindIII-20161206-R1-T1	0.877757
U54-END-FA-DpnII-20170119-R2-T1	U54-ESC-DSG-MNase-20170508-R2-T1	0.836417
U54-END-FA-DpnII-20170119-R2-T1	U54-ESC-EGS-DdeI-20161118-R1-T1	0.906531
U54-END-FA-DpnII-20170119-R2-T1	U54-ESC-EGS-DpnII-20170119-R2-T1	0.90218
U54-END-FA-DpnII-20170119-R2-T1	U54-ESC-EGS-HindIII-20161206-R1-T1	0.873033
U54-END-FA-DpnII-20170119-R2-T1	U54-ESC-EGS-MNase-20170508-R1-T1	0.828597
U54-END-FA-DpnII-20170119-R2-T1	U54-ESC-FA-DdeI-20190711-R2-T1	0.893194
U54-END-FA-DpnII-20170119-R2-T1	U54-ESC-FA-DpnII-20170119-R2-T1	0.881894
U54-END-FA-DpnII-20170119-R2-T1	U54-ESC-FA-HindIII-20160311-R1-T1	0.865286
U54-END-FA-DpnII-20170119-R2-T1	U54-ESC-FA-MNase-20170508-R1-T1	0.850738
U54-END-FA-DpnII-20170119-R2-T1	U54-HelaS3-G1-DSG-DpnII-20180709-R1-T1	0.740089
U54-END-FA-DpnII-20170119-R2-T1	U54-HelaS3-G1-DSG-HindIII-20180730-R1-T1	0.729306
U54-END-FA-DpnII-20170119-R2-T1	U54-HelaS3-G1-DSG-MNase-08072018-R1-T1	0.6845
U54-END-FA-DpnII-20170119-R2-T1	U54-HelaS3-G1-EGS-DpnII-20180709-R1-T1	0.756662
U54-END-FA-DpnII-20170119-R2-T1	U54-HelaS3-G1-EGS-HindIII-20180730-R1-T1	0.737367
U54-END-FA-DpnII-20170119-R2-T1	U54-HelaS3-G1-EGS-MNase-08072018-R1-T1	0.697202
U54-END-FA-DpnII-20170119-R2-T1	U54-HelaS3-G1-FA-DpnII-20180709-R1-T1	0.773987
U54-END-FA-DpnII-20170119-R2-T1	U54-HelaS3-G1-FA-HindIII-20180730-R1-T1	0.747842
U54-END-FA-DpnII-20170119-R2-T1	U54-HelaS3-G1-FA-MNase-08072018-R1-T1	0.692717
U54-END-FA-DpnII-20170119-R2-T1	U54-HelaS3-M-DSG-DpnII-20180709-R1-T1	0.197654
U54-END-FA-DpnII-20170119-R2-T1	U54-HelaS3-M-DSG-HindIII-20180730-R1-T1	0.184006
U54-END-FA-DpnII-20170119-R2-T1	U54-HelaS3-M-DSG-MNase-08072018-R1-T1	0.172753
U54-END-FA-DpnII-20170119-R2-T1	U54-HelaS3-M-EGS-DpnII-20180709-R1-T1	0.233575
U54-END-FA-DpnII-20170119-R2-T1	U54-HelaS3-M-EGS-HindIII-20180730-R1-T1	0.190751
U54-END-FA-DpnII-20170119-R2-T1	U54-HelaS3-M-EGS-MNase-08072018-R1-T1	0.221727
U54-END-FA-DpnII-20170119-R2-T1	U54-HelaS3-M-FA-DpnII-20180709-R1-T1	0.289455
U54-END-FA-DpnII-20170119-R2-T1	U54-HelaS3-M-FA-HindIII-20180730-R1-T1	0.188329
U54-END-FA-DpnII-20170119-R2-T1	U54-HelaS3-M-FA-MNase-08072018-R1-T1	0.0609127
U54-END-FA-DpnII-20170119-R2-T1	U54-HelaS3-NS-DSG-DpnII-20180709-R1-T1	0.719139
U54-END-FA-DpnII-20170119-R2-T1	U54-HelaS3-NS-DSG-HindIII-20180730-R1-T1	0.708804
U54-END-FA-DpnII-20170119-R2-T1	U54-HelaS3-NS-DSG-MNase-08072018-R1-T1	0.622424
U54-END-FA-DpnII-20170119-R2-T1	U54-HelaS3-NS-EGS-DpnII-20180709-R1-T1	0.742086
U54-END-FA-DpnII-20170119-R2-T1	U54-HelaS3-NS-EGS-HindIII-20180730-R1-T1	0.720415
U54-END-FA-DpnII-20170119-R2-T1	U54-HelaS3-NS-EGS-MNase-08072018-R1-T1	0.640017
U54-END-FA-DpnII-20170119-R2-T1	U54-HelaS3-NS-FA-DpnII-20180709-R1-T1	0.756701
U54-END-FA-DpnII-20170119-R2-T1	U54-HelaS3-NS-FA-HindIII-20180730-R1-T1	0.734989
U54-END-FA-DpnII-20170119-R2-T1	U54-HelaS3-NS-FA-MNase-08072018-R1-T1	0.649322
U54-END-FA-DpnII-20170119-R2-T1	U54-HFF-plate-DSG-DdeI-20160812-R1-T1	0.733243
U54-END-FA-DpnII-20170119-R2-T1	U54-HFF-plate-DSG-DpnII-20170119-R2-T1	0.759916
U54-END-FA-DpnII-20170119-R2-T1	U54-HFF-plate-DSG-HindIII-20160226-R1-T1	0.666659
U54-END-FA-DpnII-20170119-R2-T1	U54-HFF-plate-DSG-MNase-20190509-R2-T1	0.701376
U54-END-FA-DpnII-20170119-R2-T1	U54-HFF-plate-EGS-DdeI-20161031-R1-T1	0.700573
U54-END-FA-DpnII-20170119-R2-T1	U54-HFF-plate-EGS-DpnII-20160902-R1-T1	0.740215
U54-END-FA-DpnII-20170119-R2-T1	U54-HFF-plate-EGS-HindIII-20190718-R2-T1	0.734442
U54-END-FA-DpnII-20170119-R2-T1	U54-HFF-plate-EGS-MNase-20190509-R2-T1	0.654619
U54-END-FA-DpnII-20170119-R2-T1	U54-HFF-plate-FA-DdeI-20170119-R2-T1	0.731983
U54-END-FA-DpnII-20170119-R2-T1	U54-HFF-plate-FA-DpnII-20180904-R1-T1	0.789859
U54-END-FA-DpnII-20170119-R2-T1	U54-HFF-plate-FA-HindIIII-20160226-R2-T1	0.667533
U54-END-FA-DpnII-20170119-R2-T1	U54-HFF-plate-FA-MNase-20190509-R2-T1	0.734758
U54-END-FA-HindIII-20160311-R1-T1	U54-END-FA-MNase-20170508-R1-T1	0.893618
U54-END-FA-HindIII-20160311-R1-T1	U54-END-FA-HindIII-20160311-R1-T1	1
U54-END-FA-HindIII-20160311-R1-T1	U54-ESC-DSG-DdeI-20161014-R1-T1	0.861739
U54-END-FA-HindIII-20160311-R1-T1	U54-ESC-DSG-DpnII-20160722-R1-T1	0.857926
U54-END-FA-HindIII-20160311-R1-T1	U54-ESC-DSG-HindIII-20161206-R1-T1	0.90541
U54-END-FA-HindIII-20160311-R1-T1	U54-ESC-DSG-MNase-20170508-R2-T1	0.805077
U54-END-FA-HindIII-20160311-R1-T1	U54-ESC-EGS-DdeI-20161118-R1-T1	0.868306
U54-END-FA-HindIII-20160311-R1-T1	U54-ESC-EGS-DpnII-20170119-R2-T1	0.88055
U54-END-FA-HindIII-20160311-R1-T1	U54-ESC-EGS-HindIII-20161206-R1-T1	0.905923
U54-END-FA-HindIII-20160311-R1-T1	U54-ESC-EGS-MNase-20170508-R1-T1	0.791806
U54-END-FA-HindIII-20160311-R1-T1	U54-ESC-FA-DdeI-20190711-R2-T1	0.866758
U54-END-FA-HindIII-20160311-R1-T1	U54-ESC-FA-DpnII-20170119-R2-T1	0.854576
U54-END-FA-HindIII-20160311-R1-T1	U54-ESC-FA-HindIII-20160311-R1-T1	0.897684
U54-END-FA-HindIII-20160311-R1-T1	U54-ESC-FA-MNase-20170508-R1-T1	0.804402
U54-END-FA-HindIII-20160311-R1-T1	U54-HelaS3-G1-DSG-DpnII-20180709-R1-T1	0.731116
U54-END-FA-HindIII-20160311-R1-T1	U54-HelaS3-G1-DSG-HindIII-20180730-R1-T1	0.741703
U54-END-FA-HindIII-20160311-R1-T1	U54-HelaS3-G1-DSG-MNase-08072018-R1-T1	0.688421
U54-END-FA-HindIII-20160311-R1-T1	U54-HelaS3-G1-EGS-DpnII-20180709-R1-T1	0.746662
U54-END-FA-HindIII-20160311-R1-T1	U54-HelaS3-G1-EGS-HindIII-20180730-R1-T1	0.745977
U54-END-FA-HindIII-20160311-R1-T1	U54-HelaS3-G1-EGS-MNase-08072018-R1-T1	0.700244
U54-END-FA-HindIII-20160311-R1-T1	U54-HelaS3-G1-FA-DpnII-20180709-R1-T1	0.764432
U54-END-FA-HindIII-20160311-R1-T1	U54-HelaS3-G1-FA-HindIII-20180730-R1-T1	0.75725
U54-END-FA-HindIII-20160311-R1-T1	U54-HelaS3-G1-FA-MNase-08072018-R1-T1	0.676005
U54-END-FA-HindIII-20160311-R1-T1	U54-HelaS3-M-DSG-DpnII-20180709-R1-T1	0.200196
U54-END-FA-HindIII-20160311-R1-T1	U54-HelaS3-M-DSG-HindIII-20180730-R1-T1	0.179875
U54-END-FA-HindIII-20160311-R1-T1	U54-HelaS3-M-DSG-MNase-08072018-R1-T1	0.158243
U54-END-FA-HindIII-20160311-R1-T1	U54-HelaS3-M-EGS-DpnII-20180709-R1-T1	0.222235
U54-END-FA-HindIII-20160311-R1-T1	U54-HelaS3-M-EGS-HindIII-20180730-R1-T1	0.185862
U54-END-FA-HindIII-20160311-R1-T1	U54-HelaS3-M-EGS-MNase-08072018-R1-T1	0.217372
U54-END-FA-HindIII-20160311-R1-T1	U54-HelaS3-M-FA-DpnII-20180709-R1-T1	0.261132
U54-END-FA-HindIII-20160311-R1-T1	U54-HelaS3-M-FA-HindIII-20180730-R1-T1	0.188221
U54-END-FA-HindIII-20160311-R1-T1	U54-HelaS3-M-FA-MNase-08072018-R1-T1	0.0183677
U54-END-FA-HindIII-20160311-R1-T1	U54-HelaS3-NS-DSG-DpnII-20180709-R1-T1	0.713527
U54-END-FA-HindIII-20160311-R1-T1	U54-HelaS3-NS-DSG-HindIII-20180730-R1-T1	0.72061
U54-END-FA-HindIII-20160311-R1-T1	U54-HelaS3-NS-DSG-MNase-08072018-R1-T1	0.616627
U54-END-FA-HindIII-20160311-R1-T1	U54-HelaS3-NS-EGS-DpnII-20180709-R1-T1	0.732788
U54-END-FA-HindIII-20160311-R1-T1	U54-HelaS3-NS-EGS-HindIII-20180730-R1-T1	0.728815
U54-END-FA-HindIII-20160311-R1-T1	U54-HelaS3-NS-EGS-MNase-08072018-R1-T1	0.637689
U54-END-FA-HindIII-20160311-R1-T1	U54-HelaS3-NS-FA-DpnII-20180709-R1-T1	0.743354
U54-END-FA-HindIII-20160311-R1-T1	U54-HelaS3-NS-FA-HindIII-20180730-R1-T1	0.746325
U54-END-FA-HindIII-20160311-R1-T1	U54-HelaS3-NS-FA-MNase-08072018-R1-T1	0.641724
U54-END-FA-HindIII-20160311-R1-T1	U54-HFF-plate-DSG-DdeI-20160812-R1-T1	0.723388
U54-END-FA-HindIII-20160311-R1-T1	U54-HFF-plate-DSG-DpnII-20170119-R2-T1	0.742074
U54-END-FA-HindIII-20160311-R1-T1	U54-HFF-plate-DSG-HindIII-20160226-R1-T1	0.673218
U54-END-FA-HindIII-20160311-R1-T1	U54-HFF-plate-DSG-MNase-20190509-R2-T1	0.694635
U54-END-FA-HindIII-20160311-R1-T1	U54-HFF-plate-EGS-DdeI-20161031-R1-T1	0.689216
U54-END-FA-HindIII-20160311-R1-T1	U54-HFF-plate-EGS-DpnII-20160902-R1-T1	0.711172
U54-END-FA-HindIII-20160311-R1-T1	U54-HFF-plate-EGS-HindIII-20190718-R2-T1	0.739007
U54-END-FA-HindIII-20160311-R1-T1	U54-HFF-plate-EGS-MNase-20190509-R2-T1	0.648326
U54-END-FA-HindIII-20160311-R1-T1	U54-HFF-plate-FA-DdeI-20170119-R2-T1	0.720255
U54-END-FA-HindIII-20160311-R1-T1	U54-HFF-plate-FA-DpnII-20180904-R1-T1	0.749442
U54-END-FA-HindIII-20160311-R1-T1	U54-HFF-plate-FA-HindIIII-20160226-R2-T1	0.675543
U54-END-FA-HindIII-20160311-R1-T1	U54-HFF-plate-FA-MNase-20190509-R2-T1	0.711308
U54-END-FA-MNase-20170508-R1-T1	U54-ESC-DSG-DdeI-20161014-R1-T1	0.820977
U54-END-FA-MNase-20170508-R1-T1	U54-END-FA-MNase-20170508-R1-T1	1
U54-END-FA-MNase-20170508-R1-T1	U54-ESC-DSG-DpnII-20160722-R1-T1	0.854613
U54-END-FA-MNase-20170508-R1-T1	U54-ESC-DSG-HindIII-20161206-R1-T1	0.828103
U54-END-FA-MNase-20170508-R1-T1	U54-ESC-DSG-MNase-20170508-R2-T1	0.858999
U54-END-FA-MNase-20170508-R1-T1	U54-ESC-EGS-DdeI-20161118-R1-T1	0.869543
U54-END-FA-MNase-20170508-R1-T1	U54-ESC-EGS-DpnII-20170119-R2-T1	0.845977
U54-END-FA-MNase-20170508-R1-T1	U54-ESC-EGS-HindIII-20161206-R1-T1	0.827795
U54-END-FA-MNase-20170508-R1-T1	U54-ESC-EGS-MNase-20170508-R1-T1	0.864114
U54-END-FA-MNase-20170508-R1-T1	U54-ESC-FA-DdeI-20190711-R2-T1	0.841851
U54-END-FA-MNase-20170508-R1-T1	U54-ESC-FA-DpnII-20170119-R2-T1	0.818219
U54-END-FA-MNase-20170508-R1-T1	U54-ESC-FA-HindIII-20160311-R1-T1	0.814766
U54-END-FA-MNase-20170508-R1-T1	U54-ESC-FA-MNase-20170508-R1-T1	0.884754
U54-END-FA-MNase-20170508-R1-T1	U54-HelaS3-G1-DSG-DpnII-20180709-R1-T1	0.740948
U54-END-FA-MNase-20170508-R1-T1	U54-HelaS3-G1-DSG-HindIII-20180730-R1-T1	0.728041
U54-END-FA-MNase-20170508-R1-T1	U54-HelaS3-G1-DSG-MNase-08072018-R1-T1	0.68644
U54-END-FA-MNase-20170508-R1-T1	U54-HelaS3-G1-EGS-DpnII-20180709-R1-T1	0.745262
U54-END-FA-MNase-20170508-R1-T1	U54-HelaS3-G1-EGS-HindIII-20180730-R1-T1	0.730431
U54-END-FA-MNase-20170508-R1-T1	U54-HelaS3-G1-EGS-MNase-08072018-R1-T1	0.703313
U54-END-FA-MNase-20170508-R1-T1	U54-HelaS3-G1-FA-DpnII-20180709-R1-T1	0.735498
U54-END-FA-MNase-20170508-R1-T1	U54-HelaS3-G1-FA-HindIII-20180730-R1-T1	0.732149
U54-END-FA-MNase-20170508-R1-T1	U54-HelaS3-G1-FA-MNase-08072018-R1-T1	0.698959
U54-END-FA-MNase-20170508-R1-T1	U54-HelaS3-M-DSG-DpnII-20180709-R1-T1	0.198306
U54-END-FA-MNase-20170508-R1-T1	U54-HelaS3-M-DSG-HindIII-20180730-R1-T1	0.212127
U54-END-FA-MNase-20170508-R1-T1	U54-HelaS3-M-DSG-MNase-08072018-R1-T1	0.192055
U54-END-FA-MNase-20170508-R1-T1	U54-HelaS3-M-EGS-DpnII-20180709-R1-T1	0.21909
U54-END-FA-MNase-20170508-R1-T1	U54-HelaS3-M-EGS-HindIII-20180730-R1-T1	0.210047
U54-END-FA-MNase-20170508-R1-T1	U54-HelaS3-M-EGS-MNase-08072018-R1-T1	0.237966
U54-END-FA-MNase-20170508-R1-T1	U54-HelaS3-M-FA-DpnII-20180709-R1-T1	0.270883
U54-END-FA-MNase-20170508-R1-T1	U54-HelaS3-M-FA-HindIII-20180730-R1-T1	0.202635
U54-END-FA-MNase-20170508-R1-T1	U54-HelaS3-M-FA-MNase-08072018-R1-T1	0.0963298
U54-END-FA-MNase-20170508-R1-T1	U54-HelaS3-NS-DSG-DpnII-20180709-R1-T1	0.715117
U54-END-FA-MNase-20170508-R1-T1	U54-HelaS3-NS-DSG-HindIII-20180730-R1-T1	0.708997
U54-END-FA-MNase-20170508-R1-T1	U54-HelaS3-NS-DSG-MNase-08072018-R1-T1	0.622168
U54-END-FA-MNase-20170508-R1-T1	U54-HelaS3-NS-EGS-DpnII-20180709-R1-T1	0.721495
U54-END-FA-MNase-20170508-R1-T1	U54-HelaS3-NS-EGS-HindIII-20180730-R1-T1	0.709713
U54-END-FA-MNase-20170508-R1-T1	U54-HelaS3-NS-EGS-MNase-08072018-R1-T1	0.642429
U54-END-FA-MNase-20170508-R1-T1	U54-HelaS3-NS-FA-DpnII-20180709-R1-T1	0.707961
U54-END-FA-MNase-20170508-R1-T1	U54-HelaS3-NS-FA-HindIII-20180730-R1-T1	0.712931
U54-END-FA-MNase-20170508-R1-T1	U54-HelaS3-NS-FA-MNase-08072018-R1-T1	0.628567
U54-END-FA-MNase-20170508-R1-T1	U54-HFF-plate-DSG-DdeI-20160812-R1-T1	0.718988
U54-END-FA-MNase-20170508-R1-T1	U54-HFF-plate-DSG-DpnII-20170119-R2-T1	0.732851
U54-END-FA-MNase-20170508-R1-T1	U54-HFF-plate-DSG-HindIII-20160226-R1-T1	0.63372
U54-END-FA-MNase-20170508-R1-T1	U54-HFF-plate-DSG-MNase-20190509-R2-T1	0.702068
U54-END-FA-MNase-20170508-R1-T1	U54-HFF-plate-EGS-DdeI-20161031-R1-T1	0.686107
U54-END-FA-MNase-20170508-R1-T1	U54-HFF-plate-EGS-DpnII-20160902-R1-T1	0.71704
U54-END-FA-MNase-20170508-R1-T1	U54-HFF-plate-EGS-HindIII-20190718-R2-T1	0.706206
U54-END-FA-MNase-20170508-R1-T1	U54-HFF-plate-EGS-MNase-20190509-R2-T1	0.648288
U54-END-FA-MNase-20170508-R1-T1	U54-HFF-plate-FA-DdeI-20170119-R2-T1	0.68273
U54-END-FA-MNase-20170508-R1-T1	U54-HFF-plate-FA-DpnII-20180904-R1-T1	0.73017
U54-END-FA-MNase-20170508-R1-T1	U54-HFF-plate-FA-HindIIII-20160226-R2-T1	0.643058
U54-END-FA-MNase-20170508-R1-T1	U54-HFF-plate-FA-MNase-20190509-R2-T1	0.734086
U54-ESC-DSG-DdeI-20161014-R1-T1	U54-ESC-DSG-DpnII-20160722-R1-T1	0.924432
U54-ESC-DSG-DdeI-20161014-R1-T1	U54-ESC-DSG-DdeI-20161014-R1-T1	1
U54-ESC-DSG-DdeI-20161014-R1-T1	U54-ESC-DSG-HindIII-20161206-R1-T1	0.926311
U54-ESC-DSG-DdeI-20161014-R1-T1	U54-ESC-DSG-MNase-20170508-R2-T1	0.825057
U54-ESC-DSG-DdeI-20161014-R1-T1	U54-ESC-EGS-DdeI-20161118-R1-T1	0.931587
U54-ESC-DSG-DdeI-20161014-R1-T1	U54-ESC-EGS-DpnII-20170119-R2-T1	0.95048
U54-ESC-DSG-DdeI-20161014-R1-T1	U54-ESC-EGS-HindIII-20161206-R1-T1	0.922637
U54-ESC-DSG-DdeI-20161014-R1-T1	U54-ESC-EGS-MNase-20170508-R1-T1	0.813594
U54-ESC-DSG-DdeI-20161014-R1-T1	U54-ESC-FA-DdeI-20190711-R2-T1	0.920101
U54-ESC-DSG-DdeI-20161014-R1-T1	U54-ESC-FA-DpnII-20170119-R2-T1	0.952718
U54-ESC-DSG-DdeI-20161014-R1-T1	U54-ESC-FA-HindIII-20160311-R1-T1	0.918993
U54-ESC-DSG-DdeI-20161014-R1-T1	U54-ESC-FA-MNase-20170508-R1-T1	0.821023
U54-ESC-DSG-DdeI-20161014-R1-T1	U54-HelaS3-G1-DSG-DpnII-20180709-R1-T1	0.666816
U54-ESC-DSG-DdeI-20161014-R1-T1	U54-HelaS3-G1-DSG-HindIII-20180730-R1-T1	0.660644
U54-ESC-DSG-DdeI-20161014-R1-T1	U54-HelaS3-G1-DSG-MNase-08072018-R1-T1	0.625077
U54-ESC-DSG-DdeI-20161014-R1-T1	U54-HelaS3-G1-EGS-DpnII-20180709-R1-T1	0.683681
U54-ESC-DSG-DdeI-20161014-R1-T1	U54-HelaS3-G1-EGS-HindIII-20180730-R1-T1	0.672027
U54-ESC-DSG-DdeI-20161014-R1-T1	U54-HelaS3-G1-EGS-MNase-08072018-R1-T1	0.633809
U54-ESC-DSG-DdeI-20161014-R1-T1	U54-HelaS3-G1-FA-DpnII-20180709-R1-T1	0.722417
U54-ESC-DSG-DdeI-20161014-R1-T1	U54-HelaS3-G1-FA-HindIII-20180730-R1-T1	0.683632
U54-ESC-DSG-DdeI-20161014-R1-T1	U54-HelaS3-G1-FA-MNase-08072018-R1-T1	0.633324
U54-ESC-DSG-DdeI-20161014-R1-T1	U54-HelaS3-M-DSG-DpnII-20180709-R1-T1	0.155586
U54-ESC-DSG-DdeI-20161014-R1-T1	U54-HelaS3-M-DSG-HindIII-20180730-R1-T1	0.151344
U54-ESC-DSG-DdeI-20161014-R1-T1	U54-HelaS3-M-DSG-MNase-08072018-R1-T1	0.131284
U54-ESC-DSG-DdeI-20161014-R1-T1	U54-HelaS3-M-EGS-DpnII-20180709-R1-T1	0.214966
U54-ESC-DSG-DdeI-20161014-R1-T1	U54-HelaS3-M-EGS-HindIII-20180730-R1-T1	0.154861
U54-ESC-DSG-DdeI-20161014-R1-T1	U54-HelaS3-M-EGS-MNase-08072018-R1-T1	0.214399
U54-ESC-DSG-DdeI-20161014-R1-T1	U54-HelaS3-M-FA-DpnII-20180709-R1-T1	0.273245
U54-ESC-DSG-DdeI-20161014-R1-T1	U54-HelaS3-M-FA-HindIII-20180730-R1-T1	0.168916
U54-ESC-DSG-DdeI-20161014-R1-T1	U54-HelaS3-M-FA-MNase-08072018-R1-T1	0.0416849
U54-ESC-DSG-DdeI-20161014-R1-T1	U54-HelaS3-NS-DSG-DpnII-20180709-R1-T1	0.659027
U54-ESC-DSG-DdeI-20161014-R1-T1	U54-HelaS3-NS-DSG-HindIII-20180730-R1-T1	0.650961
U54-ESC-DSG-DdeI-20161014-R1-T1	U54-HelaS3-NS-DSG-MNase-08072018-R1-T1	0.573804
U54-ESC-DSG-DdeI-20161014-R1-T1	U54-HelaS3-NS-EGS-DpnII-20180709-R1-T1	0.682445
U54-ESC-DSG-DdeI-20161014-R1-T1	U54-HelaS3-NS-EGS-HindIII-20180730-R1-T1	0.664715
U54-ESC-DSG-DdeI-20161014-R1-T1	U54-HelaS3-NS-EGS-MNase-08072018-R1-T1	0.59012
U54-ESC-DSG-DdeI-20161014-R1-T1	U54-HelaS3-NS-FA-DpnII-20180709-R1-T1	0.717268
U54-ESC-DSG-DdeI-20161014-R1-T1	U54-HelaS3-NS-FA-HindIII-20180730-R1-T1	0.683242
U54-ESC-DSG-DdeI-20161014-R1-T1	U54-HelaS3-NS-FA-MNase-08072018-R1-T1	0.619967
U54-ESC-DSG-DdeI-20161014-R1-T1	U54-HFF-plate-DSG-DdeI-20160812-R1-T1	0.667723
U54-ESC-DSG-DdeI-20161014-R1-T1	U54-HFF-plate-DSG-DpnII-20170119-R2-T1	0.681679
U54-ESC-DSG-DdeI-20161014-R1-T1	U54-HFF-plate-DSG-HindIII-20160226-R1-T1	0.611176
U54-ESC-DSG-DdeI-20161014-R1-T1	U54-HFF-plate-DSG-MNase-20190509-R2-T1	0.639251
U54-ESC-DSG-DdeI-20161014-R1-T1	U54-HFF-plate-EGS-DdeI-20161031-R1-T1	0.635607
U54-ESC-DSG-DdeI-20161014-R1-T1	U54-HFF-plate-EGS-DpnII-20160902-R1-T1	0.666693
U54-ESC-DSG-DdeI-20161014-R1-T1	U54-HFF-plate-EGS-HindIII-20190718-R2-T1	0.669191
U54-ESC-DSG-DdeI-20161014-R1-T1	U54-HFF-plate-EGS-MNase-20190509-R2-T1	0.589807
U54-ESC-DSG-DdeI-20161014-R1-T1	U54-HFF-plate-FA-DdeI-20170119-R2-T1	0.689874
U54-ESC-DSG-DdeI-20161014-R1-T1	U54-HFF-plate-FA-DpnII-20180904-R1-T1	0.721965
U54-ESC-DSG-DdeI-20161014-R1-T1	U54-HFF-plate-FA-HindIIII-20160226-R2-T1	0.616923
U54-ESC-DSG-DdeI-20161014-R1-T1	U54-HFF-plate-FA-MNase-20190509-R2-T1	0.653196
U54-ESC-DSG-DpnII-20160722-R1-T1	U54-ESC-DSG-HindIII-20161206-R1-T1	0.89803
U54-ESC-DSG-DpnII-20160722-R1-T1	U54-ESC-DSG-DpnII-20160722-R1-T1	1
U54-ESC-DSG-DpnII-20160722-R1-T1	U54-ESC-DSG-MNase-20170508-R2-T1	0.892643
U54-ESC-DSG-DpnII-20160722-R1-T1	U54-ESC-EGS-DdeI-20161118-R1-T1	0.936565
U54-ESC-DSG-DpnII-20160722-R1-T1	U54-ESC-EGS-DpnII-20170119-R2-T1	0.93484
U54-ESC-DSG-DpnII-20160722-R1-T1	U54-ESC-EGS-HindIII-20161206-R1-T1	0.896582
U54-ESC-DSG-DpnII-20160722-R1-T1	U54-ESC-EGS-MNase-20170508-R1-T1	0.884289
U54-ESC-DSG-DpnII-20160722-R1-T1	U54-ESC-FA-DdeI-20190711-R2-T1	0.946096
U54-ESC-DSG-DpnII-20160722-R1-T1	U54-ESC-FA-DpnII-20170119-R2-T1	0.923862
U54-ESC-DSG-DpnII-20160722-R1-T1	U54-ESC-FA-HindIII-20160311-R1-T1	0.903082
U54-ESC-DSG-DpnII-20160722-R1-T1	U54-ESC-FA-MNase-20170508-R1-T1	0.889834
U54-ESC-DSG-DpnII-20160722-R1-T1	U54-HelaS3-G1-DSG-DpnII-20180709-R1-T1	0.702483
U54-ESC-DSG-DpnII-20160722-R1-T1	U54-HelaS3-G1-DSG-HindIII-20180730-R1-T1	0.692846
U54-ESC-DSG-DpnII-20160722-R1-T1	U54-HelaS3-G1-DSG-MNase-08072018-R1-T1	0.64537
U54-ESC-DSG-DpnII-20160722-R1-T1	U54-HelaS3-G1-EGS-DpnII-20180709-R1-T1	0.72243
U54-ESC-DSG-DpnII-20160722-R1-T1	U54-HelaS3-G1-EGS-HindIII-20180730-R1-T1	0.696815
U54-ESC-DSG-DpnII-20160722-R1-T1	U54-HelaS3-G1-EGS-MNase-08072018-R1-T1	0.65479
U54-ESC-DSG-DpnII-20160722-R1-T1	U54-HelaS3-G1-FA-DpnII-20180709-R1-T1	0.739406
U54-ESC-DSG-DpnII-20160722-R1-T1	U54-HelaS3-G1-FA-HindIII-20180730-R1-T1	0.709201
U54-ESC-DSG-DpnII-20160722-R1-T1	U54-HelaS3-G1-FA-MNase-08072018-R1-T1	0.662142
U54-ESC-DSG-DpnII-20160722-R1-T1	U54-HelaS3-M-DSG-DpnII-20180709-R1-T1	0.237119
U54-ESC-DSG-DpnII-20160722-R1-T1	U54-HelaS3-M-DSG-HindIII-20180730-R1-T1	0.233299
U54-ESC-DSG-DpnII-20160722-R1-T1	U54-HelaS3-M-DSG-MNase-08072018-R1-T1	0.231832
U54-ESC-DSG-DpnII-20160722-R1-T1	U54-HelaS3-M-EGS-DpnII-20180709-R1-T1	0.280544
U54-ESC-DSG-DpnII-20160722-R1-T1	U54-HelaS3-M-EGS-HindIII-20180730-R1-T1	0.240776
U54-ESC-DSG-DpnII-20160722-R1-T1	U54-HelaS3-M-EGS-MNase-08072018-R1-T1	0.285359
U54-ESC-DSG-DpnII-20160722-R1-T1	U54-HelaS3-M-FA-DpnII-20180709-R1-T1	0.328085
U54-ESC-DSG-DpnII-20160722-R1-T1	U54-HelaS3-M-FA-HindIII-20180730-R1-T1	0.242037
U54-ESC-DSG-DpnII-20160722-R1-T1	U54-HelaS3-M-FA-MNase-08072018-R1-T1	0.108749
U54-ESC-DSG-DpnII-20160722-R1-T1	U54-HelaS3-NS-DSG-DpnII-20180709-R1-T1	0.699351
U54-ESC-DSG-DpnII-20160722-R1-T1	U54-HelaS3-NS-DSG-HindIII-20180730-R1-T1	0.687401
U54-ESC-DSG-DpnII-20160722-R1-T1	U54-HelaS3-NS-DSG-MNase-08072018-R1-T1	0.614416
U54-ESC-DSG-DpnII-20160722-R1-T1	U54-HelaS3-NS-EGS-DpnII-20180709-R1-T1	0.720481
U54-ESC-DSG-DpnII-20160722-R1-T1	U54-HelaS3-NS-EGS-HindIII-20180730-R1-T1	0.694564
U54-ESC-DSG-DpnII-20160722-R1-T1	U54-HelaS3-NS-EGS-MNase-08072018-R1-T1	0.625673
U54-ESC-DSG-DpnII-20160722-R1-T1	U54-HelaS3-NS-FA-DpnII-20180709-R1-T1	0.736194
U54-ESC-DSG-DpnII-20160722-R1-T1	U54-HelaS3-NS-FA-HindIII-20180730-R1-T1	0.710457
U54-ESC-DSG-DpnII-20160722-R1-T1	U54-HelaS3-NS-FA-MNase-08072018-R1-T1	0.635585
U54-ESC-DSG-DpnII-20160722-R1-T1	U54-HFF-plate-DSG-DdeI-20160812-R1-T1	0.703583
U54-ESC-DSG-DpnII-20160722-R1-T1	U54-HFF-plate-DSG-DpnII-20170119-R2-T1	0.720185
U54-ESC-DSG-DpnII-20160722-R1-T1	U54-HFF-plate-DSG-HindIII-20160226-R1-T1	0.63226
U54-ESC-DSG-DpnII-20160722-R1-T1	U54-HFF-plate-DSG-MNase-20190509-R2-T1	0.655771
U54-ESC-DSG-DpnII-20160722-R1-T1	U54-HFF-plate-EGS-DdeI-20161031-R1-T1	0.664444
U54-ESC-DSG-DpnII-20160722-R1-T1	U54-HFF-plate-EGS-DpnII-20160902-R1-T1	0.706331
U54-ESC-DSG-DpnII-20160722-R1-T1	U54-HFF-plate-EGS-HindIII-20190718-R2-T1	0.692545
U54-ESC-DSG-DpnII-20160722-R1-T1	U54-HFF-plate-EGS-MNase-20190509-R2-T1	0.60553
U54-ESC-DSG-DpnII-20160722-R1-T1	U54-HFF-plate-FA-DdeI-20170119-R2-T1	0.719939
U54-ESC-DSG-DpnII-20160722-R1-T1	U54-HFF-plate-FA-DpnII-20180904-R1-T1	0.749824
U54-ESC-DSG-DpnII-20160722-R1-T1	U54-HFF-plate-FA-HindIIII-20160226-R2-T1	0.637073
U54-ESC-DSG-DpnII-20160722-R1-T1	U54-HFF-plate-FA-MNase-20190509-R2-T1	0.681186
U54-ESC-DSG-HindIII-20161206-R1-T1	U54-ESC-DSG-MNase-20170508-R2-T1	0.822493
U54-ESC-DSG-HindIII-20161206-R1-T1	U54-ESC-DSG-HindIII-20161206-R1-T1	1
U54-ESC-DSG-HindIII-20161206-R1-T1	U54-ESC-EGS-DdeI-20161118-R1-T1	0.916838
U54-ESC-DSG-HindIII-20161206-R1-T1	U54-ESC-EGS-DpnII-20170119-R2-T1	0.930935
U54-ESC-DSG-HindIII-20161206-R1-T1	U54-ESC-EGS-HindIII-20161206-R1-T1	0.973634
U54-ESC-DSG-HindIII-20161206-R1-T1	U54-ESC-EGS-MNase-20170508-R1-T1	0.810514
U54-ESC-DSG-HindIII-20161206-R1-T1	U54-ESC-FA-DdeI-20190711-R2-T1	0.90052
U54-ESC-DSG-HindIII-20161206-R1-T1	U54-ESC-FA-DpnII-20170119-R2-T1	0.920708
U54-ESC-DSG-HindIII-20161206-R1-T1	U54-ESC-FA-HindIII-20160311-R1-T1	0.954188
U54-ESC-DSG-HindIII-20161206-R1-T1	U54-ESC-FA-MNase-20170508-R1-T1	0.818551
U54-ESC-DSG-HindIII-20161206-R1-T1	U54-HelaS3-G1-DSG-DpnII-20180709-R1-T1	0.692601
U54-ESC-DSG-HindIII-20161206-R1-T1	U54-HelaS3-G1-DSG-HindIII-20180730-R1-T1	0.706243
U54-ESC-DSG-HindIII-20161206-R1-T1	U54-HelaS3-G1-DSG-MNase-08072018-R1-T1	0.658619
U54-ESC-DSG-HindIII-20161206-R1-T1	U54-HelaS3-G1-EGS-DpnII-20180709-R1-T1	0.707604
U54-ESC-DSG-HindIII-20161206-R1-T1	U54-HelaS3-G1-EGS-HindIII-20180730-R1-T1	0.714249
U54-ESC-DSG-HindIII-20161206-R1-T1	U54-HelaS3-G1-EGS-MNase-08072018-R1-T1	0.668673
U54-ESC-DSG-HindIII-20161206-R1-T1	U54-HelaS3-G1-FA-DpnII-20180709-R1-T1	0.734882
U54-ESC-DSG-HindIII-20161206-R1-T1	U54-HelaS3-G1-FA-HindIII-20180730-R1-T1	0.723851
U54-ESC-DSG-HindIII-20161206-R1-T1	U54-HelaS3-G1-FA-MNase-08072018-R1-T1	0.639342
U54-ESC-DSG-HindIII-20161206-R1-T1	U54-HelaS3-M-DSG-DpnII-20180709-R1-T1	0.153702
U54-ESC-DSG-HindIII-20161206-R1-T1	U54-HelaS3-M-DSG-HindIII-20180730-R1-T1	0.154969
U54-ESC-DSG-HindIII-20161206-R1-T1	U54-HelaS3-M-DSG-MNase-08072018-R1-T1	0.121471
U54-ESC-DSG-HindIII-20161206-R1-T1	U54-HelaS3-M-EGS-DpnII-20180709-R1-T1	0.172811
U54-ESC-DSG-HindIII-20161206-R1-T1	U54-HelaS3-M-EGS-HindIII-20180730-R1-T1	0.156402
U54-ESC-DSG-HindIII-20161206-R1-T1	U54-HelaS3-M-EGS-MNase-08072018-R1-T1	0.193461
U54-ESC-DSG-HindIII-20161206-R1-T1	U54-HelaS3-M-FA-DpnII-20180709-R1-T1	0.238458
U54-ESC-DSG-HindIII-20161206-R1-T1	U54-HelaS3-M-FA-HindIII-20180730-R1-T1	0.151736
U54-ESC-DSG-HindIII-20161206-R1-T1	U54-HelaS3-M-FA-MNase-08072018-R1-T1	0.0181753
U54-ESC-DSG-HindIII-20161206-R1-T1	U54-HelaS3-NS-DSG-DpnII-20180709-R1-T1	0.676725
U54-ESC-DSG-HindIII-20161206-R1-T1	U54-HelaS3-NS-DSG-HindIII-20180730-R1-T1	0.692762
U54-ESC-DSG-HindIII-20161206-R1-T1	U54-HelaS3-NS-DSG-MNase-08072018-R1-T1	0.587968
U54-ESC-DSG-HindIII-20161206-R1-T1	U54-HelaS3-NS-EGS-DpnII-20180709-R1-T1	0.694021
U54-ESC-DSG-HindIII-20161206-R1-T1	U54-HelaS3-NS-EGS-HindIII-20180730-R1-T1	0.702285
U54-ESC-DSG-HindIII-20161206-R1-T1	U54-HelaS3-NS-EGS-MNase-08072018-R1-T1	0.613895
U54-ESC-DSG-HindIII-20161206-R1-T1	U54-HelaS3-NS-FA-DpnII-20180709-R1-T1	0.723183
U54-ESC-DSG-HindIII-20161206-R1-T1	U54-HelaS3-NS-FA-HindIII-20180730-R1-T1	0.717365
U54-ESC-DSG-HindIII-20161206-R1-T1	U54-HelaS3-NS-FA-MNase-08072018-R1-T1	0.622326
U54-ESC-DSG-HindIII-20161206-R1-T1	U54-HFF-plate-DSG-DdeI-20160812-R1-T1	0.690546
U54-ESC-DSG-HindIII-20161206-R1-T1	U54-HFF-plate-DSG-DpnII-20170119-R2-T1	0.701392
U54-ESC-DSG-HindIII-20161206-R1-T1	U54-HFF-plate-DSG-HindIII-20160226-R1-T1	0.65397
U54-ESC-DSG-HindIII-20161206-R1-T1	U54-HFF-plate-DSG-MNase-20190509-R2-T1	0.671773
U54-ESC-DSG-HindIII-20161206-R1-T1	U54-HFF-plate-EGS-DdeI-20161031-R1-T1	0.654656
U54-ESC-DSG-HindIII-20161206-R1-T1	U54-HFF-plate-EGS-DpnII-20160902-R1-T1	0.68185
U54-ESC-DSG-HindIII-20161206-R1-T1	U54-HFF-plate-EGS-HindIII-20190718-R2-T1	0.713988
U54-ESC-DSG-HindIII-20161206-R1-T1	U54-HFF-plate-EGS-MNase-20190509-R2-T1	0.621093
U54-ESC-DSG-HindIII-20161206-R1-T1	U54-HFF-plate-FA-DdeI-20170119-R2-T1	0.690343
U54-ESC-DSG-HindIII-20161206-R1-T1	U54-HFF-plate-FA-DpnII-20180904-R1-T1	0.727252
U54-ESC-DSG-HindIII-20161206-R1-T1	U54-HFF-plate-FA-HindIIII-20160226-R2-T1	0.651976
U54-ESC-DSG-HindIII-20161206-R1-T1	U54-HFF-plate-FA-MNase-20190509-R2-T1	0.680458
U54-ESC-DSG-MNase-20170508-R2-T1	U54-ESC-EGS-DdeI-20161118-R1-T1	0.850896
U54-ESC-DSG-MNase-20170508-R2-T1	U54-ESC-DSG-MNase-20170508-R2-T1	1
U54-ESC-DSG-MNase-20170508-R2-T1	U54-ESC-EGS-DpnII-20170119-R2-T1	0.845484
U54-ESC-DSG-MNase-20170508-R2-T1	U54-ESC-EGS-HindIII-20161206-R1-T1	0.825731
U54-ESC-DSG-MNase-20170508-R2-T1	U54-ESC-EGS-MNase-20170508-R1-T1	0.941421
U54-ESC-DSG-MNase-20170508-R2-T1	U54-ESC-FA-DdeI-20190711-R2-T1	0.880292
U54-ESC-DSG-MNase-20170508-R2-T1	U54-ESC-FA-DpnII-20170119-R2-T1	0.812875
U54-ESC-DSG-MNase-20170508-R2-T1	U54-ESC-FA-HindIII-20160311-R1-T1	0.831731
U54-ESC-DSG-MNase-20170508-R2-T1	U54-ESC-FA-MNase-20170508-R1-T1	0.910887
U54-ESC-DSG-MNase-20170508-R2-T1	U54-HelaS3-G1-DSG-DpnII-20180709-R1-T1	0.738005
U54-ESC-DSG-MNase-20170508-R2-T1	U54-HelaS3-G1-DSG-HindIII-20180730-R1-T1	0.717655
U54-ESC-DSG-MNase-20170508-R2-T1	U54-HelaS3-G1-DSG-MNase-08072018-R1-T1	0.686977
U54-ESC-DSG-MNase-20170508-R2-T1	U54-HelaS3-G1-EGS-DpnII-20180709-R1-T1	0.730609
U54-ESC-DSG-MNase-20170508-R2-T1	U54-HelaS3-G1-EGS-HindIII-20180730-R1-T1	0.710426
U54-ESC-DSG-MNase-20170508-R2-T1	U54-HelaS3-G1-EGS-MNase-08072018-R1-T1	0.696441
U54-ESC-DSG-MNase-20170508-R2-T1	U54-HelaS3-G1-FA-DpnII-20180709-R1-T1	0.704467
U54-ESC-DSG-MNase-20170508-R2-T1	U54-HelaS3-G1-FA-HindIII-20180730-R1-T1	0.711648
U54-ESC-DSG-MNase-20170508-R2-T1	U54-HelaS3-G1-FA-MNase-08072018-R1-T1	0.682153
U54-ESC-DSG-MNase-20170508-R2-T1	U54-HelaS3-M-DSG-DpnII-20180709-R1-T1	0.264274
U54-ESC-DSG-MNase-20170508-R2-T1	U54-HelaS3-M-DSG-HindIII-20180730-R1-T1	0.285479
U54-ESC-DSG-MNase-20170508-R2-T1	U54-HelaS3-M-DSG-MNase-08072018-R1-T1	0.267895
U54-ESC-DSG-MNase-20170508-R2-T1	U54-HelaS3-M-EGS-DpnII-20180709-R1-T1	0.288803
U54-ESC-DSG-MNase-20170508-R2-T1	U54-HelaS3-M-EGS-HindIII-20180730-R1-T1	0.282582
U54-ESC-DSG-MNase-20170508-R2-T1	U54-HelaS3-M-EGS-MNase-08072018-R1-T1	0.339883
U54-ESC-DSG-MNase-20170508-R2-T1	U54-HelaS3-M-FA-DpnII-20180709-R1-T1	0.309324
U54-ESC-DSG-MNase-20170508-R2-T1	U54-HelaS3-M-FA-HindIII-20180730-R1-T1	0.278984
U54-ESC-DSG-MNase-20170508-R2-T1	U54-HelaS3-M-FA-MNase-08072018-R1-T1	0.198889
U54-ESC-DSG-MNase-20170508-R2-T1	U54-HelaS3-NS-DSG-DpnII-20180709-R1-T1	0.727208
U54-ESC-DSG-MNase-20170508-R2-T1	U54-HelaS3-NS-DSG-HindIII-20180730-R1-T1	0.712629
U54-ESC-DSG-MNase-20170508-R2-T1	U54-HelaS3-NS-DSG-MNase-08072018-R1-T1	0.667813
U54-ESC-DSG-MNase-20170508-R2-T1	U54-HelaS3-NS-EGS-DpnII-20180709-R1-T1	0.718322
U54-ESC-DSG-MNase-20170508-R2-T1	U54-HelaS3-NS-EGS-HindIII-20180730-R1-T1	0.708911
U54-ESC-DSG-MNase-20170508-R2-T1	U54-HelaS3-NS-EGS-MNase-08072018-R1-T1	0.672117
U54-ESC-DSG-MNase-20170508-R2-T1	U54-HelaS3-NS-FA-DpnII-20180709-R1-T1	0.685905
U54-ESC-DSG-MNase-20170508-R2-T1	U54-HelaS3-NS-FA-HindIII-20180730-R1-T1	0.703085
U54-ESC-DSG-MNase-20170508-R2-T1	U54-HelaS3-NS-FA-MNase-08072018-R1-T1	0.620875
U54-ESC-DSG-MNase-20170508-R2-T1	U54-HFF-plate-DSG-DdeI-20160812-R1-T1	0.699905
U54-ESC-DSG-MNase-20170508-R2-T1	U54-HFF-plate-DSG-DpnII-20170119-R2-T1	0.708363
U54-ESC-DSG-MNase-20170508-R2-T1	U54-HFF-plate-DSG-HindIII-20160226-R1-T1	0.629158
U54-ESC-DSG-MNase-20170508-R2-T1	U54-HFF-plate-DSG-MNase-20190509-R2-T1	0.690736
U54-ESC-DSG-MNase-20170508-R2-T1	U54-HFF-plate-EGS-DdeI-20161031-R1-T1	0.661887
U54-ESC-DSG-MNase-20170508-R2-T1	U54-HFF-plate-EGS-DpnII-20160902-R1-T1	0.686994
U54-ESC-DSG-MNase-20170508-R2-T1	U54-HFF-plate-EGS-HindIII-20190718-R2-T1	0.685246
U54-ESC-DSG-MNase-20170508-R2-T1	U54-HFF-plate-EGS-MNase-20190509-R2-T1	0.645557
U54-ESC-DSG-MNase-20170508-R2-T1	U54-HFF-plate-FA-DdeI-20170119-R2-T1	0.666049
U54-ESC-DSG-MNase-20170508-R2-T1	U54-HFF-plate-FA-DpnII-20180904-R1-T1	0.680755
U54-ESC-DSG-MNase-20170508-R2-T1	U54-HFF-plate-FA-HindIIII-20160226-R2-T1	0.636102
U54-ESC-DSG-MNase-20170508-R2-T1	U54-HFF-plate-FA-MNase-20190509-R2-T1	0.716401
U54-ESC-EGS-DdeI-20161118-R1-T1	U54-ESC-EGS-DpnII-20170119-R2-T1	0.944663
U54-ESC-EGS-DdeI-20161118-R1-T1	U54-ESC-EGS-DdeI-20161118-R1-T1	1
U54-ESC-EGS-DdeI-20161118-R1-T1	U54-ESC-EGS-HindIII-20161206-R1-T1	0.912037
U54-ESC-EGS-DdeI-20161118-R1-T1	U54-ESC-EGS-MNase-20170508-R1-T1	0.855266
U54-ESC-EGS-DdeI-20161118-R1-T1	U54-ESC-FA-DdeI-20190711-R2-T1	0.920674
U54-ESC-EGS-DdeI-20161118-R1-T1	U54-ESC-FA-DpnII-20170119-R2-T1	0.933278
U54-ESC-EGS-DdeI-20161118-R1-T1	U54-ESC-FA-HindIII-20160311-R1-T1	0.899015
U54-ESC-EGS-DdeI-20161118-R1-T1	U54-ESC-FA-MNase-20170508-R1-T1	0.872113
U54-ESC-EGS-DdeI-20161118-R1-T1	U54-HelaS3-G1-DSG-DpnII-20180709-R1-T1	0.6925
U54-ESC-EGS-DdeI-20161118-R1-T1	U54-HelaS3-G1-DSG-HindIII-20180730-R1-T1	0.68542
U54-ESC-EGS-DdeI-20161118-R1-T1	U54-HelaS3-G1-DSG-MNase-08072018-R1-T1	0.63904
U54-ESC-EGS-DdeI-20161118-R1-T1	U54-HelaS3-G1-EGS-DpnII-20180709-R1-T1	0.708491
U54-ESC-EGS-DdeI-20161118-R1-T1	U54-HelaS3-G1-EGS-HindIII-20180730-R1-T1	0.69012
U54-ESC-EGS-DdeI-20161118-R1-T1	U54-HelaS3-G1-EGS-MNase-08072018-R1-T1	0.650964
U54-ESC-EGS-DdeI-20161118-R1-T1	U54-HelaS3-G1-FA-DpnII-20180709-R1-T1	0.736952
U54-ESC-EGS-DdeI-20161118-R1-T1	U54-HelaS3-G1-FA-HindIII-20180730-R1-T1	0.703164
U54-ESC-EGS-DdeI-20161118-R1-T1	U54-HelaS3-G1-FA-MNase-08072018-R1-T1	0.651431
U54-ESC-EGS-DdeI-20161118-R1-T1	U54-HelaS3-M-DSG-DpnII-20180709-R1-T1	0.1816
U54-ESC-EGS-DdeI-20161118-R1-T1	U54-HelaS3-M-DSG-HindIII-20180730-R1-T1	0.164266
U54-ESC-EGS-DdeI-20161118-R1-T1	U54-HelaS3-M-DSG-MNase-08072018-R1-T1	0.15775
U54-ESC-EGS-DdeI-20161118-R1-T1	U54-HelaS3-M-EGS-DpnII-20180709-R1-T1	0.22032
U54-ESC-EGS-DdeI-20161118-R1-T1	U54-HelaS3-M-EGS-HindIII-20180730-R1-T1	0.156348
U54-ESC-EGS-DdeI-20161118-R1-T1	U54-HelaS3-M-EGS-MNase-08072018-R1-T1	0.206625
U54-ESC-EGS-DdeI-20161118-R1-T1	U54-HelaS3-M-FA-DpnII-20180709-R1-T1	0.273939
U54-ESC-EGS-DdeI-20161118-R1-T1	U54-HelaS3-M-FA-HindIII-20180730-R1-T1	0.17146
U54-ESC-EGS-DdeI-20161118-R1-T1	U54-HelaS3-M-FA-MNase-08072018-R1-T1	0.0630136
U54-ESC-EGS-DdeI-20161118-R1-T1	U54-HelaS3-NS-DSG-DpnII-20180709-R1-T1	0.676473
U54-ESC-EGS-DdeI-20161118-R1-T1	U54-HelaS3-NS-DSG-HindIII-20180730-R1-T1	0.666538
U54-ESC-EGS-DdeI-20161118-R1-T1	U54-HelaS3-NS-DSG-MNase-08072018-R1-T1	0.583009
U54-ESC-EGS-DdeI-20161118-R1-T1	U54-HelaS3-NS-EGS-DpnII-20180709-R1-T1	0.695564
U54-ESC-EGS-DdeI-20161118-R1-T1	U54-HelaS3-NS-EGS-HindIII-20180730-R1-T1	0.678264
U54-ESC-EGS-DdeI-20161118-R1-T1	U54-HelaS3-NS-EGS-MNase-08072018-R1-T1	0.601829
U54-ESC-EGS-DdeI-20161118-R1-T1	U54-HelaS3-NS-FA-DpnII-20180709-R1-T1	0.720456
U54-ESC-EGS-DdeI-20161118-R1-T1	U54-HelaS3-NS-FA-HindIII-20180730-R1-T1	0.693997
U54-ESC-EGS-DdeI-20161118-R1-T1	U54-HelaS3-NS-FA-MNase-08072018-R1-T1	0.618322
U54-ESC-EGS-DdeI-20161118-R1-T1	U54-HFF-plate-DSG-DdeI-20160812-R1-T1	0.695435
U54-ESC-EGS-DdeI-20161118-R1-T1	U54-HFF-plate-DSG-DpnII-20170119-R2-T1	0.713492
U54-ESC-EGS-DdeI-20161118-R1-T1	U54-HFF-plate-DSG-HindIII-20160226-R1-T1	0.626141
U54-ESC-EGS-DdeI-20161118-R1-T1	U54-HFF-plate-DSG-MNase-20190509-R2-T1	0.656151
U54-ESC-EGS-DdeI-20161118-R1-T1	U54-HFF-plate-EGS-DdeI-20161031-R1-T1	0.665897
U54-ESC-EGS-DdeI-20161118-R1-T1	U54-HFF-plate-EGS-DpnII-20160902-R1-T1	0.706275
U54-ESC-EGS-DdeI-20161118-R1-T1	U54-HFF-plate-EGS-HindIII-20190718-R2-T1	0.691859
U54-ESC-EGS-DdeI-20161118-R1-T1	U54-HFF-plate-EGS-MNase-20190509-R2-T1	0.606435
U54-ESC-EGS-DdeI-20161118-R1-T1	U54-HFF-plate-FA-DdeI-20170119-R2-T1	0.713255
U54-ESC-EGS-DdeI-20161118-R1-T1	U54-HFF-plate-FA-DpnII-20180904-R1-T1	0.754247
U54-ESC-EGS-DdeI-20161118-R1-T1	U54-HFF-plate-FA-HindIIII-20160226-R2-T1	0.633526
U54-ESC-EGS-DdeI-20161118-R1-T1	U54-HFF-plate-FA-MNase-20190509-R2-T1	0.685705
U54-ESC-EGS-DpnII-20170119-R2-T1	U54-ESC-EGS-HindIII-20161206-R1-T1	0.926186
U54-ESC-EGS-DpnII-20170119-R2-T1	U54-ESC-EGS-DpnII-20170119-R2-T1	1
U54-ESC-EGS-DpnII-20170119-R2-T1	U54-ESC-EGS-MNase-20170508-R1-T1	0.831071
U54-ESC-EGS-DpnII-20170119-R2-T1	U54-ESC-FA-DdeI-20190711-R2-T1	0.931521
U54-ESC-EGS-DpnII-20170119-R2-T1	U54-ESC-FA-DpnII-20170119-R2-T1	0.955043
U54-ESC-EGS-DpnII-20170119-R2-T1	U54-ESC-FA-HindIII-20160311-R1-T1	0.923457
U54-ESC-EGS-DpnII-20170119-R2-T1	U54-ESC-FA-MNase-20170508-R1-T1	0.836072
U54-ESC-EGS-DpnII-20170119-R2-T1	U54-HelaS3-G1-DSG-DpnII-20180709-R1-T1	0.69557
U54-ESC-EGS-DpnII-20170119-R2-T1	U54-HelaS3-G1-DSG-HindIII-20180730-R1-T1	0.689999
U54-ESC-EGS-DpnII-20170119-R2-T1	U54-HelaS3-G1-DSG-MNase-08072018-R1-T1	0.655883
U54-ESC-EGS-DpnII-20170119-R2-T1	U54-HelaS3-G1-EGS-DpnII-20180709-R1-T1	0.712974
U54-ESC-EGS-DpnII-20170119-R2-T1	U54-HelaS3-G1-EGS-HindIII-20180730-R1-T1	0.69827
U54-ESC-EGS-DpnII-20170119-R2-T1	U54-HelaS3-G1-EGS-MNase-08072018-R1-T1	0.665841
U54-ESC-EGS-DpnII-20170119-R2-T1	U54-HelaS3-G1-FA-DpnII-20180709-R1-T1	0.746219
U54-ESC-EGS-DpnII-20170119-R2-T1	U54-HelaS3-G1-FA-HindIII-20180730-R1-T1	0.710105
U54-ESC-EGS-DpnII-20170119-R2-T1	U54-HelaS3-G1-FA-MNase-08072018-R1-T1	0.646044
U54-ESC-EGS-DpnII-20170119-R2-T1	U54-HelaS3-M-DSG-DpnII-20180709-R1-T1	0.150652
U54-ESC-EGS-DpnII-20170119-R2-T1	U54-HelaS3-M-DSG-HindIII-20180730-R1-T1	0.160855
U54-ESC-EGS-DpnII-20170119-R2-T1	U54-HelaS3-M-DSG-MNase-08072018-R1-T1	0.145903
U54-ESC-EGS-DpnII-20170119-R2-T1	U54-HelaS3-M-EGS-DpnII-20180709-R1-T1	0.186283
U54-ESC-EGS-DpnII-20170119-R2-T1	U54-HelaS3-M-EGS-HindIII-20180730-R1-T1	0.161596
U54-ESC-EGS-DpnII-20170119-R2-T1	U54-HelaS3-M-EGS-MNase-08072018-R1-T1	0.223672
U54-ESC-EGS-DpnII-20170119-R2-T1	U54-HelaS3-M-FA-DpnII-20180709-R1-T1	0.263566
U54-ESC-EGS-DpnII-20170119-R2-T1	U54-HelaS3-M-FA-HindIII-20180730-R1-T1	0.17214
U54-ESC-EGS-DpnII-20170119-R2-T1	U54-HelaS3-M-FA-MNase-08072018-R1-T1	0.0426448
U54-ESC-EGS-DpnII-20170119-R2-T1	U54-HelaS3-NS-DSG-DpnII-20180709-R1-T1	0.680332
U54-ESC-EGS-DpnII-20170119-R2-T1	U54-HelaS3-NS-DSG-HindIII-20180730-R1-T1	0.670691
U54-ESC-EGS-DpnII-20170119-R2-T1	U54-HelaS3-NS-DSG-MNase-08072018-R1-T1	0.595166
U54-ESC-EGS-DpnII-20170119-R2-T1	U54-HelaS3-NS-EGS-DpnII-20180709-R1-T1	0.701855
U54-ESC-EGS-DpnII-20170119-R2-T1	U54-HelaS3-NS-EGS-HindIII-20180730-R1-T1	0.686324
U54-ESC-EGS-DpnII-20170119-R2-T1	U54-HelaS3-NS-EGS-MNase-08072018-R1-T1	0.613628
U54-ESC-EGS-DpnII-20170119-R2-T1	U54-HelaS3-NS-FA-DpnII-20180709-R1-T1	0.734261
U54-ESC-EGS-DpnII-20170119-R2-T1	U54-HelaS3-NS-FA-HindIII-20180730-R1-T1	0.701062
U54-ESC-EGS-DpnII-20170119-R2-T1	U54-HelaS3-NS-FA-MNase-08072018-R1-T1	0.628944
U54-ESC-EGS-DpnII-20170119-R2-T1	U54-HFF-plate-DSG-DdeI-20160812-R1-T1	0.690644
U54-ESC-EGS-DpnII-20170119-R2-T1	U54-HFF-plate-DSG-DpnII-20170119-R2-T1	0.715494
U54-ESC-EGS-DpnII-20170119-R2-T1	U54-HFF-plate-DSG-HindIII-20160226-R1-T1	0.632363
U54-ESC-EGS-DpnII-20170119-R2-T1	U54-HFF-plate-DSG-MNase-20190509-R2-T1	0.666833
U54-ESC-EGS-DpnII-20170119-R2-T1	U54-HFF-plate-EGS-DdeI-20161031-R1-T1	0.652243
U54-ESC-EGS-DpnII-20170119-R2-T1	U54-HFF-plate-EGS-DpnII-20160902-R1-T1	0.685417
U54-ESC-EGS-DpnII-20170119-R2-T1	U54-HFF-plate-EGS-HindIII-20190718-R2-T1	0.690939
U54-ESC-EGS-DpnII-20170119-R2-T1	U54-HFF-plate-EGS-MNase-20190509-R2-T1	0.620825
U54-ESC-EGS-DpnII-20170119-R2-T1	U54-HFF-plate-FA-DdeI-20170119-R2-T1	0.698276
U54-ESC-EGS-DpnII-20170119-R2-T1	U54-HFF-plate-FA-DpnII-20180904-R1-T1	0.743377
U54-ESC-EGS-DpnII-20170119-R2-T1	U54-HFF-plate-FA-HindIIII-20160226-R2-T1	0.635807
U54-ESC-EGS-DpnII-20170119-R2-T1	U54-HFF-plate-FA-MNase-20190509-R2-T1	0.68352
U54-ESC-EGS-HindIII-20161206-R1-T1	U54-ESC-EGS-MNase-20170508-R1-T1	0.812001
U54-ESC-EGS-HindIII-20161206-R1-T1	U54-ESC-EGS-HindIII-20161206-R1-T1	1
U54-ESC-EGS-HindIII-20161206-R1-T1	U54-ESC-FA-DdeI-20190711-R2-T1	0.899528
U54-ESC-EGS-HindIII-20161206-R1-T1	U54-ESC-FA-DpnII-20170119-R2-T1	0.918972
U54-ESC-EGS-HindIII-20161206-R1-T1	U54-ESC-FA-HindIII-20160311-R1-T1	0.955899
U54-ESC-EGS-HindIII-20161206-R1-T1	U54-ESC-FA-MNase-20170508-R1-T1	0.817041
U54-ESC-EGS-HindIII-20161206-R1-T1	U54-HelaS3-G1-DSG-DpnII-20180709-R1-T1	0.692321
U54-ESC-EGS-HindIII-20161206-R1-T1	U54-HelaS3-G1-DSG-HindIII-20180730-R1-T1	0.707276
U54-ESC-EGS-HindIII-20161206-R1-T1	U54-HelaS3-G1-DSG-MNase-08072018-R1-T1	0.660956
U54-ESC-EGS-HindIII-20161206-R1-T1	U54-HelaS3-G1-EGS-DpnII-20180709-R1-T1	0.709908
U54-ESC-EGS-HindIII-20161206-R1-T1	U54-HelaS3-G1-EGS-HindIII-20180730-R1-T1	0.714358
U54-ESC-EGS-HindIII-20161206-R1-T1	U54-HelaS3-G1-EGS-MNase-08072018-R1-T1	0.670374
U54-ESC-EGS-HindIII-20161206-R1-T1	U54-HelaS3-G1-FA-DpnII-20180709-R1-T1	0.733586
U54-ESC-EGS-HindIII-20161206-R1-T1	U54-HelaS3-G1-FA-HindIII-20180730-R1-T1	0.725477
U54-ESC-EGS-HindIII-20161206-R1-T1	U54-HelaS3-G1-FA-MNase-08072018-R1-T1	0.643521
U54-ESC-EGS-HindIII-20161206-R1-T1	U54-HelaS3-M-DSG-DpnII-20180709-R1-T1	0.160378
U54-ESC-EGS-HindIII-20161206-R1-T1	U54-HelaS3-M-DSG-HindIII-20180730-R1-T1	0.156966
U54-ESC-EGS-HindIII-20161206-R1-T1	U54-HelaS3-M-DSG-MNase-08072018-R1-T1	0.129714
U54-ESC-EGS-HindIII-20161206-R1-T1	U54-HelaS3-M-EGS-DpnII-20180709-R1-T1	0.184418
U54-ESC-EGS-HindIII-20161206-R1-T1	U54-HelaS3-M-EGS-HindIII-20180730-R1-T1	0.160713
U54-ESC-EGS-HindIII-20161206-R1-T1	U54-HelaS3-M-EGS-MNase-08072018-R1-T1	0.206893
U54-ESC-EGS-HindIII-20161206-R1-T1	U54-HelaS3-M-FA-DpnII-20180709-R1-T1	0.251037
U54-ESC-EGS-HindIII-20161206-R1-T1	U54-HelaS3-M-FA-HindIII-20180730-R1-T1	0.160168
U54-ESC-EGS-HindIII-20161206-R1-T1	U54-HelaS3-M-FA-MNase-08072018-R1-T1	0.0227365
U54-ESC-EGS-HindIII-20161206-R1-T1	U54-HelaS3-NS-DSG-DpnII-20180709-R1-T1	0.679757
U54-ESC-EGS-HindIII-20161206-R1-T1	U54-HelaS3-NS-DSG-HindIII-20180730-R1-T1	0.695437
U54-ESC-EGS-HindIII-20161206-R1-T1	U54-HelaS3-NS-DSG-MNase-08072018-R1-T1	0.59287
U54-ESC-EGS-HindIII-20161206-R1-T1	U54-HelaS3-NS-EGS-DpnII-20180709-R1-T1	0.698516
U54-ESC-EGS-HindIII-20161206-R1-T1	U54-HelaS3-NS-EGS-HindIII-20180730-R1-T1	0.707206
U54-ESC-EGS-HindIII-20161206-R1-T1	U54-HelaS3-NS-EGS-MNase-08072018-R1-T1	0.617037
U54-ESC-EGS-HindIII-20161206-R1-T1	U54-HelaS3-NS-FA-DpnII-20180709-R1-T1	0.724936
U54-ESC-EGS-HindIII-20161206-R1-T1	U54-HelaS3-NS-FA-HindIII-20180730-R1-T1	0.717112
U54-ESC-EGS-HindIII-20161206-R1-T1	U54-HelaS3-NS-FA-MNase-08072018-R1-T1	0.626024
U54-ESC-EGS-HindIII-20161206-R1-T1	U54-HFF-plate-DSG-DdeI-20160812-R1-T1	0.687431
U54-ESC-EGS-HindIII-20161206-R1-T1	U54-HFF-plate-DSG-DpnII-20170119-R2-T1	0.700948
U54-ESC-EGS-HindIII-20161206-R1-T1	U54-HFF-plate-DSG-HindIII-20160226-R1-T1	0.652576
U54-ESC-EGS-HindIII-20161206-R1-T1	U54-HFF-plate-DSG-MNase-20190509-R2-T1	0.672043
U54-ESC-EGS-HindIII-20161206-R1-T1	U54-HFF-plate-EGS-DdeI-20161031-R1-T1	0.655903
U54-ESC-EGS-HindIII-20161206-R1-T1	U54-HFF-plate-EGS-DpnII-20160902-R1-T1	0.679031
U54-ESC-EGS-HindIII-20161206-R1-T1	U54-HFF-plate-EGS-HindIII-20190718-R2-T1	0.708716
U54-ESC-EGS-HindIII-20161206-R1-T1	U54-HFF-plate-EGS-MNase-20190509-R2-T1	0.624057
U54-ESC-EGS-HindIII-20161206-R1-T1	U54-HFF-plate-FA-DdeI-20170119-R2-T1	0.69779
U54-ESC-EGS-HindIII-20161206-R1-T1	U54-HFF-plate-FA-DpnII-20180904-R1-T1	0.727639
U54-ESC-EGS-HindIII-20161206-R1-T1	U54-HFF-plate-FA-HindIIII-20160226-R2-T1	0.654744
U54-ESC-EGS-HindIII-20161206-R1-T1	U54-HFF-plate-FA-MNase-20190509-R2-T1	0.68263
U54-ESC-EGS-MNase-20170508-R1-T1	U54-ESC-FA-DdeI-20190711-R2-T1	0.87046
U54-ESC-EGS-MNase-20170508-R1-T1	U54-ESC-EGS-MNase-20170508-R1-T1	1
U54-ESC-EGS-MNase-20170508-R1-T1	U54-ESC-FA-DpnII-20170119-R2-T1	0.800143
U54-ESC-EGS-MNase-20170508-R1-T1	U54-ESC-FA-HindIII-20160311-R1-T1	0.818271
U54-ESC-EGS-MNase-20170508-R1-T1	U54-ESC-FA-MNase-20170508-R1-T1	0.921815
U54-ESC-EGS-MNase-20170508-R1-T1	U54-HelaS3-G1-DSG-DpnII-20180709-R1-T1	0.729023
U54-ESC-EGS-MNase-20170508-R1-T1	U54-HelaS3-G1-DSG-HindIII-20180730-R1-T1	0.709076
U54-ESC-EGS-MNase-20170508-R1-T1	U54-HelaS3-G1-DSG-MNase-08072018-R1-T1	0.674815
U54-ESC-EGS-MNase-20170508-R1-T1	U54-HelaS3-G1-EGS-DpnII-20180709-R1-T1	0.719262
U54-ESC-EGS-MNase-20170508-R1-T1	U54-HelaS3-G1-EGS-HindIII-20180730-R1-T1	0.704342
U54-ESC-EGS-MNase-20170508-R1-T1	U54-HelaS3-G1-EGS-MNase-08072018-R1-T1	0.684998
U54-ESC-EGS-MNase-20170508-R1-T1	U54-HelaS3-G1-FA-DpnII-20180709-R1-T1	0.695648
U54-ESC-EGS-MNase-20170508-R1-T1	U54-HelaS3-G1-FA-HindIII-20180730-R1-T1	0.701088
U54-ESC-EGS-MNase-20170508-R1-T1	U54-HelaS3-G1-FA-MNase-08072018-R1-T1	0.676007
U54-ESC-EGS-MNase-20170508-R1-T1	U54-HelaS3-M-DSG-DpnII-20180709-R1-T1	0.273628
U54-ESC-EGS-MNase-20170508-R1-T1	U54-HelaS3-M-DSG-HindIII-20180730-R1-T1	0.284899
U54-ESC-EGS-MNase-20170508-R1-T1	U54-HelaS3-M-DSG-MNase-08072018-R1-T1	0.275119
U54-ESC-EGS-MNase-20170508-R1-T1	U54-HelaS3-M-EGS-DpnII-20180709-R1-T1	0.28958
U54-ESC-EGS-MNase-20170508-R1-T1	U54-HelaS3-M-EGS-HindIII-20180730-R1-T1	0.288367
U54-ESC-EGS-MNase-20170508-R1-T1	U54-HelaS3-M-EGS-MNase-08072018-R1-T1	0.337421
U54-ESC-EGS-MNase-20170508-R1-T1	U54-HelaS3-M-FA-DpnII-20180709-R1-T1	0.315078
U54-ESC-EGS-MNase-20170508-R1-T1	U54-HelaS3-M-FA-HindIII-20180730-R1-T1	0.28606
U54-ESC-EGS-MNase-20170508-R1-T1	U54-HelaS3-M-FA-MNase-08072018-R1-T1	0.212751
U54-ESC-EGS-MNase-20170508-R1-T1	U54-HelaS3-NS-DSG-DpnII-20180709-R1-T1	0.716634
U54-ESC-EGS-MNase-20170508-R1-T1	U54-HelaS3-NS-DSG-HindIII-20180730-R1-T1	0.70261
U54-ESC-EGS-MNase-20170508-R1-T1	U54-HelaS3-NS-DSG-MNase-08072018-R1-T1	0.664124
U54-ESC-EGS-MNase-20170508-R1-T1	U54-HelaS3-NS-EGS-DpnII-20180709-R1-T1	0.708329
U54-ESC-EGS-MNase-20170508-R1-T1	U54-HelaS3-NS-EGS-HindIII-20180730-R1-T1	0.696148
U54-ESC-EGS-MNase-20170508-R1-T1	U54-HelaS3-NS-EGS-MNase-08072018-R1-T1	0.665922
U54-ESC-EGS-MNase-20170508-R1-T1	U54-HelaS3-NS-FA-DpnII-20180709-R1-T1	0.677702
U54-ESC-EGS-MNase-20170508-R1-T1	U54-HelaS3-NS-FA-HindIII-20180730-R1-T1	0.693693
U54-ESC-EGS-MNase-20170508-R1-T1	U54-HelaS3-NS-FA-MNase-08072018-R1-T1	0.61415
U54-ESC-EGS-MNase-20170508-R1-T1	U54-HFF-plate-DSG-DdeI-20160812-R1-T1	0.690105
U54-ESC-EGS-MNase-20170508-R1-T1	U54-HFF-plate-DSG-DpnII-20170119-R2-T1	0.696127
U54-ESC-EGS-MNase-20170508-R1-T1	U54-HFF-plate-DSG-HindIII-20160226-R1-T1	0.616686
U54-ESC-EGS-MNase-20170508-R1-T1	U54-HFF-plate-DSG-MNase-20190509-R2-T1	0.689756
U54-ESC-EGS-MNase-20170508-R1-T1	U54-HFF-plate-EGS-DdeI-20161031-R1-T1	0.6548
U54-ESC-EGS-MNase-20170508-R1-T1	U54-HFF-plate-EGS-DpnII-20160902-R1-T1	0.687708
U54-ESC-EGS-MNase-20170508-R1-T1	U54-HFF-plate-EGS-HindIII-20190718-R2-T1	0.671689
U54-ESC-EGS-MNase-20170508-R1-T1	U54-HFF-plate-EGS-MNase-20190509-R2-T1	0.638764
U54-ESC-EGS-MNase-20170508-R1-T1	U54-HFF-plate-FA-DdeI-20170119-R2-T1	0.657449
U54-ESC-EGS-MNase-20170508-R1-T1	U54-HFF-plate-FA-DpnII-20180904-R1-T1	0.678175
U54-ESC-EGS-MNase-20170508-R1-T1	U54-HFF-plate-FA-HindIIII-20160226-R2-T1	0.62695
U54-ESC-EGS-MNase-20170508-R1-T1	U54-HFF-plate-FA-MNase-20190509-R2-T1	0.708635
U54-ESC-FA-DdeI-20190711-R2-T1	U54-ESC-FA-DpnII-20170119-R2-T1	0.913412
U54-ESC-FA-DdeI-20190711-R2-T1	U54-ESC-FA-DdeI-20190711-R2-T1	1
U54-ESC-FA-DdeI-20190711-R2-T1	U54-ESC-FA-HindIII-20160311-R1-T1	0.905748
U54-ESC-FA-DdeI-20190711-R2-T1	U54-ESC-FA-MNase-20170508-R1-T1	0.875497
U54-ESC-FA-DdeI-20190711-R2-T1	U54-HelaS3-G1-DSG-DpnII-20180709-R1-T1	0.703633
U54-ESC-FA-DdeI-20190711-R2-T1	U54-HelaS3-G1-DSG-HindIII-20180730-R1-T1	0.691003
U54-ESC-FA-DdeI-20190711-R2-T1	U54-HelaS3-G1-DSG-MNase-08072018-R1-T1	0.648296
U54-ESC-FA-DdeI-20190711-R2-T1	U54-HelaS3-G1-EGS-DpnII-20180709-R1-T1	0.717866
U54-ESC-FA-DdeI-20190711-R2-T1	U54-HelaS3-G1-EGS-HindIII-20180730-R1-T1	0.699705
U54-ESC-FA-DdeI-20190711-R2-T1	U54-HelaS3-G1-EGS-MNase-08072018-R1-T1	0.659595
U54-ESC-FA-DdeI-20190711-R2-T1	U54-HelaS3-G1-FA-DpnII-20180709-R1-T1	0.745348
U54-ESC-FA-DdeI-20190711-R2-T1	U54-HelaS3-G1-FA-HindIII-20180730-R1-T1	0.713216
U54-ESC-FA-DdeI-20190711-R2-T1	U54-HelaS3-G1-FA-MNase-08072018-R1-T1	0.659014
U54-ESC-FA-DdeI-20190711-R2-T1	U54-HelaS3-M-DSG-DpnII-20180709-R1-T1	0.207759
U54-ESC-FA-DdeI-20190711-R2-T1	U54-HelaS3-M-DSG-HindIII-20180730-R1-T1	0.206333
U54-ESC-FA-DdeI-20190711-R2-T1	U54-HelaS3-M-DSG-MNase-08072018-R1-T1	0.196037
U54-ESC-FA-DdeI-20190711-R2-T1	U54-HelaS3-M-EGS-DpnII-20180709-R1-T1	0.264316
U54-ESC-FA-DdeI-20190711-R2-T1	U54-HelaS3-M-EGS-HindIII-20180730-R1-T1	0.211803
U54-ESC-FA-DdeI-20190711-R2-T1	U54-HelaS3-M-EGS-MNase-08072018-R1-T1	0.247933
U54-ESC-FA-DdeI-20190711-R2-T1	U54-HelaS3-M-FA-DpnII-20180709-R1-T1	0.32384
U54-ESC-FA-DdeI-20190711-R2-T1	U54-HelaS3-M-FA-HindIII-20180730-R1-T1	0.212418
U54-ESC-FA-DdeI-20190711-R2-T1	U54-HelaS3-M-FA-MNase-08072018-R1-T1	0.0709216
U54-ESC-FA-DdeI-20190711-R2-T1	U54-HelaS3-NS-DSG-DpnII-20180709-R1-T1	0.691045
U54-ESC-FA-DdeI-20190711-R2-T1	U54-HelaS3-NS-DSG-HindIII-20180730-R1-T1	0.686918
U54-ESC-FA-DdeI-20190711-R2-T1	U54-HelaS3-NS-DSG-MNase-08072018-R1-T1	0.609447
U54-ESC-FA-DdeI-20190711-R2-T1	U54-HelaS3-NS-EGS-DpnII-20180709-R1-T1	0.714493
U54-ESC-FA-DdeI-20190711-R2-T1	U54-HelaS3-NS-EGS-HindIII-20180730-R1-T1	0.696527
U54-ESC-FA-DdeI-20190711-R2-T1	U54-HelaS3-NS-EGS-MNase-08072018-R1-T1	0.621797
U54-ESC-FA-DdeI-20190711-R2-T1	U54-HelaS3-NS-FA-DpnII-20180709-R1-T1	0.740525
U54-ESC-FA-DdeI-20190711-R2-T1	U54-HelaS3-NS-FA-HindIII-20180730-R1-T1	0.713492
U54-ESC-FA-DdeI-20190711-R2-T1	U54-HelaS3-NS-FA-MNase-08072018-R1-T1	0.634283
U54-ESC-FA-DdeI-20190711-R2-T1	U54-HFF-plate-DSG-DdeI-20160812-R1-T1	0.693922
U54-ESC-FA-DdeI-20190711-R2-T1	U54-HFF-plate-DSG-DpnII-20170119-R2-T1	0.709006
U54-ESC-FA-DdeI-20190711-R2-T1	U54-HFF-plate-DSG-HindIII-20160226-R1-T1	0.630838
U54-ESC-FA-DdeI-20190711-R2-T1	U54-HFF-plate-DSG-MNase-20190509-R2-T1	0.65419
U54-ESC-FA-DdeI-20190711-R2-T1	U54-HFF-plate-EGS-DdeI-20161031-R1-T1	0.657306
U54-ESC-FA-DdeI-20190711-R2-T1	U54-HFF-plate-EGS-DpnII-20160902-R1-T1	0.693479
U54-ESC-FA-DdeI-20190711-R2-T1	U54-HFF-plate-EGS-HindIII-20190718-R2-T1	0.690891
U54-ESC-FA-DdeI-20190711-R2-T1	U54-HFF-plate-EGS-MNase-20190509-R2-T1	0.602343
U54-ESC-FA-DdeI-20190711-R2-T1	U54-HFF-plate-FA-DdeI-20170119-R2-T1	0.717251
U54-ESC-FA-DdeI-20190711-R2-T1	U54-HFF-plate-FA-DpnII-20180904-R1-T1	0.748726
U54-ESC-FA-DdeI-20190711-R2-T1	U54-HFF-plate-FA-HindIIII-20160226-R2-T1	0.636661
U54-ESC-FA-DdeI-20190711-R2-T1	U54-HFF-plate-FA-MNase-20190509-R2-T1	0.675277
U54-ESC-FA-DpnII-20170119-R2-T1	U54-ESC-FA-HindIII-20160311-R1-T1	0.916196
U54-ESC-FA-DpnII-20170119-R2-T1	U54-ESC-FA-DpnII-20170119-R2-T1	1
U54-ESC-FA-DpnII-20170119-R2-T1	U54-ESC-FA-MNase-20170508-R1-T1	0.816207
U54-ESC-FA-DpnII-20170119-R2-T1	U54-HelaS3-G1-DSG-DpnII-20180709-R1-T1	0.659366
U54-ESC-FA-DpnII-20170119-R2-T1	U54-HelaS3-G1-DSG-HindIII-20180730-R1-T1	0.652308
U54-ESC-FA-DpnII-20170119-R2-T1	U54-HelaS3-G1-DSG-MNase-08072018-R1-T1	0.620326
U54-ESC-FA-DpnII-20170119-R2-T1	U54-HelaS3-G1-EGS-DpnII-20180709-R1-T1	0.678426
U54-ESC-FA-DpnII-20170119-R2-T1	U54-HelaS3-G1-EGS-HindIII-20180730-R1-T1	0.65954
U54-ESC-FA-DpnII-20170119-R2-T1	U54-HelaS3-G1-EGS-MNase-08072018-R1-T1	0.629183
U54-ESC-FA-DpnII-20170119-R2-T1	U54-HelaS3-G1-FA-DpnII-20180709-R1-T1	0.723557
U54-ESC-FA-DpnII-20170119-R2-T1	U54-HelaS3-G1-FA-HindIII-20180730-R1-T1	0.673182
U54-ESC-FA-DpnII-20170119-R2-T1	U54-HelaS3-G1-FA-MNase-08072018-R1-T1	0.627985
U54-ESC-FA-DpnII-20170119-R2-T1	U54-HelaS3-M-DSG-DpnII-20180709-R1-T1	0.178091
U54-ESC-FA-DpnII-20170119-R2-T1	U54-HelaS3-M-DSG-HindIII-20180730-R1-T1	0.155494
U54-ESC-FA-DpnII-20170119-R2-T1	U54-HelaS3-M-DSG-MNase-08072018-R1-T1	0.142788
U54-ESC-FA-DpnII-20170119-R2-T1	U54-HelaS3-M-EGS-DpnII-20180709-R1-T1	0.215567
U54-ESC-FA-DpnII-20170119-R2-T1	U54-HelaS3-M-EGS-HindIII-20180730-R1-T1	0.158128
U54-ESC-FA-DpnII-20170119-R2-T1	U54-HelaS3-M-EGS-MNase-08072018-R1-T1	0.22175
U54-ESC-FA-DpnII-20170119-R2-T1	U54-HelaS3-M-FA-DpnII-20180709-R1-T1	0.278637
U54-ESC-FA-DpnII-20170119-R2-T1	U54-HelaS3-M-FA-HindIII-20180730-R1-T1	0.171344
U54-ESC-FA-DpnII-20170119-R2-T1	U54-HelaS3-M-FA-MNase-08072018-R1-T1	0.046468
U54-ESC-FA-DpnII-20170119-R2-T1	U54-HelaS3-NS-DSG-DpnII-20180709-R1-T1	0.644721
U54-ESC-FA-DpnII-20170119-R2-T1	U54-HelaS3-NS-DSG-HindIII-20180730-R1-T1	0.637181
U54-ESC-FA-DpnII-20170119-R2-T1	U54-HelaS3-NS-DSG-MNase-08072018-R1-T1	0.566138
U54-ESC-FA-DpnII-20170119-R2-T1	U54-HelaS3-NS-EGS-DpnII-20180709-R1-T1	0.670836
U54-ESC-FA-DpnII-20170119-R2-T1	U54-HelaS3-NS-EGS-HindIII-20180730-R1-T1	0.652967
U54-ESC-FA-DpnII-20170119-R2-T1	U54-HelaS3-NS-EGS-MNase-08072018-R1-T1	0.584052
U54-ESC-FA-DpnII-20170119-R2-T1	U54-HelaS3-NS-FA-DpnII-20180709-R1-T1	0.723045
U54-ESC-FA-DpnII-20170119-R2-T1	U54-HelaS3-NS-FA-HindIII-20180730-R1-T1	0.66969
U54-ESC-FA-DpnII-20170119-R2-T1	U54-HelaS3-NS-FA-MNase-08072018-R1-T1	0.619468
U54-ESC-FA-DpnII-20170119-R2-T1	U54-HFF-plate-DSG-DdeI-20160812-R1-T1	0.661324
U54-ESC-FA-DpnII-20170119-R2-T1	U54-HFF-plate-DSG-DpnII-20170119-R2-T1	0.677995
U54-ESC-FA-DpnII-20170119-R2-T1	U54-HFF-plate-DSG-HindIII-20160226-R1-T1	0.602648
U54-ESC-FA-DpnII-20170119-R2-T1	U54-HFF-plate-DSG-MNase-20190509-R2-T1	0.637111
U54-ESC-FA-DpnII-20170119-R2-T1	U54-HFF-plate-EGS-DdeI-20161031-R1-T1	0.627605
U54-ESC-FA-DpnII-20170119-R2-T1	U54-HFF-plate-EGS-DpnII-20160902-R1-T1	0.66513
U54-ESC-FA-DpnII-20170119-R2-T1	U54-HFF-plate-EGS-HindIII-20190718-R2-T1	0.655539
U54-ESC-FA-DpnII-20170119-R2-T1	U54-HFF-plate-EGS-MNase-20190509-R2-T1	0.586975
U54-ESC-FA-DpnII-20170119-R2-T1	U54-HFF-plate-FA-DdeI-20170119-R2-T1	0.679772
U54-ESC-FA-DpnII-20170119-R2-T1	U54-HFF-plate-FA-DpnII-20180904-R1-T1	0.729725
U54-ESC-FA-DpnII-20170119-R2-T1	U54-HFF-plate-FA-HindIIII-20160226-R2-T1	0.606105
U54-ESC-FA-DpnII-20170119-R2-T1	U54-HFF-plate-FA-MNase-20190509-R2-T1	0.656775
U54-ESC-FA-HindIII-20160311-R1-T1	U54-ESC-FA-MNase-20170508-R1-T1	0.824017
U54-ESC-FA-HindIII-20160311-R1-T1	U54-ESC-FA-HindIII-20160311-R1-T1	1
U54-ESC-FA-HindIII-20160311-R1-T1	U54-HelaS3-G1-DSG-DpnII-20180709-R1-T1	0.685746
U54-ESC-FA-HindIII-20160311-R1-T1	U54-HelaS3-G1-DSG-HindIII-20180730-R1-T1	0.699449
U54-ESC-FA-HindIII-20160311-R1-T1	U54-HelaS3-G1-DSG-MNase-08072018-R1-T1	0.653426
U54-ESC-FA-HindIII-20160311-R1-T1	U54-HelaS3-G1-EGS-DpnII-20180709-R1-T1	0.706092
U54-ESC-FA-HindIII-20160311-R1-T1	U54-HelaS3-G1-EGS-HindIII-20180730-R1-T1	0.707378
U54-ESC-FA-HindIII-20160311-R1-T1	U54-HelaS3-G1-EGS-MNase-08072018-R1-T1	0.662778
U54-ESC-FA-HindIII-20160311-R1-T1	U54-HelaS3-G1-FA-DpnII-20180709-R1-T1	0.72964
U54-ESC-FA-HindIII-20160311-R1-T1	U54-HelaS3-G1-FA-HindIII-20180730-R1-T1	0.717169
U54-ESC-FA-HindIII-20160311-R1-T1	U54-HelaS3-G1-FA-MNase-08072018-R1-T1	0.640021
U54-ESC-FA-HindIII-20160311-R1-T1	U54-HelaS3-M-DSG-DpnII-20180709-R1-T1	0.15345
U54-ESC-FA-HindIII-20160311-R1-T1	U54-HelaS3-M-DSG-HindIII-20180730-R1-T1	0.15556
U54-ESC-FA-HindIII-20160311-R1-T1	U54-HelaS3-M-DSG-MNase-08072018-R1-T1	0.129399
U54-ESC-FA-HindIII-20160311-R1-T1	U54-HelaS3-M-EGS-DpnII-20180709-R1-T1	0.185352
U54-ESC-FA-HindIII-20160311-R1-T1	U54-HelaS3-M-EGS-HindIII-20180730-R1-T1	0.155116
U54-ESC-FA-HindIII-20160311-R1-T1	U54-HelaS3-M-EGS-MNase-08072018-R1-T1	0.209211
U54-ESC-FA-HindIII-20160311-R1-T1	U54-HelaS3-M-FA-DpnII-20180709-R1-T1	0.242561
U54-ESC-FA-HindIII-20160311-R1-T1	U54-HelaS3-M-FA-HindIII-20180730-R1-T1	0.157557
U54-ESC-FA-HindIII-20160311-R1-T1	U54-HelaS3-M-FA-MNase-08072018-R1-T1	0.0245577
U54-ESC-FA-HindIII-20160311-R1-T1	U54-HelaS3-NS-DSG-DpnII-20180709-R1-T1	0.673959
U54-ESC-FA-HindIII-20160311-R1-T1	U54-HelaS3-NS-DSG-HindIII-20180730-R1-T1	0.686841
U54-ESC-FA-HindIII-20160311-R1-T1	U54-HelaS3-NS-DSG-MNase-08072018-R1-T1	0.587171
U54-ESC-FA-HindIII-20160311-R1-T1	U54-HelaS3-NS-EGS-DpnII-20180709-R1-T1	0.693916
U54-ESC-FA-HindIII-20160311-R1-T1	U54-HelaS3-NS-EGS-HindIII-20180730-R1-T1	0.699379
U54-ESC-FA-HindIII-20160311-R1-T1	U54-HelaS3-NS-EGS-MNase-08072018-R1-T1	0.61179
U54-ESC-FA-HindIII-20160311-R1-T1	U54-HelaS3-NS-FA-DpnII-20180709-R1-T1	0.720479
U54-ESC-FA-HindIII-20160311-R1-T1	U54-HelaS3-NS-FA-HindIII-20180730-R1-T1	0.714539
U54-ESC-FA-HindIII-20160311-R1-T1	U54-HelaS3-NS-FA-MNase-08072018-R1-T1	0.623854
U54-ESC-FA-HindIII-20160311-R1-T1	U54-HFF-plate-DSG-DdeI-20160812-R1-T1	0.676743
U54-ESC-FA-HindIII-20160311-R1-T1	U54-HFF-plate-DSG-DpnII-20170119-R2-T1	0.687192
U54-ESC-FA-HindIII-20160311-R1-T1	U54-HFF-plate-DSG-HindIII-20160226-R1-T1	0.636991
U54-ESC-FA-HindIII-20160311-R1-T1	U54-HFF-plate-DSG-MNase-20190509-R2-T1	0.659076
U54-ESC-FA-HindIII-20160311-R1-T1	U54-HFF-plate-EGS-DdeI-20161031-R1-T1	0.641357
U54-ESC-FA-HindIII-20160311-R1-T1	U54-HFF-plate-EGS-DpnII-20160902-R1-T1	0.665208
U54-ESC-FA-HindIII-20160311-R1-T1	U54-HFF-plate-EGS-HindIII-20190718-R2-T1	0.694448
U54-ESC-FA-HindIII-20160311-R1-T1	U54-HFF-plate-EGS-MNase-20190509-R2-T1	0.614884
U54-ESC-FA-HindIII-20160311-R1-T1	U54-HFF-plate-FA-DdeI-20170119-R2-T1	0.684571
U54-ESC-FA-HindIII-20160311-R1-T1	U54-HFF-plate-FA-DpnII-20180904-R1-T1	0.714445
U54-ESC-FA-HindIII-20160311-R1-T1	U54-HFF-plate-FA-HindIIII-20160226-R2-T1	0.640651
U54-ESC-FA-HindIII-20160311-R1-T1	U54-HFF-plate-FA-MNase-20190509-R2-T1	0.667282
U54-ESC-FA-MNase-20170508-R1-T1	U54-HelaS3-G1-DSG-DpnII-20180709-R1-T1	0.724083
U54-ESC-FA-MNase-20170508-R1-T1	U54-ESC-FA-MNase-20170508-R1-T1	1
U54-ESC-FA-MNase-20170508-R1-T1	U54-HelaS3-G1-DSG-HindIII-20180730-R1-T1	0.711476
U54-ESC-FA-MNase-20170508-R1-T1	U54-HelaS3-G1-DSG-MNase-08072018-R1-T1	0.661706
U54-ESC-FA-MNase-20170508-R1-T1	U54-HelaS3-G1-EGS-DpnII-20180709-R1-T1	0.72686
U54-ESC-FA-MNase-20170508-R1-T1	U54-HelaS3-G1-EGS-HindIII-20180730-R1-T1	0.706562
U54-ESC-FA-MNase-20170508-R1-T1	U54-HelaS3-G1-EGS-MNase-08072018-R1-T1	0.673637
U54-ESC-FA-MNase-20170508-R1-T1	U54-HelaS3-G1-FA-DpnII-20180709-R1-T1	0.708344
U54-ESC-FA-MNase-20170508-R1-T1	U54-HelaS3-G1-FA-HindIII-20180730-R1-T1	0.709754
U54-ESC-FA-MNase-20170508-R1-T1	U54-HelaS3-G1-FA-MNase-08072018-R1-T1	0.685804
U54-ESC-FA-MNase-20170508-R1-T1	U54-HelaS3-M-DSG-DpnII-20180709-R1-T1	0.252178
U54-ESC-FA-MNase-20170508-R1-T1	U54-HelaS3-M-DSG-HindIII-20180730-R1-T1	0.243067
U54-ESC-FA-MNase-20170508-R1-T1	U54-HelaS3-M-DSG-MNase-08072018-R1-T1	0.225053
U54-ESC-FA-MNase-20170508-R1-T1	U54-HelaS3-M-EGS-DpnII-20180709-R1-T1	0.27275
U54-ESC-FA-MNase-20170508-R1-T1	U54-HelaS3-M-EGS-HindIII-20180730-R1-T1	0.234463
U54-ESC-FA-MNase-20170508-R1-T1	U54-HelaS3-M-EGS-MNase-08072018-R1-T1	0.268763
U54-ESC-FA-MNase-20170508-R1-T1	U54-HelaS3-M-FA-DpnII-20180709-R1-T1	0.296639
U54-ESC-FA-MNase-20170508-R1-T1	U54-HelaS3-M-FA-HindIII-20180730-R1-T1	0.235668
U54-ESC-FA-MNase-20170508-R1-T1	U54-HelaS3-M-FA-MNase-08072018-R1-T1	0.213045
U54-ESC-FA-MNase-20170508-R1-T1	U54-HelaS3-NS-DSG-DpnII-20180709-R1-T1	0.714817
U54-ESC-FA-MNase-20170508-R1-T1	U54-HelaS3-NS-DSG-HindIII-20180730-R1-T1	0.69635
U54-ESC-FA-MNase-20170508-R1-T1	U54-HelaS3-NS-DSG-MNase-08072018-R1-T1	0.636348
U54-ESC-FA-MNase-20170508-R1-T1	U54-HelaS3-NS-EGS-DpnII-20180709-R1-T1	0.713414
U54-ESC-FA-MNase-20170508-R1-T1	U54-HelaS3-NS-EGS-HindIII-20180730-R1-T1	0.697825
U54-ESC-FA-MNase-20170508-R1-T1	U54-HelaS3-NS-EGS-MNase-08072018-R1-T1	0.649444
U54-ESC-FA-MNase-20170508-R1-T1	U54-HelaS3-NS-FA-DpnII-20180709-R1-T1	0.687985
U54-ESC-FA-MNase-20170508-R1-T1	U54-HelaS3-NS-FA-HindIII-20180730-R1-T1	0.700589
U54-ESC-FA-MNase-20170508-R1-T1	U54-HelaS3-NS-FA-MNase-08072018-R1-T1	0.625554
U54-ESC-FA-MNase-20170508-R1-T1	U54-HFF-plate-DSG-DdeI-20160812-R1-T1	0.696319
U54-ESC-FA-MNase-20170508-R1-T1	U54-HFF-plate-DSG-DpnII-20170119-R2-T1	0.704544
U54-ESC-FA-MNase-20170508-R1-T1	U54-HFF-plate-DSG-HindIII-20160226-R1-T1	0.610692
U54-ESC-FA-MNase-20170508-R1-T1	U54-HFF-plate-DSG-MNase-20190509-R2-T1	0.66289
U54-ESC-FA-MNase-20170508-R1-T1	U54-HFF-plate-EGS-DdeI-20161031-R1-T1	0.667352
U54-ESC-FA-MNase-20170508-R1-T1	U54-HFF-plate-EGS-DpnII-20160902-R1-T1	0.696711
U54-ESC-FA-MNase-20170508-R1-T1	U54-HFF-plate-EGS-HindIII-20190718-R2-T1	0.673751
U54-ESC-FA-MNase-20170508-R1-T1	U54-HFF-plate-EGS-MNase-20190509-R2-T1	0.617234
U54-ESC-FA-MNase-20170508-R1-T1	U54-HFF-plate-FA-DdeI-20170119-R2-T1	0.668199
U54-ESC-FA-MNase-20170508-R1-T1	U54-HFF-plate-FA-DpnII-20180904-R1-T1	0.696863
U54-ESC-FA-MNase-20170508-R1-T1	U54-HFF-plate-FA-HindIIII-20160226-R2-T1	0.620939
U54-ESC-FA-MNase-20170508-R1-T1	U54-HFF-plate-FA-MNase-20190509-R2-T1	0.711347
U54-HelaS3-G1-DSG-DpnII-20180709-R1-T1	U54-HelaS3-G1-DSG-HindIII-20180730-R1-T1	0.955127
U54-HelaS3-G1-DSG-DpnII-20180709-R1-T1	U54-HelaS3-G1-DSG-DpnII-20180709-R1-T1	1
U54-HelaS3-G1-DSG-DpnII-20180709-R1-T1	U54-HelaS3-G1-DSG-MNase-08072018-R1-T1	0.928282
U54-HelaS3-G1-DSG-DpnII-20180709-R1-T1	U54-HelaS3-G1-EGS-DpnII-20180709-R1-T1	0.971087
U54-HelaS3-G1-DSG-DpnII-20180709-R1-T1	U54-HelaS3-G1-EGS-HindIII-20180730-R1-T1	0.955593
U54-HelaS3-G1-DSG-DpnII-20180709-R1-T1	U54-HelaS3-G1-EGS-MNase-08072018-R1-T1	0.938871
U54-HelaS3-G1-DSG-DpnII-20180709-R1-T1	U54-HelaS3-G1-FA-DpnII-20180709-R1-T1	0.944148
U54-HelaS3-G1-DSG-DpnII-20180709-R1-T1	U54-HelaS3-G1-FA-HindIII-20180730-R1-T1	0.952699
U54-HelaS3-G1-DSG-DpnII-20180709-R1-T1	U54-HelaS3-G1-FA-MNase-08072018-R1-T1	0.857964
U54-HelaS3-G1-DSG-DpnII-20180709-R1-T1	U54-HelaS3-M-DSG-DpnII-20180709-R1-T1	0.221561
U54-HelaS3-G1-DSG-DpnII-20180709-R1-T1	U54-HelaS3-M-DSG-HindIII-20180730-R1-T1	0.237602
U54-HelaS3-G1-DSG-DpnII-20180709-R1-T1	U54-HelaS3-M-DSG-MNase-08072018-R1-T1	0.233294
U54-HelaS3-G1-DSG-DpnII-20180709-R1-T1	U54-HelaS3-M-EGS-DpnII-20180709-R1-T1	0.237536
U54-HelaS3-G1-DSG-DpnII-20180709-R1-T1	U54-HelaS3-M-EGS-HindIII-20180730-R1-T1	0.237665
U54-HelaS3-G1-DSG-DpnII-20180709-R1-T1	U54-HelaS3-M-EGS-MNase-08072018-R1-T1	0.275088
U54-HelaS3-G1-DSG-DpnII-20180709-R1-T1	U54-HelaS3-M-FA-DpnII-20180709-R1-T1	0.26542
U54-HelaS3-G1-DSG-DpnII-20180709-R1-T1	U54-HelaS3-M-FA-HindIII-20180730-R1-T1	0.236106
U54-HelaS3-G1-DSG-DpnII-20180709-R1-T1	U54-HelaS3-M-FA-MNase-08072018-R1-T1	0.171028
U54-HelaS3-G1-DSG-DpnII-20180709-R1-T1	U54-HelaS3-NS-DSG-DpnII-20180709-R1-T1	0.943844
U54-HelaS3-G1-DSG-DpnII-20180709-R1-T1	U54-HelaS3-NS-DSG-HindIII-20180730-R1-T1	0.928118
U54-HelaS3-G1-DSG-DpnII-20180709-R1-T1	U54-HelaS3-NS-DSG-MNase-08072018-R1-T1	0.853305
U54-HelaS3-G1-DSG-DpnII-20180709-R1-T1	U54-HelaS3-NS-EGS-DpnII-20180709-R1-T1	0.940899
U54-HelaS3-G1-DSG-DpnII-20180709-R1-T1	U54-HelaS3-NS-EGS-HindIII-20180730-R1-T1	0.929531
U54-HelaS3-G1-DSG-DpnII-20180709-R1-T1	U54-HelaS3-NS-EGS-MNase-08072018-R1-T1	0.883192
U54-HelaS3-G1-DSG-DpnII-20180709-R1-T1	U54-HelaS3-NS-FA-DpnII-20180709-R1-T1	0.909308
U54-HelaS3-G1-DSG-DpnII-20180709-R1-T1	U54-HelaS3-NS-FA-HindIII-20180730-R1-T1	0.929308
U54-HelaS3-G1-DSG-DpnII-20180709-R1-T1	U54-HelaS3-NS-FA-MNase-08072018-R1-T1	0.788011
U54-HelaS3-G1-DSG-DpnII-20180709-R1-T1	U54-HFF-plate-DSG-DdeI-20160812-R1-T1	0.747262
U54-HelaS3-G1-DSG-DpnII-20180709-R1-T1	U54-HFF-plate-DSG-DpnII-20170119-R2-T1	0.765688
U54-HelaS3-G1-DSG-DpnII-20180709-R1-T1	U54-HFF-plate-DSG-HindIII-20160226-R1-T1	0.690867
U54-HelaS3-G1-DSG-DpnII-20180709-R1-T1	U54-HFF-plate-DSG-MNase-20190509-R2-T1	0.740101
U54-HelaS3-G1-DSG-DpnII-20180709-R1-T1	U54-HFF-plate-EGS-DdeI-20161031-R1-T1	0.709354
U54-HelaS3-G1-DSG-DpnII-20180709-R1-T1	U54-HFF-plate-EGS-DpnII-20160902-R1-T1	0.732921
U54-HelaS3-G1-DSG-DpnII-20180709-R1-T1	U54-HFF-plate-EGS-HindIII-20190718-R2-T1	0.75486
U54-HelaS3-G1-DSG-DpnII-20180709-R1-T1	U54-HFF-plate-EGS-MNase-20190509-R2-T1	0.705665
U54-HelaS3-G1-DSG-DpnII-20180709-R1-T1	U54-HFF-plate-FA-DdeI-20170119-R2-T1	0.710336
U54-HelaS3-G1-DSG-DpnII-20180709-R1-T1	U54-HFF-plate-FA-DpnII-20180904-R1-T1	0.727805
U54-HelaS3-G1-DSG-DpnII-20180709-R1-T1	U54-HFF-plate-FA-HindIIII-20160226-R2-T1	0.699608
U54-HelaS3-G1-DSG-DpnII-20180709-R1-T1	U54-HFF-plate-FA-MNase-20190509-R2-T1	0.74406
U54-HelaS3-G1-DSG-HindIII-20180730-R1-T1	U54-HelaS3-G1-DSG-MNase-08072018-R1-T1	0.933467
U54-HelaS3-G1-DSG-HindIII-20180730-R1-T1	U54-HelaS3-G1-DSG-HindIII-20180730-R1-T1	1
U54-HelaS3-G1-DSG-HindIII-20180730-R1-T1	U54-HelaS3-G1-EGS-DpnII-20180709-R1-T1	0.954384
U54-HelaS3-G1-DSG-HindIII-20180730-R1-T1	U54-HelaS3-G1-EGS-HindIII-20180730-R1-T1	0.978405
U54-HelaS3-G1-DSG-HindIII-20180730-R1-T1	U54-HelaS3-G1-EGS-MNase-08072018-R1-T1	0.940066
U54-HelaS3-G1-DSG-HindIII-20180730-R1-T1	U54-HelaS3-G1-FA-DpnII-20180709-R1-T1	0.929094
U54-HelaS3-G1-DSG-HindIII-20180730-R1-T1	U54-HelaS3-G1-FA-HindIII-20180730-R1-T1	0.975411
U54-HelaS3-G1-DSG-HindIII-20180730-R1-T1	U54-HelaS3-G1-FA-MNase-08072018-R1-T1	0.839151
U54-HelaS3-G1-DSG-HindIII-20180730-R1-T1	U54-HelaS3-M-DSG-DpnII-20180709-R1-T1	0.226338
U54-HelaS3-G1-DSG-HindIII-20180730-R1-T1	U54-HelaS3-M-DSG-HindIII-20180730-R1-T1	0.235349
U54-HelaS3-G1-DSG-HindIII-20180730-R1-T1	U54-HelaS3-M-DSG-MNase-08072018-R1-T1	0.209638
U54-HelaS3-G1-DSG-HindIII-20180730-R1-T1	U54-HelaS3-M-EGS-DpnII-20180709-R1-T1	0.224325
U54-HelaS3-G1-DSG-HindIII-20180730-R1-T1	U54-HelaS3-M-EGS-HindIII-20180730-R1-T1	0.239376
U54-HelaS3-G1-DSG-HindIII-20180730-R1-T1	U54-HelaS3-M-EGS-MNase-08072018-R1-T1	0.256972
U54-HelaS3-G1-DSG-HindIII-20180730-R1-T1	U54-HelaS3-M-FA-DpnII-20180709-R1-T1	0.238938
U54-HelaS3-G1-DSG-HindIII-20180730-R1-T1	U54-HelaS3-M-FA-HindIII-20180730-R1-T1	0.231972
U54-HelaS3-G1-DSG-HindIII-20180730-R1-T1	U54-HelaS3-M-FA-MNase-08072018-R1-T1	0.131824
U54-HelaS3-G1-DSG-HindIII-20180730-R1-T1	U54-HelaS3-NS-DSG-DpnII-20180709-R1-T1	0.925754
U54-HelaS3-G1-DSG-HindIII-20180730-R1-T1	U54-HelaS3-NS-DSG-HindIII-20180730-R1-T1	0.946202
U54-HelaS3-G1-DSG-HindIII-20180730-R1-T1	U54-HelaS3-NS-DSG-MNase-08072018-R1-T1	0.837372
U54-HelaS3-G1-DSG-HindIII-20180730-R1-T1	U54-HelaS3-NS-EGS-DpnII-20180709-R1-T1	0.919363
U54-HelaS3-G1-DSG-HindIII-20180730-R1-T1	U54-HelaS3-NS-EGS-HindIII-20180730-R1-T1	0.94815
U54-HelaS3-G1-DSG-HindIII-20180730-R1-T1	U54-HelaS3-NS-EGS-MNase-08072018-R1-T1	0.87586
U54-HelaS3-G1-DSG-HindIII-20180730-R1-T1	U54-HelaS3-NS-FA-DpnII-20180709-R1-T1	0.894462
U54-HelaS3-G1-DSG-HindIII-20180730-R1-T1	U54-HelaS3-NS-FA-HindIII-20180730-R1-T1	0.945343
U54-HelaS3-G1-DSG-HindIII-20180730-R1-T1	U54-HelaS3-NS-FA-MNase-08072018-R1-T1	0.773929
U54-HelaS3-G1-DSG-HindIII-20180730-R1-T1	U54-HFF-plate-DSG-DdeI-20160812-R1-T1	0.735049
U54-HelaS3-G1-DSG-HindIII-20180730-R1-T1	U54-HFF-plate-DSG-DpnII-20170119-R2-T1	0.756783
U54-HelaS3-G1-DSG-HindIII-20180730-R1-T1	U54-HFF-plate-DSG-HindIII-20160226-R1-T1	0.704912
U54-HelaS3-G1-DSG-HindIII-20180730-R1-T1	U54-HFF-plate-DSG-MNase-20190509-R2-T1	0.73126
U54-HelaS3-G1-DSG-HindIII-20180730-R1-T1	U54-HFF-plate-EGS-DdeI-20161031-R1-T1	0.70178
U54-HelaS3-G1-DSG-HindIII-20180730-R1-T1	U54-HFF-plate-EGS-DpnII-20160902-R1-T1	0.720187
U54-HelaS3-G1-DSG-HindIII-20180730-R1-T1	U54-HFF-plate-EGS-HindIII-20190718-R2-T1	0.768705
U54-HelaS3-G1-DSG-HindIII-20180730-R1-T1	U54-HFF-plate-EGS-MNase-20190509-R2-T1	0.703612
U54-HelaS3-G1-DSG-HindIII-20180730-R1-T1	U54-HFF-plate-FA-DdeI-20170119-R2-T1	0.696339
U54-HelaS3-G1-DSG-HindIII-20180730-R1-T1	U54-HFF-plate-FA-DpnII-20180904-R1-T1	0.715352
U54-HelaS3-G1-DSG-HindIII-20180730-R1-T1	U54-HFF-plate-FA-HindIIII-20160226-R2-T1	0.711577
U54-HelaS3-G1-DSG-HindIII-20180730-R1-T1	U54-HFF-plate-FA-MNase-20190509-R2-T1	0.735985
U54-HelaS3-G1-DSG-MNase-08072018-R1-T1	U54-HelaS3-G1-EGS-DpnII-20180709-R1-T1	0.920954
U54-HelaS3-G1-DSG-MNase-08072018-R1-T1	U54-HelaS3-G1-DSG-MNase-08072018-R1-T1	1
U54-HelaS3-G1-DSG-MNase-08072018-R1-T1	U54-HelaS3-G1-EGS-HindIII-20180730-R1-T1	0.929075
U54-HelaS3-G1-DSG-MNase-08072018-R1-T1	U54-HelaS3-G1-EGS-MNase-08072018-R1-T1	0.965404
U54-HelaS3-G1-DSG-MNase-08072018-R1-T1	U54-HelaS3-G1-FA-DpnII-20180709-R1-T1	0.902403
U54-HelaS3-G1-DSG-MNase-08072018-R1-T1	U54-HelaS3-G1-FA-HindIII-20180730-R1-T1	0.922394
U54-HelaS3-G1-DSG-MNase-08072018-R1-T1	U54-HelaS3-G1-FA-MNase-08072018-R1-T1	0.84877
U54-HelaS3-G1-DSG-MNase-08072018-R1-T1	U54-HelaS3-M-DSG-DpnII-20180709-R1-T1	0.207597
U54-HelaS3-G1-DSG-MNase-08072018-R1-T1	U54-HelaS3-M-DSG-HindIII-20180730-R1-T1	0.230423
U54-HelaS3-G1-DSG-MNase-08072018-R1-T1	U54-HelaS3-M-DSG-MNase-08072018-R1-T1	0.23681
U54-HelaS3-G1-DSG-MNase-08072018-R1-T1	U54-HelaS3-M-EGS-DpnII-20180709-R1-T1	0.224581
U54-HelaS3-G1-DSG-MNase-08072018-R1-T1	U54-HelaS3-M-EGS-HindIII-20180730-R1-T1	0.227908
U54-HelaS3-G1-DSG-MNase-08072018-R1-T1	U54-HelaS3-M-EGS-MNase-08072018-R1-T1	0.316973
U54-HelaS3-G1-DSG-MNase-08072018-R1-T1	U54-HelaS3-M-FA-DpnII-20180709-R1-T1	0.23948
U54-HelaS3-G1-DSG-MNase-08072018-R1-T1	U54-HelaS3-M-FA-HindIII-20180730-R1-T1	0.215416
U54-HelaS3-G1-DSG-MNase-08072018-R1-T1	U54-HelaS3-M-FA-MNase-08072018-R1-T1	0.173647
U54-HelaS3-G1-DSG-MNase-08072018-R1-T1	U54-HelaS3-NS-DSG-DpnII-20180709-R1-T1	0.901897
U54-HelaS3-G1-DSG-MNase-08072018-R1-T1	U54-HelaS3-NS-DSG-HindIII-20180730-R1-T1	0.902088
U54-HelaS3-G1-DSG-MNase-08072018-R1-T1	U54-HelaS3-NS-DSG-MNase-08072018-R1-T1	0.852247
U54-HelaS3-G1-DSG-MNase-08072018-R1-T1	U54-HelaS3-NS-EGS-DpnII-20180709-R1-T1	0.889249
U54-HelaS3-G1-DSG-MNase-08072018-R1-T1	U54-HelaS3-NS-EGS-HindIII-20180730-R1-T1	0.90005
U54-HelaS3-G1-DSG-MNase-08072018-R1-T1	U54-HelaS3-NS-EGS-MNase-08072018-R1-T1	0.909262
U54-HelaS3-G1-DSG-MNase-08072018-R1-T1	U54-HelaS3-NS-FA-DpnII-20180709-R1-T1	0.874065
U54-HelaS3-G1-DSG-MNase-08072018-R1-T1	U54-HelaS3-NS-FA-HindIII-20180730-R1-T1	0.894568
U54-HelaS3-G1-DSG-MNase-08072018-R1-T1	U54-HelaS3-NS-FA-MNase-08072018-R1-T1	0.791848
U54-HelaS3-G1-DSG-MNase-08072018-R1-T1	U54-HFF-plate-DSG-DdeI-20160812-R1-T1	0.695218
U54-HelaS3-G1-DSG-MNase-08072018-R1-T1	U54-HFF-plate-DSG-DpnII-20170119-R2-T1	0.71758
U54-HelaS3-G1-DSG-MNase-08072018-R1-T1	U54-HFF-plate-DSG-HindIII-20160226-R1-T1	0.660632
U54-HelaS3-G1-DSG-MNase-08072018-R1-T1	U54-HFF-plate-DSG-MNase-20190509-R2-T1	0.747639
U54-HelaS3-G1-DSG-MNase-08072018-R1-T1	U54-HFF-plate-EGS-DdeI-20161031-R1-T1	0.656304
U54-HelaS3-G1-DSG-MNase-08072018-R1-T1	U54-HFF-plate-EGS-DpnII-20160902-R1-T1	0.679269
U54-HelaS3-G1-DSG-MNase-08072018-R1-T1	U54-HFF-plate-EGS-HindIII-20190718-R2-T1	0.716242
U54-HelaS3-G1-DSG-MNase-08072018-R1-T1	U54-HFF-plate-EGS-MNase-20190509-R2-T1	0.732594
U54-HelaS3-G1-DSG-MNase-08072018-R1-T1	U54-HFF-plate-FA-DdeI-20170119-R2-T1	0.653024
U54-HelaS3-G1-DSG-MNase-08072018-R1-T1	U54-HFF-plate-FA-DpnII-20180904-R1-T1	0.679218
U54-HelaS3-G1-DSG-MNase-08072018-R1-T1	U54-HFF-plate-FA-HindIIII-20160226-R2-T1	0.665053
U54-HelaS3-G1-DSG-MNase-08072018-R1-T1	U54-HFF-plate-FA-MNase-20190509-R2-T1	0.727778
U54-HelaS3-G1-EGS-DpnII-20180709-R1-T1	U54-HelaS3-G1-EGS-HindIII-20180730-R1-T1	0.956655
U54-HelaS3-G1-EGS-DpnII-20180709-R1-T1	U54-HelaS3-G1-EGS-DpnII-20180709-R1-T1	1
U54-HelaS3-G1-EGS-DpnII-20180709-R1-T1	U54-HelaS3-G1-EGS-MNase-08072018-R1-T1	0.934651
U54-HelaS3-G1-EGS-DpnII-20180709-R1-T1	U54-HelaS3-G1-FA-DpnII-20180709-R1-T1	0.956129
U54-HelaS3-G1-EGS-DpnII-20180709-R1-T1	U54-HelaS3-G1-FA-HindIII-20180730-R1-T1	0.958874
U54-HelaS3-G1-EGS-DpnII-20180709-R1-T1	U54-HelaS3-G1-FA-MNase-08072018-R1-T1	0.869367
U54-HelaS3-G1-EGS-DpnII-20180709-R1-T1	U54-HelaS3-M-DSG-DpnII-20180709-R1-T1	0.238781
U54-HelaS3-G1-EGS-DpnII-20180709-R1-T1	U54-HelaS3-M-DSG-HindIII-20180730-R1-T1	0.23491
U54-HelaS3-G1-EGS-DpnII-20180709-R1-T1	U54-HelaS3-M-DSG-MNase-08072018-R1-T1	0.222827
U54-HelaS3-G1-EGS-DpnII-20180709-R1-T1	U54-HelaS3-M-EGS-DpnII-20180709-R1-T1	0.250941
U54-HelaS3-G1-EGS-DpnII-20180709-R1-T1	U54-HelaS3-M-EGS-HindIII-20180730-R1-T1	0.240538
U54-HelaS3-G1-EGS-DpnII-20180709-R1-T1	U54-HelaS3-M-EGS-MNase-08072018-R1-T1	0.271631
U54-HelaS3-G1-EGS-DpnII-20180709-R1-T1	U54-HelaS3-M-FA-DpnII-20180709-R1-T1	0.285707
U54-HelaS3-G1-EGS-DpnII-20180709-R1-T1	U54-HelaS3-M-FA-HindIII-20180730-R1-T1	0.242323
U54-HelaS3-G1-EGS-DpnII-20180709-R1-T1	U54-HelaS3-M-FA-MNase-08072018-R1-T1	0.163615
U54-HelaS3-G1-EGS-DpnII-20180709-R1-T1	U54-HelaS3-NS-DSG-DpnII-20180709-R1-T1	0.941997
U54-HelaS3-G1-EGS-DpnII-20180709-R1-T1	U54-HelaS3-NS-DSG-HindIII-20180730-R1-T1	0.928979
U54-HelaS3-G1-EGS-DpnII-20180709-R1-T1	U54-HelaS3-NS-DSG-MNase-08072018-R1-T1	0.844497
U54-HelaS3-G1-EGS-DpnII-20180709-R1-T1	U54-HelaS3-NS-EGS-DpnII-20180709-R1-T1	0.946817
U54-HelaS3-G1-EGS-DpnII-20180709-R1-T1	U54-HelaS3-NS-EGS-HindIII-20180730-R1-T1	0.933339
U54-HelaS3-G1-EGS-DpnII-20180709-R1-T1	U54-HelaS3-NS-EGS-MNase-08072018-R1-T1	0.875473
U54-HelaS3-G1-EGS-DpnII-20180709-R1-T1	U54-HelaS3-NS-FA-DpnII-20180709-R1-T1	0.924798
U54-HelaS3-G1-EGS-DpnII-20180709-R1-T1	U54-HelaS3-NS-FA-HindIII-20180730-R1-T1	0.935441
U54-HelaS3-G1-EGS-DpnII-20180709-R1-T1	U54-HelaS3-NS-FA-MNase-08072018-R1-T1	0.804217
U54-HelaS3-G1-EGS-DpnII-20180709-R1-T1	U54-HFF-plate-DSG-DdeI-20160812-R1-T1	0.747846
U54-HelaS3-G1-EGS-DpnII-20180709-R1-T1	U54-HFF-plate-DSG-DpnII-20170119-R2-T1	0.775262
U54-HelaS3-G1-EGS-DpnII-20180709-R1-T1	U54-HFF-plate-DSG-HindIII-20160226-R1-T1	0.693711
U54-HelaS3-G1-EGS-DpnII-20180709-R1-T1	U54-HFF-plate-DSG-MNase-20190509-R2-T1	0.729946
U54-HelaS3-G1-EGS-DpnII-20180709-R1-T1	U54-HFF-plate-EGS-DdeI-20161031-R1-T1	0.715522
U54-HelaS3-G1-EGS-DpnII-20180709-R1-T1	U54-HFF-plate-EGS-DpnII-20160902-R1-T1	0.739885
U54-HelaS3-G1-EGS-DpnII-20180709-R1-T1	U54-HFF-plate-EGS-HindIII-20190718-R2-T1	0.758637
U54-HelaS3-G1-EGS-DpnII-20180709-R1-T1	U54-HFF-plate-EGS-MNase-20190509-R2-T1	0.695086
U54-HelaS3-G1-EGS-DpnII-20180709-R1-T1	U54-HFF-plate-FA-DdeI-20170119-R2-T1	0.719178
U54-HelaS3-G1-EGS-DpnII-20180709-R1-T1	U54-HFF-plate-FA-DpnII-20180904-R1-T1	0.746421
U54-HelaS3-G1-EGS-DpnII-20180709-R1-T1	U54-HFF-plate-FA-HindIIII-20160226-R2-T1	0.7023
U54-HelaS3-G1-EGS-DpnII-20180709-R1-T1	U54-HFF-plate-FA-MNase-20190509-R2-T1	0.742681
U54-HelaS3-G1-EGS-HindIII-20180730-R1-T1	U54-HelaS3-G1-EGS-MNase-08072018-R1-T1	0.935586
U54-HelaS3-G1-EGS-HindIII-20180730-R1-T1	U54-HelaS3-G1-EGS-HindIII-20180730-R1-T1	1
U54-HelaS3-G1-EGS-HindIII-20180730-R1-T1	U54-HelaS3-G1-FA-DpnII-20180709-R1-T1	0.93537
U54-HelaS3-G1-EGS-HindIII-20180730-R1-T1	U54-HelaS3-G1-FA-HindIII-20180730-R1-T1	0.979096
U54-HelaS3-G1-EGS-HindIII-20180730-R1-T1	U54-HelaS3-G1-FA-MNase-08072018-R1-T1	0.840886
U54-HelaS3-G1-EGS-HindIII-20180730-R1-T1	U54-HelaS3-M-DSG-DpnII-20180709-R1-T1	0.213234
U54-HelaS3-G1-EGS-HindIII-20180730-R1-T1	U54-HelaS3-M-DSG-HindIII-20180730-R1-T1	0.232116
U54-HelaS3-G1-EGS-HindIII-20180730-R1-T1	U54-HelaS3-M-DSG-MNase-08072018-R1-T1	0.199435
U54-HelaS3-G1-EGS-HindIII-20180730-R1-T1	U54-HelaS3-M-EGS-DpnII-20180709-R1-T1	0.216782
U54-HelaS3-G1-EGS-HindIII-20180730-R1-T1	U54-HelaS3-M-EGS-HindIII-20180730-R1-T1	0.229169
U54-HelaS3-G1-EGS-HindIII-20180730-R1-T1	U54-HelaS3-M-EGS-MNase-08072018-R1-T1	0.251843
U54-HelaS3-G1-EGS-HindIII-20180730-R1-T1	U54-HelaS3-M-FA-DpnII-20180709-R1-T1	0.243585
U54-HelaS3-G1-EGS-HindIII-20180730-R1-T1	U54-HelaS3-M-FA-HindIII-20180730-R1-T1	0.229351
U54-HelaS3-G1-EGS-HindIII-20180730-R1-T1	U54-HelaS3-M-FA-MNase-08072018-R1-T1	0.126711
U54-HelaS3-G1-EGS-HindIII-20180730-R1-T1	U54-HelaS3-NS-DSG-DpnII-20180709-R1-T1	0.925203
U54-HelaS3-G1-EGS-HindIII-20180730-R1-T1	U54-HelaS3-NS-DSG-HindIII-20180730-R1-T1	0.947763
U54-HelaS3-G1-EGS-HindIII-20180730-R1-T1	U54-HelaS3-NS-DSG-MNase-08072018-R1-T1	0.833839
U54-HelaS3-G1-EGS-HindIII-20180730-R1-T1	U54-HelaS3-NS-EGS-DpnII-20180709-R1-T1	0.924207
U54-HelaS3-G1-EGS-HindIII-20180730-R1-T1	U54-HelaS3-NS-EGS-HindIII-20180730-R1-T1	0.952027
U54-HelaS3-G1-EGS-HindIII-20180730-R1-T1	U54-HelaS3-NS-EGS-MNase-08072018-R1-T1	0.872941
U54-HelaS3-G1-EGS-HindIII-20180730-R1-T1	U54-HelaS3-NS-FA-DpnII-20180709-R1-T1	0.902955
U54-HelaS3-G1-EGS-HindIII-20180730-R1-T1	U54-HelaS3-NS-FA-HindIII-20180730-R1-T1	0.949433
U54-HelaS3-G1-EGS-HindIII-20180730-R1-T1	U54-HelaS3-NS-FA-MNase-08072018-R1-T1	0.77858
U54-HelaS3-G1-EGS-HindIII-20180730-R1-T1	U54-HFF-plate-DSG-DdeI-20160812-R1-T1	0.738261
U54-HelaS3-G1-EGS-HindIII-20180730-R1-T1	U54-HFF-plate-DSG-DpnII-20170119-R2-T1	0.764568
U54-HelaS3-G1-EGS-HindIII-20180730-R1-T1	U54-HFF-plate-DSG-HindIII-20160226-R1-T1	0.707556
U54-HelaS3-G1-EGS-HindIII-20180730-R1-T1	U54-HFF-plate-DSG-MNase-20190509-R2-T1	0.729347
U54-HelaS3-G1-EGS-HindIII-20180730-R1-T1	U54-HFF-plate-EGS-DdeI-20161031-R1-T1	0.704653
U54-HelaS3-G1-EGS-HindIII-20180730-R1-T1	U54-HFF-plate-EGS-DpnII-20160902-R1-T1	0.726857
U54-HelaS3-G1-EGS-HindIII-20180730-R1-T1	U54-HFF-plate-EGS-HindIII-20190718-R2-T1	0.768616
U54-HelaS3-G1-EGS-HindIII-20180730-R1-T1	U54-HFF-plate-EGS-MNase-20190509-R2-T1	0.700891
U54-HelaS3-G1-EGS-HindIII-20180730-R1-T1	U54-HFF-plate-FA-DdeI-20170119-R2-T1	0.701549
U54-HelaS3-G1-EGS-HindIII-20180730-R1-T1	U54-HFF-plate-FA-DpnII-20180904-R1-T1	0.723598
U54-HelaS3-G1-EGS-HindIII-20180730-R1-T1	U54-HFF-plate-FA-HindIIII-20160226-R2-T1	0.713507
U54-HelaS3-G1-EGS-HindIII-20180730-R1-T1	U54-HFF-plate-FA-MNase-20190509-R2-T1	0.730736
U54-HelaS3-G1-EGS-MNase-08072018-R1-T1	U54-HelaS3-G1-FA-DpnII-20180709-R1-T1	0.914026
U54-HelaS3-G1-EGS-MNase-08072018-R1-T1	U54-HelaS3-G1-EGS-MNase-08072018-R1-T1	1
U54-HelaS3-G1-EGS-MNase-08072018-R1-T1	U54-HelaS3-G1-FA-HindIII-20180730-R1-T1	0.932371
U54-HelaS3-G1-EGS-MNase-08072018-R1-T1	U54-HelaS3-G1-FA-MNase-08072018-R1-T1	0.858957
U54-HelaS3-G1-EGS-MNase-08072018-R1-T1	U54-HelaS3-M-DSG-DpnII-20180709-R1-T1	0.220849
U54-HelaS3-G1-EGS-MNase-08072018-R1-T1	U54-HelaS3-M-DSG-HindIII-20180730-R1-T1	0.233927
U54-HelaS3-G1-EGS-MNase-08072018-R1-T1	U54-HelaS3-M-DSG-MNase-08072018-R1-T1	0.231819
U54-HelaS3-G1-EGS-MNase-08072018-R1-T1	U54-HelaS3-M-EGS-DpnII-20180709-R1-T1	0.225559
U54-HelaS3-G1-EGS-MNase-08072018-R1-T1	U54-HelaS3-M-EGS-HindIII-20180730-R1-T1	0.232697
U54-HelaS3-G1-EGS-MNase-08072018-R1-T1	U54-HelaS3-M-EGS-MNase-08072018-R1-T1	0.316699
U54-HelaS3-G1-EGS-MNase-08072018-R1-T1	U54-HelaS3-M-FA-DpnII-20180709-R1-T1	0.243744
U54-HelaS3-G1-EGS-MNase-08072018-R1-T1	U54-HelaS3-M-FA-HindIII-20180730-R1-T1	0.220403
U54-HelaS3-G1-EGS-MNase-08072018-R1-T1	U54-HelaS3-M-FA-MNase-08072018-R1-T1	0.168574
U54-HelaS3-G1-EGS-MNase-08072018-R1-T1	U54-HelaS3-NS-DSG-DpnII-20180709-R1-T1	0.912096
U54-HelaS3-G1-EGS-MNase-08072018-R1-T1	U54-HelaS3-NS-DSG-HindIII-20180730-R1-T1	0.910507
U54-HelaS3-G1-EGS-MNase-08072018-R1-T1	U54-HelaS3-NS-DSG-MNase-08072018-R1-T1	0.85715
U54-HelaS3-G1-EGS-MNase-08072018-R1-T1	U54-HelaS3-NS-EGS-DpnII-20180709-R1-T1	0.901413
U54-HelaS3-G1-EGS-MNase-08072018-R1-T1	U54-HelaS3-NS-EGS-HindIII-20180730-R1-T1	0.908172
U54-HelaS3-G1-EGS-MNase-08072018-R1-T1	U54-HelaS3-NS-EGS-MNase-08072018-R1-T1	0.909534
U54-HelaS3-G1-EGS-MNase-08072018-R1-T1	U54-HelaS3-NS-FA-DpnII-20180709-R1-T1	0.884932
U54-HelaS3-G1-EGS-MNase-08072018-R1-T1	U54-HelaS3-NS-FA-HindIII-20180730-R1-T1	0.903154
U54-HelaS3-G1-EGS-MNase-08072018-R1-T1	U54-HelaS3-NS-FA-MNase-08072018-R1-T1	0.796539
U54-HelaS3-G1-EGS-MNase-08072018-R1-T1	U54-HFF-plate-DSG-DdeI-20160812-R1-T1	0.707194
U54-HelaS3-G1-EGS-MNase-08072018-R1-T1	U54-HFF-plate-DSG-DpnII-20170119-R2-T1	0.729419
U54-HelaS3-G1-EGS-MNase-08072018-R1-T1	U54-HFF-plate-DSG-HindIII-20160226-R1-T1	0.66609
U54-HelaS3-G1-EGS-MNase-08072018-R1-T1	U54-HFF-plate-DSG-MNase-20190509-R2-T1	0.751911
U54-HelaS3-G1-EGS-MNase-08072018-R1-T1	U54-HFF-plate-EGS-DdeI-20161031-R1-T1	0.665979
U54-HelaS3-G1-EGS-MNase-08072018-R1-T1	U54-HFF-plate-EGS-DpnII-20160902-R1-T1	0.690344
U54-HelaS3-G1-EGS-MNase-08072018-R1-T1	U54-HFF-plate-EGS-HindIII-20190718-R2-T1	0.722738
U54-HelaS3-G1-EGS-MNase-08072018-R1-T1	U54-HFF-plate-EGS-MNase-20190509-R2-T1	0.733907
U54-HelaS3-G1-EGS-MNase-08072018-R1-T1	U54-HFF-plate-FA-DdeI-20170119-R2-T1	0.663048
U54-HelaS3-G1-EGS-MNase-08072018-R1-T1	U54-HFF-plate-FA-DpnII-20180904-R1-T1	0.690897
U54-HelaS3-G1-EGS-MNase-08072018-R1-T1	U54-HFF-plate-FA-HindIIII-20160226-R2-T1	0.67022
U54-HelaS3-G1-EGS-MNase-08072018-R1-T1	U54-HFF-plate-FA-MNase-20190509-R2-T1	0.736973
U54-HelaS3-G1-FA-DpnII-20180709-R1-T1	U54-HelaS3-G1-FA-HindIII-20180730-R1-T1	0.943405
U54-HelaS3-G1-FA-DpnII-20180709-R1-T1	U54-HelaS3-G1-FA-DpnII-20180709-R1-T1	1
U54-HelaS3-G1-FA-DpnII-20180709-R1-T1	U54-HelaS3-G1-FA-MNase-08072018-R1-T1	0.877815
U54-HelaS3-G1-FA-DpnII-20180709-R1-T1	U54-HelaS3-M-DSG-DpnII-20180709-R1-T1	0.239568
U54-HelaS3-G1-FA-DpnII-20180709-R1-T1	U54-HelaS3-M-DSG-HindIII-20180730-R1-T1	0.23403
U54-HelaS3-G1-FA-DpnII-20180709-R1-T1	U54-HelaS3-M-DSG-MNase-08072018-R1-T1	0.224291
U54-HelaS3-G1-FA-DpnII-20180709-R1-T1	U54-HelaS3-M-EGS-DpnII-20180709-R1-T1	0.280616
U54-HelaS3-G1-FA-DpnII-20180709-R1-T1	U54-HelaS3-M-EGS-HindIII-20180730-R1-T1	0.239151
U54-HelaS3-G1-FA-DpnII-20180709-R1-T1	U54-HelaS3-M-EGS-MNase-08072018-R1-T1	0.253099
U54-HelaS3-G1-FA-DpnII-20180709-R1-T1	U54-HelaS3-M-FA-DpnII-20180709-R1-T1	0.336524
U54-HelaS3-G1-FA-DpnII-20180709-R1-T1	U54-HelaS3-M-FA-HindIII-20180730-R1-T1	0.242181
U54-HelaS3-G1-FA-DpnII-20180709-R1-T1	U54-HelaS3-M-FA-MNase-08072018-R1-T1	0.14668
U54-HelaS3-G1-FA-DpnII-20180709-R1-T1	U54-HelaS3-NS-DSG-DpnII-20180709-R1-T1	0.919719
U54-HelaS3-G1-FA-DpnII-20180709-R1-T1	U54-HelaS3-NS-DSG-HindIII-20180730-R1-T1	0.904505
U54-HelaS3-G1-FA-DpnII-20180709-R1-T1	U54-HelaS3-NS-DSG-MNase-08072018-R1-T1	0.822922
U54-HelaS3-G1-FA-DpnII-20180709-R1-T1	U54-HelaS3-NS-EGS-DpnII-20180709-R1-T1	0.933217
U54-HelaS3-G1-FA-DpnII-20180709-R1-T1	U54-HelaS3-NS-EGS-HindIII-20180730-R1-T1	0.914085
U54-HelaS3-G1-FA-DpnII-20180709-R1-T1	U54-HelaS3-NS-EGS-MNase-08072018-R1-T1	0.853857
U54-HelaS3-G1-FA-DpnII-20180709-R1-T1	U54-HelaS3-NS-FA-DpnII-20180709-R1-T1	0.94824
U54-HelaS3-G1-FA-DpnII-20180709-R1-T1	U54-HelaS3-NS-FA-HindIII-20180730-R1-T1	0.923918
U54-HelaS3-G1-FA-DpnII-20180709-R1-T1	U54-HelaS3-NS-FA-MNase-08072018-R1-T1	0.834392
U54-HelaS3-G1-FA-DpnII-20180709-R1-T1	U54-HFF-plate-DSG-DdeI-20160812-R1-T1	0.736403
U54-HelaS3-G1-FA-DpnII-20180709-R1-T1	U54-HFF-plate-DSG-DpnII-20170119-R2-T1	0.760841
U54-HelaS3-G1-FA-DpnII-20180709-R1-T1	U54-HFF-plate-DSG-HindIII-20160226-R1-T1	0.683389
U54-HelaS3-G1-FA-DpnII-20180709-R1-T1	U54-HFF-plate-DSG-MNase-20190509-R2-T1	0.71024
U54-HelaS3-G1-FA-DpnII-20180709-R1-T1	U54-HFF-plate-EGS-DdeI-20161031-R1-T1	0.70193
U54-HelaS3-G1-FA-DpnII-20180709-R1-T1	U54-HFF-plate-EGS-DpnII-20160902-R1-T1	0.730702
U54-HelaS3-G1-FA-DpnII-20180709-R1-T1	U54-HFF-plate-EGS-HindIII-20190718-R2-T1	0.750301
U54-HelaS3-G1-FA-DpnII-20180709-R1-T1	U54-HFF-plate-EGS-MNase-20190509-R2-T1	0.667542
U54-HelaS3-G1-FA-DpnII-20180709-R1-T1	U54-HFF-plate-FA-DdeI-20170119-R2-T1	0.724484
U54-HelaS3-G1-FA-DpnII-20180709-R1-T1	U54-HFF-plate-FA-DpnII-20180904-R1-T1	0.761367
U54-HelaS3-G1-FA-DpnII-20180709-R1-T1	U54-HFF-plate-FA-HindIIII-20160226-R2-T1	0.68796
U54-HelaS3-G1-FA-DpnII-20180709-R1-T1	U54-HFF-plate-FA-MNase-20190509-R2-T1	0.734477
U54-HelaS3-G1-FA-HindIII-20180730-R1-T1	U54-HelaS3-G1-FA-MNase-08072018-R1-T1	0.846115
U54-HelaS3-G1-FA-HindIII-20180730-R1-T1	U54-HelaS3-G1-FA-HindIII-20180730-R1-T1	1
U54-HelaS3-G1-FA-HindIII-20180730-R1-T1	U54-HelaS3-M-DSG-DpnII-20180709-R1-T1	0.21834
U54-HelaS3-G1-FA-HindIII-20180730-R1-T1	U54-HelaS3-M-DSG-HindIII-20180730-R1-T1	0.234473
U54-HelaS3-G1-FA-HindIII-20180730-R1-T1	U54-HelaS3-M-DSG-MNase-08072018-R1-T1	0.199836
U54-HelaS3-G1-FA-HindIII-20180730-R1-T1	U54-HelaS3-M-EGS-DpnII-20180709-R1-T1	0.22842
U54-HelaS3-G1-FA-HindIII-20180730-R1-T1	U54-HelaS3-M-EGS-HindIII-20180730-R1-T1	0.231325
U54-HelaS3-G1-FA-HindIII-20180730-R1-T1	U54-HelaS3-M-EGS-MNase-08072018-R1-T1	0.244887
U54-HelaS3-G1-FA-HindIII-20180730-R1-T1	U54-HelaS3-M-FA-DpnII-20180709-R1-T1	0.25395
U54-HelaS3-G1-FA-HindIII-20180730-R1-T1	U54-HelaS3-M-FA-HindIII-20180730-R1-T1	0.230084
U54-HelaS3-G1-FA-HindIII-20180730-R1-T1	U54-HelaS3-M-FA-MNase-08072018-R1-T1	0.11405
U54-HelaS3-G1-FA-HindIII-20180730-R1-T1	U54-HelaS3-NS-DSG-DpnII-20180709-R1-T1	0.922688
U54-HelaS3-G1-FA-HindIII-20180730-R1-T1	U54-HelaS3-NS-DSG-HindIII-20180730-R1-T1	0.944034
U54-HelaS3-G1-FA-HindIII-20180730-R1-T1	U54-HelaS3-NS-DSG-MNase-08072018-R1-T1	0.827957
U54-HelaS3-G1-FA-HindIII-20180730-R1-T1	U54-HelaS3-NS-EGS-DpnII-20180709-R1-T1	0.924982
U54-HelaS3-G1-FA-HindIII-20180730-R1-T1	U54-HelaS3-NS-EGS-HindIII-20180730-R1-T1	0.949821
U54-HelaS3-G1-FA-HindIII-20180730-R1-T1	U54-HelaS3-NS-EGS-MNase-08072018-R1-T1	0.866321
U54-HelaS3-G1-FA-HindIII-20180730-R1-T1	U54-HelaS3-NS-FA-DpnII-20180709-R1-T1	0.910012
U54-HelaS3-G1-FA-HindIII-20180730-R1-T1	U54-HelaS3-NS-FA-HindIII-20180730-R1-T1	0.95249
U54-HelaS3-G1-FA-HindIII-20180730-R1-T1	U54-HelaS3-NS-FA-MNase-08072018-R1-T1	0.790363
U54-HelaS3-G1-FA-HindIII-20180730-R1-T1	U54-HFF-plate-DSG-DdeI-20160812-R1-T1	0.741703
U54-HelaS3-G1-FA-HindIII-20180730-R1-T1	U54-HFF-plate-DSG-DpnII-20170119-R2-T1	0.765175
U54-HelaS3-G1-FA-HindIII-20180730-R1-T1	U54-HFF-plate-DSG-HindIII-20160226-R1-T1	0.710758
U54-HelaS3-G1-FA-HindIII-20180730-R1-T1	U54-HFF-plate-DSG-MNase-20190509-R2-T1	0.722517
U54-HelaS3-G1-FA-HindIII-20180730-R1-T1	U54-HFF-plate-EGS-DdeI-20161031-R1-T1	0.703618
U54-HelaS3-G1-FA-HindIII-20180730-R1-T1	U54-HFF-plate-EGS-DpnII-20160902-R1-T1	0.727142
U54-HelaS3-G1-FA-HindIII-20180730-R1-T1	U54-HFF-plate-EGS-HindIII-20190718-R2-T1	0.77048
U54-HelaS3-G1-FA-HindIII-20180730-R1-T1	U54-HFF-plate-EGS-MNase-20190509-R2-T1	0.690665
U54-HelaS3-G1-FA-HindIII-20180730-R1-T1	U54-HFF-plate-FA-DdeI-20170119-R2-T1	0.710571
U54-HelaS3-G1-FA-HindIII-20180730-R1-T1	U54-HFF-plate-FA-DpnII-20180904-R1-T1	0.731654
U54-HelaS3-G1-FA-HindIII-20180730-R1-T1	U54-HFF-plate-FA-HindIIII-20160226-R2-T1	0.710468
U54-HelaS3-G1-FA-HindIII-20180730-R1-T1	U54-HFF-plate-FA-MNase-20190509-R2-T1	0.731678
U54-HelaS3-G1-FA-MNase-08072018-R1-T1	U54-HelaS3-M-DSG-DpnII-20180709-R1-T1	0.339614
U54-HelaS3-G1-FA-MNase-08072018-R1-T1	U54-HelaS3-G1-FA-MNase-08072018-R1-T1	1
U54-HelaS3-G1-FA-MNase-08072018-R1-T1	U54-HelaS3-M-DSG-HindIII-20180730-R1-T1	0.303604
U54-HelaS3-G1-FA-MNase-08072018-R1-T1	U54-HelaS3-M-DSG-MNase-08072018-R1-T1	0.317588
U54-HelaS3-G1-FA-MNase-08072018-R1-T1	U54-HelaS3-M-EGS-DpnII-20180709-R1-T1	0.357529
U54-HelaS3-G1-FA-MNase-08072018-R1-T1	U54-HelaS3-M-EGS-HindIII-20180730-R1-T1	0.308476
U54-HelaS3-G1-FA-MNase-08072018-R1-T1	U54-HelaS3-M-EGS-MNase-08072018-R1-T1	0.315847
U54-HelaS3-G1-FA-MNase-08072018-R1-T1	U54-HelaS3-M-FA-DpnII-20180709-R1-T1	0.386796
U54-HelaS3-G1-FA-MNase-08072018-R1-T1	U54-HelaS3-M-FA-HindIII-20180730-R1-T1	0.30388
U54-HelaS3-G1-FA-MNase-08072018-R1-T1	U54-HelaS3-M-FA-MNase-08072018-R1-T1	0.313097
U54-HelaS3-G1-FA-MNase-08072018-R1-T1	U54-HelaS3-NS-DSG-DpnII-20180709-R1-T1	0.839407
U54-HelaS3-G1-FA-MNase-08072018-R1-T1	U54-HelaS3-NS-DSG-HindIII-20180730-R1-T1	0.820056
U54-HelaS3-G1-FA-MNase-08072018-R1-T1	U54-HelaS3-NS-DSG-MNase-08072018-R1-T1	0.791853
U54-HelaS3-G1-FA-MNase-08072018-R1-T1	U54-HelaS3-NS-EGS-DpnII-20180709-R1-T1	0.84938
U54-HelaS3-G1-FA-MNase-08072018-R1-T1	U54-HelaS3-NS-EGS-HindIII-20180730-R1-T1	0.822552
U54-HelaS3-G1-FA-MNase-08072018-R1-T1	U54-HelaS3-NS-EGS-MNase-08072018-R1-T1	0.813729
U54-HelaS3-G1-FA-MNase-08072018-R1-T1	U54-HelaS3-NS-FA-DpnII-20180709-R1-T1	0.85656
U54-HelaS3-G1-FA-MNase-08072018-R1-T1	U54-HelaS3-NS-FA-HindIII-20180730-R1-T1	0.828849
U54-HelaS3-G1-FA-MNase-08072018-R1-T1	U54-HelaS3-NS-FA-MNase-08072018-R1-T1	0.869447
U54-HelaS3-G1-FA-MNase-08072018-R1-T1	U54-HFF-plate-DSG-DdeI-20160812-R1-T1	0.670381
U54-HelaS3-G1-FA-MNase-08072018-R1-T1	U54-HFF-plate-DSG-DpnII-20170119-R2-T1	0.69089
U54-HelaS3-G1-FA-MNase-08072018-R1-T1	U54-HFF-plate-DSG-HindIII-20160226-R1-T1	0.617946
U54-HelaS3-G1-FA-MNase-08072018-R1-T1	U54-HFF-plate-DSG-MNase-20190509-R2-T1	0.669596
U54-HelaS3-G1-FA-MNase-08072018-R1-T1	U54-HFF-plate-EGS-DdeI-20161031-R1-T1	0.644116
U54-HelaS3-G1-FA-MNase-08072018-R1-T1	U54-HFF-plate-EGS-DpnII-20160902-R1-T1	0.665381
U54-HelaS3-G1-FA-MNase-08072018-R1-T1	U54-HFF-plate-EGS-HindIII-20190718-R2-T1	0.671612
U54-HelaS3-G1-FA-MNase-08072018-R1-T1	U54-HFF-plate-EGS-MNase-20190509-R2-T1	0.632458
U54-HelaS3-G1-FA-MNase-08072018-R1-T1	U54-HFF-plate-FA-DdeI-20170119-R2-T1	0.654667
U54-HelaS3-G1-FA-MNase-08072018-R1-T1	U54-HFF-plate-FA-DpnII-20180904-R1-T1	0.683632
U54-HelaS3-G1-FA-MNase-08072018-R1-T1	U54-HFF-plate-FA-HindIIII-20160226-R2-T1	0.627378
U54-HelaS3-G1-FA-MNase-08072018-R1-T1	U54-HFF-plate-FA-MNase-20190509-R2-T1	0.726543
U54-HelaS3-M-DSG-DpnII-20180709-R1-T1	U54-HelaS3-M-DSG-HindIII-20180730-R1-T1	0.902196
U54-HelaS3-M-DSG-DpnII-20180709-R1-T1	U54-HelaS3-M-DSG-DpnII-20180709-R1-T1	1
U54-HelaS3-M-DSG-DpnII-20180709-R1-T1	U54-HelaS3-M-DSG-MNase-08072018-R1-T1	0.912301
U54-HelaS3-M-DSG-DpnII-20180709-R1-T1	U54-HelaS3-M-EGS-DpnII-20180709-R1-T1	0.949964
U54-HelaS3-M-DSG-DpnII-20180709-R1-T1	U54-HelaS3-M-EGS-HindIII-20180730-R1-T1	0.904698
U54-HelaS3-M-DSG-DpnII-20180709-R1-T1	U54-HelaS3-M-EGS-MNase-08072018-R1-T1	0.740333
U54-HelaS3-M-DSG-DpnII-20180709-R1-T1	U54-HelaS3-M-FA-DpnII-20180709-R1-T1	0.912752
U54-HelaS3-M-DSG-DpnII-20180709-R1-T1	U54-HelaS3-M-FA-HindIII-20180730-R1-T1	0.914272
U54-HelaS3-M-DSG-DpnII-20180709-R1-T1	U54-HelaS3-M-FA-MNase-08072018-R1-T1	0.697626
U54-HelaS3-M-DSG-DpnII-20180709-R1-T1	U54-HelaS3-NS-DSG-DpnII-20180709-R1-T1	0.295662
U54-HelaS3-M-DSG-DpnII-20180709-R1-T1	U54-HelaS3-NS-DSG-HindIII-20180730-R1-T1	0.284203
U54-HelaS3-M-DSG-DpnII-20180709-R1-T1	U54-HelaS3-NS-DSG-MNase-08072018-R1-T1	0.40425
U54-HelaS3-M-DSG-DpnII-20180709-R1-T1	U54-HelaS3-NS-EGS-DpnII-20180709-R1-T1	0.283081
U54-HelaS3-M-DSG-DpnII-20180709-R1-T1	U54-HelaS3-NS-EGS-HindIII-20180730-R1-T1	0.26607
U54-HelaS3-M-DSG-DpnII-20180709-R1-T1	U54-HelaS3-NS-EGS-MNase-08072018-R1-T1	0.35331
U54-HelaS3-M-DSG-DpnII-20180709-R1-T1	U54-HelaS3-NS-FA-DpnII-20180709-R1-T1	0.300762
U54-HelaS3-M-DSG-DpnII-20180709-R1-T1	U54-HelaS3-NS-FA-HindIII-20180730-R1-T1	0.273096
U54-HelaS3-M-DSG-DpnII-20180709-R1-T1	U54-HelaS3-NS-FA-MNase-08072018-R1-T1	0.315132
U54-HelaS3-M-DSG-DpnII-20180709-R1-T1	U54-HFF-plate-DSG-DdeI-20160812-R1-T1	0.231866
U54-HelaS3-M-DSG-DpnII-20180709-R1-T1	U54-HFF-plate-DSG-DpnII-20170119-R2-T1	0.210781
U54-HelaS3-M-DSG-DpnII-20180709-R1-T1	U54-HFF-plate-DSG-HindIII-20160226-R1-T1	0.219797
U54-HelaS3-M-DSG-DpnII-20180709-R1-T1	U54-HFF-plate-DSG-MNase-20190509-R2-T1	0.234438
U54-HelaS3-M-DSG-DpnII-20180709-R1-T1	U54-HFF-plate-EGS-DdeI-20161031-R1-T1	0.238919
U54-HelaS3-M-DSG-DpnII-20180709-R1-T1	U54-HFF-plate-EGS-DpnII-20160902-R1-T1	0.240149
U54-HelaS3-M-DSG-DpnII-20180709-R1-T1	U54-HFF-plate-EGS-HindIII-20190718-R2-T1	0.197051
U54-HelaS3-M-DSG-DpnII-20180709-R1-T1	U54-HFF-plate-EGS-MNase-20190509-R2-T1	0.202325
U54-HelaS3-M-DSG-DpnII-20180709-R1-T1	U54-HFF-plate-FA-DdeI-20170119-R2-T1	0.273062
U54-HelaS3-M-DSG-DpnII-20180709-R1-T1	U54-HFF-plate-FA-DpnII-20180904-R1-T1	0.246848
U54-HelaS3-M-DSG-DpnII-20180709-R1-T1	U54-HFF-plate-FA-HindIIII-20160226-R2-T1	0.232883
U54-HelaS3-M-DSG-DpnII-20180709-R1-T1	U54-HFF-plate-FA-MNase-20190509-R2-T1	0.324306
U54-HelaS3-M-DSG-HindIII-20180730-R1-T1	U54-HelaS3-M-DSG-MNase-08072018-R1-T1	0.9152
U54-HelaS3-M-DSG-HindIII-20180730-R1-T1	U54-HelaS3-M-DSG-HindIII-20180730-R1-T1	1
U54-HelaS3-M-DSG-HindIII-20180730-R1-T1	U54-HelaS3-M-EGS-DpnII-20180709-R1-T1	0.891866
U54-HelaS3-M-DSG-HindIII-20180730-R1-T1	U54-HelaS3-M-EGS-HindIII-20180730-R1-T1	0.970041
U54-HelaS3-M-DSG-HindIII-20180730-R1-T1	U54-HelaS3-M-EGS-MNase-08072018-R1-T1	0.769355
U54-HelaS3-M-DSG-HindIII-20180730-R1-T1	U54-HelaS3-M-FA-DpnII-20180709-R1-T1	0.858126
U54-HelaS3-M-DSG-HindIII-20180730-R1-T1	U54-HelaS3-M-FA-HindIII-20180730-R1-T1	0.961591
U54-HelaS3-M-DSG-HindIII-20180730-R1-T1	U54-HelaS3-M-FA-MNase-08072018-R1-T1	0.666971
U54-HelaS3-M-DSG-HindIII-20180730-R1-T1	U54-HelaS3-NS-DSG-DpnII-20180709-R1-T1	0.302088
U54-HelaS3-M-DSG-HindIII-20180730-R1-T1	U54-HelaS3-NS-DSG-HindIII-20180730-R1-T1	0.315245
U54-HelaS3-M-DSG-HindIII-20180730-R1-T1	U54-HelaS3-NS-DSG-MNase-08072018-R1-T1	0.422236
U54-HelaS3-M-DSG-HindIII-20180730-R1-T1	U54-HelaS3-NS-EGS-DpnII-20180709-R1-T1	0.296969
U54-HelaS3-M-DSG-HindIII-20180730-R1-T1	U54-HelaS3-NS-EGS-HindIII-20180730-R1-T1	0.28893
U54-HelaS3-M-DSG-HindIII-20180730-R1-T1	U54-HelaS3-NS-EGS-MNase-08072018-R1-T1	0.361491
U54-HelaS3-M-DSG-HindIII-20180730-R1-T1	U54-HelaS3-NS-FA-DpnII-20180709-R1-T1	0.274114
U54-HelaS3-M-DSG-HindIII-20180730-R1-T1	U54-HelaS3-NS-FA-HindIII-20180730-R1-T1	0.288148
U54-HelaS3-M-DSG-HindIII-20180730-R1-T1	U54-HelaS3-NS-FA-MNase-08072018-R1-T1	0.305727
U54-HelaS3-M-DSG-HindIII-20180730-R1-T1	U54-HFF-plate-DSG-DdeI-20160812-R1-T1	0.251588
U54-HelaS3-M-DSG-HindIII-20180730-R1-T1	U54-HFF-plate-DSG-DpnII-20170119-R2-T1	0.214488
U54-HelaS3-M-DSG-HindIII-20180730-R1-T1	U54-HFF-plate-DSG-HindIII-20160226-R1-T1	0.235664
U54-HelaS3-M-DSG-HindIII-20180730-R1-T1	U54-HFF-plate-DSG-MNase-20190509-R2-T1	0.253722
U54-HelaS3-M-DSG-HindIII-20180730-R1-T1	U54-HFF-plate-EGS-DdeI-20161031-R1-T1	0.254723
U54-HelaS3-M-DSG-HindIII-20180730-R1-T1	U54-HFF-plate-EGS-DpnII-20160902-R1-T1	0.25206
U54-HelaS3-M-DSG-HindIII-20180730-R1-T1	U54-HFF-plate-EGS-HindIII-20190718-R2-T1	0.206474
U54-HelaS3-M-DSG-HindIII-20180730-R1-T1	U54-HFF-plate-EGS-MNase-20190509-R2-T1	0.234244
U54-HelaS3-M-DSG-HindIII-20180730-R1-T1	U54-HFF-plate-FA-DdeI-20170119-R2-T1	0.266081
U54-HelaS3-M-DSG-HindIII-20180730-R1-T1	U54-HFF-plate-FA-DpnII-20180904-R1-T1	0.236489
U54-HelaS3-M-DSG-HindIII-20180730-R1-T1	U54-HFF-plate-FA-HindIIII-20160226-R2-T1	0.240988
U54-HelaS3-M-DSG-HindIII-20180730-R1-T1	U54-HFF-plate-FA-MNase-20190509-R2-T1	0.328811
U54-HelaS3-M-DSG-MNase-08072018-R1-T1	U54-HelaS3-M-EGS-DpnII-20180709-R1-T1	0.911232
U54-HelaS3-M-DSG-MNase-08072018-R1-T1	U54-HelaS3-M-DSG-MNase-08072018-R1-T1	1
U54-HelaS3-M-DSG-MNase-08072018-R1-T1	U54-HelaS3-M-EGS-HindIII-20180730-R1-T1	0.92242
U54-HelaS3-M-DSG-MNase-08072018-R1-T1	U54-HelaS3-M-EGS-MNase-08072018-R1-T1	0.801525
U54-HelaS3-M-DSG-MNase-08072018-R1-T1	U54-HelaS3-M-FA-DpnII-20180709-R1-T1	0.879057
U54-HelaS3-M-DSG-MNase-08072018-R1-T1	U54-HelaS3-M-FA-HindIII-20180730-R1-T1	0.923486
U54-HelaS3-M-DSG-MNase-08072018-R1-T1	U54-HelaS3-M-FA-MNase-08072018-R1-T1	0.720734
U54-HelaS3-M-DSG-MNase-08072018-R1-T1	U54-HelaS3-NS-DSG-DpnII-20180709-R1-T1	0.297818
U54-HelaS3-M-DSG-MNase-08072018-R1-T1	U54-HelaS3-NS-DSG-HindIII-20180730-R1-T1	0.279372
U54-HelaS3-M-DSG-MNase-08072018-R1-T1	U54-HelaS3-NS-DSG-MNase-08072018-R1-T1	0.431383
U54-HelaS3-M-DSG-MNase-08072018-R1-T1	U54-HelaS3-NS-EGS-DpnII-20180709-R1-T1	0.280968
U54-HelaS3-M-DSG-MNase-08072018-R1-T1	U54-HelaS3-NS-EGS-HindIII-20180730-R1-T1	0.2596
U54-HelaS3-M-DSG-MNase-08072018-R1-T1	U54-HelaS3-NS-EGS-MNase-08072018-R1-T1	0.368853
U54-HelaS3-M-DSG-MNase-08072018-R1-T1	U54-HelaS3-NS-FA-DpnII-20180709-R1-T1	0.26908
U54-HelaS3-M-DSG-MNase-08072018-R1-T1	U54-HelaS3-NS-FA-HindIII-20180730-R1-T1	0.254206
U54-HelaS3-M-DSG-MNase-08072018-R1-T1	U54-HelaS3-NS-FA-MNase-08072018-R1-T1	0.311973
U54-HelaS3-M-DSG-MNase-08072018-R1-T1	U54-HFF-plate-DSG-DdeI-20160812-R1-T1	0.223226
U54-HelaS3-M-DSG-MNase-08072018-R1-T1	U54-HFF-plate-DSG-DpnII-20170119-R2-T1	0.196559
U54-HelaS3-M-DSG-MNase-08072018-R1-T1	U54-HFF-plate-DSG-HindIII-20160226-R1-T1	0.197093
U54-HelaS3-M-DSG-MNase-08072018-R1-T1	U54-HFF-plate-DSG-MNase-20190509-R2-T1	0.22232
U54-HelaS3-M-DSG-MNase-08072018-R1-T1	U54-HFF-plate-EGS-DdeI-20161031-R1-T1	0.225451
U54-HelaS3-M-DSG-MNase-08072018-R1-T1	U54-HFF-plate-EGS-DpnII-20160902-R1-T1	0.227666
U54-HelaS3-M-DSG-MNase-08072018-R1-T1	U54-HFF-plate-EGS-HindIII-20190718-R2-T1	0.167045
U54-HelaS3-M-DSG-MNase-08072018-R1-T1	U54-HFF-plate-EGS-MNase-20190509-R2-T1	0.204827
U54-HelaS3-M-DSG-MNase-08072018-R1-T1	U54-HFF-plate-FA-DdeI-20170119-R2-T1	0.253429
U54-HelaS3-M-DSG-MNase-08072018-R1-T1	U54-HFF-plate-FA-DpnII-20180904-R1-T1	0.213731
U54-HelaS3-M-DSG-MNase-08072018-R1-T1	U54-HFF-plate-FA-HindIIII-20160226-R2-T1	0.196285
U54-HelaS3-M-DSG-MNase-08072018-R1-T1	U54-HFF-plate-FA-MNase-20190509-R2-T1	0.287897
U54-HelaS3-M-EGS-DpnII-20180709-R1-T1	U54-HelaS3-M-EGS-HindIII-20180730-R1-T1	0.898774
U54-HelaS3-M-EGS-DpnII-20180709-R1-T1	U54-HelaS3-M-EGS-DpnII-20180709-R1-T1	1
U54-HelaS3-M-EGS-DpnII-20180709-R1-T1	U54-HelaS3-M-EGS-MNase-08072018-R1-T1	0.73832
U54-HelaS3-M-EGS-DpnII-20180709-R1-T1	U54-HelaS3-M-FA-DpnII-20180709-R1-T1	0.946795
U54-HelaS3-M-EGS-DpnII-20180709-R1-T1	U54-HelaS3-M-FA-HindIII-20180730-R1-T1	0.911088
U54-HelaS3-M-EGS-DpnII-20180709-R1-T1	U54-HelaS3-M-FA-MNase-08072018-R1-T1	0.713411
U54-HelaS3-M-EGS-DpnII-20180709-R1-T1	U54-HelaS3-NS-DSG-DpnII-20180709-R1-T1	0.313435
U54-HelaS3-M-EGS-DpnII-20180709-R1-T1	U54-HelaS3-NS-DSG-HindIII-20180730-R1-T1	0.294719
U54-HelaS3-M-EGS-DpnII-20180709-R1-T1	U54-HelaS3-NS-DSG-MNase-08072018-R1-T1	0.415288
U54-HelaS3-M-EGS-DpnII-20180709-R1-T1	U54-HelaS3-NS-EGS-DpnII-20180709-R1-T1	0.313438
U54-HelaS3-M-EGS-DpnII-20180709-R1-T1	U54-HelaS3-NS-EGS-HindIII-20180730-R1-T1	0.278321
U54-HelaS3-M-EGS-DpnII-20180709-R1-T1	U54-HelaS3-NS-EGS-MNase-08072018-R1-T1	0.362241
U54-HelaS3-M-EGS-DpnII-20180709-R1-T1	U54-HelaS3-NS-FA-DpnII-20180709-R1-T1	0.334771
U54-HelaS3-M-EGS-DpnII-20180709-R1-T1	U54-HelaS3-NS-FA-HindIII-20180730-R1-T1	0.287751
U54-HelaS3-M-EGS-DpnII-20180709-R1-T1	U54-HelaS3-NS-FA-MNase-08072018-R1-T1	0.347799
U54-HelaS3-M-EGS-DpnII-20180709-R1-T1	U54-HFF-plate-DSG-DdeI-20160812-R1-T1	0.254132
U54-HelaS3-M-EGS-DpnII-20180709-R1-T1	U54-HFF-plate-DSG-DpnII-20170119-R2-T1	0.220348
U54-HelaS3-M-EGS-DpnII-20180709-R1-T1	U54-HFF-plate-DSG-HindIII-20160226-R1-T1	0.228043
U54-HelaS3-M-EGS-DpnII-20180709-R1-T1	U54-HFF-plate-DSG-MNase-20190509-R2-T1	0.224574
U54-HelaS3-M-EGS-DpnII-20180709-R1-T1	U54-HFF-plate-EGS-DdeI-20161031-R1-T1	0.254642
U54-HelaS3-M-EGS-DpnII-20180709-R1-T1	U54-HFF-plate-EGS-DpnII-20160902-R1-T1	0.263935
U54-HelaS3-M-EGS-DpnII-20180709-R1-T1	U54-HFF-plate-EGS-HindIII-20190718-R2-T1	0.206957
U54-HelaS3-M-EGS-DpnII-20180709-R1-T1	U54-HFF-plate-EGS-MNase-20190509-R2-T1	0.204243
U54-HelaS3-M-EGS-DpnII-20180709-R1-T1	U54-HFF-plate-FA-DdeI-20170119-R2-T1	0.292751
U54-HelaS3-M-EGS-DpnII-20180709-R1-T1	U54-HFF-plate-FA-DpnII-20180904-R1-T1	0.282127
U54-HelaS3-M-EGS-DpnII-20180709-R1-T1	U54-HFF-plate-FA-HindIIII-20160226-R2-T1	0.239574
U54-HelaS3-M-EGS-DpnII-20180709-R1-T1	U54-HFF-plate-FA-MNase-20190509-R2-T1	0.316667
U54-HelaS3-M-EGS-HindIII-20180730-R1-T1	U54-HelaS3-M-EGS-MNase-08072018-R1-T1	0.774428
U54-HelaS3-M-EGS-HindIII-20180730-R1-T1	U54-HelaS3-M-EGS-HindIII-20180730-R1-T1	1
U54-HelaS3-M-EGS-HindIII-20180730-R1-T1	U54-HelaS3-M-FA-DpnII-20180709-R1-T1	0.868021
U54-HelaS3-M-EGS-HindIII-20180730-R1-T1	U54-HelaS3-M-FA-HindIII-20180730-R1-T1	0.967406
U54-HelaS3-M-EGS-HindIII-20180730-R1-T1	U54-HelaS3-M-FA-MNase-08072018-R1-T1	0.669829
U54-HelaS3-M-EGS-HindIII-20180730-R1-T1	U54-HelaS3-NS-DSG-DpnII-20180709-R1-T1	0.313665
U54-HelaS3-M-EGS-HindIII-20180730-R1-T1	U54-HelaS3-NS-DSG-HindIII-20180730-R1-T1	0.311691
U54-HelaS3-M-EGS-HindIII-20180730-R1-T1	U54-HelaS3-NS-DSG-MNase-08072018-R1-T1	0.420441
U54-HelaS3-M-EGS-HindIII-20180730-R1-T1	U54-HelaS3-NS-EGS-DpnII-20180709-R1-T1	0.292649
U54-HelaS3-M-EGS-HindIII-20180730-R1-T1	U54-HelaS3-NS-EGS-HindIII-20180730-R1-T1	0.287027
U54-HelaS3-M-EGS-HindIII-20180730-R1-T1	U54-HelaS3-NS-EGS-MNase-08072018-R1-T1	0.364146
U54-HelaS3-M-EGS-HindIII-20180730-R1-T1	U54-HelaS3-NS-FA-DpnII-20180709-R1-T1	0.278091
U54-HelaS3-M-EGS-HindIII-20180730-R1-T1	U54-HelaS3-NS-FA-HindIII-20180730-R1-T1	0.281991
U54-HelaS3-M-EGS-HindIII-20180730-R1-T1	U54-HelaS3-NS-FA-MNase-08072018-R1-T1	0.303639
U54-HelaS3-M-EGS-HindIII-20180730-R1-T1	U54-HFF-plate-DSG-DdeI-20160812-R1-T1	0.252182
U54-HelaS3-M-EGS-HindIII-20180730-R1-T1	U54-HFF-plate-DSG-DpnII-20170119-R2-T1	0.212818
U54-HelaS3-M-EGS-HindIII-20180730-R1-T1	U54-HFF-plate-DSG-HindIII-20160226-R1-T1	0.234094
U54-HelaS3-M-EGS-HindIII-20180730-R1-T1	U54-HFF-plate-DSG-MNase-20190509-R2-T1	0.249813
U54-HelaS3-M-EGS-HindIII-20180730-R1-T1	U54-HFF-plate-EGS-DdeI-20161031-R1-T1	0.251388
U54-HelaS3-M-EGS-HindIII-20180730-R1-T1	U54-HFF-plate-EGS-DpnII-20160902-R1-T1	0.251387
U54-HelaS3-M-EGS-HindIII-20180730-R1-T1	U54-HFF-plate-EGS-HindIII-20190718-R2-T1	0.209713
U54-HelaS3-M-EGS-HindIII-20180730-R1-T1	U54-HFF-plate-EGS-MNase-20190509-R2-T1	0.222745
U54-HelaS3-M-EGS-HindIII-20180730-R1-T1	U54-HFF-plate-FA-DdeI-20170119-R2-T1	0.279945
U54-HelaS3-M-EGS-HindIII-20180730-R1-T1	U54-HFF-plate-FA-DpnII-20180904-R1-T1	0.240459
U54-HelaS3-M-EGS-HindIII-20180730-R1-T1	U54-HFF-plate-FA-HindIIII-20160226-R2-T1	0.238974
U54-HelaS3-M-EGS-HindIII-20180730-R1-T1	U54-HFF-plate-FA-MNase-20190509-R2-T1	0.320857
U54-HelaS3-M-EGS-MNase-08072018-R1-T1	U54-HelaS3-M-FA-DpnII-20180709-R1-T1	0.711922
U54-HelaS3-M-EGS-MNase-08072018-R1-T1	U54-HelaS3-M-EGS-MNase-08072018-R1-T1	1
U54-HelaS3-M-EGS-MNase-08072018-R1-T1	U54-HelaS3-M-FA-HindIII-20180730-R1-T1	0.771047
U54-HelaS3-M-EGS-MNase-08072018-R1-T1	U54-HelaS3-M-FA-MNase-08072018-R1-T1	0.562892
U54-HelaS3-M-EGS-MNase-08072018-R1-T1	U54-HelaS3-NS-DSG-DpnII-20180709-R1-T1	0.35197
U54-HelaS3-M-EGS-MNase-08072018-R1-T1	U54-HelaS3-NS-DSG-HindIII-20180730-R1-T1	0.344804
U54-HelaS3-M-EGS-MNase-08072018-R1-T1	U54-HelaS3-NS-DSG-MNase-08072018-R1-T1	0.469053
U54-HelaS3-M-EGS-MNase-08072018-R1-T1	U54-HelaS3-NS-EGS-DpnII-20180709-R1-T1	0.326504
U54-HelaS3-M-EGS-MNase-08072018-R1-T1	U54-HelaS3-NS-EGS-HindIII-20180730-R1-T1	0.314197
U54-HelaS3-M-EGS-MNase-08072018-R1-T1	U54-HelaS3-NS-EGS-MNase-08072018-R1-T1	0.433388
U54-HelaS3-M-EGS-MNase-08072018-R1-T1	U54-HelaS3-NS-FA-DpnII-20180709-R1-T1	0.299805
U54-HelaS3-M-EGS-MNase-08072018-R1-T1	U54-HelaS3-NS-FA-HindIII-20180730-R1-T1	0.304368
U54-HelaS3-M-EGS-MNase-08072018-R1-T1	U54-HelaS3-NS-FA-MNase-08072018-R1-T1	0.32139
U54-HelaS3-M-EGS-MNase-08072018-R1-T1	U54-HFF-plate-DSG-DdeI-20160812-R1-T1	0.33903
U54-HelaS3-M-EGS-MNase-08072018-R1-T1	U54-HFF-plate-DSG-DpnII-20170119-R2-T1	0.29892
U54-HelaS3-M-EGS-MNase-08072018-R1-T1	U54-HFF-plate-DSG-HindIII-20160226-R1-T1	0.310079
U54-HelaS3-M-EGS-MNase-08072018-R1-T1	U54-HFF-plate-DSG-MNase-20190509-R2-T1	0.365224
U54-HelaS3-M-EGS-MNase-08072018-R1-T1	U54-HFF-plate-EGS-DdeI-20161031-R1-T1	0.325459
U54-HelaS3-M-EGS-MNase-08072018-R1-T1	U54-HFF-plate-EGS-DpnII-20160902-R1-T1	0.330371
U54-HelaS3-M-EGS-MNase-08072018-R1-T1	U54-HFF-plate-EGS-HindIII-20190718-R2-T1	0.277588
U54-HelaS3-M-EGS-MNase-08072018-R1-T1	U54-HFF-plate-EGS-MNase-20190509-R2-T1	0.387005
U54-HelaS3-M-EGS-MNase-08072018-R1-T1	U54-HFF-plate-FA-DdeI-20170119-R2-T1	0.355774
U54-HelaS3-M-EGS-MNase-08072018-R1-T1	U54-HFF-plate-FA-DpnII-20180904-R1-T1	0.310292
U54-HelaS3-M-EGS-MNase-08072018-R1-T1	U54-HFF-plate-FA-HindIIII-20160226-R2-T1	0.317648
U54-HelaS3-M-EGS-MNase-08072018-R1-T1	U54-HFF-plate-FA-MNase-20190509-R2-T1	0.395469
U54-HelaS3-M-FA-DpnII-20180709-R1-T1	U54-HelaS3-M-FA-HindIII-20180730-R1-T1	0.880754
U54-HelaS3-M-FA-DpnII-20180709-R1-T1	U54-HelaS3-M-FA-DpnII-20180709-R1-T1	1
U54-HelaS3-M-FA-DpnII-20180709-R1-T1	U54-HelaS3-M-FA-MNase-08072018-R1-T1	0.671732
U54-HelaS3-M-FA-DpnII-20180709-R1-T1	U54-HelaS3-NS-DSG-DpnII-20180709-R1-T1	0.33569
U54-HelaS3-M-FA-DpnII-20180709-R1-T1	U54-HelaS3-NS-DSG-HindIII-20180730-R1-T1	0.312049
U54-HelaS3-M-FA-DpnII-20180709-R1-T1	U54-HelaS3-NS-DSG-MNase-08072018-R1-T1	0.406678
U54-HelaS3-M-FA-DpnII-20180709-R1-T1	U54-HelaS3-NS-EGS-DpnII-20180709-R1-T1	0.356485
U54-HelaS3-M-FA-DpnII-20180709-R1-T1	U54-HelaS3-NS-EGS-HindIII-20180730-R1-T1	0.305412
U54-HelaS3-M-FA-DpnII-20180709-R1-T1	U54-HelaS3-NS-EGS-MNase-08072018-R1-T1	0.351555
U54-HelaS3-M-FA-DpnII-20180709-R1-T1	U54-HelaS3-NS-FA-DpnII-20180709-R1-T1	0.379693
U54-HelaS3-M-FA-DpnII-20180709-R1-T1	U54-HelaS3-NS-FA-HindIII-20180730-R1-T1	0.318566
U54-HelaS3-M-FA-DpnII-20180709-R1-T1	U54-HelaS3-NS-FA-MNase-08072018-R1-T1	0.39021
U54-HelaS3-M-FA-DpnII-20180709-R1-T1	U54-HFF-plate-DSG-DdeI-20160812-R1-T1	0.285257
U54-HelaS3-M-FA-DpnII-20180709-R1-T1	U54-HFF-plate-DSG-DpnII-20170119-R2-T1	0.251916
U54-HelaS3-M-FA-DpnII-20180709-R1-T1	U54-HFF-plate-DSG-HindIII-20160226-R1-T1	0.250494
U54-HelaS3-M-FA-DpnII-20180709-R1-T1	U54-HFF-plate-DSG-MNase-20190509-R2-T1	0.239075
U54-HelaS3-M-FA-DpnII-20180709-R1-T1	U54-HFF-plate-EGS-DdeI-20161031-R1-T1	0.292091
U54-HelaS3-M-FA-DpnII-20180709-R1-T1	U54-HFF-plate-EGS-DpnII-20160902-R1-T1	0.301029
U54-HelaS3-M-FA-DpnII-20180709-R1-T1	U54-HFF-plate-EGS-HindIII-20190718-R2-T1	0.229559
U54-HelaS3-M-FA-DpnII-20180709-R1-T1	U54-HFF-plate-EGS-MNase-20190509-R2-T1	0.195171
U54-HelaS3-M-FA-DpnII-20180709-R1-T1	U54-HFF-plate-FA-DdeI-20170119-R2-T1	0.340608
U54-HelaS3-M-FA-DpnII-20180709-R1-T1	U54-HFF-plate-FA-DpnII-20180904-R1-T1	0.325992
U54-HelaS3-M-FA-DpnII-20180709-R1-T1	U54-HFF-plate-FA-HindIIII-20160226-R2-T1	0.251269
U54-HelaS3-M-FA-DpnII-20180709-R1-T1	U54-HFF-plate-FA-MNase-20190509-R2-T1	0.329284
U54-HelaS3-M-FA-HindIII-20180730-R1-T1	U54-HelaS3-M-FA-MNase-08072018-R1-T1	0.676786
U54-HelaS3-M-FA-HindIII-20180730-R1-T1	U54-HelaS3-M-FA-HindIII-20180730-R1-T1	1
U54-HelaS3-M-FA-HindIII-20180730-R1-T1	U54-HelaS3-NS-DSG-DpnII-20180709-R1-T1	0.309962
U54-HelaS3-M-FA-HindIII-20180730-R1-T1	U54-HelaS3-NS-DSG-HindIII-20180730-R1-T1	0.309305
U54-HelaS3-M-FA-HindIII-20180730-R1-T1	U54-HelaS3-NS-DSG-MNase-08072018-R1-T1	0.417914
U54-HelaS3-M-FA-HindIII-20180730-R1-T1	U54-HelaS3-NS-EGS-DpnII-20180709-R1-T1	0.289101
U54-HelaS3-M-FA-HindIII-20180730-R1-T1	U54-HelaS3-NS-EGS-HindIII-20180730-R1-T1	0.288485
U54-HelaS3-M-FA-HindIII-20180730-R1-T1	U54-HelaS3-NS-EGS-MNase-08072018-R1-T1	0.363876
U54-HelaS3-M-FA-HindIII-20180730-R1-T1	U54-HelaS3-NS-FA-DpnII-20180709-R1-T1	0.278966
U54-HelaS3-M-FA-HindIII-20180730-R1-T1	U54-HelaS3-NS-FA-HindIII-20180730-R1-T1	0.286135
U54-HelaS3-M-FA-HindIII-20180730-R1-T1	U54-HelaS3-NS-FA-MNase-08072018-R1-T1	0.306399
U54-HelaS3-M-FA-HindIII-20180730-R1-T1	U54-HFF-plate-DSG-DdeI-20160812-R1-T1	0.252444
U54-HelaS3-M-FA-HindIII-20180730-R1-T1	U54-HFF-plate-DSG-DpnII-20170119-R2-T1	0.216002
U54-HelaS3-M-FA-HindIII-20180730-R1-T1	U54-HFF-plate-DSG-HindIII-20160226-R1-T1	0.233833
U54-HelaS3-M-FA-HindIII-20180730-R1-T1	U54-HFF-plate-DSG-MNase-20190509-R2-T1	0.233521
U54-HelaS3-M-FA-HindIII-20180730-R1-T1	U54-HFF-plate-EGS-DdeI-20161031-R1-T1	0.248362
U54-HelaS3-M-FA-HindIII-20180730-R1-T1	U54-HFF-plate-EGS-DpnII-20160902-R1-T1	0.255111
U54-HelaS3-M-FA-HindIII-20180730-R1-T1	U54-HFF-plate-EGS-HindIII-20190718-R2-T1	0.208054
U54-HelaS3-M-FA-HindIII-20180730-R1-T1	U54-HFF-plate-EGS-MNase-20190509-R2-T1	0.205659
U54-HelaS3-M-FA-HindIII-20180730-R1-T1	U54-HFF-plate-FA-DdeI-20170119-R2-T1	0.274787
U54-HelaS3-M-FA-HindIII-20180730-R1-T1	U54-HFF-plate-FA-DpnII-20180904-R1-T1	0.243214
U54-HelaS3-M-FA-HindIII-20180730-R1-T1	U54-HFF-plate-FA-HindIIII-20160226-R2-T1	0.241511
U54-HelaS3-M-FA-HindIII-20180730-R1-T1	U54-HFF-plate-FA-MNase-20190509-R2-T1	0.30814
U54-HelaS3-M-FA-MNase-08072018-R1-T1	U54-HelaS3-NS-DSG-DpnII-20180709-R1-T1	0.229248
U54-HelaS3-M-FA-MNase-08072018-R1-T1	U54-HelaS3-M-FA-MNase-08072018-R1-T1	1
U54-HelaS3-M-FA-MNase-08072018-R1-T1	U54-HelaS3-NS-DSG-HindIII-20180730-R1-T1	0.183309
U54-HelaS3-M-FA-MNase-08072018-R1-T1	U54-HelaS3-NS-DSG-MNase-08072018-R1-T1	0.371229
U54-HelaS3-M-FA-MNase-08072018-R1-T1	U54-HelaS3-NS-EGS-DpnII-20180709-R1-T1	0.203927
U54-HelaS3-M-FA-MNase-08072018-R1-T1	U54-HelaS3-NS-EGS-HindIII-20180730-R1-T1	0.162216
U54-HelaS3-M-FA-MNase-08072018-R1-T1	U54-HelaS3-NS-EGS-MNase-08072018-R1-T1	0.321828
U54-HelaS3-M-FA-MNase-08072018-R1-T1	U54-HelaS3-NS-FA-DpnII-20180709-R1-T1	0.190366
U54-HelaS3-M-FA-MNase-08072018-R1-T1	U54-HelaS3-NS-FA-HindIII-20180730-R1-T1	0.156414
U54-HelaS3-M-FA-MNase-08072018-R1-T1	U54-HelaS3-NS-FA-MNase-08072018-R1-T1	0.306654
U54-HelaS3-M-FA-MNase-08072018-R1-T1	U54-HFF-plate-DSG-DdeI-20160812-R1-T1	0.115586
U54-HelaS3-M-FA-MNase-08072018-R1-T1	U54-HFF-plate-DSG-DpnII-20170119-R2-T1	0.0969665
U54-HelaS3-M-FA-MNase-08072018-R1-T1	U54-HFF-plate-DSG-HindIII-20160226-R1-T1	0.0942443
U54-HelaS3-M-FA-MNase-08072018-R1-T1	U54-HFF-plate-DSG-MNase-20190509-R2-T1	0.13274
U54-HelaS3-M-FA-MNase-08072018-R1-T1	U54-HFF-plate-EGS-DdeI-20161031-R1-T1	0.118949
U54-HelaS3-M-FA-MNase-08072018-R1-T1	U54-HFF-plate-EGS-DpnII-20160902-R1-T1	0.134396
U54-HelaS3-M-FA-MNase-08072018-R1-T1	U54-HFF-plate-EGS-HindIII-20190718-R2-T1	0.0672651
U54-HelaS3-M-FA-MNase-08072018-R1-T1	U54-HFF-plate-EGS-MNase-20190509-R2-T1	0.120942
U54-HelaS3-M-FA-MNase-08072018-R1-T1	U54-HFF-plate-FA-DdeI-20170119-R2-T1	0.129108
U54-HelaS3-M-FA-MNase-08072018-R1-T1	U54-HFF-plate-FA-DpnII-20180904-R1-T1	0.100482
U54-HelaS3-M-FA-MNase-08072018-R1-T1	U54-HFF-plate-FA-HindIIII-20160226-R2-T1	0.0985096
U54-HelaS3-M-FA-MNase-08072018-R1-T1	U54-HFF-plate-FA-MNase-20190509-R2-T1	0.219049
U54-HelaS3-NS-DSG-DpnII-20180709-R1-T1	U54-HelaS3-NS-DSG-HindIII-20180730-R1-T1	0.951564
U54-HelaS3-NS-DSG-DpnII-20180709-R1-T1	U54-HelaS3-NS-DSG-DpnII-20180709-R1-T1	1
U54-HelaS3-NS-DSG-DpnII-20180709-R1-T1	U54-HelaS3-NS-DSG-MNase-08072018-R1-T1	0.898361
U54-HelaS3-NS-DSG-DpnII-20180709-R1-T1	U54-HelaS3-NS-EGS-DpnII-20180709-R1-T1	0.964003
U54-HelaS3-NS-DSG-DpnII-20180709-R1-T1	U54-HelaS3-NS-EGS-HindIII-20180730-R1-T1	0.95285
U54-HelaS3-NS-DSG-DpnII-20180709-R1-T1	U54-HelaS3-NS-EGS-MNase-08072018-R1-T1	0.920907
U54-HelaS3-NS-DSG-DpnII-20180709-R1-T1	U54-HelaS3-NS-FA-DpnII-20180709-R1-T1	0.93619
U54-HelaS3-NS-DSG-DpnII-20180709-R1-T1	U54-HelaS3-NS-FA-HindIII-20180730-R1-T1	0.950174
U54-HelaS3-NS-DSG-DpnII-20180709-R1-T1	U54-HelaS3-NS-FA-MNase-08072018-R1-T1	0.800899
U54-HelaS3-NS-DSG-DpnII-20180709-R1-T1	U54-HFF-plate-DSG-DdeI-20160812-R1-T1	0.749621
U54-HelaS3-NS-DSG-DpnII-20180709-R1-T1	U54-HFF-plate-DSG-DpnII-20170119-R2-T1	0.765883
U54-HelaS3-NS-DSG-DpnII-20180709-R1-T1	U54-HFF-plate-DSG-HindIII-20160226-R1-T1	0.696917
U54-HelaS3-NS-DSG-DpnII-20180709-R1-T1	U54-HFF-plate-DSG-MNase-20190509-R2-T1	0.739615
U54-HelaS3-NS-DSG-DpnII-20180709-R1-T1	U54-HFF-plate-EGS-DdeI-20161031-R1-T1	0.720325
U54-HelaS3-NS-DSG-DpnII-20180709-R1-T1	U54-HFF-plate-EGS-DpnII-20160902-R1-T1	0.738489
U54-HelaS3-NS-DSG-DpnII-20180709-R1-T1	U54-HFF-plate-EGS-HindIII-20190718-R2-T1	0.746433
U54-HelaS3-NS-DSG-DpnII-20180709-R1-T1	U54-HFF-plate-EGS-MNase-20190509-R2-T1	0.699687
U54-HelaS3-NS-DSG-DpnII-20180709-R1-T1	U54-HFF-plate-FA-DdeI-20170119-R2-T1	0.724507
U54-HelaS3-NS-DSG-DpnII-20180709-R1-T1	U54-HFF-plate-FA-DpnII-20180904-R1-T1	0.72972
U54-HelaS3-NS-DSG-DpnII-20180709-R1-T1	U54-HFF-plate-FA-HindIIII-20160226-R2-T1	0.704682
U54-HelaS3-NS-DSG-DpnII-20180709-R1-T1	U54-HFF-plate-FA-MNase-20190509-R2-T1	0.739252
U54-HelaS3-NS-DSG-HindIII-20180730-R1-T1	U54-HelaS3-NS-DSG-MNase-08072018-R1-T1	0.883975
U54-HelaS3-NS-DSG-HindIII-20180730-R1-T1	U54-HelaS3-NS-DSG-HindIII-20180730-R1-T1	1
U54-HelaS3-NS-DSG-HindIII-20180730-R1-T1	U54-HelaS3-NS-EGS-DpnII-20180709-R1-T1	0.94711
U54-HelaS3-NS-DSG-HindIII-20180730-R1-T1	U54-HelaS3-NS-EGS-HindIII-20180730-R1-T1	0.974793
U54-HelaS3-NS-DSG-HindIII-20180730-R1-T1	U54-HelaS3-NS-EGS-MNase-08072018-R1-T1	0.913134
U54-HelaS3-NS-DSG-HindIII-20180730-R1-T1	U54-HelaS3-NS-FA-DpnII-20180709-R1-T1	0.921858
U54-HelaS3-NS-DSG-HindIII-20180730-R1-T1	U54-HelaS3-NS-FA-HindIII-20180730-R1-T1	0.969396
U54-HelaS3-NS-DSG-HindIII-20180730-R1-T1	U54-HelaS3-NS-FA-MNase-08072018-R1-T1	0.782751
U54-HelaS3-NS-DSG-HindIII-20180730-R1-T1	U54-HFF-plate-DSG-DdeI-20160812-R1-T1	0.742793
U54-HelaS3-NS-DSG-HindIII-20180730-R1-T1	U54-HFF-plate-DSG-DpnII-20170119-R2-T1	0.7533
U54-HelaS3-NS-DSG-HindIII-20180730-R1-T1	U54-HFF-plate-DSG-HindIII-20160226-R1-T1	0.71346
U54-HelaS3-NS-DSG-HindIII-20180730-R1-T1	U54-HFF-plate-DSG-MNase-20190509-R2-T1	0.734165
U54-HelaS3-NS-DSG-HindIII-20180730-R1-T1	U54-HFF-plate-EGS-DdeI-20161031-R1-T1	0.711976
U54-HelaS3-NS-DSG-HindIII-20180730-R1-T1	U54-HFF-plate-EGS-DpnII-20160902-R1-T1	0.730745
U54-HelaS3-NS-DSG-HindIII-20180730-R1-T1	U54-HFF-plate-EGS-HindIII-20190718-R2-T1	0.763583
U54-HelaS3-NS-DSG-HindIII-20180730-R1-T1	U54-HFF-plate-EGS-MNase-20190509-R2-T1	0.699454
U54-HelaS3-NS-DSG-HindIII-20180730-R1-T1	U54-HFF-plate-FA-DdeI-20170119-R2-T1	0.719421
U54-HelaS3-NS-DSG-HindIII-20180730-R1-T1	U54-HFF-plate-FA-DpnII-20180904-R1-T1	0.722655
U54-HelaS3-NS-DSG-HindIII-20180730-R1-T1	U54-HFF-plate-FA-HindIIII-20160226-R2-T1	0.721418
U54-HelaS3-NS-DSG-HindIII-20180730-R1-T1	U54-HFF-plate-FA-MNase-20190509-R2-T1	0.731798
U54-HelaS3-NS-DSG-MNase-08072018-R1-T1	U54-HelaS3-NS-EGS-DpnII-20180709-R1-T1	0.880506
U54-HelaS3-NS-DSG-MNase-08072018-R1-T1	U54-HelaS3-NS-DSG-MNase-08072018-R1-T1	1
U54-HelaS3-NS-DSG-MNase-08072018-R1-T1	U54-HelaS3-NS-EGS-HindIII-20180730-R1-T1	0.871379
U54-HelaS3-NS-DSG-MNase-08072018-R1-T1	U54-HelaS3-NS-EGS-MNase-08072018-R1-T1	0.927638
U54-HelaS3-NS-DSG-MNase-08072018-R1-T1	U54-HelaS3-NS-FA-DpnII-20180709-R1-T1	0.85448
U54-HelaS3-NS-DSG-MNase-08072018-R1-T1	U54-HelaS3-NS-FA-HindIII-20180730-R1-T1	0.866405
U54-HelaS3-NS-DSG-MNase-08072018-R1-T1	U54-HelaS3-NS-FA-MNase-08072018-R1-T1	0.776554
U54-HelaS3-NS-DSG-MNase-08072018-R1-T1	U54-HFF-plate-DSG-DdeI-20160812-R1-T1	0.670749
U54-HelaS3-NS-DSG-MNase-08072018-R1-T1	U54-HFF-plate-DSG-DpnII-20170119-R2-T1	0.671308
U54-HelaS3-NS-DSG-MNase-08072018-R1-T1	U54-HFF-plate-DSG-HindIII-20160226-R1-T1	0.627816
U54-HelaS3-NS-DSG-MNase-08072018-R1-T1	U54-HFF-plate-DSG-MNase-20190509-R2-T1	0.702255
U54-HelaS3-NS-DSG-MNase-08072018-R1-T1	U54-HFF-plate-EGS-DdeI-20161031-R1-T1	0.640342
U54-HelaS3-NS-DSG-MNase-08072018-R1-T1	U54-HFF-plate-EGS-DpnII-20160902-R1-T1	0.65944
U54-HelaS3-NS-DSG-MNase-08072018-R1-T1	U54-HFF-plate-EGS-HindIII-20190718-R2-T1	0.66398
U54-HelaS3-NS-DSG-MNase-08072018-R1-T1	U54-HFF-plate-EGS-MNase-20190509-R2-T1	0.673762
U54-HelaS3-NS-DSG-MNase-08072018-R1-T1	U54-HFF-plate-FA-DdeI-20170119-R2-T1	0.648871
U54-HelaS3-NS-DSG-MNase-08072018-R1-T1	U54-HFF-plate-FA-DpnII-20180904-R1-T1	0.648985
U54-HelaS3-NS-DSG-MNase-08072018-R1-T1	U54-HFF-plate-FA-HindIIII-20160226-R2-T1	0.635978
U54-HelaS3-NS-DSG-MNase-08072018-R1-T1	U54-HFF-plate-FA-MNase-20190509-R2-T1	0.700346
U54-HelaS3-NS-EGS-DpnII-20180709-R1-T1	U54-HelaS3-NS-EGS-HindIII-20180730-R1-T1	0.951338
U54-HelaS3-NS-EGS-DpnII-20180709-R1-T1	U54-HelaS3-NS-EGS-DpnII-20180709-R1-T1	1
U54-HelaS3-NS-EGS-DpnII-20180709-R1-T1	U54-HelaS3-NS-EGS-MNase-08072018-R1-T1	0.905256
U54-HelaS3-NS-EGS-DpnII-20180709-R1-T1	U54-HelaS3-NS-FA-DpnII-20180709-R1-T1	0.949665
U54-HelaS3-NS-EGS-DpnII-20180709-R1-T1	U54-HelaS3-NS-FA-HindIII-20180730-R1-T1	0.953555
U54-HelaS3-NS-EGS-DpnII-20180709-R1-T1	U54-HelaS3-NS-FA-MNase-08072018-R1-T1	0.817151
U54-HelaS3-NS-EGS-DpnII-20180709-R1-T1	U54-HFF-plate-DSG-DdeI-20160812-R1-T1	0.753571
U54-HelaS3-NS-EGS-DpnII-20180709-R1-T1	U54-HFF-plate-DSG-DpnII-20170119-R2-T1	0.77139
U54-HelaS3-NS-EGS-DpnII-20180709-R1-T1	U54-HFF-plate-DSG-HindIII-20160226-R1-T1	0.702927
U54-HelaS3-NS-EGS-DpnII-20180709-R1-T1	U54-HFF-plate-DSG-MNase-20190509-R2-T1	0.724598
U54-HelaS3-NS-EGS-DpnII-20180709-R1-T1	U54-HFF-plate-EGS-DdeI-20161031-R1-T1	0.72039
U54-HelaS3-NS-EGS-DpnII-20180709-R1-T1	U54-HFF-plate-EGS-DpnII-20160902-R1-T1	0.745358
U54-HelaS3-NS-EGS-DpnII-20180709-R1-T1	U54-HFF-plate-EGS-HindIII-20190718-R2-T1	0.751911
U54-HelaS3-NS-EGS-DpnII-20180709-R1-T1	U54-HFF-plate-EGS-MNase-20190509-R2-T1	0.680966
U54-HelaS3-NS-EGS-DpnII-20180709-R1-T1	U54-HFF-plate-FA-DdeI-20170119-R2-T1	0.738109
U54-HelaS3-NS-EGS-DpnII-20180709-R1-T1	U54-HFF-plate-FA-DpnII-20180904-R1-T1	0.748036
U54-HelaS3-NS-EGS-DpnII-20180709-R1-T1	U54-HFF-plate-FA-HindIIII-20160226-R2-T1	0.707248
U54-HelaS3-NS-EGS-DpnII-20180709-R1-T1	U54-HFF-plate-FA-MNase-20190509-R2-T1	0.737806
U54-HelaS3-NS-EGS-HindIII-20180730-R1-T1	U54-HelaS3-NS-EGS-MNase-08072018-R1-T1	0.904873
U54-HelaS3-NS-EGS-HindIII-20180730-R1-T1	U54-HelaS3-NS-EGS-HindIII-20180730-R1-T1	1
U54-HelaS3-NS-EGS-HindIII-20180730-R1-T1	U54-HelaS3-NS-FA-DpnII-20180709-R1-T1	0.928469
U54-HelaS3-NS-EGS-HindIII-20180730-R1-T1	U54-HelaS3-NS-FA-HindIII-20180730-R1-T1	0.974793
U54-HelaS3-NS-EGS-HindIII-20180730-R1-T1	U54-HelaS3-NS-FA-MNase-08072018-R1-T1	0.791291
U54-HelaS3-NS-EGS-HindIII-20180730-R1-T1	U54-HFF-plate-DSG-DdeI-20160812-R1-T1	0.747915
U54-HelaS3-NS-EGS-HindIII-20180730-R1-T1	U54-HFF-plate-DSG-DpnII-20170119-R2-T1	0.758978
U54-HelaS3-NS-EGS-HindIII-20180730-R1-T1	U54-HFF-plate-DSG-HindIII-20160226-R1-T1	0.719388
U54-HelaS3-NS-EGS-HindIII-20180730-R1-T1	U54-HFF-plate-DSG-MNase-20190509-R2-T1	0.724801
U54-HelaS3-NS-EGS-HindIII-20180730-R1-T1	U54-HFF-plate-EGS-DdeI-20161031-R1-T1	0.716315
U54-HelaS3-NS-EGS-HindIII-20180730-R1-T1	U54-HFF-plate-EGS-DpnII-20160902-R1-T1	0.735362
U54-HelaS3-NS-EGS-HindIII-20180730-R1-T1	U54-HFF-plate-EGS-HindIII-20190718-R2-T1	0.769179
U54-HelaS3-NS-EGS-HindIII-20180730-R1-T1	U54-HFF-plate-EGS-MNase-20190509-R2-T1	0.692042
U54-HelaS3-NS-EGS-HindIII-20180730-R1-T1	U54-HFF-plate-FA-DdeI-20170119-R2-T1	0.7266
U54-HelaS3-NS-EGS-HindIII-20180730-R1-T1	U54-HFF-plate-FA-DpnII-20180904-R1-T1	0.725692
U54-HelaS3-NS-EGS-HindIII-20180730-R1-T1	U54-HFF-plate-FA-HindIIII-20160226-R2-T1	0.721406
U54-HelaS3-NS-EGS-HindIII-20180730-R1-T1	U54-HFF-plate-FA-MNase-20190509-R2-T1	0.72681
U54-HelaS3-NS-EGS-MNase-08072018-R1-T1	U54-HelaS3-NS-FA-DpnII-20180709-R1-T1	0.883054
U54-HelaS3-NS-EGS-MNase-08072018-R1-T1	U54-HelaS3-NS-EGS-MNase-08072018-R1-T1	1
U54-HelaS3-NS-EGS-MNase-08072018-R1-T1	U54-HelaS3-NS-FA-HindIII-20180730-R1-T1	0.895746
U54-HelaS3-NS-EGS-MNase-08072018-R1-T1	U54-HelaS3-NS-FA-MNase-08072018-R1-T1	0.799629
U54-HelaS3-NS-EGS-MNase-08072018-R1-T1	U54-HFF-plate-DSG-DdeI-20160812-R1-T1	0.688502
U54-HelaS3-NS-EGS-MNase-08072018-R1-T1	U54-HFF-plate-DSG-DpnII-20170119-R2-T1	0.697647
U54-HelaS3-NS-EGS-MNase-08072018-R1-T1	U54-HFF-plate-DSG-HindIII-20160226-R1-T1	0.651634
U54-HelaS3-NS-EGS-MNase-08072018-R1-T1	U54-HFF-plate-DSG-MNase-20190509-R2-T1	0.733399
U54-HelaS3-NS-EGS-MNase-08072018-R1-T1	U54-HFF-plate-EGS-DdeI-20161031-R1-T1	0.660032
U54-HelaS3-NS-EGS-MNase-08072018-R1-T1	U54-HFF-plate-EGS-DpnII-20160902-R1-T1	0.677308
U54-HelaS3-NS-EGS-MNase-08072018-R1-T1	U54-HFF-plate-EGS-HindIII-20190718-R2-T1	0.689776
U54-HelaS3-NS-EGS-MNase-08072018-R1-T1	U54-HFF-plate-EGS-MNase-20190509-R2-T1	0.716459
U54-HelaS3-NS-EGS-MNase-08072018-R1-T1	U54-HFF-plate-FA-DdeI-20170119-R2-T1	0.658777
U54-HelaS3-NS-EGS-MNase-08072018-R1-T1	U54-HFF-plate-FA-DpnII-20180904-R1-T1	0.667902
U54-HelaS3-NS-EGS-MNase-08072018-R1-T1	U54-HFF-plate-FA-HindIIII-20160226-R2-T1	0.654968
U54-HelaS3-NS-EGS-MNase-08072018-R1-T1	U54-HFF-plate-FA-MNase-20190509-R2-T1	0.71327
U54-HelaS3-NS-FA-DpnII-20180709-R1-T1	U54-HelaS3-NS-FA-HindIII-20180730-R1-T1	0.938681
U54-HelaS3-NS-FA-DpnII-20180709-R1-T1	U54-HelaS3-NS-FA-DpnII-20180709-R1-T1	1
U54-HelaS3-NS-FA-DpnII-20180709-R1-T1	U54-HelaS3-NS-FA-MNase-08072018-R1-T1	0.847937
U54-HelaS3-NS-FA-DpnII-20180709-R1-T1	U54-HFF-plate-DSG-DdeI-20160812-R1-T1	0.734158
U54-HelaS3-NS-FA-DpnII-20180709-R1-T1	U54-HFF-plate-DSG-DpnII-20170119-R2-T1	0.753313
U54-HelaS3-NS-FA-DpnII-20180709-R1-T1	U54-HFF-plate-DSG-HindIII-20160226-R1-T1	0.682389
U54-HelaS3-NS-FA-DpnII-20180709-R1-T1	U54-HFF-plate-DSG-MNase-20190509-R2-T1	0.700777
U54-HelaS3-NS-FA-DpnII-20180709-R1-T1	U54-HFF-plate-EGS-DdeI-20161031-R1-T1	0.70395
U54-HelaS3-NS-FA-DpnII-20180709-R1-T1	U54-HFF-plate-EGS-DpnII-20160902-R1-T1	0.72733
U54-HelaS3-NS-FA-DpnII-20180709-R1-T1	U54-HFF-plate-EGS-HindIII-20190718-R2-T1	0.736566
U54-HelaS3-NS-FA-DpnII-20180709-R1-T1	U54-HFF-plate-EGS-MNase-20190509-R2-T1	0.65861
U54-HelaS3-NS-FA-DpnII-20180709-R1-T1	U54-HFF-plate-FA-DdeI-20170119-R2-T1	0.734606
U54-HelaS3-NS-FA-DpnII-20180709-R1-T1	U54-HFF-plate-FA-DpnII-20180904-R1-T1	0.761656
U54-HelaS3-NS-FA-DpnII-20180709-R1-T1	U54-HFF-plate-FA-HindIIII-20160226-R2-T1	0.689431
U54-HelaS3-NS-FA-DpnII-20180709-R1-T1	U54-HFF-plate-FA-MNase-20190509-R2-T1	0.722461
U54-HelaS3-NS-FA-HindIII-20180730-R1-T1	U54-HelaS3-NS-FA-MNase-08072018-R1-T1	0.803455
U54-HelaS3-NS-FA-HindIII-20180730-R1-T1	U54-HelaS3-NS-FA-HindIII-20180730-R1-T1	1
U54-HelaS3-NS-FA-HindIII-20180730-R1-T1	U54-HFF-plate-DSG-DdeI-20160812-R1-T1	0.747558
U54-HelaS3-NS-FA-HindIII-20180730-R1-T1	U54-HFF-plate-DSG-DpnII-20170119-R2-T1	0.763226
U54-HelaS3-NS-FA-HindIII-20180730-R1-T1	U54-HFF-plate-DSG-HindIII-20160226-R1-T1	0.719242
U54-HelaS3-NS-FA-HindIII-20180730-R1-T1	U54-HFF-plate-DSG-MNase-20190509-R2-T1	0.716223
U54-HelaS3-NS-FA-HindIII-20180730-R1-T1	U54-HFF-plate-EGS-DdeI-20161031-R1-T1	0.718218
U54-HelaS3-NS-FA-HindIII-20180730-R1-T1	U54-HFF-plate-EGS-DpnII-20160902-R1-T1	0.742694
U54-HelaS3-NS-FA-HindIII-20180730-R1-T1	U54-HFF-plate-EGS-HindIII-20190718-R2-T1	0.770887
U54-HelaS3-NS-FA-HindIII-20180730-R1-T1	U54-HFF-plate-EGS-MNase-20190509-R2-T1	0.683697
U54-HelaS3-NS-FA-HindIII-20180730-R1-T1	U54-HFF-plate-FA-DdeI-20170119-R2-T1	0.735443
U54-HelaS3-NS-FA-HindIII-20180730-R1-T1	U54-HFF-plate-FA-DpnII-20180904-R1-T1	0.740352
U54-HelaS3-NS-FA-HindIII-20180730-R1-T1	U54-HFF-plate-FA-HindIIII-20160226-R2-T1	0.721211
U54-HelaS3-NS-FA-HindIII-20180730-R1-T1	U54-HFF-plate-FA-MNase-20190509-R2-T1	0.729154
U54-HelaS3-NS-FA-MNase-08072018-R1-T1	U54-HFF-plate-DSG-DdeI-20160812-R1-T1	0.629285
U54-HelaS3-NS-FA-MNase-08072018-R1-T1	U54-HelaS3-NS-FA-MNase-08072018-R1-T1	1
U54-HelaS3-NS-FA-MNase-08072018-R1-T1	U54-HFF-plate-DSG-DpnII-20170119-R2-T1	0.649836
U54-HelaS3-NS-FA-MNase-08072018-R1-T1	U54-HFF-plate-DSG-HindIII-20160226-R1-T1	0.591013
U54-HelaS3-NS-FA-MNase-08072018-R1-T1	U54-HFF-plate-DSG-MNase-20190509-R2-T1	0.623785
U54-HelaS3-NS-FA-MNase-08072018-R1-T1	U54-HFF-plate-EGS-DdeI-20161031-R1-T1	0.602552
U54-HelaS3-NS-FA-MNase-08072018-R1-T1	U54-HFF-plate-EGS-DpnII-20160902-R1-T1	0.626827
U54-HelaS3-NS-FA-MNase-08072018-R1-T1	U54-HFF-plate-EGS-HindIII-20190718-R2-T1	0.632838
U54-HelaS3-NS-FA-MNase-08072018-R1-T1	U54-HFF-plate-EGS-MNase-20190509-R2-T1	0.584294
U54-HelaS3-NS-FA-MNase-08072018-R1-T1	U54-HFF-plate-FA-DdeI-20170119-R2-T1	0.630769
U54-HelaS3-NS-FA-MNase-08072018-R1-T1	U54-HFF-plate-FA-DpnII-20180904-R1-T1	0.657455
U54-HelaS3-NS-FA-MNase-08072018-R1-T1	U54-HFF-plate-FA-HindIIII-20160226-R2-T1	0.590056
U54-HelaS3-NS-FA-MNase-08072018-R1-T1	U54-HFF-plate-FA-MNase-20190509-R2-T1	0.686918
U54-HFF-plate-DSG-DdeI-20160812-R1-T1	U54-HFF-plate-DSG-DpnII-20170119-R2-T1	0.950432
U54-HFF-plate-DSG-DdeI-20160812-R1-T1	U54-HFF-plate-DSG-DdeI-20160812-R1-T1	1
U54-HFF-plate-DSG-DdeI-20160812-R1-T1	U54-HFF-plate-DSG-HindIII-20160226-R1-T1	0.93529
U54-HFF-plate-DSG-DdeI-20160812-R1-T1	U54-HFF-plate-DSG-MNase-20190509-R2-T1	0.912541
U54-HFF-plate-DSG-DdeI-20160812-R1-T1	U54-HFF-plate-EGS-DdeI-20161031-R1-T1	0.963736
U54-HFF-plate-DSG-DdeI-20160812-R1-T1	U54-HFF-plate-EGS-DpnII-20160902-R1-T1	0.972113
U54-HFF-plate-DSG-DdeI-20160812-R1-T1	U54-HFF-plate-EGS-HindIII-20190718-R2-T1	0.938093
U54-HFF-plate-DSG-DdeI-20160812-R1-T1	U54-HFF-plate-EGS-MNase-20190509-R2-T1	0.87507
U54-HFF-plate-DSG-DdeI-20160812-R1-T1	U54-HFF-plate-FA-DdeI-20170119-R2-T1	0.955034
U54-HFF-plate-DSG-DdeI-20160812-R1-T1	U54-HFF-plate-FA-DpnII-20180904-R1-T1	0.939579
U54-HFF-plate-DSG-DdeI-20160812-R1-T1	U54-HFF-plate-FA-HindIIII-20160226-R2-T1	0.940246
U54-HFF-plate-DSG-DdeI-20160812-R1-T1	U54-HFF-plate-FA-MNase-20190509-R2-T1	0.886216
U54-HFF-plate-DSG-DpnII-20170119-R2-T1	U54-HFF-plate-DSG-HindIII-20160226-R1-T1	0.918428
U54-HFF-plate-DSG-DpnII-20170119-R2-T1	U54-HFF-plate-DSG-DpnII-20170119-R2-T1	1
U54-HFF-plate-DSG-DpnII-20170119-R2-T1	U54-HFF-plate-DSG-MNase-20190509-R2-T1	0.911162
U54-HFF-plate-DSG-DpnII-20170119-R2-T1	U54-HFF-plate-EGS-DdeI-20161031-R1-T1	0.931515
U54-HFF-plate-DSG-DpnII-20170119-R2-T1	U54-HFF-plate-EGS-DpnII-20160902-R1-T1	0.942651
U54-HFF-plate-DSG-DpnII-20170119-R2-T1	U54-HFF-plate-EGS-HindIII-20190718-R2-T1	0.958238
U54-HFF-plate-DSG-DpnII-20170119-R2-T1	U54-HFF-plate-EGS-MNase-20190509-R2-T1	0.87534
U54-HFF-plate-DSG-DpnII-20170119-R2-T1	U54-HFF-plate-FA-DdeI-20170119-R2-T1	0.935288
U54-HFF-plate-DSG-DpnII-20170119-R2-T1	U54-HFF-plate-FA-DpnII-20180904-R1-T1	0.942297
U54-HFF-plate-DSG-DpnII-20170119-R2-T1	U54-HFF-plate-FA-HindIIII-20160226-R2-T1	0.921035
U54-HFF-plate-DSG-DpnII-20170119-R2-T1	U54-HFF-plate-FA-MNase-20190509-R2-T1	0.895657
U54-HFF-plate-DSG-HindIII-20160226-R1-T1	U54-HFF-plate-DSG-MNase-20190509-R2-T1	0.884332
U54-HFF-plate-DSG-HindIII-20160226-R1-T1	U54-HFF-plate-DSG-HindIII-20160226-R1-T1	1
U54-HFF-plate-DSG-HindIII-20160226-R1-T1	U54-HFF-plate-EGS-DdeI-20161031-R1-T1	0.941007
U54-HFF-plate-DSG-HindIII-20160226-R1-T1	U54-HFF-plate-EGS-DpnII-20160902-R1-T1	0.923771
U54-HFF-plate-DSG-HindIII-20160226-R1-T1	U54-HFF-plate-EGS-HindIII-20190718-R2-T1	0.942032
U54-HFF-plate-DSG-HindIII-20160226-R1-T1	U54-HFF-plate-EGS-MNase-20190509-R2-T1	0.8585
U54-HFF-plate-DSG-HindIII-20160226-R1-T1	U54-HFF-plate-FA-DdeI-20170119-R2-T1	0.925867
U54-HFF-plate-DSG-HindIII-20160226-R1-T1	U54-HFF-plate-FA-DpnII-20180904-R1-T1	0.895326
U54-HFF-plate-DSG-HindIII-20160226-R1-T1	U54-HFF-plate-FA-HindIIII-20160226-R2-T1	0.974582
U54-HFF-plate-DSG-HindIII-20160226-R1-T1	U54-HFF-plate-FA-MNase-20190509-R2-T1	0.855578
U54-HFF-plate-DSG-MNase-20190509-R2-T1	U54-HFF-plate-EGS-DdeI-20161031-R1-T1	0.891594
U54-HFF-plate-DSG-MNase-20190509-R2-T1	U54-HFF-plate-DSG-MNase-20190509-R2-T1	1
U54-HFF-plate-DSG-MNase-20190509-R2-T1	U54-HFF-plate-EGS-DpnII-20160902-R1-T1	0.888497
U54-HFF-plate-DSG-MNase-20190509-R2-T1	U54-HFF-plate-EGS-HindIII-20190718-R2-T1	0.905394
U54-HFF-plate-DSG-MNase-20190509-R2-T1	U54-HFF-plate-EGS-MNase-20190509-R2-T1	0.939155
U54-HFF-plate-DSG-MNase-20190509-R2-T1	U54-HFF-plate-FA-DdeI-20170119-R2-T1	0.873132
U54-HFF-plate-DSG-MNase-20190509-R2-T1	U54-HFF-plate-FA-DpnII-20180904-R1-T1	0.892202
U54-HFF-plate-DSG-MNase-20190509-R2-T1	U54-HFF-plate-FA-HindIIII-20160226-R2-T1	0.886684
U54-HFF-plate-DSG-MNase-20190509-R2-T1	U54-HFF-plate-FA-MNase-20190509-R2-T1	0.895921
U54-HFF-plate-EGS-DdeI-20161031-R1-T1	U54-HFF-plate-EGS-DpnII-20160902-R1-T1	0.956179
U54-HFF-plate-EGS-DdeI-20161031-R1-T1	U54-HFF-plate-EGS-DdeI-20161031-R1-T1	1
U54-HFF-plate-EGS-DdeI-20161031-R1-T1	U54-HFF-plate-EGS-HindIII-20190718-R2-T1	0.924897
U54-HFF-plate-EGS-DdeI-20161031-R1-T1	U54-HFF-plate-EGS-MNase-20190509-R2-T1	0.856643
U54-HFF-plate-EGS-DdeI-20161031-R1-T1	U54-HFF-plate-FA-DdeI-20170119-R2-T1	0.952226
U54-HFF-plate-EGS-DdeI-20161031-R1-T1	U54-HFF-plate-FA-DpnII-20180904-R1-T1	0.930924
U54-HFF-plate-EGS-DdeI-20161031-R1-T1	U54-HFF-plate-FA-HindIIII-20160226-R2-T1	0.949649
U54-HFF-plate-EGS-DdeI-20161031-R1-T1	U54-HFF-plate-FA-MNase-20190509-R2-T1	0.874413
U54-HFF-plate-EGS-DpnII-20160902-R1-T1	U54-HFF-plate-EGS-HindIII-20190718-R2-T1	0.923724
U54-HFF-plate-EGS-DpnII-20160902-R1-T1	U54-HFF-plate-EGS-DpnII-20160902-R1-T1	1
U54-HFF-plate-EGS-DpnII-20160902-R1-T1	U54-HFF-plate-EGS-MNase-20190509-R2-T1	0.851613
U54-HFF-plate-EGS-DpnII-20160902-R1-T1	U54-HFF-plate-FA-DdeI-20170119-R2-T1	0.949931
U54-HFF-plate-EGS-DpnII-20160902-R1-T1	U54-HFF-plate-FA-DpnII-20180904-R1-T1	0.942227
U54-HFF-plate-EGS-DpnII-20160902-R1-T1	U54-HFF-plate-FA-HindIIII-20160226-R2-T1	0.927742
U54-HFF-plate-EGS-DpnII-20160902-R1-T1	U54-HFF-plate-FA-MNase-20190509-R2-T1	0.873855
U54-HFF-plate-EGS-HindIII-20190718-R2-T1	U54-HFF-plate-EGS-MNase-20190509-R2-T1	0.873043
U54-HFF-plate-EGS-HindIII-20190718-R2-T1	U54-HFF-plate-EGS-HindIII-20190718-R2-T1	1
U54-HFF-plate-EGS-HindIII-20190718-R2-T1	U54-HFF-plate-FA-DdeI-20170119-R2-T1	0.920003
U54-HFF-plate-EGS-HindIII-20190718-R2-T1	U54-HFF-plate-FA-DpnII-20180904-R1-T1	0.920985
[truncated: 16 more rows]
