# Supplementary material for: Systematic evaluation of chromosome conformation capture assays
Source: Nat Methods. 2021 Sep 3;18(9):1046–55. doi: 10.1038/s41592-021-01248-7 (PMC8446342; doi:10.1038/s41592-021-01248-7)
Supplement: Source Data Extended Data Fig. 2 — Data points of cis/trans ratio, scaling plots, P(s) average slope and mitochondrial interactions for all cell types. [file 41592_2021_1248_MOESM10_ESM.xlsx]

## Sheet: ExtendedDataFigure2a
Filename	total_nodups	cis	cis_ratio	cis1kb_ratio	cis2kb_ratio	cis4kb_ratio	cis10kb_ratio	Enzyme	Crosslink
U54-END-DSG-DdeI-20161031-R1-T1__hg38.hg38.dedup.stats	205924091	134138539	65.1398	42.7864	41.6136	39.7563	36.3836	DdeI	DSG
U54-END-DSG-DpnII-20190711-R2-T1__hg38.hg38.dedup.stats	210572905	151943203	72.1571	52.409	50.5608	47.5999	42.2964	DpnII	DSG
U54-END-DSG-HindIII-20161206-R1-T1__hg38.hg38.dedup.stats	229896147	164696856	71.6397	45.8928	45.0681	43.6513	40.7471	HindIII	DSG
U54-END-DSG-MNase-20170508-R1-T1__hg38.hg38.dedup.stats	189326455	154461467	81.5847	48.6248	40.2572	33.9407	27.9914	MNase	DSG
U54-END-EGS-DdeI-20161219-R1-T1__hg38.hg38.dedup.stats	163609737	130469461	79.7443	52.6021	49.7769	45.9688	40.3707	DdeI	EGS
U54-END-EGS-DpnII-20170119-R2-T1__hg38.hg38.dedup.stats	186302452	151497006	81.3178	57.5569	54.4828	50.2674	43.8511	DpnII	EGS
U54-END-EGS-HindIII-20161219-R1-T1__hg38.hg38.dedup.stats	174413205	137515283	78.8445	48.5919	47.1795	44.8796	40.4649	HindIII	EGS
U54-END-EGS-MNase-20170508-R1-T1__hg38.hg38.dedup.stats	179727994	146231786	81.3628	50.549	42.0534	35.5444	29.4576	MNase	EGS
U54-END-FA-DdeI-20161118-R1-T1__hg38.hg38.dedup.stats	186429934	107921572	57.8885	33.209	32.7402	31.9707	30.2914	DdeI	FA
U54-END-FA-DpnII-20170119-R2-T1__hg38.hg38.dedup.stats	178823010	103638144	57.9557	37.9302	37.111	35.9306	33.5811	DpnII	FA
U54-END-FA-HindIII-20160311-R1-T1__hg38.hg38.dedup.stats	211056400	137365408	65.0847	49.2948	48.8056	47.9721	46.0436	HindIII	FA
U54-END-FA-MNase-20170508-R1-T1__hg38.hg38.dedup.stats	138646531	94018758	67.8118	41.0625	36.9655	33.1468	28.6311	MNase	FA
U54-ESC-DSG-DdeI-20161014-R1-T1__hg38.hg38.dedup.stats	159048920	111063786	69.83	28.7444	27.839	26.5157	24.3199	DdeI	DSG
U54-ESC-DSG-DpnII-20160722-R1-T1__hg38.hg38.dedup.stats	152477256	114504941	75.0964	57.015	55.0734	52.0789	47.2103	DpnII	DSG
U54-ESC-DSG-HindIII-20161206-R1-T1__hg38.hg38.dedup.stats	240405140	165348847	68.7792	49.2275	48.3863	46.8307	43.5816	HindIII	DSG
U54-ESC-DSG-MNase-20170508-R2-T1__hg38.hg38.dedup.stats	191222360	174297800	91.1493	54.7657	45.4174	38.5147	32.1736	MNase	DSG
U54-ESC-EGS-DdeI-20161118-R1-T1__hg38.hg38.dedup.stats	219023043	157259639	71.8005	41.956	39.8616	37.2492	33.6061	DdeI	EGS
U54-ESC-EGS-DpnII-20170119-R2-T1__hg38.hg38.dedup.stats	171785294	123692616	72.0042	47.1233	44.9624	42.1562	38.0512	DpnII	EGS
U54-ESC-EGS-HindIII-20161206-R1-T1__hg38.hg38.dedup.stats	227891397	166889610	73.2321	46.4385	45.5289	43.9934	40.9815	HindIII	EGS
U54-ESC-EGS-MNase-20170508-R1-T1__hg38.hg38.dedup.stats	210749954	196351305	93.1679	51.9211	42.2256	35.3872	29.3476	MNase	EGS
U54-ESC-FA-DdeI-20190711-R2-T1__hg38.hg38.dedup.stats	178046987	113002759	63.4679	43.4748	42.5679	41.2333	38.6018	DdeI	FA
U54-ESC-FA-DpnII-20170119-R2-T1__hg38.hg38.dedup.stats	179273461	93706733	52.2703	34.2447	33.6254	32.7103	30.901	DpnII	FA
U54-ESC-FA-HindIII-20160311-R1-T1__hg38.hg38.dedup.stats	184165420	129344818	70.233	52.8227	52.1728	50.9986	48.3319	HindIII	FA
U54-ESC-FA-MNase-20170508-R1-T1__hg38.hg38.dedup.stats	144239839	106636709	73.9301	53.2916	48.8216	44.3406	38.7474	MNase	FA
U54-HelaS3-G1-DSG-DpnII-20180709-R1-T1__hg38.hg38.dedup.stats	137615088	120438296	87.5182	63.6228	60.9357	56.5757	49.4778	DpnII	DSG
U54-HelaS3-G1-DSG-HindIII-20180730-R1-T1__hg38.hg38.dedup.stats	224808021	201397983	89.5867	71.9186	70.2552	67.0937	60.8204	HindIII	DSG
U54-HelaS3-G1-DSG-MNase-08072018-R1-T1__hg38.hg38.dedup.stats	238609768	217832255	91.2923	51.4816	39.571	31.6522	25.3621	MNase	DSG
U54-HelaS3-G1-EGS-DpnII-20180709-R1-T1__hg38.hg38.dedup.stats	150034641	122376379	81.5654	58.351	56.7749	54.1536	49.2459	DpnII	EGS
U54-HelaS3-G1-EGS-HindIII-20180730-R1-T1__hg38.hg38.dedup.stats	219847694	192790542	87.6928	72.0024	70.8176	68.548	63.6235	HindIII	EGS
U54-HelaS3-G1-EGS-MNase-08072018-R1-T1__hg38.hg38.dedup.stats	233861989	209045642	89.3885	54.2558	42.7346	34.4334	27.6852	MNase	EGS
U54-HelaS3-G1-FA-DpnII-20180709-R1-T1__hg38.hg38.dedup.stats	127692395	86554611	67.7837	44.8553	44.0645	42.7445	40.0392	DpnII	FA
U54-HelaS3-G1-FA-HindIII-20180730-R1-T1__hg38.hg38.dedup.stats	226779995	193431514	85.2948	70.8732	70.0477	68.4906	64.925	HindIII	FA
U54-HelaS3-G1-FA-MNase-08072018-R1-T1__hg38.hg38.dedup.stats	79643500	37612874	47.2265	19.1306	16.9418	15.248	13.5579	MNase	FA
U54-HelaS3-M-DSG-DpnII-20180709-R1-T1__hg38.hg38.dedup.stats	125076028	115102454	92.026	64.9314	62.8118	60.4664	57.6802	DpnII	DSG
U54-HelaS3-M-DSG-HindIII-20180730-R1-T1__hg38.hg38.dedup.stats	216873203	209261829	96.4904	75.0117	74.0535	72.5036	70.0339	HindIII	DSG
U54-HelaS3-M-DSG-MNase-08072018-R1-T1__hg38.hg38.dedup.stats	250327507	233434833	93.2518	71.0063	63.8999	59.4374	55.879	MNase	DSG
U54-HelaS3-M-EGS-DpnII-20180709-R1-T1__hg38.hg38.dedup.stats	112195020	90585992	80.7398	57.8926	56.9326	55.6863	53.8649	DpnII	EGS
U54-HelaS3-M-EGS-HindIII-20180730-R1-T1__hg38.hg38.dedup.stats	214538340	203691547	94.9441	77.1209	76.2594	74.9276	72.7321	HindIII	EGS
U54-HelaS3-M-EGS-MNase-08072018-R1-T1__hg38.hg38.dedup.stats	235502044	219350822	93.1418	67.6323	59.1996	53.839	49.6749	MNase	EGS
U54-HelaS3-M-FA-DpnII-20180709-R1-T1__hg38.hg38.dedup.stats	109633817	75578240	68.937	51.1469	50.5172	49.7211	48.4661	DpnII	FA
U54-HelaS3-M-FA-HindIII-20180730-R1-T1__hg38.hg38.dedup.stats	202441463	189675265	93.6939	80.084	79.5538	78.6309	76.8472	HindIII	FA
U54-HelaS3-M-FA-MNase-08072018-R1-T1__hg38.hg38.dedup.stats	177300242	52080538	29.3742	13.7944	12.4446	11.8332	11.304	MNase	FA
U54-HelaS3-NS-DSG-DpnII-20180709-R1-T1__hg38.hg38.dedup.stats	152488378	134193834	88.0027	65.3079	63.0071	58.9331	51.8738	DpnII	DSG
U54-HelaS3-NS-DSG-HindIII-20180730-R1-T1__hg38.hg38.dedup.stats	220380646	199140824	90.3622	74.2477	72.7851	69.7527	63.4688	HindIII	DSG
U54-HelaS3-NS-DSG-MNase-08072018-R1-T1__hg38.hg38.dedup.stats	232516616	219712667	94.4933	47.9787	36.3686	29.4649	24.3651	MNase	DSG
U54-HelaS3-NS-EGS-DpnII-20180709-R1-T1__hg38.hg38.dedup.stats	124247392	101150749	81.4108	57.957	56.5946	54.2334	49.66	DpnII	EGS
U54-HelaS3-NS-EGS-HindIII-20180730-R1-T1__hg38.hg38.dedup.stats	212106796	186751411	88.0459	73.7467	72.6918	70.589	65.8132	HindIII	EGS
U54-HelaS3-NS-EGS-MNase-08072018-R1-T1__hg38.hg38.dedup.stats	222343091	204124873	91.8063	53.6261	41.5176	33.3215	27.1647	MNase	EGS
U54-HelaS3-NS-FA-DpnII-20180709-R1-T1__hg38.hg38.dedup.stats	160722183	103742779	64.5479	44.1481	43.4883	42.3624	39.9551	DpnII	FA
U54-HelaS3-NS-FA-HindIII-20180730-R1-T1__hg38.hg38.dedup.stats	207604208	175183648	84.3835	71.3023	70.6789	69.4624	66.5117	HindIII	FA
U54-HelaS3-NS-FA-MNase-08072018-R1-T1__hg38.hg38.dedup.stats	76650152	50355346	65.695	13.0355	11.349	10.1017	8.9394	MNase	FA

## Sheet: ExtendedDataFigure2b
END-DSG-MNase	END-DSG-MNase	END-FA-DpnII	END-FA-DpnII	ESC-DSG-DpnII	ESC-DSG-DpnII	ESC-DSG-MNase	ESC-DSG-MNase	ESC-FA-DpnII	ESC-FA-DpnII	HFF-DSG-DdeI	HFF-DSG-DdeI	HFF-DSG-DpnII	HFF-DSG-DpnII	HFF-DSG-MNase	HFF-DSG-MNase	HFF-FA-DpnII	HFF-FA-DpnII	HelaS3-NS-FA-DpnII	HelaS3-NS-FA-DpnII	END-DSG-DdeI	END-DSG-DdeI	END-DSG-DpnII	END-DSG-DpnII	END-DSG-HindIII	END-DSG-HindIII	END-EGS-DdeI	END-EGS-DdeI	END-EGS-DpnII	END-EGS-DpnII	END-EGS-HindIII	END-EGS-HindIII	END-EGS-MNase	END-EGS-MNase	END-FA-DdeI	END-FA-DdeI	END-FA-HindIII	END-FA-HindIII	END-FA-MNase	END-FA-MNase	ESC-DSG-DdeI	ESC-DSG-DdeI	ESC-DSG-HindIII	ESC-DSG-HindIII	ESC-EGS-DdeI	ESC-EGS-DdeI	ESC-EGS-DpnII	ESC-EGS-DpnII	ESC-EGS-HindIII	ESC-EGS-HindIII
genomic_distance	Ps	genomic_distance	Ps	genomic_distance	Ps	genomic_distance	Ps	genomic_distance	Ps	genomic_distance	Ps	genomic_distance	Ps	genomic_distance	Ps	genomic_distance	Ps	genomic_distance	Ps	genomic_distance	Ps	genomic_distance	Ps	genomic_distance	Ps	genomic_distance	Ps	genomic_distance	Ps	genomic_distance	Ps	genomic_distance	Ps	genomic_distance	Ps	genomic_distance	Ps	genomic_distance	Ps	genomic_distance	Ps	genomic_distance	Ps	genomic_distance	Ps	genomic_distance	Ps	genomic_distance	Ps
2195.91	0.0462366	2195.91	0.0047853	2195.91	0.0114936	2195.91	0.0558259	2195.91	0.00359923	2195.91	0.00604961	2195.91	0.00815945	2195.91	0.0751578	2195.91	0.00241298	2194.99	0.00442166	2195.91	0.00725472	2195.91	0.0114026	2195.91	0.00423435	2195.91	0.0167009	2195.91	0.0187236	2195.91	0.0256253	2195.91	0.0469964	2195.91	0.00269996	2195.91	0.00171142	2195.91	0.0216258	2195.91	0.00711997	2195.91	0.00811582	2195.91	0.0129694	2195.91	0.0132	2195.91	0.00795427
3192.03	0.0247011	3192.03	0.00396731	3192.03	0.00978237	3192.03	0.0292328	3192.03	0.00305058	3192.03	0.00581542	3192.03	0.00771846	3192.03	0.0356394	3192.03	0.00223759	3183.27	0.00403263	3192.03	0.0062355	3192.03	0.00991266	3192.03	0.00327539	3192.03	0.0130471	3192.03	0.0147502	3192.03	0.0227105	3192.03	0.0252772	3192.03	0.00242283	3192.03	0.00136614	3192.03	0.0133114	3192.03	0.0058736	3192.03	0.00751134	3192.03	0.00958166	3192.03	0.0100819	3192.03	0.00676482
3848.2	0.0159953	3848.2	0.0035157	3848.2	0.00827371	3848.2	0.0186888	3848.2	0.00271703	3848.2	0.00549117	3848.2	0.00715696	3848.2	0.0206335	3848.2	0.0020805	3833.41	0.00372322	3848.2	0.00541696	3848.2	0.00859211	3848.2	0.0027554	3848.2	0.0104845	3848.2	0.0119951	3848.2	0.0203218	3848.2	0.0163187	3848.2	0.00221655	3848.2	0.0011519	3848.2	0.00950349	3848.2	0.00494138	3848.2	0.00682025	3848.2	0.00746183	3848.2	0.00802999	3848.2	0.00600222
4639.2	0.0116202	4639.2	0.00317293	4639.2	0.00702235	4639.2	0.0134148	4639.2	0.00244787	4639.2	0.00513144	4639.2	0.00654993	4639.2	0.0138821	4639.2	0.0019552	4616.56	0.00340461	4639.2	0.00471875	4639.2	0.00750862	4639.2	0.00238059	4639.2	0.0086333	4639.2	0.00997356	4639.2	0.0182402	4639.2	0.0117889	4639.2	0.00204039	4639.2	0.000998371	4639.2	0.00735941	4639.2	0.00420666	4639.2	0.00619266	4639.2	0.00605186	4639.2	0.0066165	4639.2	0.0053819
5593.05	0.00903071	5593.05	0.0028861	5593.05	0.00600978	5593.05	0.0103483	5593.05	0.00222227	5593.05	0.0047697	5593.05	0.00599336	5593.05	0.0103392	5593.05	0.00182785	5559.47	0.00313969	5593.05	0.00415181	5593.05	0.00659524	5593.05	0.002135	5593.05	0.00727867	5593.05	0.00843443	5593.05	0.016296	5593.05	0.00913066	5593.05	0.00189501	5593.05	0.000914042	5593.05	0.00599422	5593.05	0.00363568	5593.05	0.00556383	5593.05	0.00503733	5593.05	0.00557003	5593.05	0.00487654
6742.99	0.00735044	6742.99	0.00264656	6742.99	0.00524859	6742.99	0.00836065	6742.99	0.00202153	6742.99	0.00444063	6742.99	0.00550398	6742.99	0.00826705	6742.99	0.00172435	6695.08	0.00288781	6742.99	0.00370185	6742.99	0.00582834	6742.99	0.00191684	6742.99	0.00625291	6742.99	0.00727361	6742.99	0.0146784	6742.99	0.00741313	6742.99	0.00175574	6742.99	0.00083268	6742.99	0.005046	6742.99	0.00316539	6742.99	0.00503032	6742.99	0.00429351	6742.99	0.00478213	6742.99	0.00437798
8129.46	0.006176	8129.46	0.00244399	8129.46	0.00463758	8129.46	0.00702369	8129.46	0.00186284	8129.46	0.00412231	8129.46	0.00505163	8129.46	0.00687895	8129.46	0.0016368	8062.65	0.00268565	8129.46	0.00332716	8129.46	0.00521756	8129.46	0.00175432	8129.46	0.00546403	8129.46	0.00636708	8129.46	0.0132512	8129.46	0.00621515	8129.46	0.00162723	8129.46	0.00077927	8129.46	0.00432774	8129.46	0.00280713	8129.46	0.00457237	8129.46	0.00372519	8129.46	0.00418703	8129.46	0.00399171
9801.1	0.00497595	9801.1	0.00218711	9801.1	0.00393901	9801.1	0.00561699	9801.1	0.00165106	9801.1	0.00370744	9801.1	0.0044697	9801.1	0.00554196	9801.1	0.0015062	9709.55	0.00242884	9801.1	0.00286664	9801.1	0.00448668	9801.1	0.0015427	9801.1	0.00459443	9801.1	0.00536681	9801.1	0.0115518	9801.1	0.00499064	9801.1	0.00147538	9801.1	0.000708417	9801.1	0.00357909	9801.1	0.00238807	9801.1	0.00403818	9801.1	0.003114	9801.1	0.00352501	9801.1	0.0035229
11816.4	0.00388989	11816.4	0.00190936	11816.4	0.00326877	11816.4	0.00440181	11816.4	0.00142986	11816.4	0.00323566	11816.4	0.0038573	11816.4	0.00436761	11816.4	0.00137344	11692.9	0.00213782	11816.4	0.00241599	11816.4	0.00373777	11816.4	0.0013252	11816.4	0.00374945	11816.4	0.00438998	11816.4	0.00974427	11816.4	0.00390572	11816.4	0.00130086	11816.4	0.000634369	11816.4	0.00286909	11816.4	0.00197199	11816.4	0.00345379	11816.4	0.00253482	11816.4	0.00289596	11816.4	0.00302726
14245.7	0.00304016	14245.7	0.00165429	14245.7	0.00271509	14245.7	0.00345592	14245.7	0.00122349	14245.7	0.00277576	14245.7	0.00327299	14245.7	0.00344894	14245.7	0.00123409	14081.7	0.00185257	14245.7	0.00200552	14245.7	0.00306211	14245.7	0.00112204	14245.7	0.00305525	14245.7	0.0035497	14245.7	0.00808511	14245.7	0.00304726	14245.7	0.00113834	14245.7	0.000564335	14245.7	0.00228657	14245.7	0.0016247	14245.7	0.00290389	14245.7	0.00206747	14245.7	0.00237138	14245.7	0.00255316
17174.9	0.00237748	17174.9	0.00141851	17174.9	0.00224686	17174.9	0.0027361	17174.9	0.00104231	17174.9	0.00235881	17174.9	0.00275009	17174.9	0.00272072	17174.9	0.00110237	16957.7	0.00160969	17174.9	0.00166528	17174.9	0.00250711	17174.9	0.000956043	17174.9	0.00247106	17174.9	0.00286695	17174.9	0.00669669	17174.9	0.00238122	17174.9	0.000984804	17174.9	0.000502279	17174.9	0.00181315	17174.9	0.00133816	17174.9	0.0024226	17174.9	0.00168236	17174.9	0.00194567	17174.9	0.00217751
20706	0.00188604	20706	0.00121313	20706	0.00188677	20706	0.00219952	20706	0.000894165	20706	0.00201009	20706	0.00232315	20706	0.00217539	20706	0.000981477	20421.7	0.00140583	20706	0.00139249	20706	0.00205287	20706	0.000808172	20706	0.00202611	20706	0.00233774	20706	0.00553934	20706	0.00189499	20706	0.000852611	20706	0.000442484	20706	0.00146086	20706	0.00111505	20706	0.00204934	20706	0.00138834	20706	0.00161149	20706	0.001841
24963.3	0.00148118	24963.3	0.0010254	24963.3	0.00157477	24963.3	0.00177185	24963.3	0.000760497	24963.3	0.00167783	24963.3	0.00193421	24963.3	0.00172108	24963.3	0.000863995	24593.7	0.00121383	24963.3	0.00114963	24963.3	0.00166154	24963.3	0.000683266	24963.3	0.00163778	24963.3	0.00187918	24963.3	0.00449995	24963.3	0.00148637	24963.3	0.000728804	24963.3	0.000388632	24963.3	0.00115727	24963.3	0.000922119	24963.3	0.00171419	24963.3	0.00114201	24963.3	0.00132402	24963.3	0.00155723
30095.9	0.00116675	30095.9	0.000864718	30095.9	0.00132085	30095.9	0.00143926	30095.9	0.000647115	30095.9	0.00139949	30095.9	0.00160729	30095.9	0.00137074	30095.9	0.000758962	29617.5	0.00105403	30095.9	0.000951289	30095.9	0.00134026	30095.9	0.000572002	30095.9	0.00132877	30095.9	0.00151534	30095.9	0.0036706	30095.9	0.00117717	30095.9	0.000620184	30095.9	0.00033894	30095.9	0.000922775	30095.9	0.000765807	30095.9	0.00142461	30095.9	0.000943503	30095.9	0.00109845	30095.9	0.00130009
36283.3	0.000948533	36283.3	0.00074105	36283.3	0.00113708	36283.3	0.00120691	36283.3	0.000559121	36283.3	0.00118474	36283.3	0.00136155	36283.3	0.00112682	36283.3	0.000670847	35667.4	0.000910128	36283.3	0.000802522	36283.3	0.00110971	36283.3	0.000490903	36283.3	0.00110291	36283.3	0.0012524	36283.3	0.00304745	36283.3	0.000956959	36283.3	0.000538404	36283.3	0.000295124	36283.3	0.000754793	36283.3	0.000651733	36283.3	0.00121834	36283.3	0.000798671	36283.3	0.000929123	36283.3	0.00110894
43743.7	0.000771814	43743.7	0.000631003	43743.7	0.000978333	43743.7	0.00101857	43743.7	0.000485051	43743.7	0.00100247	43743.7	0.00115042	43743.7	0.000924823	43743.7	0.000590427	42952.9	0.000786417	43743.7	0.000678082	43743.7	0.000918514	43743.7	0.000414781	43743.7	0.000917142	43743.7	0.00103294	43743.7	0.00253057	43743.7	0.000780959	43743.7	0.000466192	43743.7	0.000256711	43743.7	0.000617703	43743.7	0.000555374	43743.7	0.00104382	43743.7	0.000679954	43743.7	0.000789315	43743.7	0.000956422
52737.9	0.000635299	52737.9	0.000538435	52737.9	0.000846319	52737.9	0.000865983	52737.9	0.000421946	52737.9	0.000848695	52737.9	0.000976242	52737.9	0.000763164	52737.9	0.000516529	51726.9	0.000696221	52737.9	0.000573908	52737.9	0.000765057	52737.9	0.000356393	52737.9	0.000763407	52737.9	0.000857112	52737.9	0.00211404	52737.9	0.00064498	52737.9	0.000402321	52737.9	0.000223355	52737.9	0.000509778	52737.9	0.000477718	52737.9	0.000897092	52737.9	0.000580474	52737.9	0.000677037	52737.9	0.000826426
63580.9	0.000532517	63580.9	0.000464539	63580.9	0.000743301	63580.9	0.000746425	63580.9	0.000371936	63580.9	0.000724918	63580.9	0.000836796	63580.9	0.000638655	63580.9	0.000455721	62293.3	0.000611197	63580.9	0.000494435	63580.9	0.000649226	63580.9	0.000308701	63580.9	0.000646917	63580.9	0.000723283	63580.9	0.00177902	63580.9	0.000540561	63580.9	0.000350871	63580.9	0.00019611	63580.9	0.000428936	63580.9	0.000415501	63580.9	0.00077745	63580.9	0.000504257	63580.9	0.000587969	63580.9	0.000728747
76653.7	0.000446301	76653.7	0.000400926	76653.7	0.000645343	76653.7	0.000642268	76653.7	0.000324765	76653.7	0.000614516	76653.7	0.000716716	76653.7	0.000531774	76653.7	0.000399439	75018.2	0.000540892	76653.7	0.000422263	76653.7	0.0005508	76653.7	0.000267118	76653.7	0.000545834	76653.7	0.000607199	76653.7	0.00149814	76653.7	0.000453422	76653.7	0.000305941	76653.7	0.000170855	76653.7	0.000360284	76653.7	0.00035981	76653.7	0.00068073	76653.7	0.00043537	76653.7	0.000506798	76653.7	0.000631485
92413.9	0.000379817	92413.9	0.000345973	92413.9	0.000566078	92413.9	0.000554372	92413.9	0.000286047	92413.9	0.000524177	92413.9	0.000616896	92413.9	0.000446369	92413.9	0.00035092	90342.6	0.000477668	92413.9	0.000365583	92413.9	0.000472605	92413.9	0.000231103	92413.9	0.000464325	92413.9	0.000515141	92413.9	0.00127718	92413.9	0.000387409	92413.9	0.000267911	92413.9	0.000149255	92413.9	0.000307079	92413.9	0.000314595	92413.9	0.000593976	92413.9	0.000380338	92413.9	0.00044093	92413.9	0.000551543
111414	0.000326601	111414	0.000301972	111414	0.000496854	111414	0.000479655	111414	0.000254664	111414	0.000448821	111414	0.000533926	111414	0.000377491	111414	0.000309157	108797	0.000420145	111414	0.000318272	111414	0.000410023	111414	0.000202886	111414	0.000400272	111414	0.000441225	111414	0.00109782	111414	0.000333735	111414	0.000235945	111414	0.000130606	111414	0.00026377	111414	0.000275918	111414	0.00052234	111414	0.000333704	111414	0.000388051	111414	0.00049135
134322	0.000284363	134322	0.00026492	134322	0.000434097	134322	0.00041372	134322	0.000224022	134322	0.000383685	134322	0.000462214	134322	0.000318352	134322	0.000271215	131021	0.000370384	134322	0.000277735	134322	0.00035875	134322	0.000177012	134322	0.000345366	134322	0.000381401	134322	0.00094594	134322	0.000290018	134322	0.000208426	134322	0.000115776	134322	0.000228535	134322	0.00024187	134322	0.000462889	134322	0.000292449	134322	0.00033962	134322	0.00043382
161940	0.000246703	161940	0.000232238	161940	0.000378549	161940	0.000353824	161940	0.000198341	161940	0.000326917	161940	0.000398852	161940	0.000267992	161940	0.000238445	157786	0.000325632	161940	0.000242271	161940	0.000311952	161940	0.000156325	161940	0.000299973	161940	0.000329179	161940	0.000822118	161940	0.000252157	161940	0.000183128	161940	0.000102093	161940	0.000198207	161940	0.000211973	161940	0.000407261	161940	0.000256135	161940	0.00029779	161940	0.000382397
195235	0.000213744	195235	0.000203261	195235	0.00032637	195235	0.000298571	195235	0.000174121	195235	0.000277146	195235	0.000341801	195235	0.000223688	195235	0.000207329	190017	0.00028296	195235	0.000210346	195235	0.000270117	195235	0.000137559	195235	0.000259448	195235	0.000284569	195235	0.000712074	195235	0.000218312	195235	0.000161146	195235	9.05892e-05	195235	0.000171303	195235	0.000183926	195235	0.000357018	195235	0.000222677	195235	0.000258604	195235	0.000338129
235377	0.00018461	235377	0.000177231	235377	0.000277782	235377	0.000250021	235377	0.000151804	235377	0.000233016	235377	0.000289562	235377	0.000185551	235377	0.000179691	228833	0.000244143	235377	0.000182076	235377	0.000231718	235377	0.000119878	235377	0.000223771	235377	0.000244788	235377	0.00061562	235377	0.000188213	235377	0.000140519	235377	7.91429e-05	235377	0.000147487	235377	0.000158449	235377	0.000310889	235377	0.000192511	235377	0.00022338	235377	0.000293358
283771	0.000156616	283771	0.000153798	283771	0.000233166	283771	0.000205573	283771	0.000130781	283771	0.000194184	283771	0.000242516	283771	0.000152245	283771	0.000153863	275576	0.000207507	283771	0.000156103	283771	0.00019631	283771	0.000104631	283771	0.000192186	283771	0.000209656	283771	0.00053228	283771	0.000160118	283771	0.000122043	283771	6.91456e-05	283771	0.000125519	283771	0.000135563	283771	0.00026904	283771	0.000164715	283771	0.000191543	283771	0.000255525
342116	0.000130486	342116	0.000132054	342116	0.000192457	342116	0.000165271	342116	0.000111119	342116	0.00015947	342116	0.000199979	342116	0.000123128	342116	0.000130541	331870	0.000174409	342116	0.000132172	342116	0.000163046	342116	9.01606e-05	342116	0.000163233	342116	0.000177828	342116	0.000456162	342116	0.000133564	342116	0.000105078	342116	5.97216e-05	342116	0.000105171	342116	0.000113927	342116	0.000228972	342116	0.000138373	342116	0.000161075	342116	0.000218595
412457	0.000106208	412457	0.000112256	412457	0.000156016	412457	0.000130838	412457	9.31026e-05	412457	0.000129802	412457	0.000162425	412457	9.83656e-05	412457	0.000108966	399662	0.000144613	412457	0.000110877	412457	0.00013291	412457	7.62632e-05	412457	0.000137084	412457	0.000149225	412457	0.00038578	412457	0.000108955	412457	8.90957e-05	412457	5.08781e-05	412457	8.6513e-05	412457	9.4326e-05	412457	0.000191671	412457	0.000114806	412457	0.000133535	412457	0.000184327
497261	8.44558e-05	497261	9.38325e-05	497261	0.000123911	497261	0.000101057	497261	7.65825e-05	497261	0.000104302	497261	0.000129916	497261	7.74077e-05	497261	8.97089e-05	481302	0.000117696	497261	9.13752e-05	497261	0.000106248	497261	6.4283e-05	497261	0.000113374	497261	0.000122804	497261	0.000320415	497261	8.67176e-05	497261	7.42535e-05	497261	4.29466e-05	497261	6.96929e-05	497261	7.65627e-05	497261	0.000158152	497261	9.34417e-05	497261	0.000108666	497261	0.000151386
599501	6.53612e-05	599501	7.67111e-05	599501	9.65182e-05	599501	7.676e-05	599501	6.17195e-05	599501	8.28937e-05	599501	0.000102467	599501	6.00386e-05	599501	7.29999e-05	579619	9.43641e-05	599501	7.39574e-05	599501	8.32657e-05	599501	5.28161e-05	599501	9.17162e-05	599501	9.92987e-05	599501	0.000261846	599501	6.71597e-05	599501	6.09646e-05	599501	3.54608e-05	599501	5.48353e-05	599501	6.07778e-05	599501	0.000127411	599501	7.44832e-05	599501	8.68126e-05	599501	0.00012343
722761	4.93323e-05	722761	6.14788e-05	722761	7.36496e-05	722761	5.70172e-05	722761	4.86507e-05	722761	6.49997e-05	722761	7.95797e-05	722761	4.58446e-05	722761	5.83632e-05	698020	7.43611e-05	722761	5.87966e-05	722761	6.42979e-05	722761	4.25996e-05	722761	7.28863e-05	722761	7.8633e-05	722761	0.000210055	722761	5.06911e-05	722761	4.90072e-05	722761	2.86893e-05	722761	4.23251e-05	722761	4.72137e-05	722761	0.000100485	722761	5.81768e-05	722761	6.79385e-05	722761	9.73269e-05
871365	3.66197e-05	871365	4.82477e-05	871365	5.52866e-05	871365	4.17366e-05	871365	3.76433e-05	871365	5.07688e-05	871365	6.11786e-05	871365	3.46474e-05	871365	4.59941e-05	840607	5.73573e-05	871365	4.57957e-05	871365	4.90318e-05	871365	3.38835e-05	871365	5.64733e-05	871365	6.0855e-05	871365	0.00016348	871365	3.76849e-05	871365	3.87281e-05	871365	2.30324e-05	871365	3.22637e-05	871365	3.61247e-05	871365	7.77978e-05	871365	4.46187e-05	871365	5.21151e-05	871365	7.59409e-05
1.05052e+06	2.65869e-05	1.05052e+06	3.67572e-05	1.05052e+06	4.0943e-05	1.05052e+06	3.01443e-05	1.05052e+06	2.87489e-05	1.05052e+06	3.92605e-05	1.05052e+06	4.64603e-05	1.05052e+06	2.57853e-05	1.05052e+06	3.58772e-05	1.01232e+06	4.35135e-05	1.05052e+06	3.48648e-05	1.05052e+06	3.68011e-05	1.05052e+06	2.64043e-05	1.05052e+06	4.27948e-05	1.05052e+06	4.60036e-05	1.05052e+06	0.00012455	1.05052e+06	2.74391e-05	1.05052e+06	2.99776e-05	1.05052e+06	1.8198e-05	1.05052e+06	2.4143e-05	1.05052e+06	2.71523e-05	1.05052e+06	5.93437e-05	1.05052e+06	3.36317e-05	1.05052e+06	3.92957e-05	1.05052e+06	5.81767e-05
1.26651e+06	1.90651e-05	1.26651e+06	2.74591e-05	1.26651e+06	3.01124e-05	1.26651e+06	2.16795e-05	1.26651e+06	2.16548e-05	1.26651e+06	3.01507e-05	1.26651e+06	3.50898e-05	1.26651e+06	1.91691e-05	1.26651e+06	2.7638e-05	1.21911e+06	3.30389e-05	1.26651e+06	2.60419e-05	1.26651e+06	2.73031e-05	1.26651e+06	1.99018e-05	1.26651e+06	3.15729e-05	1.26651e+06	3.39404e-05	1.26651e+06	9.27444e-05	1.26651e+06	1.96615e-05	1.26651e+06	2.27626e-05	1.26651e+06	1.42503e-05	1.26651e+06	1.7909e-05	1.26651e+06	2.02453e-05	1.26651e+06	4.45089e-05	1.26651e+06	2.50581e-05	1.26651e+06	2.92944e-05	1.26651e+06	4.38235e-05
1.52692e+06	1.35934e-05	1.52692e+06	2.02141e-05	1.52692e+06	2.21674e-05	1.52692e+06	1.54837e-05	1.52692e+06	1.62854e-05	1.52692e+06	2.31457e-05	1.52692e+06	2.63042e-05	1.52692e+06	1.41009e-05	1.52692e+06	2.11401e-05	1.46814e+06	2.4649e-05	1.52692e+06	1.90956e-05	1.52692e+06	2.00646e-05	1.52692e+06	1.48441e-05	1.52692e+06	2.29127e-05	1.52692e+06	2.45958e-05	1.52692e+06	6.77508e-05	1.52692e+06	1.40251e-05	1.52692e+06	1.69555e-05	1.52692e+06	1.10121e-05	1.52692e+06	1.3232e-05	1.52692e+06	1.50657e-05	1.52692e+06	3.31126e-05	1.52692e+06	1.85099e-05	1.52692e+06	2.16895e-05	1.52692e+06	3.29066e-05
1.84086e+06	9.64506e-06	1.84086e+06	1.46641e-05	1.84086e+06	1.64415e-05	1.84086e+06	1.12071e-05	1.84086e+06	1.23047e-05	1.84086e+06	1.77476e-05	1.84086e+06	1.97467e-05	1.84086e+06	1.0448e-05	1.84086e+06	1.6246e-05	1.76804e+06	1.85523e-05	1.84086e+06	1.39336e-05	1.84086e+06	1.47826e-05	1.84086e+06	1.11154e-05	1.84086e+06	1.65051e-05	1.84086e+06	1.76507e-05	1.84086e+06	4.92312e-05	1.84086e+06	9.96685e-06	1.84086e+06	1.25522e-05	1.84086e+06	8.51126e-06	1.84086e+06	9.77582e-06	1.84086e+06	1.12573e-05	1.84086e+06	2.47232e-05	1.84086e+06	1.37053e-05	1.84086e+06	1.60535e-05	1.84086e+06	2.45726e-05
2.21935e+06	6.90405e-06	2.21935e+06	1.06318e-05	2.21935e+06	1.23202e-05	2.21935e+06	8.24836e-06	2.21935e+06	9.40289e-06	2.21935e+06	1.37558e-05	2.21935e+06	1.48414e-05	2.21935e+06	7.77311e-06	2.21935e+06	1.24645e-05	2.12921e+06	1.4088e-05	2.21935e+06	1.01246e-05	2.21935e+06	1.0837e-05	2.21935e+06	8.18451e-06	2.21935e+06	1.1832e-05	2.21935e+06	1.27154e-05	2.21935e+06	3.565e-05	2.21935e+06	7.11937e-06	2.21935e+06	9.28239e-06	2.21935e+06	6.52293e-06	2.21935e+06	7.26024e-06	2.21935e+06	8.51424e-06	2.21935e+06	1.86315e-05	2.21935e+06	1.02435e-05	2.21935e+06	1.19389e-05	2.21935e+06	1.8414e-05
2.67566e+06	5.01364e-06	2.67566e+06	7.78704e-06	2.67566e+06	9.43244e-06	2.67566e+06	6.20164e-06	2.67566e+06	7.33654e-06	2.67566e+06	1.08742e-05	2.67566e+06	1.14543e-05	2.67566e+06	5.95186e-06	2.67566e+06	9.81874e-06	2.56415e+06	1.07948e-05	2.67566e+06	7.46691e-06	2.67566e+06	8.06582e-06	2.67566e+06	6.17218e-06	2.67566e+06	8.62895e-06	2.67566e+06	9.23888e-06	2.67566e+06	2.58374e-05	2.67566e+06	5.19891e-06	2.67566e+06	6.93285e-06	2.67566e+06	5.10056e-06	2.67566e+06	5.46818e-06	2.67566e+06	6.61407e-06	2.67566e+06	1.40423e-05	2.67566e+06	7.7449e-06	2.67566e+06	9.08221e-06	2.67566e+06	1.42152e-05
3.22579e+06	3.75669e-06	3.22579e+06	5.84607e-06	3.22579e+06	7.35037e-06	3.22579e+06	4.75859e-06	3.22579e+06	5.82185e-06	3.22579e+06	8.64071e-06	3.22579e+06	8.91349e-06	3.22579e+06	4.57995e-06	3.22579e+06	7.74512e-06	3.08793e+06	8.41558e-06	3.22579e+06	5.61e-06	3.22579e+06	6.1289e-06	3.22579e+06	4.72648e-06	3.22579e+06	6.3548e-06	3.22579e+06	6.82772e-06	3.22579e+06	1.93215e-05	3.22579e+06	3.88051e-06	3.22579e+06	5.25373e-06	3.22579e+06	4.0106e-06	3.22579e+06	4.19414e-06	3.22579e+06	5.20799e-06	3.22579e+06	1.08564e-05	3.22579e+06	5.96283e-06	3.22579e+06	6.99352e-06	3.22579e+06	1.09097e-05
3.88903e+06	2.86899e-06	3.88903e+06	4.45091e-06	3.88903e+06	5.82497e-06	3.88903e+06	3.71969e-06	3.88903e+06	4.68382e-06	3.88903e+06	6.95219e-06	3.88903e+06	6.99479e-06	3.88903e+06	3.59685e-06	3.88903e+06	6.19947e-06	3.71872e+06	6.67495e-06	3.88903e+06	4.28935e-06	3.88903e+06	4.7005e-06	3.88903e+06	3.70303e-06	3.88903e+06	4.79881e-06	3.88903e+06	5.12539e-06	3.88903e+06	1.45418e-05	3.88903e+06	2.97098e-06	3.88903e+06	4.04924e-06	3.88903e+06	3.23001e-06	3.88903e+06	3.26623e-06	3.88903e+06	4.16429e-06	3.88903e+06	8.6066e-06	3.88903e+06	4.65916e-06	3.88903e+06	5.42294e-06	3.88903e+06	8.59391e-06
4.68864e+06	2.26192e-06	4.68864e+06	3.51366e-06	4.68864e+06	4.68638e-06	4.68864e+06	2.98591e-06	4.68864e+06	3.84781e-06	4.68864e+06	5.79685e-06	4.68864e+06	5.67979e-06	4.68864e+06	2.91308e-06	4.68864e+06	5.11164e-06	4.47835e+06	5.51366e-06	4.68864e+06	3.3776e-06	4.68864e+06	3.69718e-06	4.68864e+06	2.99669e-06	4.68864e+06	3.70862e-06	4.68864e+06	3.96625e-06	4.68864e+06	1.13177e-05	4.68864e+06	2.34781e-06	4.68864e+06	3.21415e-06	4.68864e+06	2.6656e-06	4.68864e+06	2.60911e-06	4.68864e+06	3.40711e-06	4.68864e+06	6.90724e-06	4.68864e+06	3.71563e-06	4.68864e+06	4.33992e-06	4.68864e+06	6.83369e-06
5.65265e+06	1.84191e-06	5.65265e+06	2.84802e-06	5.65265e+06	3.88941e-06	5.65265e+06	2.4435e-06	5.65265e+06	3.2138e-06	5.65265e+06	5.0394e-06	5.65265e+06	4.79662e-06	5.65265e+06	2.45149e-06	5.65265e+06	4.37393e-06	5.39316e+06	4.74646e-06	5.65265e+06	2.74549e-06	5.65265e+06	2.99015e-06	5.65265e+06	2.46906e-06	5.65265e+06	2.95118e-06	5.65265e+06	3.16069e-06	5.65265e+06	9.0673e-06	5.65265e+06	1.91223e-06	5.65265e+06	2.64352e-06	5.65265e+06	2.27543e-06	5.65265e+06	2.15522e-06	5.65265e+06	2.85034e-06	5.65265e+06	5.70345e-06	5.65265e+06	3.04125e-06	5.65265e+06	3.53183e-06	5.65265e+06	5.66593e-06
6.81487e+06	1.5385e-06	6.81487e+06	2.37409e-06	6.81487e+06	3.31132e-06	6.81487e+06	2.06684e-06	6.81487e+06	2.7594e-06	6.81487e+06	4.41561e-06	6.81487e+06	4.0976e-06	6.81487e+06	2.10705e-06	6.81487e+06	3.79091e-06	6.49483e+06	4.10698e-06	6.81487e+06	2.27271e-06	6.81487e+06	2.48659e-06	6.81487e+06	2.10463e-06	6.81487e+06	2.41198e-06	6.81487e+06	2.58253e-06	6.81487e+06	7.46395e-06	6.81487e+06	1.59959e-06	6.81487e+06	2.19999e-06	6.81487e+06	1.95457e-06	6.81487e+06	1.80751e-06	6.81487e+06	2.42369e-06	6.81487e+06	4.75558e-06	6.81487e+06	2.53373e-06	6.81487e+06	2.93381e-06	6.81487e+06	4.7122e-06
8.21604e+06	1.31414e-06	8.21604e+06	2.01434e-06	8.21604e+06	2.87111e-06	8.21604e+06	1.78233e-06	8.21604e+06	2.41174e-06	8.21604e+06	4.01445e-06	8.21604e+06	3.61593e-06	8.21604e+06	1.85567e-06	8.21604e+06	3.38182e-06	7.82155e+06	3.67446e-06	8.21604e+06	1.92305e-06	8.21604e+06	2.09848e-06	8.21604e+06	1.83136e-06	8.21604e+06	2.01412e-06	8.21604e+06	2.15262e-06	8.21604e+06	6.25951e-06	8.21604e+06	1.36877e-06	8.21604e+06	1.87869e-06	8.21604e+06	1.72001e-06	8.21604e+06	1.5548e-06	8.21604e+06	2.12002e-06	8.21604e+06	4.1497e-06	8.21604e+06	2.15938e-06	8.21604e+06	2.49812e-06	8.21604e+06	4.04089e-06
9.9053e+06	1.14895e-06	9.9053e+06	1.74823e-06	9.9053e+06	2.55273e-06	9.9053e+06	1.57695e-06	9.9053e+06	2.15418e-06	9.9053e+06	3.66161e-06	9.9053e+06	3.24434e-06	9.9053e+06	1.68116e-06	9.9053e+06	3.07532e-06	9.41929e+06	3.48784e-06	9.9053e+06	1.66403e-06	9.9053e+06	1.81182e-06	9.9053e+06	1.61566e-06	9.9053e+06	1.71701e-06	9.9053e+06	1.83372e-06	9.9053e+06	5.35053e-06	9.9053e+06	1.19057e-06	9.9053e+06	1.63893e-06	9.9053e+06	1.54698e-06	9.9053e+06	1.35126e-06	9.9053e+06	1.88465e-06	9.9053e+06	3.6332e-06	9.9053e+06	1.88236e-06	9.9053e+06	2.16681e-06	9.9053e+06	3.55914e-06
1.19419e+07	1.01635e-06	1.19419e+07	1.53894e-06	1.19419e+07	2.23013e-06	1.19419e+07	1.37367e-06	1.19419e+07	1.93325e-06	1.19419e+07	3.31288e-06	1.19419e+07	2.94877e-06	1.19419e+07	1.52979e-06	1.19419e+07	2.8298e-06	1.13434e+07	3.13164e-06	1.19419e+07	1.44981e-06	1.19419e+07	1.58008e-06	1.19419e+07	1.44248e-06	1.19419e+07	1.49062e-06	1.19419e+07	1.5838e-06	1.19419e+07	4.60711e-06	1.19419e+07	1.05353e-06	1.19419e+07	1.43825e-06	1.19419e+07	1.4261e-06	1.19419e+07	1.19681e-06	1.19419e+07	1.68824e-06	1.19419e+07	3.20226e-06	1.19419e+07	1.65109e-06	1.19419e+07	1.89924e-06	1.19419e+07	3.18625e-06
1.43972e+07	9.13146e-07	1.43972e+07	1.38278e-06	1.43972e+07	1.96602e-06	1.43972e+07	1.19202e-06	1.43972e+07	1.77709e-06	1.43972e+07	2.92985e-06	1.43972e+07	2.65263e-06	1.43972e+07	1.38027e-06	1.43972e+07	2.58175e-06	1.36605e+07	2.71929e-06	1.43972e+07	1.29647e-06	1.43972e+07	1.41225e-06	1.43972e+07	1.32007e-06	1.43972e+07	1.32507e-06	1.43972e+07	1.40474e-06	1.43972e+07	4.10819e-06	1.43972e+07	9.45977e-07	1.43972e+07	1.2981e-06	1.43972e+07	1.30873e-06	1.43972e+07	1.08008e-06	1.43972e+07	1.5517e-06	1.43972e+07	2.92415e-06	1.43972e+07	1.49109e-06	1.43972e+07	1.70344e-06	1.43972e+07	2.86607e-06
1.73574e+07	8.23689e-07	1.73574e+07	1.24983e-06	1.73574e+07	1.68498e-06	1.73574e+07	9.93385e-07	1.73574e+07	1.63305e-06	1.73574e+07	2.56692e-06	1.73574e+07	2.39303e-06	1.73574e+07	1.24046e-06	1.73574e+07	2.32926e-06	1.6451e+07	2.34441e-06	1.73574e+07	1.16446e-06	1.73574e+07	1.24761e-06	1.73574e+07	1.21389e-06	1.73574e+07	1.17291e-06	1.73574e+07	1.23669e-06	1.73574e+07	3.64084e-06	1.73574e+07	8.45062e-07	1.73574e+07	1.17753e-06	1.73574e+07	1.2292e-06	1.73574e+07	9.84231e-07	1.73574e+07	1.42063e-06	1.73574e+07	2.66382e-06	1.73574e+07	1.3407e-06	1.73574e+07	1.53405e-06	1.73574e+07	2.57522e-06
2.09261e+07	7.35368e-07	2.09261e+07	1.12282e-06	2.09261e+07	1.39985e-06	2.09261e+07	7.98572e-07	2.09261e+07	1.46184e-06	2.09261e+07	2.20519e-06	2.09261e+07	2.11554e-06	2.09261e+07	1.0801e-06	2.09261e+07	2.05656e-06	1.98115e+07	1.88227e-06	2.09261e+07	1.05004e-06	2.09261e+07	1.09421e-06	2.09261e+07	1.1281e-06	2.09261e+07	1.02557e-06	2.09261e+07	1.08301e-06	2.09261e+07	3.18474e-06	2.09261e+07	7.50524e-07	2.09261e+07	1.07091e-06	2.09261e+07	1.13691e-06	2.09261e+07	8.90887e-07	2.09261e+07	1.26895e-06	2.09261e+07	2.35368e-06	2.09261e+07	1.18913e-06	2.09261e+07	1.354e-06	2.09261e+07	2.27492e-06
2.52286e+07	6.51921e-07	2.52286e+07	1.01403e-06	2.52286e+07	1.14293e-06	2.52286e+07	6.35324e-07	2.52286e+07	1.28817e-06	2.52286e+07	1.89251e-06	2.52286e+07	1.87033e-06	2.52286e+07	9.45137e-07	2.52286e+07	1.82188e-06	2.38585e+07	1.54767e-06	2.52286e+07	9.40073e-07	2.52286e+07	9.60956e-07	2.52286e+07	1.02853e-06	2.52286e+07	8.98062e-07	2.52286e+07	9.40727e-07	2.52286e+07	2.76314e-06	2.52286e+07	6.68501e-07	2.52286e+07	9.71435e-07	2.52286e+07	1.05723e-06	2.52286e+07	8.08284e-07	2.52286e+07	1.11804e-06	2.52286e+07	2.10632e-06	2.52286e+07	1.0353e-06	2.52286e+07	1.17243e-06	2.52286e+07	1.97893e-06
3.04158e+07	5.91986e-07	3.04158e+07	9.12089e-07	3.04158e+07	9.30423e-07	3.04158e+07	5.04626e-07	3.04158e+07	1.12549e-06	3.04158e+07	1.56904e-06	3.04158e+07	1.60076e-06	3.04158e+07	8.0027e-07	3.04158e+07	1.56617e-06	2.87321e+07	1.18556e-06	3.04158e+07	8.51643e-07	3.04158e+07	8.58665e-07	3.04158e+07	9.54854e-07	3.04158e+07	7.79233e-07	3.04158e+07	8.14042e-07	3.04158e+07	2.39371e-06	3.04158e+07	6.02851e-07	3.04158e+07	8.84258e-07	3.04158e+07	9.91734e-07	3.04158e+07	7.3184e-07	3.04158e+07	9.7272e-07	3.04158e+07	1.83992e-06	3.04158e+07	8.91386e-07	3.04158e+07	1.00382e-06	3.04158e+07	1.6977e-06
3.66695e+07	5.231e-07	3.66695e+07	8.03491e-07	3.66695e+07	7.23987e-07	3.66695e+07	3.79504e-07	3.66695e+07	9.42354e-07	3.66695e+07	1.20215e-06	3.66695e+07	1.28959e-06	3.66695e+07	6.38072e-07	3.66695e+07	1.28524e-06	3.46014e+07	9.5734e-07	3.66695e+07	7.54088e-07	3.66695e+07	7.47598e-07	3.66695e+07	8.70084e-07	3.66695e+07	6.66315e-07	3.66695e+07	6.89926e-07	3.66695e+07	2.05886e-06	3.66695e+07	5.31352e-07	3.66695e+07	7.94649e-07	3.66695e+07	9.23053e-07	3.66695e+07	6.51536e-07	3.66695e+07	8.14377e-07	3.66695e+07	1.57163e-06	3.66695e+07	7.43816e-07	3.66695e+07	8.32346e-07	3.66695e+07	1.4381e-06
4.42089e+07	4.77994e-07	4.42089e+07	7.18563e-07	4.42089e+07	5.67126e-07	4.42089e+07	2.88309e-07	4.42089e+07	8.05997e-07	4.42089e+07	9.20302e-07	4.42089e+07	1.03596e-06	4.42089e+07	5.13076e-07	4.42089e+07	1.05494e-06	4.16695e+07	6.52049e-07	4.42089e+07	6.85006e-07	4.42089e+07	6.66827e-07	4.42089e+07	8.16692e-07	4.42089e+07	5.85706e-07	4.42089e+07	6.09323e-07	4.42089e+07	1.82059e-06	4.42089e+07	4.82712e-07	4.42089e+07	7.26394e-07	4.42089e+07	8.75389e-07	4.42089e+07	5.88257e-07	4.42089e+07	6.95147e-07	4.42089e+07	1.38198e-06	4.42089e+07	6.33061e-07	4.42089e+07	6.97991e-07	4.42089e+07	1.22403e-06
5.32985e+07	4.26544e-07	5.32985e+07	6.41875e-07	5.32985e+07	4.38896e-07	5.32985e+07	2.17192e-07	5.32985e+07	6.83643e-07	5.32985e+07	6.99868e-07	5.32985e+07	8.00282e-07	5.32985e+07	4.03187e-07	5.32985e+07	8.48558e-07	5.01814e+07	4.6466e-07	5.32985e+07	6.20715e-07	5.32985e+07	5.91865e-07	5.32985e+07	7.56925e-07	5.32985e+07	5.12434e-07	5.32985e+07	5.27774e-07	5.32985e+07	1.58852e-06	5.32985e+07	4.3543e-07	5.32985e+07	6.60244e-07	5.32985e+07	8.19424e-07	5.32985e+07	5.30874e-07	5.32985e+07	5.8684e-07	5.32985e+07	1.17581e-06	5.32985e+07	5.29972e-07	5.32985e+07	5.77134e-07	5.32985e+07	1.04147e-06
6.4257e+07	3.8031e-07	6.4257e+07	5.61289e-07	6.4257e+07	3.4876e-07	6.4257e+07	1.69594e-07	6.4257e+07	5.77819e-07	6.4257e+07	5.32216e-07	6.4257e+07	6.22084e-07	6.4257e+07	3.17127e-07	6.4257e+07	6.83975e-07	6.04322e+07	3.08978e-07	6.4257e+07	5.56407e-07	6.4257e+07	5.19581e-07	6.4257e+07	7.0768e-07	6.4257e+07	4.40728e-07	6.4257e+07	4.47943e-07	6.4257e+07	1.37187e-06	6.4257e+07	3.86804e-07	6.4257e+07	5.98892e-07	6.4257e+07	7.64444e-07	6.4257e+07	4.71244e-07	6.4257e+07	4.99449e-07	6.4257e+07	1.02712e-06	6.4257e+07	4.50166e-07	6.4257e+07	4.80373e-07	6.4257e+07	8.96314e-07
7.74685e+07	3.31499e-07	7.74685e+07	4.86737e-07	7.74685e+07	2.78425e-07	7.74685e+07	1.36272e-07	7.74685e+07	4.86801e-07	7.74685e+07	4.11338e-07	7.74685e+07	4.87865e-07	7.74685e+07	2.56038e-07	7.74685e+07	5.65051e-07	7.27768e+07	2.41414e-07	7.74685e+07	4.8767e-07	7.74685e+07	4.45565e-07	7.74685e+07	6.38811e-07	7.74685e+07	3.67869e-07	7.74685e+07	3.71603e-07	7.74685e+07	1.16277e-06	7.74685e+07	3.36988e-07	7.74685e+07	5.31243e-07	7.74685e+07	7.08992e-07	7.74685e+07	4.14351e-07	7.74685e+07	4.20449e-07	7.74685e+07	8.75288e-07	7.74685e+07	3.73418e-07	7.74685e+07	3.92281e-07	7.74685e+07	7.49674e-07
9.33965e+07	2.79827e-07	9.33965e+07	4.06789e-07	9.33965e+07	2.29077e-07	9.33965e+07	1.13726e-07	9.33965e+07	4.15689e-07	9.33965e+07	3.05998e-07	9.33965e+07	3.61113e-07	9.33965e+07	1.95422e-07	9.33965e+07	4.46943e-07	8.76432e+07	1.89037e-07	9.33965e+07	4.16122e-07	9.33965e+07	3.74366e-07	9.33965e+07	5.71337e-07	9.33965e+07	3.00539e-07	9.33965e+07	2.96157e-07	9.33965e+07	9.51262e-07	9.33965e+07	2.86299e-07	9.33965e+07	4.60909e-07	9.33965e+07	6.7634e-07	9.33965e+07	3.56069e-07	9.33965e+07	3.58947e-07	9.33965e+07	7.87169e-07	9.33965e+07	3.14732e-07	9.33965e+07	3.22441e-07	9.33965e+07	6.31461e-07
1.12599e+08	2.52687e-07	1.12599e+08	3.69427e-07	1.12599e+08	2.04683e-07	1.12599e+08	1.02085e-07	1.12599e+08	3.80688e-07	1.12599e+08	2.418e-07	1.12599e+08	2.83564e-07	1.12599e+08	1.55392e-07	1.12599e+08	3.72288e-07	1.05546e+08	1.58658e-07	1.12599e+08	3.79316e-07	1.12599e+08	3.27896e-07	1.12599e+08	5.48317e-07	1.12599e+08	2.61442e-07	1.12599e+08	2.62183e-07	1.12599e+08	8.39803e-07	1.12599e+08	2.56526e-07	1.12599e+08	4.23679e-07	1.12599e+08	6.20432e-07	1.12599e+08	3.18966e-07	1.12599e+08	3.26552e-07	1.12599e+08	7.08464e-07	1.12599e+08	2.86097e-07	1.12599e+08	2.82403e-07	1.12599e+08	6.01688e-07
1.3575e+08	2.40968e-07	1.3575e+08	3.58001e-07	1.3575e+08	2.45959e-07	1.3575e+08	1.22707e-07	1.3575e+08	4.14199e-07	1.3575e+08	2.57412e-07	1.3575e+08	3.04578e-07	1.3575e+08	1.50405e-07	1.3575e+08	3.97212e-07	1.27107e+08	1.29794e-07	1.3575e+08	3.73008e-07	1.3575e+08	3.11667e-07	1.3575e+08	5.71387e-07	1.3575e+08	2.52635e-07	1.3575e+08	2.46911e-07	1.3575e+08	7.97624e-07	1.3575e+08	2.44547e-07	1.3575e+08	4.13886e-07	1.3575e+08	6.392e-07	1.3575e+08	3.09392e-07	1.3575e+08	3.6549e-07	1.3575e+08	7.87345e-07	1.3575e+08	3.17492e-07	1.3575e+08	3.28884e-07	1.3575e+08	6.24758e-07
trans	1.15096e-07	trans	2.0671e-07	trans	1.15862e-07	trans	5.69781e-08	trans	2.29058e-07	trans	9.79455e-08	trans	7.90104e-08	trans	5.97698e-08	trans	1.93086e-07	trans	1.67845e-07	trans	1.78482e-07	trans	1.3812e-07	trans	3.18816e-07	trans	1.08915e-07	trans	9.76496e-08	trans	3.50976e-07	trans	1.12638e-07	trans	2.20615e-07	trans	4.13111e-07	trans	1.79279e-07	trans	1.97627e-07	trans	4.48539e-07	trans	1.61368e-07	trans	1.44728e-07	trans	3.35314e-07
[truncated: 76 more columns]

## Sheet: ExtendedDataFigure2c
library	mean_slope	cis_trans
END-DSG-MNase	-1.09278	0.171247
END-FA-DpnII	-0.86739	0.38853
ESC-DSG-DpnII	-0.984011	0.212014
ESC-DSG-MNase	-1.17147	0.0783896
ESC-FA-DpnII	-0.828699	0.43169
HFF-DSG-DdeI	-0.926246	0.205715
HFF-DSG-DpnII	-0.937578	0.149303
HFF-DSG-MNase	-1.17555	0.0783231
HFF-FA-DpnII	-0.799836	0.394709
HelaS3-NS-FA-DpnII	-0.963755	0.445543
END-DSG-DdeI	-0.903636	0.322094
END-DSG-DpnII	-0.962422	0.250394
END-DSG-HindIII	-0.809805	0.267905
END-EGS-DdeI	-1.01205	0.180955
END-EGS-DpnII	-1.02509	0.163312
END-EGS-HindIII	-0.951326	0.198404
END-EGS-MNase	-1.09324	0.172248
END-FA-DdeI	-0.804892	0.386748
END-FA-HindIII	-0.717382	0.334736
END-FA-MNase	-1.0062	0.304792
ESC-DSG-DdeI	-0.901893	0.268673
ESC-DSG-HindIII	-0.848503	0.295785
ESC-EGS-DdeI	-0.965086	0.254507
ESC-EGS-DpnII	-0.964994	0.234078
ESC-EGS-HindIII	-0.864078	0.251277
ESC-EGS-MNase	-1.18916	0.0599247
ESC-FA-DdeI	-0.900448	0.326613
ESC-FA-HindIII	-0.86333	0.275392
ESC-FA-MNase	-1.03726	0.246236
HFF-DSG-HindIII	-0.894896	0.104344
HFF-EGS-DdeI	-0.850481	0.261289
HFF-EGS-DpnII	-0.923637	0.205029
HFF-EGS-HindIII	-0.876662	0.119857
HFF-EGS-MNase	-1.20428	0.0390371
HFF-FA-DdeI	-0.847089	0.275917
HFF-FA-HindIII	-0.83716	0.131204
HFF-FA-MNase	-0.980811	0.32035
HelaS3-G1-DSG-DpnII	-1.12042	0.171113
HelaS3-M-DSG-DpnII	-1.17901	0.10038
HelaS3-NS-DSG-DpnII	-1.17324	0.164486
HelaS3-G1-DSG-HindIII	-1.08271	0.167134
HelaS3-M-DSG-HindIII	-1.14588	0.0491965
HelaS3-NS-DSG-HindIII	-1.14241	0.155435
HelaS3-G1-DSG-MNase	-1.22974	0.129748
HelaS3-M-DSG-MNase	-1.22121	0.10206
HelaS3-NS-DSG-MNase	-1.33914	0.0814996
HelaS3-G1-EGS-DpnII	-1.03828	0.252168
HelaS3-M-EGS-DpnII	-1.02164	0.258777
HelaS3-NS-EGS-DpnII	-1.08153	0.253128
HelaS3-G1-EGS-HindIII	-1.02794	0.19603
HelaS3-M-EGS-HindIII	-1.13516	0.0737181
HelaS3-NS-EGS-HindIII	-1.10649	0.190056
HelaS3-G1-EGS-MNase	-1.20792	0.159145
HelaS3-M-EGS-MNase	-1.17659	0.130808
HelaS3-NS-EGS-MNase	-1.28141	0.122529
HelaS3-G1-FA-DpnII	-0.94642	0.408431
HelaS3-M-FA-DpnII	-0.893904	0.402631
HelaS3-G1-FA-HindIII	-0.982558	0.23154
HelaS3-M-FA-HindIII	-1.0498	0.0944309
HelaS3-NS-FA-HindIII	-1.03036	0.243205
HelaS3-G1-FA-MNase	-0.944864	0.642488
HelaS3-M-FA-MNase	-0.835977	0.804682
HelaS3-NS-FA-MNase	-0.959541	0.444282

## Sheet: ExtendedDataFigure2d
cis chrM	Trans chrM	Trans %	cell-line	cell-cycle	crosslink	enzyme
0.000188973	0.000502408	34.8602	END	NS	FA+DSG	DdeI
0.00012692	0.000526169	27.8429	END	NS	FA+DSG	DpnII
0.000237233	0.000453048	28.3603	END	NS	FA+DSG	HindIII
0.000140248	0.000152411	20.2557	END	NS	FA+EGS	DdeI
0.000174839	0.000134604	18.6822	END	NS	FA+EGS	DpnII
0.000312086	0.000259745	21.1555	END	NS	FA+EGS	HindIII
0.000198917	0.00148136	42.1115	END	NS	FA	DdeI
0.00010044	0.00224841	42.0443	END	NS	FA	DpnII
7.95948e-05	0.000305506	34.9153	END	NS	FA	HindIII
0.000398984	0.000461141	30.17	ESC	NS	FA+DSG	DdeI
0.000158574	0.000598601	24.9036	ESC	NS	FA+DSG	DpnII
0.000205412	0.000485792	31.2208	ESC	NS	FA+DSG	HindIII
0.000132927	0.000214343	28.1995	ESC	NS	FA+EGS	DdeI
0.000156294	0.000203196	27.9958	ESC	NS	FA+EGS	DpnII
0.000253555	0.000411104	26.7679	ESC	NS	FA+EGS	HindIII
0.000302325	0.00557546	36.5321	ESC	NS	FA	DdeI
9.30868e-05	0.00153406	47.7297	ESC	NS	FA	DpnII
0.000155979	0.000786727	29.767	ESC	NS	FA	HindIII
0.000235134	0.00031163	12.4818	HelaS3	G1	FA+DSG	DpnII
0.000146872	0.000812057	10.4133	HelaS3	G1	FA+DSG	HindIII
0.000112927	0.000357931	18.4346	HelaS3	G1	FA+EGS	DpnII
0.000124523	0.00081083	12.3072	HelaS3	G1	FA+EGS	HindIII
8.61524e-05	0.00163322	32.2163	HelaS3	G1	FA	DpnII
0.000175487	0.000859295	14.7052	HelaS3	G1	FA	HindIII
0.000248081	0.000429595	7.97401	HelaS3	M	FA+DSG	DpnII
0.000159692	0.000676197	3.5096	HelaS3	M	FA+DSG	HindIII
0.000107393	0.000441419	19.2602	HelaS3	M	FA+EGS	DpnII
0.000140017	0.000830406	5.05588	HelaS3	M	FA+EGS	HindIII
9.9805e-05	0.00192549	31.063	HelaS3	M	FA	DpnII
0.000138257	0.000408128	6.30612	HelaS3	M	FA	HindIII
0.000179555	0.000248327	11.9973	HelaS3	NS	FA+DSG	DpnII
0.000150939	0.000376657	9.63779	HelaS3	NS	FA+DSG	HindIII
7.47138e-05	0.000327403	18.5892	HelaS3	NS	FA+EGS	DpnII
0.0001144	0.000553297	11.9541	HelaS3	NS	FA+EGS	HindIII
5.89838e-05	0.00167299	35.4521	HelaS3	NS	FA	DpnII
7.94974e-05	0.000662939	15.6165	HelaS3	NS	FA	HindIII
3.98534e-05	0.000529796	21.9566	HFF	NS	FA+DSG	DdeI
7.4742e-05	0.000128708	17.3037	HFF	NS	FA+DSG	DpnII
0.000119552	2.05898e-05	11.0355	HFF	NS	FA+DSG	HindIII
4.63795e-05	0.000329191	27.5355	HFF	NS	FA+EGS	DdeI
0.000169621	0.000405193	22.4299	HFF	NS	FA+EGS	DpnII
0.000137629	0.000179108	12.4874	HFF	NS	FA+EGS	HindIII
4.5443e-05	0.000828036	29.598	HFF	NS	FA	DdeI
0.00014788	0.00197087	42.5098	HFF	NS	FA	DpnII
0.000211737	3.8157e-05	13.9178	HFF	NS	FA	HindIII
7.04742e-05	0.0025403	47.0785	END	NS	FA	DpnII
5.70483e-05	0.00187266	52.011	ESC	NS	FA	DpnII
