# Supplementary material for: Systematic evaluation of chromosome conformation capture assays
Source: Nat Methods. 2021 Sep 3;18(9):1046–55. doi: 10.1038/s41592-021-01248-7 (PMC8446342; doi:10.1038/s41592-021-01248-7)
Supplement: Source Data Extended Data Fig. 3 — Compartment strength of all protocols, first eigenvector correlations and coverages data points. [file 41592_2021_1248_MOESM11_ESM.xlsx]

## Sheet: ExtendedDataFigure3_a
	END-DSG-DdeI	END-DSG-DpnII	END-DSG-HindIII	END-DSG-MNase	END-EGS-DdeI	END-EGS-DpnII	END-EGS-HindIII	END-EGS-MNase	END-FA-DdeI	END-FA-DpnII	END-FA-HindIII	END-FA-MNase	ESC-DSG-DdeI	ESC-DSG-DpnII	ESC-DSG-HindIII	ESC-DSG-MNase	ESC-EGS-DdeI	ESC-EGS-DpnII	ESC-EGS-HindIII	ESC-EGS-MNase	ESC-FA-DdeI	ESC-FA-DpnII	ESC-FA-HindIII	ESC-FA-MNase	HFF-DSG-DdeI	HFF-DSG-DpnII	HFF-DSG-HindIII	HFF-DSG-MNase	HFF-EGS-DdeI	HFF-EGS-DpnII	HFF-EGS-HindIII	HFF-EGS-MNase	HFF-FA-DdeI	HFF-FA-DpnII	HFF-FA-HindIII	HFF-FA-MNase	HelaS3-DSG-DpnII	HelaS3-DSG-HindIII	HelaS3-DSG-MNase	HelaS3-EGS-DpnII	HelaS3-EGS-HindIII	HelaS3-EGS-MNase	HelaS3-FA-DpnII	HelaS3-FA-HindIII	HelaS3-FA-MNase	HelaS3-DSG-DpnII	HelaS3-DSG-HindIII	HelaS3-DSG-MNase	HelaS3-EGS-DpnII
END-DSG-DdeI	1	0.923038	0.969463	0.92036	0.938148	0.943482	0.94335	0.920935	0.953261	0.934821	0.921531	0.924061	0.756076	0.766725	0.7742	0.753616	0.771715	0.768088	0.773061	0.747668	0.761752	0.75761	0.76937	0.755169	0.491339	0.487551	0.461293	0.48497	0.474354	0.503225	0.483317	0.478032	0.487773	0.497605	0.467702	0.466794	0.526256	0.530361	0.499674	0.527687	0.533185	0.500553	0.522717	0.541466	0.315637	0.163232	0.191931	0.202519	0.15248
END-DSG-DpnII	0.923038	1	0.928649	0.956594	0.954659	0.953818	0.95224	0.956919	0.919291	0.939883	0.940161	0.942374	0.713512	0.736249	0.730945	0.745327	0.732004	0.726389	0.729887	0.741189	0.725661	0.711277	0.730222	0.732104	0.516086	0.513924	0.489804	0.502912	0.498609	0.527239	0.51017	0.49848	0.511371	0.517159	0.495623	0.481441	0.549704	0.553508	0.523718	0.547383	0.554964	0.52547	0.536619	0.559544	0.327401	0.171655	0.206537	0.206388	0.162772
END-DSG-HindIII	0.969463	0.928649	1	0.926691	0.944295	0.947574	0.949665	0.926263	0.957031	0.938534	0.927791	0.928589	0.761211	0.770185	0.779497	0.75723	0.776805	0.77268	0.777898	0.752162	0.764718	0.762289	0.774754	0.760421	0.491419	0.487235	0.465217	0.485298	0.475539	0.503505	0.487873	0.478754	0.486907	0.497009	0.471491	0.466659	0.52723	0.533859	0.499229	0.527848	0.536536	0.500724	0.5221	0.544518	0.317843	0.166314	0.193646	0.204656	0.155531
END-DSG-MNase	0.92036	0.956594	0.926691	1	0.948568	0.9472	0.944022	0.95138	0.915426	0.932383	0.924014	0.935651	0.72238	0.74485	0.740951	0.753006	0.740512	0.736036	0.739502	0.749443	0.734935	0.72139	0.739991	0.741745	0.515281	0.512073	0.488314	0.502029	0.497521	0.525835	0.509456	0.497138	0.50892	0.514802	0.494601	0.478391	0.549245	0.553406	0.520604	0.5483	0.555209	0.524005	0.535976	0.559632	0.321623	0.16442	0.204405	0.201012	0.15863
END-EGS-DdeI	0.938148	0.954659	0.944295	0.948568	1	0.962185	0.960075	0.948379	0.931557	0.939876	0.926393	0.935939	0.742778	0.762588	0.761118	0.765579	0.762206	0.756592	0.759763	0.762122	0.751046	0.740828	0.758968	0.757084	0.525505	0.523202	0.498135	0.51397	0.507231	0.536945	0.519838	0.509232	0.519848	0.526228	0.504112	0.488941	0.562455	0.566267	0.534596	0.561507	0.568165	0.536143	0.548828	0.572931	0.329757	0.171186	0.199949	0.203942	0.156629
END-EGS-DpnII	0.943482	0.953818	0.947574	0.9472	0.962185	1	0.966339	0.947202	0.929838	0.940977	0.929097	0.934964	0.740215	0.760385	0.75828	0.762763	0.759715	0.754828	0.757144	0.759411	0.748336	0.739336	0.756758	0.753873	0.519351	0.517428	0.492056	0.50731	0.500559	0.531272	0.513763	0.502674	0.513621	0.519974	0.497463	0.481383	0.559169	0.561914	0.532429	0.557795	0.563307	0.532668	0.544077	0.568714	0.327587	0.169831	0.19069	0.20489	0.149061
END-EGS-HindIII	0.94335	0.95224	0.949665	0.944022	0.960075	0.966339	1	0.945075	0.931541	0.939988	0.932542	0.932725	0.739654	0.757784	0.757684	0.759775	0.75773	0.75254	0.756375	0.756506	0.746064	0.739028	0.756231	0.751912	0.516006	0.512497	0.490368	0.504717	0.49864	0.527178	0.511744	0.499397	0.51015	0.516428	0.496142	0.480102	0.552951	0.558548	0.525518	0.551856	0.559855	0.52712	0.539043	0.565306	0.323871	0.173817	0.196282	0.204556	0.154352
END-EGS-MNase	0.920935	0.956919	0.926263	0.95138	0.948379	0.947202	0.945075	1	0.914783	0.931743	0.92433	0.933708	0.724015	0.74587	0.742188	0.752976	0.741894	0.737889	0.740807	0.749728	0.735872	0.723226	0.740818	0.741313	0.515272	0.51146	0.48849	0.501138	0.49691	0.526572	0.509334	0.496878	0.508327	0.51411	0.494172	0.477431	0.55027	0.55488	0.521448	0.548244	0.55659	0.524997	0.535805	0.560766	0.320821	0.168305	0.202568	0.199437	0.158595
END-FA-DdeI	0.953261	0.919291	0.957031	0.915426	0.931557	0.929838	0.931541	0.914783	1	0.928778	0.90854	0.921836	0.742564	0.75119	0.759917	0.737831	0.758809	0.754039	0.758246	0.732217	0.747583	0.744288	0.755456	0.741881	0.480024	0.477181	0.450494	0.475757	0.465393	0.491763	0.473334	0.468709	0.477799	0.488444	0.457315	0.462072	0.517345	0.520887	0.490611	0.517945	0.524502	0.492378	0.515453	0.533095	0.318941	0.160939	0.198831	0.197183	0.156918
END-FA-DpnII	0.934821	0.939883	0.938534	0.932383	0.939876	0.940977	0.939988	0.931743	0.928778	1	0.927202	0.933653	0.732114	0.755134	0.747676	0.757065	0.747755	0.742022	0.746004	0.750912	0.749032	0.732379	0.747816	0.751425	0.523935	0.521327	0.495129	0.514125	0.508163	0.5355	0.517502	0.50846	0.521637	0.530305	0.502423	0.499813	0.555436	0.559097	0.527901	0.555939	0.561556	0.531362	0.549984	0.568802	0.345478	0.173662	0.215815	0.213987	0.173807
END-FA-HindIII	0.921531	0.940161	0.927791	0.924014	0.926393	0.929097	0.932542	0.92433	0.90854	0.927202	1	0.917053	0.718084	0.735127	0.731923	0.736854	0.730785	0.723723	0.730816	0.732343	0.723305	0.716904	0.73306	0.728515	0.525196	0.518866	0.499585	0.515141	0.509713	0.535495	0.518088	0.508833	0.520677	0.527942	0.506389	0.496612	0.548334	0.554038	0.522007	0.548548	0.556824	0.524954	0.541688	0.563886	0.326917	0.183486	0.214753	0.215447	0.176467
END-FA-MNase	0.924061	0.942374	0.928589	0.935651	0.935939	0.934964	0.932725	0.933708	0.921836	0.933653	0.917053	1	0.718377	0.741718	0.735077	0.742223	0.735361	0.730952	0.734088	0.736065	0.736496	0.718681	0.735452	0.737581	0.50585	0.503973	0.47803	0.496949	0.489287	0.51636	0.500623	0.492059	0.5017	0.510095	0.485124	0.481225	0.54597	0.549532	0.518295	0.545907	0.551764	0.523009	0.53821	0.558451	0.333694	0.166453	0.21119	0.208672	0.168021
ESC-DSG-DdeI	0.756076	0.713512	0.761211	0.72238	0.742778	0.740215	0.739654	0.724015	0.742564	0.732114	0.718084	0.718377	1	0.947603	0.965045	0.891516	0.96415	0.961803	0.964354	0.888902	0.932283	0.968341	0.963691	0.920805	0.528862	0.516072	0.496509	0.513381	0.507801	0.544654	0.515456	0.50804	0.524967	0.525174	0.503479	0.488545	0.579921	0.585435	0.545308	0.582432	0.59228	0.547219	0.576991	0.601072	0.323549	0.0967107	0.118266	0.127993	0.0789851
ESC-DSG-DpnII	0.766725	0.736249	0.770185	0.74485	0.762588	0.760385	0.757784	0.74587	0.75119	0.755134	0.735127	0.741718	0.947603	1	0.957115	0.932718	0.956185	0.954253	0.955726	0.929231	0.953295	0.948296	0.964988	0.949412	0.557343	0.547092	0.525534	0.538155	0.534703	0.571659	0.545518	0.534166	0.553417	0.550026	0.532248	0.512351	0.612273	0.616309	0.579433	0.613664	0.622234	0.581446	0.604172	0.629496	0.340294	0.100124	0.131213	0.144706	0.0991248
ESC-DSG-HindIII	0.7742	0.730945	0.779497	0.740951	0.761118	0.75828	0.757684	0.742188	0.759917	0.747676	0.731923	0.735077	0.965045	0.957115	1	0.903246	0.978808	0.975995	0.982654	0.902087	0.947755	0.967061	0.973796	0.930567	0.530006	0.518264	0.501435	0.514125	0.507888	0.545294	0.521374	0.508643	0.524533	0.525199	0.507666	0.486891	0.579108	0.587345	0.543552	0.581062	0.593101	0.546011	0.573211	0.601658	0.318173	0.100327	0.123379	0.138245	0.0885502
ESC-DSG-MNase	0.753616	0.745327	0.75723	0.753006	0.765579	0.762763	0.759775	0.752976	0.737831	0.757065	0.736854	0.742223	0.891516	0.932718	0.903246	1	0.904124	0.90051	0.90194	0.942461	0.911154	0.889607	0.915288	0.92569	0.561657	0.553168	0.532818	0.534186	0.536735	0.574907	0.551866	0.532382	0.553823	0.545577	0.538377	0.501621	0.616895	0.622417	0.583902	0.615171	0.624859	0.585734	0.596443	0.628435	0.32615	0.111573	0.147585	0.159812	0.116501
ESC-EGS-DdeI	0.771715	0.732004	0.776805	0.740512	0.762206	0.759715	0.75773	0.741894	0.758809	0.747755	0.730785	0.735361	0.96415	0.956185	0.978808	0.904124	1	0.975407	0.978011	0.902281	0.943787	0.965454	0.971412	0.929377	0.537	0.525651	0.50469	0.520806	0.513914	0.551779	0.524876	0.515982	0.531041	0.531731	0.511105	0.492163	0.587482	0.593535	0.552722	0.58956	0.599407	0.554249	0.581394	0.607997	0.32271	0.0948885	0.11918	0.133437	0.0817815
ESC-EGS-DpnII	0.768088	0.726389	0.77268	0.736036	0.756592	0.754828	0.75254	0.737889	0.754039	0.742022	0.723723	0.730952	0.961803	0.954253	0.975995	0.90051	0.975407	1	0.97593	0.89807	0.943138	0.962973	0.96962	0.927758	0.527751	0.517125	0.495424	0.513784	0.505907	0.543741	0.516606	0.508833	0.523334	0.523818	0.501894	0.486296	0.581109	0.586408	0.547812	0.582896	0.592773	0.548827	0.575345	0.601197	0.321222	0.0908794	0.117254	0.130445	0.079067
ESC-EGS-HindIII	0.773061	0.729887	0.777898	0.739502	0.759763	0.757144	0.756375	0.740807	0.758246	0.746004	0.730816	0.734088	0.964354	0.955726	0.982654	0.90194	0.978011	0.97593	1	0.900752	0.946821	0.965772	0.972336	0.930132	0.528652	0.516597	0.499032	0.513238	0.506587	0.543897	0.518686	0.507532	0.523189	0.523711	0.505465	0.485664	0.578208	0.585907	0.542956	0.580551	0.591834	0.545586	0.5726	0.600507	0.317039	0.0986429	0.124484	0.137932	0.0869185
ESC-EGS-MNase	0.747668	0.741189	0.752162	0.749443	0.762122	0.759411	0.756506	0.749728	0.732217	0.750912	0.732343	0.736065	0.888902	0.929231	0.902087	0.942461	0.902281	0.89807	0.900752	1	0.907712	0.887322	0.912867	0.922047	0.564409	0.555555	0.535403	0.535858	0.537927	0.577198	0.554988	0.534412	0.554576	0.54652	0.540764	0.499665	0.616338	0.622542	0.582992	0.614941	0.624836	0.584066	0.594264	0.627472	0.320653	0.107181	0.139614	0.155307	0.111941
ESC-FA-DdeI	0.761752	0.725661	0.764718	0.734935	0.751046	0.748336	0.746064	0.735872	0.747583	0.749032	0.723305	0.736496	0.932283	0.953295	0.947755	0.911154	0.943787	0.943138	0.946821	0.907712	1	0.933269	0.952122	0.940805	0.535954	0.527652	0.503789	0.52145	0.515364	0.55055	0.52647	0.516712	0.534341	0.533043	0.510473	0.502959	0.595578	0.599615	0.564424	0.598822	0.605898	0.568412	0.593886	0.614717	0.343635	0.102336	0.134973	0.144879	0.100828
ESC-FA-DpnII	0.75761	0.711277	0.762289	0.72139	0.740828	0.739336	0.739028	0.723226	0.744288	0.732379	0.716904	0.718681	0.968341	0.948296	0.967061	0.889607	0.965454	0.962973	0.965772	0.887322	0.933269	1	0.965592	0.922121	0.521675	0.508631	0.488631	0.506825	0.501494	0.538486	0.50884	0.501	0.518276	0.519488	0.495426	0.484621	0.57773	0.583612	0.543294	0.581034	0.590176	0.54504	0.577053	0.599928	0.328177	0.0929678	0.116798	0.127488	0.0793308
ESC-FA-HindIII	0.76937	0.730222	0.774754	0.739991	0.758968	0.756758	0.756231	0.740818	0.755456	0.747816	0.73306	0.735452	0.963691	0.964988	0.973796	0.915288	0.971412	0.96962	0.972336	0.912867	0.952122	0.965592	1	0.942372	0.535387	0.523168	0.503355	0.518548	0.513536	0.550418	0.522998	0.513456	0.531404	0.530037	0.510437	0.495189	0.592477	0.598345	0.558219	0.594782	0.604778	0.560443	0.588098	0.613861	0.329884	0.0982239	0.123238	0.134696	0.0899292
ESC-FA-MNase	0.755169	0.732104	0.760421	0.741745	0.757084	0.753873	0.751912	0.741313	0.741881	0.751425	0.728515	0.737581	0.920805	0.949412	0.930567	0.92569	0.929377	0.927758	0.930132	0.922047	0.940805	0.922121	0.942372	1	0.552365	0.542635	0.521441	0.532831	0.5297	0.565295	0.542432	0.528753	0.5461	0.544069	0.527915	0.509413	0.611551	0.617325	0.578503	0.613127	0.622238	0.582314	0.603346	0.629017	0.34747	0.107818	0.135589	0.15076	0.110695
HFF-DSG-DdeI	0.491339	0.516086	0.491419	0.515281	0.525505	0.519351	0.516006	0.515272	0.480024	0.523935	0.525196	0.50585	0.528862	0.557343	0.530006	0.561657	0.537	0.527751	0.528652	0.564409	0.535954	0.521675	0.535387	0.552365	1	0.982489	0.989262	0.969001	0.988137	0.992876	0.983761	0.967259	0.983343	0.977708	0.990236	0.933341	0.744601	0.743515	0.720275	0.745002	0.746394	0.731921	0.73271	0.745723	0.414074	0.173001	0.178237	0.204461	0.163193
HFF-DSG-DpnII	0.487551	0.513924	0.487235	0.512073	0.523202	0.517428	0.512497	0.51146	0.477181	0.521327	0.518866	0.503973	0.516072	0.547092	0.518264	0.553168	0.525651	0.517125	0.516597	0.555555	0.527652	0.508631	0.523168	0.542635	0.982489	1	0.982117	0.970324	0.977174	0.977549	0.993276	0.968845	0.978378	0.976905	0.981966	0.93246	0.739195	0.736771	0.715527	0.73898	0.739481	0.727139	0.725276	0.737437	0.410159	0.16449	0.167167	0.194938	0.156713
HFF-DSG-HindIII	0.461293	0.489804	0.465217	0.488314	0.498135	0.492056	0.490368	0.48849	0.450494	0.495129	0.499585	0.47803	0.496509	0.525534	0.501435	0.532818	0.50469	0.495424	0.499032	0.535403	0.503789	0.488631	0.503355	0.521441	0.989262	0.982117	1	0.965889	0.989356	0.985548	0.984735	0.964813	0.982824	0.973181	0.994129	0.929707	0.729095	0.730276	0.705505	0.72878	0.732826	0.718106	0.714414	0.730757	0.398913	0.171621	0.174996	0.200211	0.160604
HFF-DSG-MNase	0.48497	0.502912	0.485298	0.502029	0.51397	0.50731	0.504717	0.501138	0.475757	0.514125	0.515141	0.496949	0.513381	0.538155	0.514125	0.534186	0.520806	0.513784	0.513238	0.535858	0.52145	0.506825	0.518548	0.532831	0.969001	0.970324	0.965889	1	0.971646	0.96302	0.970888	0.97313	0.967537	0.976885	0.96911	0.947268	0.716123	0.713734	0.693865	0.717878	0.718179	0.706702	0.710582	0.71856	0.407169	0.167389	0.171862	0.202679	0.161709
HFF-EGS-DdeI	0.474354	0.498609	0.475539	0.497521	0.507231	0.500559	0.49864	0.49691	0.465393	0.508163	0.509713	0.489287	0.507801	0.534703	0.507888	0.536735	0.513914	0.505907	0.506587	0.537927	0.515364	0.501494	0.513536	0.5297	0.988137	0.977174	0.989356	0.971646	1	0.985044	0.979415	0.967716	0.987169	0.98269	0.992645	0.947302	0.729665	0.728533	0.705508	0.731596	0.732033	0.718307	0.723364	0.732769	0.419712	0.178266	0.184015	0.207686	0.168287
HFF-EGS-DpnII	0.503225	0.527239	0.503505	0.525835	0.536945	0.531272	0.527178	0.526572	0.491763	0.5355	0.535495	0.51636	0.544654	0.571659	0.545294	0.574907	0.551779	0.543741	0.543897	0.577198	0.55055	0.538486	0.550418	0.565295	0.992876	0.977549	0.985548	0.96302	0.985044	1	0.979175	0.960862	0.980836	0.975198	0.986856	0.928356	0.749241	0.748322	0.724268	0.750177	0.751258	0.734686	0.73871	0.751765	0.418753	0.176145	0.181983	0.207558	0.163853
HFF-EGS-HindIII	0.483317	0.51017	0.487873	0.509456	0.519838	0.513763	0.511744	0.509334	0.473334	0.517502	0.518088	0.500623	0.515456	0.545518	0.521374	0.551866	0.524876	0.516606	0.518686	0.554988	0.52647	0.50884	0.522998	0.542432	0.983761	0.993276	0.984735	0.970888	0.979415	0.979175	1	0.969551	0.979067	0.978347	0.98528	0.93426	0.740304	0.741771	0.715579	0.740311	0.744442	0.728098	0.725135	0.742001	0.40972	0.166215	0.167965	0.197217	0.158806
HFF-EGS-MNase	0.478032	0.49848	0.478754	0.497138	0.509232	0.502674	0.499397	0.496878	0.468709	0.50846	0.508833	0.492059	0.50804	0.534166	0.508643	0.532382	0.515982	0.508833	0.507532	0.534412	0.516712	0.501	0.513456	0.528753	0.967259	0.968845	0.964813	0.97313	0.967716	0.960862	0.969551	1	0.96322	0.970766	0.967418	0.939929	0.717133	0.71498	0.694683	0.717819	0.7191	0.707524	0.708421	0.718002	0.403035	0.165942	0.172064	0.202108	0.159664
HFF-FA-DdeI	0.487773	0.511371	0.486907	0.50892	0.519848	0.513621	0.51015	0.508327	0.477799	0.521637	0.520677	0.5017	0.524967	0.553417	0.524533	0.553823	0.531041	0.523334	0.523189	0.554576	0.534341	0.518276	0.531404	0.5461	0.983343	0.978378	0.982824	0.967537	0.987169	0.980836	0.979067	0.96322	1	0.978969	0.985125	0.942687	0.739716	0.737696	0.717239	0.742102	0.741714	0.72935	0.735125	0.742654	0.42706	0.180633	0.188081	0.210796	0.171371
HFF-FA-DpnII	0.497605	0.517159	0.497009	0.514802	0.526228	0.519974	0.516428	0.51411	0.488444	0.530305	0.527942	0.510095	0.525174	0.550026	0.525199	0.545577	0.531731	0.523818	0.523711	0.54652	0.533043	0.519488	0.530037	0.544069	0.977708	0.976905	0.973181	0.976885	0.98269	0.975198	0.978347	0.970766	0.978969	1	0.978833	0.956769	0.730813	0.728645	0.706493	0.734018	0.733259	0.719196	0.730998	0.735782	0.429327	0.176468	0.180977	0.207201	0.168909
HFF-FA-HindIII	0.467702	0.495623	0.471491	0.494601	0.504112	0.497463	0.496142	0.494172	0.457315	0.502423	0.506389	0.485124	0.503479	0.532248	0.507666	0.538377	0.511105	0.501894	0.505465	0.540764	0.510473	0.495426	0.510437	0.527915	0.990236	0.981966	0.994129	0.96911	0.992645	0.986856	0.98528	0.967418	0.985125	0.978833	1	0.936855	0.734746	0.735723	0.710573	0.735169	0.738853	0.723284	0.72223	0.737349	0.406768	0.17371	0.179715	0.203626	0.163475
HFF-FA-MNase	0.466794	0.481441	0.466659	0.478391	0.488941	0.481383	0.480102	0.477431	0.462072	0.499813	0.496612	0.481225	0.488545	0.512351	0.486891	0.501621	0.492163	0.486296	0.485664	0.499665	0.502959	0.484621	0.495189	0.509413	0.933341	0.93246	0.929707	0.947268	0.947302	0.928356	0.93426	0.939929	0.942687	0.956769	0.936855	1	0.696946	0.694057	0.676775	0.702538	0.700412	0.690443	0.707733	0.704813	0.438207	0.176948	0.181074	0.209159	0.176389
HelaS3-DSG-DpnII	0.526256	0.549704	0.52723	0.549245	0.562455	0.559169	0.552951	0.55027	0.517345	0.555436	0.548334	0.54597	0.579921	0.612273	0.579108	0.616895	0.587482	0.581109	0.578208	0.616338	0.595578	0.57773	0.592477	0.611551	0.744601	0.739195	0.729095	0.716123	0.729665	0.749241	0.740304	0.717133	0.739716	0.730813	0.734746	0.696946	1	0.975151	0.945144	0.970113	0.976805	0.953487	0.954766	0.97535	0.541933	0.197959	0.208269	0.242749	0.18897
HelaS3-DSG-HindIII	0.530361	0.553508	0.533859	0.553406	0.566267	0.561914	0.558548	0.55488	0.520887	0.559097	0.554038	0.549532	0.585435	0.616309	0.587345	0.622417	0.593535	0.586408	0.585907	0.622542	0.599615	0.583612	0.598345	0.617325	0.743515	0.736771	0.730276	0.713734	0.728533	0.748322	0.741771	0.71498	0.737696	0.728645	0.735723	0.694057	0.975151	1	0.947554	0.972718	0.984623	0.956069	0.956659	0.981313	0.54072	0.203863	0.215179	0.249155	0.192881
HelaS3-DSG-MNase	0.499674	0.523718	0.499229	0.520604	0.534596	0.532429	0.525518	0.521448	0.490611	0.527901	0.522007	0.518295	0.545308	0.579433	0.543552	0.583902	0.552722	0.547812	0.542956	0.582992	0.564424	0.543294	0.558219	0.578503	0.720275	0.715527	0.705505	0.693865	0.705508	0.724268	0.715579	0.694683	0.717239	0.706493	0.710573	0.676775	0.945144	0.947554	1	0.942648	0.947622	0.937451	0.929407	0.944785	0.541567	0.208176	0.217439	0.257121	0.198571
HelaS3-EGS-DpnII	0.527687	0.547383	0.527848	0.5483	0.561507	0.557795	0.551856	0.548244	0.517945	0.555939	0.548548	0.545907	0.582432	0.613664	0.581062	0.615171	0.58956	0.582896	0.580551	0.614941	0.598822	0.581034	0.594782	0.613127	0.745002	0.73898	0.72878	0.717878	0.731596	0.750177	0.740311	0.717819	0.742102	0.734018	0.735169	0.702538	0.970113	0.972718	0.942648	1	0.975503	0.952887	0.961769	0.976512	0.553191	0.200287	0.210628	0.243424	0.190686
HelaS3-EGS-HindIII	0.533185	0.554964	0.536536	0.555209	0.568165	0.563307	0.559855	0.55659	0.524502	0.561556	0.556824	0.551764	0.59228	0.622234	0.593101	0.624859	0.599407	0.592773	0.591834	0.624836	0.605898	0.590176	0.604778	0.622238	0.746394	0.739481	0.732826	0.718179	0.732033	0.751258	0.744442	0.7191	0.741714	0.733259	0.738853	0.700412	0.976805	0.984623	0.947622	0.975503	1	0.958066	0.962787	0.985292	0.545894	0.200863	0.21245	0.247051	0.191707
HelaS3-EGS-MNase	0.500553	0.52547	0.500724	0.524005	0.536143	0.532668	0.52712	0.524997	0.492378	0.531362	0.524954	0.523009	0.547219	0.581446	0.546011	0.585734	0.554249	0.548827	0.545586	0.584066	0.568412	0.54504	0.560443	0.582314	0.731921	0.727139	0.718106	0.706702	0.718307	0.734686	0.728098	0.707524	0.72935	0.719196	0.723284	0.690443	0.953487	0.956069	0.937451	0.952887	0.958066	1	0.942435	0.954982	0.547485	0.207496	0.219731	0.258871	0.200287
HelaS3-FA-DpnII	0.522717	0.536619	0.5221	0.535976	0.548828	0.544077	0.539043	0.535805	0.515453	0.549984	0.541688	0.53821	0.576991	0.604172	0.573211	0.596443	0.581394	0.575345	0.5726	0.594264	0.593886	0.577053	0.588098	0.603346	0.73271	0.725276	0.714414	0.710582	0.723364	0.73871	0.725135	0.708421	0.735125	0.730998	0.72223	0.707733	0.954766	0.956659	0.929407	0.961769	0.962787	0.942435	1	0.9688	0.580021	0.201039	0.20742	0.245844	0.197065
HelaS3-FA-HindIII	0.541466	0.559544	0.544518	0.559632	0.572931	0.568714	0.565306	0.560766	0.533095	0.568802	0.563886	0.558451	0.601072	0.629496	0.601658	0.628435	0.607997	0.601197	0.600507	0.627472	0.614717	0.599928	0.613861	0.629017	0.745723	0.737437	0.730757	0.71856	0.732769	0.751765	0.742001	0.718002	0.742654	0.735782	0.737349	0.704813	0.97535	0.981313	0.944785	0.976512	0.985292	0.954982	0.9688	1	0.555139	0.204763	0.216004	0.247429	0.193031
HelaS3-FA-MNase	0.315637	0.327401	0.317843	0.321623	0.329757	0.327587	0.323871	0.320821	0.318941	0.345478	0.326917	0.333694	0.323549	0.340294	0.318173	0.32615	0.32271	0.321222	0.317039	0.320653	0.343635	0.328177	0.329884	0.34747	0.414074	0.410159	0.398913	0.407169	0.419712	0.418753	0.40972	0.403035	0.42706	0.429327	0.406768	0.438207	0.541933	0.54072	0.541567	0.553191	0.545894	0.547485	0.580021	0.555139	1	0.15033	0.132993	0.166884	0.14718
HelaS3-DSG-DpnII	0.163232	0.171655	0.166314	0.16442	0.171186	0.169831	0.173817	0.168305	0.160939	0.173662	0.183486	0.166453	0.0967107	0.100124	0.100327	0.111573	0.0948885	0.0908794	0.0986429	0.107181	0.102336	0.0929678	0.0982239	0.107818	0.173001	0.16449	0.171621	0.167389	0.178266	0.176145	0.166215	0.165942	0.180633	0.176468	0.17371	0.176948	0.197959	0.203863	0.208176	0.200287	0.200863	0.207496	0.201039	0.204763	0.15033	1	0.492949	0.390313	0.40985
HelaS3-DSG-HindIII	0.191931	0.206537	0.193646	0.204405	0.199949	0.19069	0.196282	0.202568	0.198831	0.215815	0.214753	0.21119	0.118266	0.131213	0.123379	0.147585	0.11918	0.117254	0.124484	0.139614	0.134973	0.116798	0.123238	0.135589	0.178237	0.167167	0.174996	0.171862	0.184015	0.181983	0.167965	0.172064	0.188081	0.180977	0.179715	0.181074	0.208269	0.215179	0.217439	0.210628	0.21245	0.219731	0.20742	0.216004	0.132993	0.492949	1	0.500275	0.43708
HelaS3-DSG-MNase	0.202519	0.206388	0.204656	0.201012	0.203942	0.20489	0.204556	0.199437	0.197183	0.213987	0.215447	0.208672	0.127993	0.144706	0.138245	0.159812	0.133437	0.130445	0.137932	0.155307	0.144879	0.127488	0.134696	0.15076	0.204461	0.194938	0.200211	0.202679	0.207686	0.207558	0.197217	0.202108	0.210796	0.207201	0.203626	0.209159	0.242749	0.249155	0.257121	0.243424	0.247051	0.258871	0.245844	0.247429	0.166884	0.390313	0.500275	1	0.450417
HelaS3-EGS-DpnII	0.15248	0.162772	0.155531	0.15863	0.156629	0.149061	0.154352	0.158595	0.156918	0.173807	0.176467	0.168021	0.0789851	0.0991248	0.0885502	0.116501	0.0817815	0.079067	0.0869185	0.111941	0.100828	0.0793308	0.0899292	0.110695	0.163193	0.156713	0.160604	0.161709	0.168287	0.163853	0.158806	0.159664	0.171371	0.168909	0.163475	0.176389	0.18897	0.192881	0.198571	0.190686	0.191707	0.200287	0.197065	0.193031	0.14718	0.40985	0.43708	0.450417	1
HelaS3-EGS-HindIII	0.173853	0.191081	0.173379	0.183756	0.182431	0.174005	0.178552	0.183803	0.180626	0.196043	0.201242	0.191869	0.0888931	0.105596	0.0925729	0.128002	0.0896322	0.0852841	0.0940339	0.115814	0.107754	0.0867042	0.0932498	0.117594	0.171122	0.160137	0.168721	0.164843	0.176685	0.173689	0.160556	0.164485	0.178838	0.173431	0.172379	0.178882	0.206221	0.209439	0.216518	0.209408	0.207173	0.218716	0.214975	0.211868	0.16956	0.486578	0.612314	0.503263	0.505758
HelaS3-EGS-MNase	0.28885	0.290294	0.290809	0.289841	0.296596	0.296249	0.29627	0.287936	0.282006	0.301315	0.298835	0.292109	0.279054	0.291161	0.278359	0.29077	0.279168	0.276829	0.276809	0.292374	0.282799	0.274581	0.285338	0.28698	0.428099	0.423003	0.420446	0.430853	0.430351	0.432087	0.421729	0.424283	0.435056	0.43383	0.424411	0.423048	0.354897	0.352952	0.354862	0.356099	0.354998	0.35635	0.352664	0.357242	0.216415	0.189231	0.197755	0.256197	0.202011
HelaS3-FA-DpnII	0.171579	0.181207	0.175545	0.172606	0.175182	0.173367	0.179351	0.17462	0.172588	0.191466	0.197819	0.180028	0.0844435	0.107646	0.0935106	0.127687	0.0851819	0.0821216	0.092117	0.121167	0.111175	0.0818305	0.0967036	0.115263	0.191528	0.182913	0.191205	0.186499	0.199211	0.192961	0.185036	0.183323	0.202618	0.196746	0.196169	0.203681	0.224848	0.228655	0.234482	0.22556	0.226643	0.236276	0.230901	0.230025	0.170676	0.460121	0.486194	0.438328	0.466827
HelaS3-FA-HindIII	0.193074	0.200132	0.194858	0.190748	0.196019	0.196552	0.199759	0.190541	0.191293	0.209442	0.211211	0.200052	0.101403	0.111989	0.0981285	0.132805	0.0965494	0.0933144	0.0975107	0.121941	0.106541	0.0992588	0.103307	0.120066	0.175744	0.164025	0.173295	0.173175	0.181814	0.179205	0.16331	0.173061	0.184968	0.177261	0.176497	0.189263	0.213606	0.218139	0.227189	0.21513	0.21441	0.227546	0.216679	0.217604	0.17289	0.461217	0.516288	0.468703	0.46409
HelaS3-FA-MNase	0.242578	0.220051	0.245185	0.223488	0.230907	0.227357	0.225196	0.221481	0.245793	0.231912	0.222738	0.231997	0.217668	0.214945	0.216771	0.214235	0.222874	0.220112	0.215697	0.213336	0.207763	0.220128	0.213045	0.209432	0.128256	0.132434	0.120202	0.128432	0.121206	0.130214	0.131181	0.125606	0.122072	0.130851	0.119609	0.113071	0.152505	0.156229	0.141248	0.150189	0.153803	0.139832	0.141001	0.153926	0.0780336	0.022835	0.0547244	0.0533224	0.0443483
[truncated: 5 more columns]

## Sheet: ExtendedDataFigure3_b
sample	0-0.1Mbp	0.1-0.2Mbp	0.2-0.3Mbp	0.3-0.4Mbp	0.4-0.5Mbp	0.5-0.6Mbp	0.6-0.7Mbp	0.7-0.8Mbp	0.8-0.9Mbp	0.9-1Mbp	1-1.1Mbp	1.1-1.2Mbp	1.2-1.3Mbp	1.3-1.4Mbp	1.4-1.5Mbp	1.5-1.6Mbp	1.6-1.7Mbp	1.7-1.8Mbp	1.8-1.9Mbp	1.9-2Mbp	2-2.1Mbp	2.1-2.2Mbp	2.2-2.3Mbp	2.3-2.4Mbp	2.4-2.5Mbp	2.5-2.6Mbp	2.6-2.7Mbp	2.7-2.8Mbp	2.8-2.9Mbp	2.9-3Mbp	3-3.1Mbp	3.1-3.2Mbp	3.2-3.3Mbp	3.3-3.4Mbp	3.4-3.5Mbp	3.5-3.6Mbp	3.6-3.7Mbp	3.7-3.8Mbp	3.8-3.9Mbp	3.9-4Mbp	4-4.1Mbp	4.1-4.2Mbp	4.2-4.3Mbp	4.3-4.4Mbp	4.4-4.5Mbp	4.5-4.6Mbp	4.6-4.7Mbp	4.7-4.8Mbp	4.8-4.9Mbp
HFF_MNase_DSG_shallow_counts	0.00770098	0.010442	0.00493385	0.000182735	0.00015663	0.00378523	0.00853634	0.0349285	0.262147	0.778686	0.703661	0.677973	0.68959	0.694785	0.533456	0.550294	0.404314	0.381629	0.504297	0.63999	0.710396	0.741069	0.739216	0.750702	0.874518	0.810561	0.368655	0.103976	0.491557	0.46433	0.568384	0.551025	0.628661	0.77605	0.800145	0.916286	0.798396	0.792183	0.562328	0.521056	0.391836	0.382882	0.339	0.420421	0.381368	0.364034	0.48135	0.472214	0.317098
HFF_HindIII_DSG_shallow_counts	0.00622232	0.00898391	0.0223374	0	0.00010487	0.00573292	0.0159753	0.0217082	0.132451	0.0616289	0.0836867	0.132137	0.0589722	0.0624679	0.0960963	0.159578	0.0810299	0.0884408	0.126858	0.144302	0.124516	0.174644	0.122174	0.19873	0.0903984	0.100536	0.0720111	0.0235959	0.103507	0.132172	0.16989	0.0765904	0.127488	0.151014	0.144022	0.185551	0.118504	0.123258	0.155558	0.17793	0.181531	0.226101	0.215439	0.0682707	0.233547	0.244069	0.204183	0.230366	0.225646
HFF_DpnII_DSG_shallow_counts	0.0103129	0.0106163	0.00783121	0.000248172	0.000193023	0.00518404	0.0147525	0.0358747	0.171708	0.474698	0.454982	0.47274	0.483936	0.467088	0.362717	0.384088	0.311842	0.282668	0.366275	0.44569	0.47911	0.468108	0.447013	0.54744	0.656719	0.56404	0.302163	0.123672	0.467501	0.53357	0.559573	0.59884	0.574243	0.563296	0.616929	0.581054	0.644917	0.547826	0.418832	0.46626	0.394373	0.435708	0.381716	0.42261	0.402453	0.383316	0.436121	0.44944	0.353452
HFF_DdeI_DSG_shallow_counts	0.0106817	0.00981684	0.00857805	0.000116867	0.000163614	0.00434746	0.020405	0.025477	0.14772	0.322366	0.301914	0.332393	0.30126	0.287026	0.25837	0.253461	0.19996	0.203466	0.284127	0.319141	0.373344	0.34761	0.342865	0.380893	0.40013	0.407025	0.206691	0.0825783	0.411863	0.423737	0.438953	0.469455	0.468427	0.463705	0.443347	0.432128	0.378813	0.395221	0.329472	0.447297	0.38101	0.390593	0.394076	0.445614	0.459919	0.445334	0.469829	0.502879	0.384703
[truncated: 2,441 more columns]

## Sheet: ExtendedDataFigure3_c_d_e_f
Filename	Cis_AA_comp	Cis_BB_comp	Trans_AA_comp	Trans_BB_comp
U54-ESC-DSG-DdeI	2.707888854497948,	3.4783861588289273,	2.149846048988536,	1.25617
U54-ESC-DSG-DpnII	3.329777280088473,	3.2988658897795213,	2.7566562538046937,	1.24448
U54-ESC-DSG-HindIII	2.9704773070232617,	3.4397542329124575,	2.6349259913684677,	1.32503
U54-ESC-DSG-MNase	3.7013386867907854,	2.8723128214903437,	2.521744375359654,	1.2362
U54-ESC-EGS-DdeI	3.0035338013001263,	3.3816075344874665,	2.4319024462119074,	1.31982
U54-ESC-EGS-DpnII	3.2106273480923635,	3.7264414383796525,	2.8735555584275776,	1.35796
U54-ESC-EGS-HindIII	3.0230756492609965,	3.5038238740061804,	2.8464971045357883,	1.35836
U54-ESC-EGS-MNase	3.9123315682558544,	2.953740931821263,	2.831051812995162,	1.28746
U54-ESC-FA-DdeI	2.4244850232915134,	2.72319164681285,	1.6742657813317843,	1.01172
U54-ESC-FA-DpnII	2.499547494458091,	3.267821382725626,	2.0199718502678214,	1.26681
U54-ESC-FA-HindIII	3.390668791250206,	3.716478832578481,	3.072549102405766,	1.38146
U54-ESC-FA-MNase	2.81939	2.60445	1.77332	1.17454
U54-END-DSG-DdeI	2.530780235448917,	3.06938430073615,	1.8201149591131378,	1.12201
U54-END-DSG-DpnII	3.1797990293208027,	3.590302690988008,	1.84342636348265,	1.19338
U54-END-DSG-HindIII	2.7036255598223846,	3.253380395112446,	2.143772732403314,	1.1439
U54-END-DSG-MNase	3.0442337135597652,	3.4997398988885458,	1.713822406386945,	1.15867
U54-END-EGS-DdeI	3.34223337619928,	3.8232309053471734,	2.3765754332437026,	1.30129
U54-END-EGS-DpnII	3.618494409442237,	4.036273699070697,	2.6642995520400996,	1.42028
U54-END-EGS-HindIII	3.206479560690525,	3.6498793836748953,	2.2698076147547908,	1.29596
U54-END-EGS-MNase	2.9723859249030022,	3.453121260017214,	1.7457968758889872,	1.13738
U54-END-FA-DdeI	2.3242795666952127,	2.8386843434325946,	1.6123898511492594,	1.12779
U54-END-FA-DpnII	2.59023363987258,	2.9758888133408377,	1.579610922838662,	1.09746
U54-END-FA-HindIII	3.0523238593080664,	3.426770689397682,	1.9747402684490476,	1.22205
U54-END-FA-MNase	2.61599	2.94795	1.52472	1.11829
U54-HFF-plate-DSG-DdeI	4.9818028882085255,	7.164801680014981,	2.3960059659357045,	1.3154
U54-HFF-plate-DSG-DpnII	6.5717439242391515,	8.007643246424406,	3.4165886128744947,	1.70537
U54-HFF-plate-DSG-HindIII	8.328311300805156,	11.052352330392853,	8.204830570654764,	3.29302
U54-HFF-plate-DSG-MNase	3.905054652269672,	6.676462843078177,	2.346814791568087,	1.05146
U54-HFF-plate-EGS-DdeI	4.738871581821933,	7.021613682393879,	2.113577043319251,	1.30415
U54-HFF-plate-EGS-DpnII	5.535297123582287,	7.9324570232445435,	2.625980028005678,	1.37953
U54-HFF-plate-EGS-HindIII	7.339168343519201,	8.309225038963032,	6.293235674682863,	2.96295
U54-HFF-plate-EGS-MNase	4.833962108803719,	7.523288112653719,	3.336219980130978,	1.34543
U54-HFF-plate-FA-DdeI	3.9579053440587657,	5.420182463252315,	2.199567284908392,	1.29237
U54-HFF-plate-FA-DpnII	3.738541683886782,	5.987324140408449,	1.6632592869354983,	1.05349
U54-HFF-plate-FA-HindIIII	7.946503440214476,	10.19277404308305,	7.750649452060805,	3.40987
U54-HFF-plate-FA-MNase	1.90663	2.93811	1.25704	1.01998
U54-HelaS3-NS-DSG-DpnII	5.6972279655545295,	5.081022575601499,	3.8284062718742504,	2.02362
U54-HelaS3-NS-DSG-HindIII	6.125380944271358,	4.997993733834839,	6.229072547812391,	3.30911
U54-HelaS3-NS-DSG-Mnase	3.9552415427851213,	3.7613548787139712,	2.8893601973326435,	1.3717
U54-HelaS3-NS-EGS-DpnII	4.845460704031765,	4.625149034771848,	2.56385061126849,	1.55517
U54-HelaS3-NS-EGS-HindIII	6.40671004552127,	5.406310108280267,	5.866249324372927,	3.20422
U54-HelaS3-NS-EGS-Mnase	3.8084266491766505,	3.945412176381603,	2.480704054090743,	1.27137
U54-HelaS3-NS-FA-DpnII	3.3235029596929633,	3.764982779139158,	1.639051024422448,	1.15002
U54-HelaS3-NS-FA-HindIII	5.889024239655133,	5.088635361929987,	5.0764694012057525,	2.84307
U54-HelaS3-NS-FA-Mnase	1.90661	2.54187	1.05549	0.998542
