# Supplementary material for: Systematic evaluation of chromosome conformation capture assays
Source: Nat Methods. 2021 Sep 3;18(9):1046–55. doi: 10.1038/s41592-021-01248-7 (PMC8446342; doi:10.1038/s41592-021-01248-7)
Supplement: Source Data Extended Data Fig. 5 — Loop strength of intersection and union loop lists. [file 41592_2021_1248_MOESM12_ESM.xlsx]

## Sheet: Figure5c_union
chrom1	start1	end1	lo1	hi1	chrom2	start2	end2	lo2	hi2	region	FA-DpnII	FA+DSG-DpnII	FA+DSG-Mnase
chr1	3445000	3550000	689	710	chr1	3675000	3780000	735	756	chr1:0-248956422	1.81987	1.80354	1.91541
chr1	1730000	1835000	346	367	chr1	1995000	2100000	399	420	chr1:0-248956422	1.06621	1.49359	1.55487
chr1	8960000	9065000	1792	1813	chr1	9145000	9250000	1829	1850	chr1:0-248956422	1.38135	1.47967	1.76008
chr1	18055000	18160000	3611	3632	chr1	18250000	18355000	3650	3671	chr1:0-248956422	1.33046	1.77157	2.0182
chr1	96825000	96930000	19365	19386	chr1	96995000	97100000	19399	19420	chr1:0-248956422	1.35309	1.52522	2.32073
chr1	211635000	211740000	42327	42348	chr1	212405000	212510000	42481	42502	chr1:0-248956422	2.09832	2.72024	3.19678
chr6	11605000	11710000	2321	2342	chr6	12095000	12200000	2419	2440	chr6:0-170805979	1.50359	1.6283	1.62454
chr19	57970000	58075000	11594	11615	chr19	58100000	58205000	11620	11641	chr19:0-58617616	1.54068	1.99879	2.63742
chr6	11535000	11640000	2307	2328	chr6	12235000	12340000	2447	2468	chr6:0-170805979	2.67413	3.09488	4.44231
chr19	57895000	58000000	11579	11600	chr19	58100000	58205000	11620	11641	chr19:0-58617616	1.54821	1.85924	2.30874
chr6	11535000	11640000	2307	2328	chr6	11600000	11705000	2320	2341	chr6:0-170805979	1.4827	2.15455	2.40415
chr6	11535000	11640000	2307	2328	chr6	12555000	12660000	2511	2532	chr6:0-170805979	2.86259	3.42511	4.67087
chr19	57685000	57790000	11537	11558	chr19	57855000	57960000	11571	11592	chr19:0-58617616	1.451	1.96528	2.27755
chr6	11535000	11640000	2307	2328	chr6	12185000	12290000	2437	2458	chr6:0-170805979	1.405	1.91494	1.88759
chr19	57525000	57630000	11505	11526	chr19	58105000	58210000	11621	11642	chr19:0-58617616	1.4081	1.38338	1.98733
chr6	11190000	11295000	2238	2259	chr6	11445000	11550000	2289	2310	chr6:0-170805979	1.50653	2.1221	2.48042
chr19	57425000	57530000	11485	11506	chr19	57635000	57740000	11527	11548	chr19:0-58617616	1.39397	1.16796	1.29867
chr6	11090000	11195000	2218	2239	chr6	11520000	11625000	2304	2325	chr6:0-170805979	2.50347	2.96984	3.61824
chr19	57355000	57460000	11471	11492	chr19	58105000	58210000	11621	11642	chr19:0-58617616	1.26946	1.65637	2.14032
chr19	56675000	56780000	11335	11356	chr19	57045000	57150000	11409	11430	chr19:0-58617616	1.19809	1.3097	1.75189
chr6	10900000	11005000	2180	2201	chr6	11445000	11550000	2289	2310	chr6:0-170805979	2.04333	2.01816	2.40268
chr19	56615000	56720000	11323	11344	chr19	57045000	57150000	11409	11430	chr19:0-58617616	1.07533	1.30577	1.97915
chr19	56105000	56210000	11221	11242	chr19	56200000	56305000	11240	11261	chr19:0-58617616	1.223	1.4546	1.40907
chr1	96425000	96530000	19285	19306	chr1	96795000	96900000	19359	19380	chr1:0-248956422	1.04243	1.45887	1.67338
chr1	211525000	211630000	42305	42326	chr1	211600000	211705000	42320	42341	chr1:0-248956422	1.73489	2.12099	2.69768
chr19	56030000	56135000	11206	11227	chr19	56200000	56305000	11240	11261	chr19:0-58617616	1.48342	1.61238	2.0136
chr19	56025000	56130000	11205	11226	chr19	56255000	56360000	11251	11272	chr19:0-58617616	1.28851	1.63807	2.14691
chr6	9505000	9610000	1901	1922	chr6	10375000	10480000	2075	2096	chr6:0-170805979	1.65876	2.14445	2.07244
chr19	55465000	55570000	11093	11114	chr19	55555000	55660000	11111	11132	chr19:0-58617616	1.27603	1.57928	1.71071
chr6	9205000	9310000	1841	1862	chr6	10375000	10480000	2075	2096	chr6:0-170805979	2.59374	2.85606	3.0805
chr19	55165000	55270000	11033	11054	chr19	55365000	55470000	11073	11094	chr19:0-58617616	1.05207	1.3248	1.40023
chr6	8930000	9035000	1786	1807	chr6	10385000	10490000	2077	2098	chr6:0-170805979	2.59633	3.30409	2.74046
chr19	55125000	55230000	11025	11046	chr19	55205000	55310000	11041	11062	chr19:0-58617616	1.31445	1.2473	1.33926
chr6	8935000	9040000	1787	1808	chr6	9195000	9300000	1839	1860	chr6:0-170805979	1.88556	1.95924	2.12385
chr19	55035000	55140000	11007	11028	chr19	55110000	55215000	11022	11043	chr19:0-58617616	1.53224	1.79044	2.14726
chr6	7855000	7960000	1571	1592	chr6	8005000	8110000	1601	1622	chr6:0-170805979	1.91301	2.10138	2.16878
chr6	7675000	7780000	1535	1556	chr6	8010000	8115000	1602	1623	chr6:0-170805979	1.79623	1.84609	1.78519
chr19	54410000	54515000	10882	10903	chr19	55030000	55135000	11006	11027	chr19:0-58617616	1.2811	1.95199	2.31391
chr6	7370000	7475000	1474	1495	chr6	7560000	7665000	1512	1533	chr6:0-170805979	1.46153	2.03859	2.48581
chr6	7365000	7470000	1473	1494	chr6	7515000	7620000	1503	1524	chr6:0-170805979	1.58617	1.66475	1.887
chr19	54310000	54415000	10862	10883	chr19	54455000	54560000	10891	10912	chr19:0-58617616	2.04035	1.20857	7.6509
chr6	7350000	7455000	1470	1491	chr6	7835000	7940000	1567	1588	chr6:0-170805979	1.94997	2.69847	1.70565
chr19	54275000	54380000	10855	10876	chr19	54340000	54445000	10868	10889	chr19:0-58617616	1.3674	1.55382	1.98196
chr6	7255000	7360000	1451	1472	chr6	7845000	7950000	1569	1590	chr6:0-170805979	1.16006	2.82032	2.05272
chr19	54245000	54350000	10849	10870	chr19	54525000	54630000	10905	10926	chr19:0-58617616	4.07625	4.92164	14.574
chr6	7245000	7350000	1449	1470	chr6	7350000	7455000	1470	1491	chr6:0-170805979	1.64312	2.86236	2.85787
chr6	7245000	7350000	1449	1470	chr6	7350000	7455000	1470	1491	chr6:0-170805979	1.64312	2.86236	2.85787
chr19	54230000	54335000	10846	10867	chr19	54580000	54685000	10916	10937	chr19:0-58617616	5.26591	4.54764	11.0857
chr6	7000000	7105000	1400	1421	chr6	7090000	7195000	1418	1439	chr6:0-170805979	1.04488	1.14839	1.21336
chr19	54175000	54280000	10835	10856	chr19	54525000	54630000	10905	10926	chr19:0-58617616	3.46827	3.01779	5.71727
chr6	6625000	6730000	1325	1346	chr6	7190000	7295000	1438	1459	chr6:0-170805979	2.38411	2.50386	2.86576
chr19	54115000	54220000	10823	10844	chr19	54180000	54285000	10836	10857	chr19:0-58617616	1.04998	1.64388	2.29305
chr6	6505000	6610000	1301	1322	chr6	7195000	7300000	1439	1460	chr6:0-170805979	2.16098	2.70451	3.24628
chr19	53980000	54085000	10796	10817	chr19	54045000	54150000	10809	10830	chr19:0-58617616	1.46721	2.07441	2.43835
chr6	5945000	6050000	1189	1210	chr6	10365000	10470000	2073	2094	chr6:0-170805979	7.31443	10.0101	7.89392
chr19	53855000	53960000	10771	10792	chr19	54045000	54150000	10809	10830	chr19:0-58617616	1.44203	1.37697	1.71861
chr6	5160000	5265000	1032	1053	chr6	5255000	5360000	1051	1072	chr6:0-170805979	1.1615	1.38946	1.82461
chr1	96185000	96290000	19237	19258	chr1	96415000	96520000	19283	19304	chr1:0-248956422	1.0526	1.44652	2.20962
chr12	96025000	96130000	19205	19226	chr12	96145000	96250000	19229	19250	chr12:0-133275309	1.38294	1.291	1.49757
chr1	211275000	211380000	42255	42276	chr1	211600000	211705000	42320	42341	chr1:0-248956422	2.01383	2.88934	3.52323
chr6	5095000	5200000	1019	1040	chr6	5335000	5440000	1067	1088	chr6:0-170805979	1.76611	2.01422	2.04877
chr19	53755000	53860000	10751	10772	chr19	54045000	54150000	10809	10830	chr19:0-58617616	1.72672	1.87517	2.0582
chr6	5015000	5120000	1003	1024	chr6	5355000	5460000	1071	1092	chr6:0-170805979	1.67513	2.39481	2.26485
chr6	4605000	4710000	921	942	chr6	4985000	5090000	997	1018	chr6:0-170805979	1.29867	1.58044	1.259
chr6	4595000	4700000	919	940	chr6	4720000	4825000	944	965	chr6:0-170805979	1.35061	1.79489	2.37978
chr6	4335000	4440000	867	888	chr6	4725000	4830000	945	966	chr6:0-170805979	1.02479	1.38248	1.41137
chr6	4265000	4370000	853	874	chr6	4975000	5080000	995	1016	chr6:0-170805979	1.45981	2.0428	2.34239
chr19	53375000	53480000	10675	10696	chr19	53455000	53560000	10691	10712	chr19:0-58617616	2.08965	1.98106	2.47923
chr6	3795000	3900000	759	780	chr6	3940000	4045000	788	809	chr6:0-170805979	1.9228	1.91181	2.49142
chr19	53315000	53420000	10663	10684	chr19	53415000	53520000	10683	10704	chr19:0-58617616	1.13222	0.986158	0.999975
chr6	3795000	3900000	759	780	chr6	3880000	3985000	776	797	chr6:0-170805979	1.37778	1.68299	2.18283
chr6	3695000	3800000	739	760	chr6	4100000	4205000	820	841	chr6:0-170805979	1.92824	2.46799	2.48202
chr19	53145000	53250000	10629	10650	chr19	53255000	53360000	10651	10672	chr19:0-58617616	1.25762	1.28986	1.92537
chr19	52635000	52740000	10527	10548	chr19	53315000	53420000	10663	10684	chr19:0-58617616	3.90065	4.01774	9.95235
chr1	95905000	96010000	19181	19202	chr1	96185000	96290000	19237	19258	chr1:0-248956422	1.67453	1.39744	1.56336
chr1	211275000	211380000	42255	42276	chr1	211460000	211565000	42292	42313	chr1:0-248956422	1.70152	2.54837	3.34687
chr6	3695000	3800000	739	760	chr6	3880000	3985000	776	797	chr6:0-170805979	2.0174	2.33168	3.20944
chr19	52465000	52570000	10493	10514	chr19	52710000	52815000	10542	10563	chr19:0-58617616	0.995601	1.2159	2.21602
chr6	3695000	3800000	739	760	chr6	3770000	3875000	754	775	chr6:0-170805979	1.81038	2.33266	3.09665
chr19	52440000	52545000	10488	10509	chr19	52550000	52655000	10510	10531	chr19:0-58617616	1.11662	1.49665	2.03952
chr19	52295000	52400000	10459	10480	chr19	52695000	52800000	10539	10560	chr19:0-58617616	1.37771	1.6775	2.07478
chr6	3695000	3800000	739	760	chr6	3785000	3890000	757	778	chr6:0-170805979	1.77716	2.48961	2.94636
chr6	3475000	3580000	695	716	chr6	3680000	3785000	736	757	chr6:0-170805979	1.46048	2.06852	2.1551
chr19	52290000	52395000	10458	10479	chr19	52415000	52520000	10483	10504	chr19:0-58617616	1.33123	1.74339	1.82546
chr6	3360000	3465000	672	693	chr6	3680000	3785000	736	757	chr6:0-170805979	1.80258	2.30867	2.87219
chr6	3360000	3465000	672	693	chr6	3460000	3565000	692	713	chr6:0-170805979	1.35488	1.39991	1.61156
chr19	52085000	52190000	10417	10438	chr19	52185000	52290000	10437	10458	chr19:0-58617616	1.41728	1.47107	1.98452
chr6	3075000	3180000	615	636	chr6	3205000	3310000	641	662	chr6:0-170805979	2.35161	3.48018	4.00482
chr1	95905000	96010000	19181	19202	chr1	96025000	96130000	19205	19226	chr1:0-248956422	0.943103	1.3703	1.46313
chr1	211275000	211380000	42255	42276	chr1	211425000	211530000	42285	42306	chr1:0-248956422	1.51351	1.58829	2.16554
chr6	2945000	3050000	589	610	chr6	3070000	3175000	614	635	chr6:0-170805979	1.36996	2.16855	2.44122
chr19	51285000	51390000	10257	10278	chr19	51605000	51710000	10321	10342	chr19:0-58617616	1.12086	1.26475	1.70333
chr6	2945000	3050000	589	610	chr6	3010000	3115000	602	623	chr6:0-170805979	2.33748	2.92806	3.67384
chr19	51115000	51220000	10223	10244	chr19	51725000	51830000	10345	10366	chr19:0-58617616	1.7271	1.20666	2.58012
chr6	2790000	2895000	558	579	chr6	2935000	3040000	587	608	chr6:0-170805979	1.44472	1.75927	2.02512
chr6	2745000	2850000	549	570	chr6	2885000	2990000	577	598	chr6:0-170805979	1.4211	1.7331	1.82776
chr19	51105000	51210000	10221	10242	chr19	51365000	51470000	10273	10294	chr19:0-58617616	1.50951	1.24246	1.5882
chr6	2540000	2645000	508	529	chr6	2645000	2750000	529	550	chr6:0-170805979	1.47826	1.57142	1.96981
chr19	50970000	51075000	10194	10215	chr19	51040000	51145000	10208	10229	chr19:0-58617616	2.55177	3.54296	4.9846
chr6	2155000	2260000	431	452	chr6	2300000	2405000	460	481	chr6:0-170805979	1.58941	2.35407	3.10468
chr19	50880000	50985000	10176	10197	chr19	51040000	51145000	10208	10229	chr19:0-58617616	2.59635	3.10414	3.62675
chr6	2155000	2260000	431	452	chr6	2405000	2510000	481	502	chr6:0-170805979	1.41701	1.47867	1.83701
chr6	1575000	1680000	315	336	chr6	5955000	6060000	1191	1212	chr6:0-170805979	2.17861	4.35063	4.93265
chr1	95265000	95370000	19053	19074	chr1	95385000	95490000	19077	19098	chr1:0-248956422	1.04828	1.43756	1.68065
chr12	93455000	93560000	18691	18712	chr12	94055000	94160000	18811	18832	chr12:0-133275309	3.22653	4.39089	5.07513
chr6	1565000	1670000	313	334	chr6	10365000	10470000	2073	2094	chr6:0-170805979	8.47418	9.43254	12.9305
chr6	1545000	1650000	309	330	chr6	2645000	2750000	529	550	chr6:0-170805979	1.82607	2.1482	2.32381
chr19	50745000	50850000	10149	10170	chr19	50865000	50970000	10173	10194	chr19:0-58617616	2.05001	2.83949	3.10246
chr6	1545000	1650000	309	330	chr6	2300000	2405000	460	481	chr6:0-170805979	1.57624	2.20769	2.68252
chr19	50670000	50775000	10134	10155	chr19	50860000	50965000	10172	10193	chr19:0-58617616	1.30483	1.5065	1.63369
chr6	1545000	1650000	309	330	chr6	2585000	2690000	517	538	chr6:0-170805979	1.37453	1.94709	2.45005
chr19	50665000	50770000	10133	10154	chr19	50965000	51070000	10193	10214	chr19:0-58617616	1.23207	1.41827	1.33605
chr6	1545000	1650000	309	330	chr6	2405000	2510000	481	502	chr6:0-170805979	2.17176	2.34116	2.75742
chr6	1545000	1650000	309	330	chr6	1975000	2080000	395	416	chr6:0-170805979	2.06591	1.62806	1.45232
chr19	50650000	50755000	10130	10151	chr19	50730000	50835000	10146	10167	chr19:0-58617616	2.28082	3.18159	3.78313
chr6	1330000	1435000	266	287	chr6	10360000	10465000	2072	2093	chr6:0-170805979	5.29011	9.7685	13.7313
chr19	50515000	50620000	10103	10124	chr19	50670000	50775000	10134	10155	chr19:0-58617616	1.22323	0.991397	1.09735
chr6	1335000	1440000	267	288	chr6	5945000	6050000	1189	1210	chr6:0-170805979	3.05838	8.75598	8.1863
chr19	50485000	50590000	10097	10118	chr19	50875000	50980000	10175	10196	chr19:0-58617616	1.21733	1.44824	1.86641
chr6	1260000	1365000	252	273	chr6	1565000	1670000	313	334	chr6:0-170805979	2.76502	3.28255	3.58032
chr19	50440000	50545000	10088	10109	chr19	50730000	50835000	10146	10167	chr19:0-58617616	2.4308	2.541	2.6759
chr1	95255000	95360000	19051	19072	chr1	95480000	95585000	19096	19117	chr1:0-248956422	1.26307	1.69355	2.23379
chr12	92935000	93040000	18587	18608	chr12	93345000	93450000	18669	18690	chr12:0-133275309	2.39839	2.77605	3.39904
chr6	860000	965000	172	193	chr6	1330000	1435000	266	287	chr6:0-170805979	1.98014	1.83321	2.29298
chr6	865000	970000	173	194	chr6	1275000	1380000	255	276	chr6:0-170805979	1.46925	1.61936	1.66402
chr19	50205000	50310000	10041	10062	chr19	50275000	50380000	10055	10076	chr19:0-58617616	1.51047	1.75575	1.87489
chr6	745000	850000	149	170	chr6	850000	955000	170	191	chr6:0-170805979	1.37976	1.8054	2.01213
chr19	49665000	49770000	9933	9954	chr19	49755000	49860000	9951	9972	chr19:0-58617616	1.164	1.22327	1.49413
chr6	745000	850000	149	170	chr6	1375000	1480000	275	296	chr6:0-170805979	1.28579	1.80866	2.2811
chr19	49640000	49745000	9928	9949	chr19	49755000	49860000	9951	9972	chr19:0-58617616	1.73988	1.51147	1.79009
chr6	745000	850000	149	170	chr6	1265000	1370000	253	274	chr6:0-170805979	1.50547	1.39907	1.36064
chr19	49540000	49645000	9908	9929	chr19	49625000	49730000	9925	9946	chr19:0-58617616	2.01154	2.26904	2.35501
chr6	545000	650000	109	130	chr6	845000	950000	169	190	chr6:0-170805979	1.49894	1.82299	1.6937
chr19	49455000	49560000	9891	9912	chr19	49805000	49910000	9961	9982	chr19:0-58617616	1.54228	2.14534	1.926
chr6	340000	445000	68	89	chr6	1330000	1435000	266	287	chr6:0-170805979	1.98894	1.86249	1.5925
chr19	49450000	49555000	9890	9911	chr19	49635000	49740000	9927	9948	chr19:0-58617616	2.47524	2.50975	2.85299
chr5	180815000	180920000	36163	36184	chr5	181105000	181210000	36221	36242	chr5:0-181538259	1.93996	2.30311	2.57831
chr19	49450000	49555000	9890	9911	chr19	49520000	49625000	9904	9925	chr19:0-58617616	2.2517	3.29104	3.84165
chr5	180240000	180345000	36048	36069	chr5	180420000	180525000	36084	36105	chr5:0-181538259	1.62182	1.99086	2.69566
chr19	49310000	49415000	9862	9883	chr19	49390000	49495000	9878	9899	chr19:0-58617616	1.63269	2.12313	2.12863
chr1	95255000	95360000	19051	19072	chr1	96795000	96900000	19359	19380	chr1:0-248956422	1.48273	1.94888	2.0377
chr19	49175000	49280000	9835	9856	chr19	49250000	49355000	9850	9871	chr19:0-58617616	1.33007	1.49792	1.67515
chr19	49175000	49280000	9835	9856	chr19	49275000	49380000	9855	9876	chr19:0-58617616	1.52179	2.14228	2.24986
chr5	179950000	180055000	35990	36011	chr5	180040000	180145000	36008	36029	chr5:0-181538259	1.23477	1.61516	1.54828
chr19	49055000	49160000	9811	9832	chr19	49145000	49250000	9829	9850	chr19:0-58617616	1.86328	1.58954	1.70714
chr5	179865000	179970000	35973	35994	chr5	180045000	180150000	36009	36030	chr5:0-181538259	1.12802	1.46144	1.51569
chr19	48745000	48850000	9749	9770	chr19	48915000	49020000	9783	9804	chr19:0-58617616	1.64119	1.85834	2.00119
chr5	178795000	178900000	35759	35780	chr5	180625000	180730000	36125	36146	chr5:0-181538259	0.925346	4.10011	6.24238
chr19	48455000	48560000	9691	9712	chr19	48535000	48640000	9707	9728	chr19:0-58617616	2.17749	2.96361	3.80904
chr5	178410000	178515000	35682	35703	chr5	178500000	178605000	35700	35721	chr5:0-181538259	1.42082	1.48667	1.60014
chr19	48445000	48550000	9689	9710	chr19	48535000	48640000	9707	9728	chr19:0-58617616	1.66184	2.6721	3.16547
chr5	178405000	178510000	35681	35702	chr5	178540000	178645000	35708	35729	chr5:0-181538259	1.36803	1.66249	2.06391
chr19	48340000	48445000	9668	9689	chr19	48535000	48640000	9707	9728	chr19:0-58617616	1.23309	1.34115	1.58948
chr1	95255000	95360000	19051	19072	chr1	95745000	95850000	19149	19170	chr1:0-248956422	1.20871	1.44188	1.77082
chr1	210090000	210195000	42018	42039	chr1	210260000	210365000	42052	42073	chr1:0-248956422	1.97904	2.21859	3.29883
chr19	48275000	48380000	9655	9676	chr19	48535000	48640000	9707	9728	chr19:0-58617616	1.20678	1.65989	1.80696
chr5	178185000	178290000	35637	35658	chr5	178540000	178645000	35708	35729	chr5:0-181538259	2.35567	2.54985	2.59244
chr19	48055000	48160000	9611	9632	chr19	48210000	48315000	9642	9663	chr19:0-58617616	1.9587	2.03229	2.84113
chr5	177445000	177550000	35489	35510	chr5	178075000	178180000	35615	35636	chr5:0-181538259	2.6379	1.97342	1.2652
chr5	177065000	177170000	35413	35434	chr5	177405000	177510000	35481	35502	chr5:0-181538259	1.69614	1.54626	2.05294
chr5	177065000	177170000	35413	35434	chr5	177255000	177360000	35451	35472	chr5:0-181538259	1.9449	2.49977	3.61243
chr19	47385000	47490000	9477	9498	chr19	47645000	47750000	9529	9550	chr19:0-58617616	2.69197	3.14719	3.39569
chr19	47385000	47490000	9477	9498	chr19	47560000	47665000	9512	9533	chr19:0-58617616	1.7126	1.94303	1.89786
chr19	47245000	47350000	9449	9470	chr19	47375000	47480000	9475	9496	chr19:0-58617616	2.4632	3.03043	4.37319
chr5	175685000	175790000	35137	35158	chr5	176525000	176630000	35305	35326	chr5:0-181538259	1.68768	1.84072	1.61886
chr19	47105000	47210000	9421	9442	chr19	47195000	47300000	9439	9460	chr19:0-58617616	1.6141	2.10268	2.38137
chr1	8960000	9065000	1792	1813	chr1	9050000	9155000	1810	1831	chr1:0-248956422	2.0815	3.10512	4.46353
chr1	17930000	18035000	3586	3607	chr1	18250000	18355000	3650	3671	chr1:0-248956422	1.13917	1.18751	1.21571
chr1	95035000	95140000	19007	19028	chr1	95185000	95290000	19037	19058	chr1:0-248956422	1.76857	2.25671	2.60265
chr1	209800000	209905000	41960	41981	chr1	210260000	210365000	42052	42073	chr1:0-248956422	1.76969	2.09407	2.27054
chr5	175480000	175585000	35096	35117	chr5	175665000	175770000	35133	35154	chr5:0-181538259	2.63656	4.48332	5.801
chr19	46975000	47080000	9395	9416	chr19	47195000	47300000	9439	9460	chr19:0-58617616	1.61789	2.17765	2.55575
chr5	175085000	175190000	35017	35038	chr5	175395000	175500000	35079	35100	chr5:0-181538259	1.49097	1.9119	1.68749
chr19	46810000	46915000	9362	9383	chr19	46940000	47045000	9388	9409	chr19:0-58617616	2.5277	2.48155	2.82196
chr5	174905000	175010000	34981	35002	chr5	175665000	175770000	35133	35154	chr5:0-181538259	1.17676	1.86556	1.37889
chr19	46705000	46810000	9341	9362	chr19	46790000	46895000	9358	9379	chr19:0-58617616	2.78319	4.02997	5.56334
chr5	174900000	175005000	34980	35001	chr5	175070000	175175000	35014	35035	chr5:0-181538259	1.07564	1.56761	1.80281
chr5	174785000	174890000	34957	34978	chr5	174885000	174990000	34977	34998	chr5:0-181538259	2.07353	2.43409	3.37665
chr19	46350000	46455000	9270	9291	chr19	46435000	46540000	9287	9308	chr19:0-58617616	2.33354	2.96179	4.12577
chr5	174370000	174475000	34874	34895	chr5	174520000	174625000	34904	34925	chr5:0-181538259	1.57337	1.84969	2.17279
chr19	46245000	46350000	9249	9270	chr19	46440000	46545000	9288	9309	chr19:0-58617616	1.6003	1.49982	1.36995
chr19	46230000	46335000	9246	9267	chr19	46340000	46445000	9268	9289	chr19:0-58617616	1.95702	2.34238	2.67825
chr5	174365000	174470000	34873	34894	chr5	174885000	174990000	34977	34998	chr5:0-181538259	1.22434	2.13436	2.06788
chr19	46230000	46335000	9246	9267	chr19	46295000	46400000	9259	9280	chr19:0-58617616	1.3829	1.84396	2.06732
chr1	209805000	209910000	41961	41982	chr1	210135000	210240000	42027	42048	chr1:0-248956422	1.74328	1.90013	2.4736
chr5	174275000	174380000	34855	34876	chr5	174365000	174470000	34873	34894	chr5:0-181538259	1.56378	2.93794	3.21022
chr19	46030000	46135000	9206	9227	chr19	46210000	46315000	9242	9263	chr19:0-58617616	2.39047	3.66016	5.60153
chr19	46025000	46130000	9205	9226	chr19	46435000	46540000	9287	9308	chr19:0-58617616	1.65968	1.41226	1.48079
chr5	173565000	173670000	34713	34734	chr5	174155000	174260000	34831	34852	chr5:0-181538259	1.31656	1.48595	1.20831
chr19	46025000	46130000	9205	9226	chr19	46340000	46445000	9268	9289	chr19:0-58617616	1.32574	1.68846	1.70278
chr5	173545000	173650000	34709	34730	chr5	174265000	174370000	34853	34874	chr5:0-181538259	2.31366	3.00065	3.33332
chr5	173245000	173350000	34649	34670	chr5	173935000	174040000	34787	34808	chr5:0-181538259	1.97946	2.2034	2.52513
chr19	45765000	45870000	9153	9174	chr19	45830000	45935000	9166	9187	chr19:0-58617616	1.68835	1.87248	2.04288
chr5	173240000	173345000	34648	34669	chr5	173520000	173625000	34704	34725	chr5:0-181538259	2.28367	3.24335	3.91127
chr19	45640000	45745000	9128	9149	chr19	45715000	45820000	9143	9164	chr19:0-58617616	1.63121	1.64412	2.10208
chr5	173115000	173220000	34623	34644	chr5	173230000	173335000	34646	34667	chr5:0-181538259	2.08341	3.14053	4.06285
chr19	45375000	45480000	9075	9096	chr19	45505000	45610000	9101	9122	chr19:0-58617616	1.32748	1.48024	1.48074
chr1	94805000	94910000	18961	18982	chr1	94875000	94980000	18975	18996	chr1:0-248956422	1.3273	1.68905	1.87524
chr1	209555000	209660000	41911	41932	chr1	209645000	209750000	41929	41950	chr1:0-248956422	1.25245	1.46148	1.38786
chr5	172930000	173035000	34586	34607	chr5	173090000	173195000	34618	34639	chr5:0-181538259	1.48651	1.95212	2.19368
chr5	172720000	172825000	34544	34565	chr5	172850000	172955000	34570	34591	chr5:0-181538259	1.08454	1.13433	1.25118
chr19	45155000	45260000	9031	9052	chr19	45425000	45530000	9085	9106	chr19:0-58617616	1.04923	1.67449	1.50916
chr5	172675000	172780000	34535	34556	chr5	172875000	172980000	34575	34596	chr5:0-181538259	2.02449	1.82255	2.09642
chr19	45150000	45255000	9030	9051	chr19	45285000	45390000	9057	9078	chr19:0-58617616	1.56151	2.18563	2.88133
chr5	172655000	172760000	34531	34552	chr5	173235000	173340000	34647	34668	chr5:0-181538259	1.42149	2.38699	3.0187
chr19	44965000	45070000	8993	9014	chr19	45070000	45175000	9014	9035	chr19:0-58617616	1.23655	1.25698	1.55672
chr5	172655000	172760000	34531	34552	chr5	173005000	173110000	34601	34622	chr5:0-181538259	1.29478	2.36538	2.25403
chr19	44935000	45040000	8987	9008	chr19	45005000	45110000	9001	9022	chr19:0-58617616	1.72241	1.74344	2.02165
chr5	172435000	172540000	34487	34508	chr5	172885000	172990000	34577	34598	chr5:0-181538259	1.36945	1.45377	1.30075
chr19	44850000	44955000	8970	8991	chr19	45005000	45110000	9001	9022	chr19:0-58617616	1.67661	1.52535	2.01812
chr5	172060000	172165000	34412	34433	chr5	172135000	172240000	34427	34448	chr5:0-181538259	1.52928	1.94887	2.56314
chr1	94805000	94910000	18961	18982	chr1	95185000	95290000	19037	19058	chr1:0-248956422	1.56104	1.68082	2.1216
chr1	209525000	209630000	41905	41926	chr1	209695000	209800000	41939	41960	chr1:0-248956422	2.2746	2.69079	3.25046
chr5	171860000	171965000	34372	34393	chr5	171955000	172060000	34391	34412	chr5:0-181538259	1.45422	1.84533	1.85293
chr19	44525000	44630000	8905	8926	chr19	44795000	44900000	8959	8980	chr19:0-58617616	1.72148	2.01076	2.09993
chr5	171575000	171680000	34315	34336	chr5	171800000	171905000	34360	34381	chr5:0-181538259	1.94241	2.26164	2.49146
chr5	171575000	171680000	34315	34336	chr5	171795000	171900000	34359	34380	chr5:0-181538259	1.72898	2.12482	2.50257
chr19	44520000	44625000	8904	8925	chr19	44605000	44710000	8921	8942	chr19:0-58617616	1.91996	3.12454	4.46665
chr5	171435000	171540000	34287	34308	chr5	171545000	171650000	34309	34330	chr5:0-181538259	0.977708	1.46132	1.61694
chr19	44065000	44170000	8813	8834	chr19	44255000	44360000	8851	8872	chr19:0-58617616	0.97259	1.00405	1.67854
chr5	171375000	171480000	34275	34296	chr5	171995000	172100000	34399	34420	chr5:0-181538259	2.19275	2.22124	2.01214
chr19	44000000	44105000	8800	8821	chr19	44090000	44195000	8818	8839	chr19:0-58617616	0.784025	1.12215	1.04185
chr5	171370000	171475000	34274	34295	chr5	171800000	171905000	34360	34381	chr5:0-181538259	2.16727	2.79861	3.45551
chr19	43950000	44055000	8790	8811	chr19	44020000	44125000	8804	8825	chr19:0-58617616	0.925348	1.14138	1.14228
chr5	171265000	171370000	34253	34274	chr5	174675000	174780000	34935	34956	chr5:0-181538259	2.9479	7.04175	6.94186
chr19	43500000	43605000	8700	8721	chr19	43600000	43705000	8720	8741	chr19:0-58617616	1.36745	1.93586	2.10439
chr5	171260000	171365000	34252	34273	chr5	173180000	173285000	34636	34657	chr5:0-181538259	3.64865	6.1068	7.04683
chr19	43480000	43585000	8696	8717	chr19	43545000	43650000	8709	8730	chr19:0-58617616	1.4943	1.55249	1.95791
chr5	171220000	171325000	34244	34265	chr5	171285000	171390000	34257	34278	chr5:0-181538259	1.79904	2.06628	2.5248
chr19	43395000	43500000	8679	8700	chr19	43540000	43645000	8708	8729	chr19:0-58617616	1.55223	1.62055	1.69561
chr1	94800000	94905000	18960	18981	chr1	94990000	95095000	18998	19019	chr1:0-248956422	2.45552	3.15512	3.94114
chr19	43395000	43500000	8679	8700	chr19	43470000	43575000	8694	8715	chr19:0-58617616	2.39498	3.86424	5.42087
chr19	43385000	43490000	8677	8698	chr19	43475000	43580000	8695	8716	chr19:0-58617616	1.73033	2.73459	3.45002
chr5	170760000	170865000	34152	34173	chr5	171285000	171390000	34257	34278	chr5:0-181538259	1.71453	2.2684	2.53025
chr19	42405000	42510000	8481	8502	chr19	42495000	42600000	8499	8520	chr19:0-58617616	1.94786	2.31673	2.72083
chr5	170765000	170870000	34153	34174	chr5	170855000	170960000	34171	34192	chr5:0-181538259	1.35052	1.76515	1.66877
chr19	42400000	42505000	8480	8501	chr19	42475000	42580000	8495	8516	chr19:0-58617616	2.29896	2.85927	3.95364
chr5	170595000	170700000	34119	34140	chr5	170745000	170850000	34149	34170	chr5:0-181538259	2.35563	2.49441	2.94967
chr19	42080000	42185000	8416	8437	chr19	42230000	42335000	8446	8467	chr19:0-58617616	1.10901	1.04543	1.08124
chr5	170455000	170560000	34091	34112	chr5	170570000	170675000	34114	34135	chr5:0-181538259	1.35785	1.90046	1.95102
chr19	42080000	42185000	8416	8437	chr19	42145000	42250000	8429	8450	chr19:0-58617616	1.22625	1.35604	1.57328
chr5	170385000	170490000	34077	34098	chr5	170550000	170655000	34110	34131	chr5:0-181538259	1.57428	2.32914	2.41134
chr5	170175000	170280000	34035	34056	chr5	170365000	170470000	34073	34094	chr5:0-181538259	2.41066	3.3693	4.52466
chr5	170175000	170280000	34035	34056	chr5	170285000	170390000	34057	34078	chr5:0-181538259	1.47671	2.54111	3.11245
chr19	41700000	41805000	8340	8361	chr19	41770000	41875000	8354	8375	chr19:0-58617616	1.37031	1.74303	2.35886
chr1	94545000	94650000	18909	18930	chr1	94750000	94855000	18950	18971	chr1:0-248956422	1.62144	1.77584	2.19327
chr1	209305000	209410000	41861	41882	chr1	209515000	209620000	41903	41924	chr1:0-248956422	1.48387	1.7819	2.18083
chr5	170050000	170155000	34010	34031	chr5	170285000	170390000	34057	34078	chr5:0-181538259	1.77274	1.88597	1.78036
chr19	41595000	41700000	8319	8340	chr19	41695000	41800000	8339	8360	chr19:0-58617616	1.44544	1.22794	1.70942
chr5	169650000	169755000	33930	33951	chr5	170015000	170120000	34003	34024	chr5:0-181538259	1.56806	1.88094	2.56275
chr5	169650000	169755000	33930	33951	chr5	169930000	170035000	33986	34007	chr5:0-181538259	1.3104	1.73862	2.11146
chr19	41270000	41375000	8254	8275	chr19	41375000	41480000	8275	8296	chr19:0-58617616	2.29577	2.84317	3.20595
chr5	168935000	169040000	33787	33808	chr5	169100000	169205000	33820	33841	chr5:0-181538259	1.45827	1.80035	2.1293
chr19	41140000	41245000	8228	8249	chr19	41210000	41315000	8242	8263	chr19:0-58617616	1.29081	1.43941	1.60747
chr5	168935000	169040000	33787	33808	chr5	169525000	169630000	33905	33926	chr5:0-181538259	1.96706	2.49149	2.03627
chr19	40975000	41080000	8195	8216	chr19	41205000	41310000	8241	8262	chr19:0-58617616	1.25347	1.33046	1.45878
chr5	168695000	168800000	33739	33760	chr5	168825000	168930000	33765	33786	chr5:0-181538259	1.25308	1.39516	1.6726
chr19	40925000	41030000	8185	8206	chr19	41095000	41200000	8219	8240	chr19:0-58617616	1.35009	1.71464	2.53627
chr5	168625000	168730000	33725	33746	chr5	168895000	169000000	33779	33800	chr5:0-181538259	1.95369	2.5489	2.99202
chr19	40845000	40950000	8169	8190	chr19	41015000	41120000	8203	8224	chr19:0-58617616	0.594269	0.884017	1.24062
chr1	209200000	209305000	41840	41861	chr1	209300000	209405000	41860	41881	chr1:0-248956422	1.16138	1.51602	1.70479
chr19	40715000	40820000	8143	8164	chr19	41225000	41330000	8245	8266	chr19:0-58617616	1.42531	1.52814	2.06472
chr5	167675000	167780000	33535	33556	chr5	167915000	168020000	33583	33604	chr5:0-181538259	0.986412	1.39001	1.75692
chr19	40665000	40770000	8133	8154	chr19	40755000	40860000	8151	8172	chr19:0-58617616	1.20865	1.3321	1.36009
chr5	167675000	167780000	33535	33556	chr5	168165000	168270000	33633	33654	chr5:0-181538259	1.83897	1.82731	1.53125
chr19	40615000	40720000	8123	8144	chr19	41085000	41190000	8217	8238	chr19:0-58617616	1.7731	1.59421	1.75159
chr5	167545000	167650000	33509	33530	chr5	167995000	168100000	33599	33620	chr5:0-181538259	1.29103	1.65232	2.0278
chr19	40610000	40715000	8122	8143	chr19	40755000	40860000	8151	8172	chr19:0-58617616	2.25069	2.3294	2.51326
chr5	167210000	167315000	33442	33463	chr5	167500000	167605000	33500	33521	chr5:0-181538259	1.2759	2.04305	1.92502
chr5	167005000	167110000	33401	33422	chr5	167515000	167620000	33503	33524	chr5:0-181538259	1.68048	1.83585	2.04483
chr19	40255000	40360000	8051	8072	chr19	40475000	40580000	8095	8116	chr19:0-58617616	1.15237	1.39279	1.92544
chr5	167000000	167105000	33400	33421	chr5	167190000	167295000	33438	33459	chr5:0-181538259	1.58457	2.36608	2.57881
chr5	166985000	167090000	33397	33418	chr5	167995000	168100000	33599	33620	chr5:0-181538259	2.05941	2.08933	1.62936
chr5	166915000	167020000	33383	33404	chr5	167195000	167300000	33439	33460	chr5:0-181538259	2.19147	2.74055	2.85845
chr19	39715000	39820000	7943	7964	chr19	39790000	39895000	7958	7979	chr19:0-58617616	1.44641	1.4505	1.67549
chr5	163965000	164070000	32793	32814	chr5	164425000	164530000	32885	32906	chr5:0-181538259	1.41838	1.99129	2.23484
chr19	39505000	39610000	7901	7922	chr19	39625000	39730000	7925	7946	chr19:0-58617616	2.06613	2.97427	3.8781
chr1	94470000	94575000	18894	18915	chr1	94750000	94855000	18950	18971	chr1:0-248956422	2.45483	3.34266	4.19275
chr1	209195000	209300000	41839	41860	chr1	209385000	209490000	41877	41898	chr1:0-248956422	1.07085	1.39096	1.61883
chr5	163645000	163750000	32729	32750	chr5	163955000	164060000	32791	32812	chr5:0-181538259	1.70206	2.20639	2.57914
chr19	39425000	39530000	7885	7906	chr19	39625000	39730000	7925	7946	chr19:0-58617616	1.6664	1.97212	2.07263
chr5	163515000	163620000	32703	32724	chr5	163950000	164055000	32790	32811	chr5:0-181538259	2.28018	2.39362	2.67014
chr19	39160000	39265000	7832	7853	chr19	39360000	39465000	7872	7893	chr19:0-58617616	1.20279	1.62233	2.05218
chr5	162175000	162280000	32435	32456	chr5	163355000	163460000	32671	32692	chr5:0-181538259	2.04354	2.61264	3.2561
chr5	162175000	162280000	32435	32456	chr5	163305000	163410000	32661	32682	chr5:0-181538259	1.66444	1.79142	1.41311
chr19	39060000	39165000	7812	7833	chr19	39275000	39380000	7855	7876	chr19:0-58617616	1.70559	2.40211	2.89566
chr5	161495000	161600000	32299	32320	chr5	161795000	161900000	32359	32380	chr5:0-181538259	1.56274	1.87092	2.35081
chr5	160465000	160570000	32093	32114	chr5	160745000	160850000	32149	32170	chr5:0-181538259	1.60095	1.73072	2.05546
chr19	39000000	39105000	7800	7821	chr19	39275000	39380000	7855	7876	chr19:0-58617616	1.85727	1.90307	2.24977
chr5	160385000	160490000	32077	32098	chr5	160455000	160560000	32091	32112	chr5:0-181538259	2.0629	3.14693	3.54884
chr19	39000000	39105000	7800	7821	chr19	39145000	39250000	7829	7850	chr19:0-58617616	1.48378	1.49632	1.88814
chr5	160385000	160490000	32077	32098	chr5	160735000	160840000	32147	32168	chr5:0-181538259	2.22974	2.73359	3.78658
chr19	38915000	39020000	7783	7804	chr19	39275000	39380000	7855	7876	chr19:0-58617616	1.82933	1.65734	1.97768
chr5	160385000	160490000	32077	32098	chr5	160595000	160700000	32119	32140	chr5:0-181538259	2.15283	2.22588	2.26066
chr19	38915000	39020000	7783	7804	chr19	39065000	39170000	7813	7834	chr19:0-58617616	1.24856	1.97236	2.14443
chr1	94470000	94575000	18894	18915	chr1	94545000	94650000	18909	18930	chr1:0-248956422	1.49114	1.64067	1.74499
chr1	209155000	209260000	41831	41852	chr1	209300000	209405000	41860	41881	chr1:0-248956422	1.47485	1.95465	2.72822
chr5	160200000	160305000	32040	32061	chr5	160295000	160400000	32059	32080	chr5:0-181538259	1.39976	1.52536	1.48932
chr19	38905000	39010000	7781	7802	chr19	39145000	39250000	7829	7850	chr19:0-58617616	1.65224	1.62262	2.30192
chr5	160145000	160250000	32029	32050	chr5	160295000	160400000	32059	32080	chr5:0-181538259	1.74531	1.93001	2.31062
chr19	38685000	38790000	7737	7758	chr19	38780000	38885000	7756	7777	chr19:0-58617616	1.46348	1.78833	1.80609
chr5	160030000	160135000	32006	32027	chr5	160105000	160210000	32021	32042	chr5:0-181538259	1.11828	1.36157	1.34806
chr19	38585000	38690000	7717	7738	chr19	38650000	38755000	7730	7751	chr19:0-58617616	1.77345	2.14763	2.18524
chr5	160025000	160130000	32005	32026	chr5	160295000	160400000	32059	32080	chr5:0-181538259	1.17844	1.20773	1.39047
chr19	38585000	38690000	7717	7738	chr19	38675000	38780000	7735	7756	chr19:0-58617616	1.80106	2.0842	2.30004
chr5	159395000	159500000	31879	31900	chr5	159915000	160020000	31983	32004	chr5:0-181538259	1.87816	2.14363	2.5313
chr19	38465000	38570000	7693	7714	chr19	38835000	38940000	7767	7788	chr19:0-58617616	1.62985	1.03472	1.45244
chr5	159395000	159500000	31879	31900	chr5	159865000	159970000	31973	31994	chr5:0-181538259	1.46584	1.61391	1.57729
chr19	38465000	38570000	7693	7714	chr19	38585000	38690000	7717	7738	chr19:0-58617616	1.20361	1.62039	2.02565
chr5	159105000	159210000	31821	31842	chr5	159365000	159470000	31873	31894	chr5:0-181538259	1.67167	2.18512	2.23585
chr19	38355000	38460000	7671	7692	chr19	38835000	38940000	7767	7788	chr19:0-58617616	1.33159	1.34578	1.67018
chr5	159105000	159210000	31821	31842	chr5	159265000	159370000	31853	31874	chr5:0-181538259	2.07109	3.20865	4.05801
chr19	38355000	38460000	7671	7692	chr19	38585000	38690000	7717	7738	chr19:0-58617616	1.21837	2.0652	2.36628
chr5	158725000	158830000	31745	31766	chr5	159055000	159160000	31811	31832	chr5:0-181538259	1.69551	1.90369	2.05987
chr19	38350000	38455000	7670	7691	chr19	38445000	38550000	7689	7710	chr19:0-58617616	1.74444	2.08342	2.22023
chr1	94285000	94390000	18857	18878	chr1	94410000	94515000	18882	18903	chr1:0-248956422	1.28076	2.04434	2.2039
chr1	209155000	209260000	41831	41852	chr1	209385000	209490000	41877	41898	chr1:0-248956422	1.37486	1.75845	2.16279
chr19	38180000	38285000	7636	7657	chr19	38285000	38390000	7657	7678	chr19:0-58617616	1.51501	2.15141	2.59783
chr5	158645000	158750000	31729	31750	chr5	158715000	158820000	31743	31764	chr5:0-181538259	1.51916	2.20849	2.78254
chr19	38175000	38280000	7635	7656	chr19	38335000	38440000	7667	7688	chr19:0-58617616	2.22624	2.41728	3.27356
chr5	158125000	158230000	31625	31646	chr5	158705000	158810000	31741	31762	chr5:0-181538259	1.79455	1.81588	2.12779
chr19	38090000	38195000	7618	7639	chr19	38155000	38260000	7631	7652	chr19:0-58617616	1.44886	1.84743	1.97023
chr5	158120000	158225000	31624	31645	chr5	158640000	158745000	31728	31749	chr5:0-181538259	1.59484	2.02275	2.60585
chr19	37855000	37960000	7571	7592	chr19	37935000	38040000	7587	7608	chr19:0-58617616	1.46779	2.22783	2.56845
chr5	158025000	158130000	31605	31626	chr5	158120000	158225000	31624	31645	chr5:0-181538259	1.32279	1.65706	2.02733
chr19	37850000	37955000	7570	7591	chr19	38175000	38280000	7635	7656	chr19:0-58617616	1.98703	2.8916	3.00531
chr5	157805000	157910000	31561	31582	chr5	157945000	158050000	31589	31610	chr5:0-181538259	1.32664	1.64165	1.68079
chr5	157715000	157820000	31543	31564	chr5	159085000	159190000	31817	31838	chr5:0-181538259	2.3861	2.9523	3.5731
chr19	37845000	37950000	7569	7590	chr19	38335000	38440000	7667	7688	chr19:0-58617616	2.09884	1.74025	2.60466
chr5	157715000	157820000	31543	31564	chr5	158175000	158280000	31635	31656	chr5:0-181538259	1.19746	2.26157	1.95713
chr5	157620000	157725000	31524	31545	chr5	157690000	157795000	31538	31559	chr5:0-181538259	2.06733	2.67141	4.18255
chr19	37665000	37770000	7533	7554	chr19	37845000	37950000	7569	7590	chr19:0-58617616	1.16566	1.57672	2.11614
chr1	8875000	8980000	1775	1796	chr1	9055000	9160000	1811	1832	chr1:0-248956422	1.28981	1.55851	1.69595
chr1	94195000	94300000	18839	18860	chr1	94280000	94385000	18856	18877	chr1:0-248956422	2.1817	2.26169	3.05101
chr1	209035000	209140000	41807	41828	chr1	209295000	209400000	41859	41880	chr1:0-248956422	1.29985	1.57007	1.17321
chr19	37320000	37425000	7464	7485	chr19	37415000	37520000	7483	7504	chr19:0-58617616	1.27924	1.2017	1.37682
chr5	156785000	156890000	31357	31378	chr5	157085000	157190000	31417	31438	chr5:0-181538259	1.5882	2.96755	3.56073
chr19	36145000	36250000	7229	7250	chr19	36435000	36540000	7287	7308	chr19:0-58617616	0.964885	1.43069	2.98519
chr5	156785000	156890000	31357	31378	chr5	156885000	156990000	31377	31398	chr5:0-181538259	1.49075	2.08231	2.18924
chr19	35955000	36060000	7191	7212	chr19	36060000	36165000	7212	7233	chr19:0-58617616	1.32423	1.48406	1.46158
chr5	156625000	156730000	31325	31346	chr5	156765000	156870000	31353	31374	chr5:0-181538259	1.37798	2.14629	2.54772
chr19	35830000	35935000	7166	7187	chr19	35895000	36000000	7179	7200	chr19:0-58617616	1.08397	1.13961	1.37831
chr5	156395000	156500000	31279	31300	chr5	156765000	156870000	31353	31374	chr5:0-181538259	0.867018	1.7062	1.42552
chr19	35735000	35840000	7147	7168	chr19	35805000	35910000	7161	7182	chr19:0-58617616	1.32116	1.35229	1.35196
chr5	155905000	156010000	31181	31202	chr5	156775000	156880000	31355	31376	chr5:0-181538259	1.56345	1.72532	1.693
chr19	35640000	35745000	7128	7149	chr19	35730000	35835000	7146	7167	chr19:0-58617616	1.22535	1.14542	1.20942
chr5	155085000	155190000	31017	31038	chr5	155555000	155660000	31111	31132	chr5:0-181538259	1.61055	2.19485	2.3258
chr19	35505000	35610000	7101	7122	chr19	35590000	35695000	7118	7139	chr19:0-58617616	1.55659	1.50368	1.50218
chr5	154600000	154705000	30920	30941	chr5	154760000	154865000	30952	30973	chr5:0-181538259	1.98025	2.47184	2.89527
chr19	35460000	35565000	7092	7113	chr19	35590000	35695000	7118	7139	chr19:0-58617616	1.19953	1.32812	1.39909
chr5	154605000	154710000	30921	30942	chr5	154735000	154840000	30947	30968	chr5:0-181538259	2.08988	2.19221	2.32534
chr19	35300000	35405000	7060	7081	chr19	35445000	35550000	7089	7110	chr19:0-58617616	1.6759	1.89103	2.13103
chr1	94010000	94115000	18802	18823	chr1	94280000	94385000	18856	18877	chr1:0-248956422	2.19775	2.49503	2.93331
chr12	69835000	69940000	13967	13988	chr12	70095000	70200000	14019	14040	chr12:0-133275309	1.78614	1.28699	1.503
chr1	209025000	209130000	41805	41826	chr1	209155000	209260000	41831	41852	chr1:0-248956422	1.29682	1.99055	2.43192
chr5	154605000	154710000	30921	30942	chr5	154705000	154810000	30941	30962	chr5:0-181538259	1.54162	2.06622	2.35904
chr19	35105000	35210000	7021	7042	chr19	35195000	35300000	7039	7060	chr19:0-58617616	1.38591	1.68998	1.83067
chr5	154595000	154700000	30919	30940	chr5	154825000	154930000	30965	30986	chr5:0-181538259	2.11953	2.62406	2.86162
chr19	35090000	35195000	7018	7039	chr19	35195000	35300000	7039	7060	chr19:0-58617616	1.17799	1.49252	1.72147
chr5	154470000	154575000	30894	30915	chr5	154555000	154660000	30911	30932	chr5:0-181538259	1.43889	1.59668	1.62353
chr19	35015000	35120000	7003	7024	chr19	35085000	35190000	7017	7038	chr19:0-58617616	1.74217	2.32731	2.63658
chr5	154425000	154530000	30885	30906	chr5	154805000	154910000	30961	30982	chr5:0-181538259	1.58333	1.57265	1.3126
chr19	34995000	35100000	6999	7020	chr19	35085000	35190000	7017	7038	chr19:0-58617616	1.78396	2.33236	2.92619
chr19	34785000	34890000	6957	6978	chr19	35085000	35190000	7017	7038	chr19:0-58617616	1.64246	1.70848	2.09897
chr5	154145000	154250000	30829	30850	chr5	154350000	154455000	30870	30891	chr5:0-181538259	1.68406	2.51132	2.98816
chr19	34785000	34890000	6957	6978	chr19	34965000	35070000	6993	7014	chr19:0-58617616	1.79695	2.47918	2.7483
chr19	34685000	34790000	6937	6958	chr19	34955000	35060000	6991	7012	chr19:0-58617616	1.3278	1.74181	2.1693
chr19	34685000	34790000	6937	6958	chr19	34855000	34960000	6971	6992	chr19:0-58617616	1.10045	1.128	1.30399
chr19	34505000	34610000	6901	6922	chr19	34665000	34770000	6933	6954	chr19:0-58617616	1.23127	1.45012	1.82781
chr19	34455000	34560000	6891	6912	chr19	34665000	34770000	6933	6954	chr19:0-58617616	2.22216	2.35953	2.63384
chr1	94010000	94115000	18802	18823	chr1	94185000	94290000	18837	18858	chr1:0-248956422	1.67499	2.13326	2.62144
chr1	208605000	208710000	41721	41742	chr1	209155000	209260000	41831	41852	chr1:0-248956422	1.49842	1.75869	1.77876
chr5	153925000	154030000	30785	30806	chr5	154555000	154660000	30911	30932	chr5:0-181538259	2.35038	2.50073	3.80034
chr19	34190000	34295000	6838	6859	chr19	34285000	34390000	6857	6878	chr19:0-58617616	1.53317	1.97717	2.59284
chr5	153775000	153880000	30755	30776	chr5	153910000	154015000	30782	30803	chr5:0-181538259	1.76335	2.31937	3.04261
chr5	153730000	153835000	30746	30767	chr5	153915000	154020000	30783	30804	chr5:0-181538259	1.98731	2.33445	2.7569
chr5	153450000	153555000	30690	30711	chr5	153910000	154015000	30782	30803	chr5:0-181538259	2.00539	2.66705	3.03293
chr5	153455000	153560000	30691	30712	chr5	153705000	153810000	30741	30762	chr5:0-181538259	1.17629	1.56429	1.35693
chr19	33725000	33830000	6745	6766	chr19	34045000	34150000	6809	6830	chr19:0-58617616	2.20388	2.78741	3.56399
chr5	152505000	152610000	30501	30522	chr5	153095000	153200000	30619	30640	chr5:0-181538259	1.88854	2.26111	2.42164
chr19	33725000	33830000	6745	6766	chr19	34665000	34770000	6933	6954	chr19:0-58617616	2.51507	3.52314	5.79015
chr19	33725000	33830000	6745	6766	chr19	34295000	34400000	6859	6880	chr19:0-58617616	2.07194	2.50426	2.52692
chr5	152225000	152330000	30445	30466	chr5	152455000	152560000	30491	30512	chr5:0-181538259	1.98058	2.82746	2.86265
chr19	33570000	33675000	6714	6735	chr19	33720000	33825000	6744	6765	chr19:0-58617616	1.38429	1.86395	1.97477
chr5	152095000	152200000	30419	30440	chr5	152455000	152560000	30491	30512	chr5:0-181538259	2.08941	2.92684	3.25102
chr19	33380000	33485000	6676	6697	chr19	33570000	33675000	6714	6735	chr19:0-58617616	1.42689	1.5051	1.79508
chr5	151870000	151975000	30374	30395	chr5	152090000	152195000	30418	30439	chr5:0-181538259	1.15149	1.45999	1.7713
chr1	93995000	94100000	18799	18820	chr1	94415000	94520000	18883	18904	chr1:0-248956422	1.57388	2.06557	2.12317
chr1	208195000	208300000	41639	41660	chr1	209155000	209260000	41831	41852	chr1:0-248956422	1.5322	1.86474	1.73315
chr19	33250000	33355000	6650	6671	chr19	33345000	33450000	6669	6690	chr19:0-58617616	1.35514	1.39053	1.52754
chr5	151775000	151880000	30355	30376	chr5	152455000	152560000	30491	30512	chr5:0-181538259	3.8469	4.50849	6.38029
chr19	33190000	33295000	6638	6659	chr19	33355000	33460000	6671	6692	chr19:0-58617616	2.64052	3.33147	5.05146
chr5	151775000	151880000	30355	30376	chr5	152295000	152400000	30459	30480	chr5:0-181538259	2.24928	3.7026	4.13662
chr19	33185000	33290000	6637	6658	chr19	33250000	33355000	6650	6671	chr19:0-58617616	1.35676	1.78244	1.99437
chr19	32925000	33030000	6585	6606	chr19	33135000	33240000	6627	6648	chr19:0-58617616	1.78746	1.81955	2.17851
chr5	151475000	151580000	30295	30316	chr5	151595000	151700000	30319	30340	chr5:0-181538259	1.7918	2.61237	3.32919
chr5	151395000	151500000	30279	30300	chr5	151690000	151795000	30338	30359	chr5:0-181538259	2.5617	2.48686	2.82842
chr19	32015000	32120000	6403	6424	chr19	32175000	32280000	6435	6456	chr19:0-58617616	1.54371	1.53864	1.84024
chr1	93995000	94100000	18799	18820	chr1	94285000	94390000	18857	18878	chr1:0-248956422	2.51092	3.35282	4.03303
chr1	207970000	208075000	41594	41615	chr1	208190000	208295000	41638	41659	chr1:0-248956422	2.15114	2.56061	3.12019
chr5	150510000	150615000	30102	30123	chr5	150600000	150705000	30120	30141	chr5:0-181538259	1.49597	2.08639	2.48952
chr19	31625000	31730000	6325	6346	chr19	31990000	32095000	6398	6419	chr19:0-58617616	1.11689	1.69704	1.94882
chr19	31305000	31410000	6261	6282	chr19	31495000	31600000	6299	6320	chr19:0-58617616	1.31824	1.61829	2.19762
chr5	150405000	150510000	30081	30102	chr5	150795000	150900000	30159	30180	chr5:0-181538259	2.36222	2.96446	3.20703
chr5	150405000	150510000	30081	30102	chr5	150605000	150710000	30121	30142	chr5:0-181538259	1.51927	2.19538	2.03791
chr19	31305000	31410000	6261	6282	chr19	31995000	32100000	6399	6420	chr19:0-58617616	1.07282	1.2717	1.51545
chr5	150335000	150440000	30067	30088	chr5	150640000	150745000	30128	30149	chr5:0-181538259	1.64536	1.84777	1.90623
chr19	31305000	31410000	6261	6282	chr19	31625000	31730000	6325	6346	chr19:0-58617616	1.22988	1.26398	1.47288
chr5	150325000	150430000	30065	30086	chr5	154755000	154860000	30951	30972	chr5:0-181538259	0.516105	3.6355	2.37999
chr19	31300000	31405000	6260	6281	chr19	31410000	31515000	6282	6303	chr19:0-58617616	1.4086	1.37381	1.58696
chr5	150320000	150425000	30064	30085	chr5	150490000	150595000	30098	30119	chr5:0-181538259	1.91123	2.41667	2.24638
chr19	31005000	31110000	6201	6222	chr19	31300000	31405000	6260	6281	chr19:0-58617616	1.73337	1.91731	2.55499
chr5	150215000	150320000	30043	30064	chr5	150385000	150490000	30077	30098	chr5:0-181538259	1.75239	2.25217	2.2332
chr19	31005000	31110000	6201	6222	chr19	31090000	31195000	6218	6239	chr19:0-58617616	1.13935	1.13023	1.46279
chr19	31005000	31110000	6201	6222	chr19	32175000	32280000	6435	6456	chr19:0-58617616	1.68514	1.51818	2.04713
chr1	93635000	93740000	18727	18748	chr1	93765000	93870000	18753	18774	chr1:0-248956422	1.0261	1.30071	1.31177
chr5	150110000	150215000	30022	30043	chr5	150305000	150410000	30061	30082	chr5:0-181538259	1.24791	1.65031	1.98221
chr19	31005000	31110000	6201	6222	chr19	31505000	31610000	6301	6322	chr19:0-58617616	1.08523	1.42936	1.74328
chr5	149985000	150090000	29997	30018	chr5	150325000	150430000	30065	30086	chr5:0-181538259	2.36933	2.67405	2.29425
chr19	30735000	30840000	6147	6168	chr19	30995000	31100000	6199	6220	chr19:0-58617616	1.26061	1.54273	1.87257
chr5	149585000	149690000	29917	29938	chr5	149935000	150040000	29987	30008	chr5:0-181538259	2.34291	3.6453	4.2227
chr5	149585000	149690000	29917	29938	chr5	149775000	149880000	29955	29976	chr5:0-181538259	2.35181	2.62942	3.53466
chr19	30620000	30725000	6124	6145	chr19	30730000	30835000	6146	6167	chr19:0-58617616	1.73656	2.19609	2.4419
chr19	30515000	30620000	6103	6124	chr19	30595000	30700000	6119	6140	chr19:0-58617616	1.44321	1.46129	1.41943
chr5	149315000	149420000	29863	29884	chr5	149380000	149485000	29876	29897	chr5:0-181538259	2.07308	2.89578	3.5038
chr5	149090000	149195000	29818	29839	chr5	149215000	149320000	29843	29864	chr5:0-181538259	1.94287	2.87541	3.5789
chr19	30175000	30280000	6035	6056	chr19	30605000	30710000	6121	6142	chr19:0-58617616	2.58286	2.25397	2.97265
chr12	67335000	67440000	13467	13488	chr12	67535000	67640000	13507	13528	chr12:0-133275309	1.46262	0.7709	0.710546
chr5	149075000	149180000	29815	29836	chr5	149515000	149620000	29903	29924	chr5:0-181538259	1.55759	2.51963	2.46136
chr19	30175000	30280000	6035	6056	chr19	30385000	30490000	6077	6098	chr19:0-58617616	1.38105	1.45767	1.92527
chr5	148985000	149090000	29797	29818	chr5	149060000	149165000	29812	29833	chr5:0-181538259	1.71237	1.98842	1.98934
chr5	148685000	148790000	29737	29758	chr5	149215000	149320000	29843	29864	chr5:0-181538259	2.14878	2.85672	3.65526
chr5	148685000	148790000	29737	29758	chr5	149060000	149165000	29812	29833	chr5:0-181538259	2.35964	3.85121	5.53179
chr19	29685000	29790000	5937	5958	chr19	30605000	30710000	6121	6142	chr19:0-58617616	1.80496	2.07811	2.66207
chr5	148685000	148790000	29737	29758	chr5	148980000	149085000	29796	29817	chr5:0-181538259	2.28252	3.39027	4.9166
chr5	148685000	148790000	29737	29758	chr5	148905000	149010000	29781	29802	chr5:0-181538259	1.84446	2.09441	2.33678
chr19	29675000	29780000	5935	5956	chr19	30015000	30120000	6003	6024	chr19:0-58617616	1.13575	1.60509	1.90322
chr5	148685000	148790000	29737	29758	chr5	148955000	149060000	29791	29812	chr5:0-181538259	1.70973	2.20176	2.44237
chr19	29565000	29670000	5913	5934	chr19	29665000	29770000	5933	5954	chr19:0-58617616	2.12463	2.38314	2.88635
chr5	148125000	148230000	29625	29646	chr5	148325000	148430000	29665	29686	chr5:0-181538259	1.84091	2.45472	2.98384
chr19	29560000	29665000	5912	5933	chr19	29640000	29745000	5928	5949	chr19:0-58617616	2.82364	3.61472	4.49594
chr5	147800000	147905000	29560	29581	chr5	147880000	147985000	29576	29597	chr5:0-181538259	2.24553	3.27107	3.62399
chr19	29475000	29580000	5895	5916	chr19	29820000	29925000	5964	5985	chr19:0-58617616	1.05006	1.4888	1.81126
chr1	207760000	207865000	41552	41573	chr1	207910000	208015000	41582	41603	chr1:0-248956422	2.18436	2.23034	2.43816
chr19	29350000	29455000	5870	5891	chr19	29475000	29580000	5895	5916	chr19:0-58617616	1.36967	1.3432	1.60172
chr5	147575000	147680000	29515	29536	chr5	147885000	147990000	29577	29598	chr5:0-181538259	1.76004	2.628	2.63292
chr19	29240000	29345000	5848	5869	chr19	29475000	29580000	5895	5916	chr19:0-58617616	1.57496	2.03042	2.36496
chr19	29235000	29340000	5847	5868	chr19	29475000	29580000	5895	5916	chr19:0-58617616	1.77811	2.34131	2.89588
chr5	147175000	147280000	29435	29456	chr5	147535000	147640000	29507	29528	chr5:0-181538259	1.72867	1.61185	2.06044
chr19	29235000	29340000	5847	5868	chr19	29425000	29530000	5885	5906	chr19:0-58617616	1.28682	1.59652	1.57007
chr5	147045000	147150000	29409	29430	chr5	147135000	147240000	29427	29448	chr5:0-181538259	1.35679	1.82529	2.4437
chr19	29065000	29170000	5813	5834	chr19	29215000	29320000	5843	5864	chr19:0-58617616	1.57801	1.92643	2.32607
chr5	146925000	147030000	29385	29406	chr5	147315000	147420000	29463	29484	chr5:0-181538259	2.15244	2.71498	2.78443
chr5	146605000	146710000	29321	29342	chr5	146915000	147020000	29383	29404	chr5:0-181538259	1.24311	1.64604	1.91174
chr19	28685000	28790000	5737	5758	chr19	28825000	28930000	5765	5786	chr19:0-58617616	2.01965	2.81822	3.89323
chr5	146495000	146600000	29299	29320	chr5	147315000	147420000	29463	29484	chr5:0-181538259	1.92026	2.04279	2.2657
chr19	28675000	28780000	5735	5756	chr19	29545000	29650000	5909	5930	chr19:0-58617616	1.60407	1.89019	2.46706
chr1	93395000	93500000	18679	18700	chr1	93565000	93670000	18713	18734	chr1:0-248956422	1.39508	1.76185	2.10415
chr5	146285000	146390000	29257	29278	chr5	154425000	154530000	30885	30906	chr5:0-181538259	4.00817	7.36795	8.02775
chr19	28415000	28520000	5683	5704	chr19	28580000	28685000	5716	5737	chr19:0-58617616	1.45945	2.06522	2.89171
chr5	146240000	146345000	29248	29269	chr5	146375000	146480000	29275	29296	chr5:0-181538259	2.70653	2.95787	3.93038
chr19	28415000	28520000	5683	5704	chr19	28495000	28600000	5699	5720	chr19:0-58617616	0.888639	1.16939	1.34384
chr5	146095000	146200000	29219	29240	chr5	146405000	146510000	29281	29302	chr5:0-181538259	1.29686	1.62699	1.2821
chr5	145855000	145960000	29171	29192	chr5	146000000	146105000	29200	29221	chr5:0-181538259	1.4333	1.92163	2.03075
chr5	145780000	145885000	29156	29177	chr5	146000000	146105000	29200	29221	chr5:0-181538259	1.76506	2.27142	2.49902
chr19	28185000	28290000	5637	5658	chr19	28585000	28690000	5717	5738	chr19:0-58617616	1.37813	1.17283	1.8762
chr5	145655000	145760000	29131	29152	chr5	145765000	145870000	29153	29174	chr5:0-181538259	1.13559	1.79391	1.80635
chr5	145635000	145740000	29127	29148	chr5	146005000	146110000	29201	29222	chr5:0-181538259	1.69924	2.75579	3.30908
chr5	144435000	144540000	28887	28908	chr5	145185000	145290000	29037	29058	chr5:0-181538259	1.91102	2.48879	2.21463
chr19	27925000	28030000	5585	5606	chr19	28825000	28930000	5765	5786	chr19:0-58617616	2.14212	2.3042	2.8718
chr1	207035000	207140000	41407	41428	chr1	207625000	207730000	41525	41546	chr1:0-248956422	1.43102	1.80162	1.36998
chr5	144155000	144260000	28831	28852	chr5	145185000	145290000	29037	29058	chr5:0-181538259	2.56165	2.5386	3.56276
chr5	144155000	144260000	28831	28852	chr5	144435000	144540000	28887	28908	chr5:0-181538259	1.64395	2.3907	2.00323
chr19	21155000	21260000	4231	4252	chr19	21415000	21520000	4283	4304	chr19:0-58617616	2.01821	1.89402	2.47586
chr5	144155000	144260000	28831	28852	chr5	144355000	144460000	28871	28892	chr5:0-181538259	1.76765	1.82727	2.14078
chr19	21155000	21260000	4231	4252	chr19	21315000	21420000	4263	4284	chr19:0-58617616	1.5836	1.32838	1.79146
chr5	143920000	144025000	28784	28805	chr5	144090000	144195000	28818	28839	chr5:0-181538259	1.43948	2.16558	2.30514
chr19	21035000	21140000	4207	4228	chr19	21100000	21205000	4220	4241	chr19:0-58617616	0.917922	1.22051	1.83014
chr5	143785000	143890000	28757	28778	chr5	144095000	144200000	28819	28840	chr5:0-181538259	1.97138	1.74134	1.97326
chr5	143445000	143550000	28689	28710	chr5	143915000	144020000	28783	28804	chr5:0-181538259	1.07537	1.58319	1.33057
chr19	19615000	19720000	3923	3944	chr19	19725000	19830000	3945	3966	chr19:0-58617616	1.18364	1.57737	1.96637
chr5	143365000	143470000	28673	28694	chr5	143775000	143880000	28755	28776	chr5:0-181538259	1.93246	1.90264	1.78835
chr19	19615000	19720000	3923	3944	chr19	19815000	19920000	3963	3984	chr19:0-58617616	1.24803	1.47588	1.68243
chr5	142965000	143070000	28593	28614	chr5	143915000	144020000	28783	28804	chr5:0-181538259	1.94891	1.93666	2.24393
chr5	142965000	143070000	28593	28614	chr5	143355000	143460000	28671	28692	chr5:0-181538259	1.8706	1.90259	2.16261
chr19	19480000	19585000	3896	3917	chr19	19590000	19695000	3918	3939	chr19:0-58617616	2.89317	3.77472	4.48302
chr1	17870000	17975000	3574	3595	chr1	18250000	18355000	3650	3671	chr1:0-248956422	1.62183	1.78615	2.08097
chr1	93255000	93360000	18651	18672	chr1	93565000	93670000	18713	18734	chr1:0-248956422	1.39941	1.99913	2.20857
chr1	206750000	206855000	41350	41371	chr1	206860000	206965000	41372	41393	chr1:0-248956422	1.10236	1.48469	1.83696
chr5	142955000	143060000	28591	28612	chr5	144095000	144200000	28819	28840	chr5:0-181538259	1.71503	1.74692	2.13766
chr5	142955000	143060000	28591	28612	chr5	143775000	143880000	28755	28776	chr5:0-181538259	2.10105	2.95259	3.04255
chr19	19140000	19245000	3828	3849	chr19	19210000	19315000	3842	3863	chr19:0-58617616	1.3327	1.39904	1.36164
chr5	142560000	142665000	28512	28533	chr5	142645000	142750000	28529	28550	chr5:0-181538259	1.85574	2.79698	3.2216
chr5	142555000	142660000	28511	28532	chr5	142645000	142750000	28529	28550	chr5:0-181538259	2.04866	2.76852	3.11226
chr19	19095000	19200000	3819	3840	chr19	19290000	19395000	3858	3879	chr19:0-58617616	1.59523	2.06468	2.41325
chr5	142420000	142525000	28484	28505	chr5	142495000	142600000	28499	28520	chr5:0-181538259	1.51243	1.47277	1.39651
chr19	19095000	19200000	3819	3840	chr19	19175000	19280000	3835	3856	chr19:0-58617616	1.07562	1.4008	1.5207
chr5	142275000	142380000	28455	28476	chr5	142495000	142600000	28499	28520	chr5:0-181538259	2.0058	2.35178	2.55968
chr5	142100000	142205000	28420	28441	chr5	142645000	142750000	28529	28550	chr5:0-181538259	2.52683	3.54476	4.09857
chr19	18845000	18950000	3769	3790	chr19	18935000	19040000	3787	3808	chr19:0-58617616	1.65668	1.86026	2.0262
chr5	141960000	142065000	28392	28413	chr5	142090000	142195000	28418	28439	chr5:0-181538259	2.30558	3.04974	3.76784
chr19	18730000	18835000	3746	3767	chr19	18795000	18900000	3759	3780	chr19:0-58617616	1.80026	1.8575	2.07845
chr1	206685000	206790000	41337	41358	chr1	206860000	206965000	41372	41393	chr1:0-248956422	1.96121	2.24814	2.86303
chr5	141760000	141865000	28352	28373	chr5	141825000	141930000	28365	28386	chr5:0-181538259	1.35359	1.51391	1.74309
chr19	18725000	18830000	3745	3766	chr19	18815000	18920000	3763	3784	chr19:0-58617616	1.59231	1.9617	2.08151
chr5	141650000	141755000	28330	28351	chr5	141830000	141935000	28366	28387	chr5:0-181538259	1.467	1.59052	1.83149
chr19	18560000	18665000	3712	3733	chr19	18735000	18840000	3747	3768	chr19:0-58617616	1.09975	1.37079	1.46183
chr5	141650000	141755000	28330	28351	chr5	141755000	141860000	28351	28372	chr5:0-181538259	1.53369	1.86968	1.99447
chr19	18420000	18525000	3684	3705	chr19	18625000	18730000	3725	3746	chr19:0-58617616	1.43759	1.54579	2.28485
chr5	141635000	141740000	28327	28348	chr5	142085000	142190000	28417	28438	chr5:0-181538259	2.00798	2.89611	2.70731
chr19	18425000	18530000	3685	3706	chr19	18515000	18620000	3703	3724	chr19:0-58617616	1.30245	1.48344	1.50847
chr19	18415000	18520000	3683	3704	chr19	18725000	18830000	3745	3766	chr19:0-58617616	1.65865	1.43132	1.55018
chr5	141365000	141470000	28273	28294	chr5	141505000	141610000	28301	28322	chr5:0-181538259	2.62423	2.93128	3.83818
chr19	18415000	18520000	3683	3704	chr19	18535000	18640000	3707	3728	chr19:0-58617616	1.45093	1.42393	1.63872
chr5	141310000	141415000	28262	28283	chr5	141460000	141565000	28292	28313	chr5:0-181538259	1.21628	1.18816	1.0971
chr19	18415000	18520000	3683	3704	chr19	18805000	18910000	3761	3782	chr19:0-58617616	1.52004	1.6258	1.74351
chr5	141305000	141410000	28261	28282	chr5	141510000	141615000	28302	28323	chr5:0-181538259	2.27043	2.84851	3.31746
chr5	141195000	141300000	28239	28260	chr5	141475000	141580000	28295	28316	chr5:0-181538259	1.18464	1.1614	0.940354
chr1	93255000	93360000	18651	18672	chr1	93385000	93490000	18677	18698	chr1:0-248956422	1.38855	1.89133	2.13985
chr12	62385000	62490000	12477	12498	chr12	62765000	62870000	12553	12574	chr12:0-133275309	2.21936	2.24682	3.33291
chr1	206585000	206690000	41317	41338	chr1	206865000	206970000	41373	41394	chr1:0-248956422	1.36517	1.57231	1.62353
chr19	18225000	18330000	3645	3666	chr19	18290000	18395000	3658	3679	chr19:0-58617616	1.32045	1.65957	1.69716
chr5	140875000	140980000	28175	28196	chr5	140990000	141095000	28198	28219	chr5:0-181538259	1.68012	1.73197	2.26207
chr19	18140000	18245000	3628	3649	chr19	18205000	18310000	3641	3662	chr19:0-58617616	1.59891	1.9867	2.10876
chr5	140515000	140620000	28103	28124	chr5	140580000	140685000	28116	28137	chr5:0-181538259	2.0543	1.84825	1.9435
chr19	18060000	18165000	3612	3633	chr19	18205000	18310000	3641	3662	chr19:0-58617616	1.59728	1.77426	2.15126
chr5	140505000	140610000	28101	28122	chr5	140595000	140700000	28119	28140	chr5:0-181538259	1.40838	1.81369	2.04809
chr19	18010000	18115000	3602	3623	chr19	18115000	18220000	3623	3644	chr19:0-58617616	1.41028	1.41563	1.56659
chr5	140315000	140420000	28063	28084	chr5	140665000	140770000	28133	28154	chr5:0-181538259	1.80818	2.49002	3.85709
chr19	17955000	18060000	3591	3612	chr19	18200000	18305000	3640	3661	chr19:0-58617616	1.90757	1.6394	2.20434
chr5	140195000	140300000	28039	28060	chr5	140665000	140770000	28133	28154	chr5:0-181538259	1.6247	2.07503	2.95876
chr19	17955000	18060000	3591	3612	chr19	18060000	18165000	3612	3633	chr19:0-58617616	1.31551	1.57231	1.80033
chr19	17955000	18060000	3591	3612	chr19	18115000	18220000	3623	3644	chr19:0-58617616	1.96165	1.87281	2.50856
chr5	140065000	140170000	28013	28034	chr5	146285000	146390000	29257	29278	chr5:0-181538259	0.779234	4.70462	4.05073
chr5	140015000	140120000	28003	28024	chr5	140105000	140210000	28021	28042	chr5:0-181538259	2.09696	2.57206	3.24878
chr1	206435000	206540000	41287	41308	chr1	206610000	206715000	41322	41343	chr1:0-248956422	1.63635	1.85727	2.1178
chr19	17815000	17920000	3563	3584	chr19	17880000	17985000	3576	3597	chr19:0-58617616	2.95787	3.27736	4.86138
chr5	139825000	139930000	27965	27986	chr5	140105000	140210000	28021	28042	chr5:0-181538259	1.34917	1.83136	1.70432
chr19	17730000	17835000	3546	3567	chr19	17805000	17910000	3561	3582	chr19:0-58617616	2.14737	2.67305	2.83604
chr19	17725000	17830000	3545	3566	chr19	17880000	17985000	3576	3597	chr19:0-58617616	1.24512	1.39999	1.46659
chr5	139735000	139840000	27947	27968	chr5	140105000	140210000	28021	28042	chr5:0-181538259	2.20839	2.488	3.61421
chr19	17715000	17820000	3543	3564	chr19	17805000	17910000	3561	3582	chr19:0-58617616	1.42678	1.82853	2.07819
chr19	17405000	17510000	3481	3502	chr19	17805000	17910000	3561	3582	chr19:0-58617616	1.71149	1.62627	2.01739
chr5	139735000	139840000	27947	27968	chr5	139810000	139915000	27962	27983	chr5:0-181538259	1.91601	2.70051	3.77072
chr19	17340000	17445000	3468	3489	chr19	17415000	17520000	3483	3504	chr19:0-58617616	1.44533	1.88262	2.24866
chr5	139595000	139700000	27919	27940	chr5	139695000	139800000	27939	27960	chr5:0-181538259	1.99645	2.23142	2.22785
chr19	17295000	17400000	3459	3480	chr19	17415000	17520000	3483	3504	chr19:0-58617616	1.08342	1.64507	1.82739
chr5	139590000	139695000	27918	27939	chr5	139655000	139760000	27931	27952	chr5:0-181538259	1.37583	2.19858	2.33865
chr5	139580000	139685000	27916	27937	chr5	139915000	140020000	27983	28004	chr5:0-181538259	2.39721	2.32341	2.26295
chr5	139585000	139690000	27917	27938	chr5	139795000	139900000	27959	27980	chr5:0-181538259	1.73364	2.2311	2.50601
chr19	17015000	17120000	3403	3424	chr19	17105000	17210000	3421	3442	chr19:0-58617616	1.16427	1.41085	1.65473
chr1	92805000	92910000	18561	18582	chr1	92940000	93045000	18588	18609	chr1:0-248956422	2.96177	4.42525	6.51684
chr5	139465000	139570000	27893	27914	chr5	139560000	139665000	27912	27933	chr5:0-181538259	1.35769	1.66045	1.68993
chr19	17015000	17120000	3403	3424	chr19	17335000	17440000	3467	3488	chr19:0-58617616	1.73817	1.27315	2.00875
chr19	16845000	16950000	3369	3390	chr19	17165000	17270000	3433	3454	chr19:0-58617616	1.18812	1.15435	1.33437
chr5	138765000	138870000	27753	27774	chr5	139215000	139320000	27843	27864	chr5:0-181538259	1.65342	2.06824	1.36845
chr19	16720000	16825000	3344	3365	chr19	16845000	16950000	3369	3390	chr19:0-58617616	1.51451	1.3911	2.3242
chr19	16665000	16770000	3333	3354	chr19	17000000	17105000	3400	3421	chr19:0-58617616	1.71111	1.98209	2.69124
chr5	138545000	138650000	27709	27730	chr5	139215000	139320000	27843	27864	chr5:0-181538259	1.87808	1.7246	1.66848
chr19	16665000	16770000	3333	3354	chr19	16840000	16945000	3368	3389	chr19:0-58617616	1.2052	1.4042	1.7596
chr5	138505000	138610000	27701	27722	chr5	139270000	139375000	27854	27875	chr5:0-181538259	2.44225	3.66396	2.94514
chr19	16660000	16765000	3332	3353	chr19	16785000	16890000	3357	3378	chr19:0-58617616	1.27397	1.19235	1.53119
chr5	138410000	138515000	27682	27703	chr5	138495000	138600000	27699	27720	chr5:0-181538259	1.70173	2.12194	1.77981
chr19	16475000	16580000	3295	3316	chr19	16575000	16680000	3315	3336	chr19:0-58617616	1.56384	1.29752	1.34784
chr5	138390000	138495000	27678	27699	chr5	138455000	138560000	27691	27712	chr5:0-181538259	1.97001	2.35256	2.55714
chr12	57210000	57315000	11442	11463	chr12	57400000	57505000	11480	11501	chr12:0-133275309	2.37278	2.64573	2.95576
chr1	205975000	206080000	41195	41216	chr1	206055000	206160000	41211	41232	chr1:0-248956422	1.49395	1.84163	2.22819
chr5	138130000	138235000	27626	27647	chr5	138505000	138610000	27701	27722	chr5:0-181538259	1.831	3.45906	2.83475
chr5	138135000	138240000	27627	27648	chr5	138465000	138570000	27693	27714	chr5:0-181538259	1.15191	1.616	1.63402
chr19	16195000	16300000	3239	3260	chr19	16275000	16380000	3255	3276	chr19:0-58617616	1.36032	1.40608	1.67449
chr5	138130000	138235000	27626	27647	chr5	138370000	138475000	27674	27695	chr5:0-181538259	2.1072	2.82343	3.15425
chr19	16065000	16170000	3213	3234	chr19	16335000	16440000	3267	3288	chr19:0-58617616	1.38449	1.2081	1.28999
chr5	138025000	138130000	27605	27626	chr5	138090000	138195000	27618	27639	chr5:0-181538259	2.09218	2.51236	2.98892
chr19	15990000	16095000	3198	3219	chr19	16130000	16235000	3226	3247	chr19:0-58617616	2.41361	3.07542	4.34693
chr5	137610000	137715000	27522	27543	chr5	137680000	137785000	27536	27557	chr5:0-181538259	1.40798	1.88069	2.28413
chr19	15990000	16095000	3198	3219	chr19	16060000	16165000	3212	3233	chr19:0-58617616	1.2291	1.36474	1.58946
chr5	137575000	137680000	27515	27536	chr5	137770000	137875000	27554	27575	chr5:0-181538259	1.86728	1.88535	2.64642
chr19	15625000	15730000	3125	3146	chr19	15725000	15830000	3145	3166	chr19:0-58617616	1.86044	1.45729	3.01885
chr19	15605000	15710000	3121	3142	chr19	15825000	15930000	3165	3186	chr19:0-58617616	0.80437	1.10956	1.52571
chr5	137290000	137395000	27458	27479	chr5	137445000	137550000	27489	27510	chr5:0-181538259	1.69723	1.95834	2.61213
chr5	136755000	136860000	27351	27372	chr5	137445000	137550000	27489	27510	chr5:0-181538259	1.65848	2.29479	2.49886
chr19	15400000	15505000	3080	3101	chr19	16025000	16130000	3205	3226	chr19:0-58617616	1.15999	1.52191	1.53974
chr5	136755000	136860000	27351	27372	chr5	137175000	137280000	27435	27456	chr5:0-181538259	1.41895	2.15324	2.08884
chr19	15210000	15315000	3042	3063	chr19	15505000	15610000	3101	3122	chr19:0-58617616	1.86056	1.67527	2.32626
chr1	92435000	92540000	18487	18508	chr1	92735000	92840000	18547	18568	chr1:0-248956422	1.23526	1.53977	1.82017
chr1	205935000	206040000	41187	41208	chr1	206055000	206160000	41211	41232	chr1:0-248956422	2.05101	2.64637	4.07805
chr19	15210000	15315000	3042	3063	chr19	15280000	15385000	3056	3077	chr19:0-58617616	1.21336	1.42136	1.52085
chr5	136315000	136420000	27263	27284	chr5	136635000	136740000	27327	27348	chr5:0-181538259	1.1808	1.65089	2.08268
chr19	15125000	15230000	3025	3046	chr19	15200000	15305000	3040	3061	chr19:0-58617616	1.76936	2.08922	2.42771
chr5	136195000	136300000	27239	27260	chr5	136370000	136475000	27274	27295	chr5:0-181538259	1.95388	2.52407	3.10613
chr5	136195000	136300000	27239	27260	chr5	137005000	137110000	27401	27422	chr5:0-181538259	1.37649	2.18503	1.90603
chr19	15035000	15140000	3007	3028	chr19	15100000	15205000	3020	3041	chr19:0-58617616	1.45043	2.33266	2.79886
chr5	135835000	135940000	27167	27188	chr5	136160000	136265000	27232	27253	chr5:0-181538259	1.73557	2.85267	3.79001
chr19	14735000	14840000	2947	2968	chr19	15100000	15205000	3020	3041	chr19:0-58617616	1.74858	2.2862	3.19848
chr5	135835000	135940000	27167	27188	chr5	136010000	136115000	27202	27223	chr5:0-181538259	2.12079	2.34069	3.15306
chr19	14735000	14840000	2947	2968	chr19	14835000	14940000	2967	2988	chr19:0-58617616	1.36042	1.73774	1.98544
chr5	135835000	135940000	27167	27188	chr5	136025000	136130000	27205	27226	chr5:0-181538259	1.80213	2.19371	2.80517
chr19	14735000	14840000	2947	2968	chr19	15045000	15150000	3009	3030	chr19:0-58617616	1.77347	1.67598	1.72195
chr5	135510000	135615000	27102	27123	chr5	135785000	135890000	27157	27178	chr5:0-181538259	2.29598	2.90743	4.32646
chr19	14735000	14840000	2947	2968	chr19	14965000	15070000	2993	3014	chr19:0-58617616	1.32603	1.20816	1.70779
chr19	14525000	14630000	2905	2926	chr19	14835000	14940000	2967	2988	chr19:0-58617616	2.04928	2.61114	2.7484
chr1	92245000	92350000	18449	18470	chr1	92435000	92540000	18487	18508	chr1:0-248956422	1.44629	1.52811	1.74083
chr19	14515000	14620000	2903	2924	chr19	15405000	15510000	3081	3102	chr19:0-58617616	1.60537	1.74425	1.42476
chr5	135405000	135510000	27081	27102	chr5	135785000	135890000	27157	27178	chr5:0-181538259	2.06288	2.40363	2.79
chr19	14515000	14620000	2903	2924	chr19	14725000	14830000	2945	2966	chr19:0-58617616	1.99611	2.3303	2.73984
chr19	14345000	14450000	2869	2890	chr19	14715000	14820000	2943	2964	chr19:0-58617616	8.0437	5.75775	9.33024
chr5	134985000	135090000	26997	27018	chr5	135435000	135540000	27087	27108	chr5:0-181538259	2.27636	2.3707	2.57177
chr19	14145000	14250000	2829	2850	chr19	14295000	14400000	2859	2880	chr19:0-58617616	2.07285	2.40816	3.53579
chr5	134980000	135085000	26996	27017	chr5	140060000	140165000	28012	28033	chr5:0-181538259	4.01976	6.17447	6.08532
chr19	14085000	14190000	2817	2838	chr19	14355000	14460000	2871	2892	chr19:0-58617616	1.27671	1.35829	1.5934
chr5	134360000	134465000	26872	26893	chr5	134525000	134630000	26905	26926	chr5:0-181538259	1.60159	1.87116	2.10317
chr19	13910000	14015000	2782	2803	chr19	13980000	14085000	2796	2817	chr19:0-58617616	1.25506	1.32334	1.25914
chr5	134360000	134465000	26872	26893	chr5	134460000	134565000	26892	26913	chr5:0-181538259	1.13183	1.50166	1.58028
chr19	13830000	13935000	2766	2787	chr19	14020000	14125000	2804	2825	chr19:0-58617616	3.20869	3.61537	4.54161
chr19	13830000	13935000	2766	2787	chr19	13910000	14015000	2782	2803	chr19:0-58617616	1.77269	1.72845	1.82032
chr1	205745000	205850000	41149	41170	chr1	205865000	205970000	41173	41194	chr1:0-248956422	1.55471	1.86863	2.21752
chr5	134130000	134235000	26826	26847	chr5	134530000	134635000	26906	26927	chr5:0-181538259	1.72501	1.95522	2.08543
chr19	13725000	13830000	2745	2766	chr19	14025000	14130000	2805	2826	chr19:0-58617616	1.71847	1.9466	1.97568
chr5	133985000	134090000	26797	26818	chr5	134235000	134340000	26847	26868	chr5:0-181538259	1.73139	2.09954	2.4395
chr19	13545000	13650000	2709	2730	chr19	13810000	13915000	2762	2783	chr19:0-58617616	3.29111	3.48442	4.30242
chr5	133370000	133475000	26674	26695	chr5	133890000	133995000	26778	26799	chr5:0-181538259	1.79103	2.12611	2.60196
chr19	13545000	13650000	2709	2730	chr19	13665000	13770000	2733	2754	chr19:0-58617616	2.47321	3.48796	4.87851
chr5	133060000	133165000	26612	26633	chr5	133890000	133995000	26778	26799	chr5:0-181538259	2.37344	2.91076	2.79458
chr19	13545000	13650000	2709	2730	chr19	14025000	14130000	2805	2826	chr19:0-58617616	2.13491	2.66623	2.61811
chr5	133065000	133170000	26613	26634	chr5	133415000	133520000	26683	26704	chr5:0-181538259	2.0365	2.69437	2.86218
chr5	132910000	133015000	26582	26603	chr5	133000000	133105000	26600	26621	chr5:0-181538259	1.25469	1.29214	1.23938
chr19	13225000	13330000	2645	2666	chr19	13535000	13640000	2707	2728	chr19:0-58617616	2.21112	2.78094	4.86711
chr5	132695000	132800000	26539	26560	chr5	132765000	132870000	26553	26574	chr5:0-181538259	2.15626	2.25788	3.08482
chr19	13225000	13330000	2645	2666	chr19	13380000	13485000	2676	2697	chr19:0-58617616	1.96956	1.92258	2.76147
chr5	132015000	132120000	26403	26424	chr5	132130000	132235000	26426	26447	chr5:0-181538259	1.41111	1.96761	2.43246
chr19	13225000	13330000	2645	2666	chr19	13315000	13420000	2663	2684	chr19:0-58617616	1.41154	1.50624	1.60102
chr1	91495000	91600000	18299	18320	chr1	91875000	91980000	18375	18396	chr1:0-248956422	1.73722	2.06564	2.09649
chr1	205545000	205650000	41109	41130	chr1	205650000	205755000	41130	41151	chr1:0-248956422	1.44908	1.72461	1.75467
chr5	132015000	132120000	26403	26424	chr5	132445000	132550000	26489	26510	chr5:0-181538259	2.47705	2.40514	3.06678
chr5	131760000	131865000	26352	26373	chr5	131955000	132060000	26391	26412	chr5:0-181538259	1.97132	3.07802	4.61628
chr19	13145000	13250000	2629	2650	chr19	13535000	13640000	2707	2728	chr19:0-58617616	1.27832	2.00865	2.60297
chr5	131755000	131860000	26351	26372	chr5	132010000	132115000	26402	26423	chr5:0-181538259	1.84296	2.67729	3.10805
chr5	131535000	131640000	26307	26328	chr5	131955000	132060000	26391	26412	chr5:0-181538259	1.65892	2.22484	2.92416
chr5	131115000	131220000	26223	26244	chr5	131335000	131440000	26267	26288	chr5:0-181538259	1.59086	1.89552	1.7155
chr19	12725000	12830000	2545	2566	chr19	12795000	12900000	2559	2580	chr19:0-58617616	1.23382	1.24412	1.50335
chr5	130065000	130170000	26013	26034	chr5	131055000	131160000	26211	26232	chr5:0-181538259	1.37946	2.13176	1.58154
chr5	129720000	129825000	25944	25965	chr5	129805000	129910000	25961	25982	chr5:0-181538259	2.3964	3.22709	4.69973
chr5	129610000	129715000	25922	25943	chr5	129710000	129815000	25942	25963	chr5:0-181538259	1.99694	2.27353	3.2919
chr19	11910000	12015000	2382	2403	chr19	12090000	12195000	2418	2439	chr19:0-58617616	1.26999	1.54212	2.33501
chr5	129125000	129230000	25825	25846	chr5	129795000	129900000	25959	25980	chr5:0-181538259	1.24807	1.96332	1.50854
chr19	11910000	12015000	2382	2403	chr19	12000000	12105000	2400	2421	chr19:0-58617616	1.02804	1.15418	1.43282
chr5	129125000	129230000	25825	25846	chr5	129715000	129820000	25943	25964	chr5:0-181538259	1.48699	2.48444	3.15577
chr19	11745000	11850000	2349	2370	chr19	11935000	12040000	2387	2408	chr19:0-58617616	1.028	1.08492	1.4791
chr1	8820000	8925000	1764	1785	chr1	8935000	9040000	1787	1808	chr1:0-248956422	2.28968	2.25792	2.6009
chr1	17870000	17975000	3574	3595	chr1	18145000	18250000	3629	3650	chr1:0-248956422	1.72426	1.8411	2.27457
chr1	91485000	91590000	18297	18318	chr1	91745000	91850000	18349	18370	chr1:0-248956422	1.50081	1.55772	1.78146
chr1	205540000	205645000	41108	41129	chr1	205605000	205710000	41121	41142	chr1:0-248956422	1.66469	1.84824	2.52512
chr19	11620000	11725000	2324	2345	chr19	11745000	11850000	2349	2370	chr19:0-58617616	1.33035	1.38624	1.5737
chr5	128855000	128960000	25771	25792	chr5	129005000	129110000	25801	25822	chr5:0-181538259	1.02644	1.74074	2.19549
chr5	128615000	128720000	25723	25744	chr5	128790000	128895000	25758	25779	chr5:0-181538259	1.54531	2.04462	2.14221
chr19	11330000	11435000	2266	2287	chr19	11395000	11500000	2279	2300	chr19:0-58617616	1.5182	1.59446	2.01585
chr5	128485000	128590000	25697	25718	chr5	128795000	128900000	25759	25780	chr5:0-181538259	1.42696	1.49304	1.86117
chr19	11240000	11345000	2248	2269	chr19	11395000	11500000	2279	2300	chr19:0-58617616	1.49711	1.47506	1.94442
chr5	128165000	128270000	25633	25654	chr5	129075000	129180000	25815	25836	chr5:0-181538259	2.61211	2.4993	3.58714
chr19	11240000	11345000	2248	2269	chr19	11310000	11415000	2262	2283	chr19:0-58617616	1.3726	1.33112	1.599
chr19	10985000	11090000	2197	2218	chr19	11150000	11255000	2230	2251	chr19:0-58617616	1.28101	1.32496	1.90878
chr5	128160000	128265000	25632	25653	chr5	128445000	128550000	25689	25710	chr5:0-181538259	1.87926	2.56882	2.86382
chr19	10975000	11080000	2195	2216	chr19	11060000	11165000	2212	2233	chr19:0-58617616	2.05897	1.82883	2.05129
chr5	127820000	127925000	25564	25585	chr5	128150000	128255000	25630	25651	chr5:0-181538259	1.78742	2.92327	3.83792
chr19	10665000	10770000	2133	2154	chr19	10815000	10920000	2163	2184	chr19:0-58617616	1.45064	2.19596	3.0314
chr1	91350000	91455000	18270	18291	chr1	91450000	91555000	18290	18311	chr1:0-248956422	1.36778	1.87503	2.23246
chr1	205345000	205450000	41069	41090	chr1	205435000	205540000	41087	41108	chr1:0-248956422	1.44524	2.00147	2.30211
chr19	10525000	10630000	2105	2126	chr19	10590000	10695000	2118	2139	chr19:0-58617616	2.0733	2.87287	3.68008
chr19	10460000	10565000	2092	2113	chr19	10650000	10755000	2130	2151	chr19:0-58617616	1.29815	1.70786	2.25319
chr5	126625000	126730000	25325	25346	chr5	126725000	126830000	25345	25366	chr5:0-181538259	1.86562	2.15684	2.36888
chr19	10450000	10555000	2090	2111	chr19	10515000	10620000	2103	2124	chr19:0-58617616	1.55422	1.76773	1.90128
chr5	126605000	126710000	25321	25342	chr5	126755000	126860000	25351	25372	chr5:0-181538259	2.26058	2.26507	2.65468
chr19	10350000	10455000	2070	2091	chr19	10645000	10750000	2129	2150	chr19:0-58617616	1.57857	1.82175	2.17804
chr19	10350000	10455000	2070	2091	chr19	10515000	10620000	2103	2124	chr19:0-58617616	1.67172	1.65915	2.44388
chr19	10350000	10455000	2070	2091	chr19	10425000	10530000	2085	2106	chr19:0-58617616	1.80829	1.84988	2.03554
chr5	126185000	126290000	25237	25258	chr5	126485000	126590000	25297	25318	chr5:0-181538259	1.97274	2.45012	2.63063
chr19	10205000	10310000	2041	2062	chr19	10340000	10445000	2068	2089	chr19:0-58617616	3.07368	3.83461	5.92563
chr5	125935000	126040000	25187	25208	chr5	126485000	126590000	25297	25318	chr5:0-181538259	1.13282	2.59579	2.30152
chr19	10135000	10240000	2027	2048	chr19	10200000	10305000	2040	2061	chr19:0-58617616	1.48215	1.95644	2.43649
chr5	124695000	124800000	24939	24960	chr5	124925000	125030000	24985	25006	chr5:0-181538259	1.45789	1.948	1.79351
chr19	10105000	10210000	2021	2042	chr19	10345000	10450000	2069	2090	chr19:0-58617616	1.8626	1.82563	1.9263
chr5	123895000	124000000	24779	24800	chr5	124685000	124790000	24937	24958	chr5:0-181538259	1.73202	1.98659	1.59411
chr19	10095000	10200000	2019	2040	chr19	10635000	10740000	2127	2148	chr19:0-58617616	3.72452	2.41762	2.8016
chr5	123885000	123990000	24777	24798	chr5	124215000	124320000	24843	24864	chr5:0-181538259	1.31944	1.8227	2.01031
chr5	123625000	123730000	24725	24746	chr5	124685000	124790000	24937	24958	chr5:0-181538259	1.47873	2.75386	2.26515
chr19	10065000	10170000	2013	2034	chr19	10205000	10310000	2041	2062	chr19:0-58617616	2.03711	2.12156	2.39667
chr5	123625000	123730000	24725	24746	chr5	123865000	123970000	24773	24794	chr5:0-181538259	1.66732	2.0129	2.14897
chr19	9880000	9985000	1976	1997	chr19	10060000	10165000	2012	2033	chr19:0-58617616	2.31304	2.75444	3.62706
chr5	122655000	122760000	24531	24552	chr5	122955000	123060000	24591	24612	chr5:0-181538259	1.21547	1.54285	1.70157
chr19	9885000	9990000	1977	1998	chr19	9975000	10080000	1995	2016	chr19:0-58617616	1.75759	2.01448	2.89145
chr5	122455000	122560000	24491	24512	chr5	123325000	123430000	24665	24686	chr5:0-181538259	1.91098	2.97935	3.96887
chr19	9880000	9985000	1976	1997	chr19	9950000	10055000	1990	2011	chr19:0-58617616	1.75079	2.1309	2.77988
chr5	122455000	122560000	24491	24512	chr5	122955000	123060000	24591	24612	chr5:0-181538259	0.86593	2.01925	2.33495
chr19	9875000	9980000	1975	1996	chr19	10200000	10305000	2040	2061	chr19:0-58617616	1.63403	1.9059	2.19997
chr5	122135000	122240000	24427	24448	chr5	122445000	122550000	24489	24510	chr5:0-181538259	2.44089	3.48384	4.7909
chr19	9795000	9900000	1959	1980	chr19	10060000	10165000	2012	2033	chr19:0-58617616	2.80045	3.02556	3.7623
chr5	122040000	122145000	24408	24429	chr5	122110000	122215000	24422	24443	chr5:0-181538259	1.29276	2.13103	2.8496
chr5	121915000	122020000	24383	24404	chr5	122025000	122130000	24405	24426	chr5:0-181538259	1.59983	2.05232	2.4524
chr19	9570000	9675000	1914	1935	chr19	9740000	9845000	1948	1969	chr19:0-58617616	2.13039	2.58982	3.14664
chr5	119215000	119320000	23843	23864	chr5	119365000	119470000	23873	23894	chr5:0-181538259	1.56027	2.18229	2.35111
chr19	9385000	9490000	1877	1898	chr19	9745000	9850000	1949	1970	chr19:0-58617616	1.29414	1.8776	1.93185
chr1	90970000	91075000	18194	18215	chr1	91070000	91175000	18214	18235	chr1:0-248956422	1.17368	1.14344	1.13276
chr1	205095000	205200000	41019	41040	chr1	205205000	205310000	41041	41062	chr1:0-248956422	1.29769	1.82796	1.51696
chr5	118935000	119040000	23787	23808	chr5	119365000	119470000	23873	23894	chr5:0-181538259	1.88989	2.71451	3.41404
chr19	9265000	9370000	1853	1874	chr19	9745000	9850000	1949	1970	chr19:0-58617616	1.54001	2.33655	3.18415
chr5	118740000	118845000	23748	23769	chr5	118905000	119010000	23781	23802	chr5:0-181538259	2.09595	2.60335	2.88181
chr19	9265000	9370000	1853	1874	chr19	9385000	9490000	1877	1898	chr19:0-58617616	1.25046	1.18219	1.32104
chr5	118645000	118750000	23729	23750	chr5	118905000	119010000	23781	23802	chr5:0-181538259	2.29422	2.64746	2.84753
chr19	9155000	9260000	1831	1852	chr19	9385000	9490000	1877	1898	chr19:0-58617616	1.11458	1.23532	1.77247
chr5	118645000	118750000	23729	23750	chr5	118740000	118845000	23748	23769	chr5:0-181538259	1.40068	1.7176	2.0913
chr19	9085000	9190000	1817	1838	chr19	9385000	9490000	1877	1898	chr19:0-58617616	1.32444	1.52664	1.81609
chr5	117405000	117510000	23481	23502	chr5	118565000	118670000	23713	23734	chr5:0-181538259	1.0768	1.88921	2.11277
chr19	8955000	9060000	1791	1812	chr19	9025000	9130000	1805	1826	chr19:0-58617616	1.54196	1.66618	2.09158
chr5	116720000	116825000	23344	23365	chr5	116895000	117000000	23379	23400	chr5:0-181538259	1.18141	1.86356	1.97147
chr19	8360000	8465000	1672	1693	chr19	8455000	8560000	1691	1712	chr19:0-58617616	1.2129	1.43873	1.65617
chr5	116525000	116630000	23305	23326	chr5	116810000	116915000	23362	23383	chr5:0-181538259	1.58357	1.97912	2.21496
chr19	8305000	8410000	1661	1682	chr19	8535000	8640000	1707	1728	chr19:0-58617616	1.55452	1.62936	2.07507
chr5	116525000	116630000	23305	23326	chr5	116720000	116825000	23344	23365	chr5:0-181538259	1.37453	2.0402	1.88261
chr19	8300000	8405000	1660	1681	chr19	8455000	8560000	1691	1712	chr19:0-58617616	1.13063	1.52649	1.78727
chr5	116095000	116200000	23219	23240	chr5	116245000	116350000	23249	23270	chr5:0-181538259	1.49612	1.7816	1.64407
chr19	7920000	8025000	1584	1605	chr19	8015000	8120000	1603	1624	chr19:0-58617616	1.19218	1.16509	1.11783
chr1	90915000	91020000	18183	18204	chr1	91110000	91215000	18222	18243	chr1:0-248956422	1.71808	2.11792	2.32068
chr5	116085000	116190000	23217	23238	chr5	116395000	116500000	23279	23300	chr5:0-181538259	1.87241	2.17777	2.75768
chr5	115585000	115690000	23117	23138	chr5	116015000	116120000	23203	23224	chr5:0-181538259	2.01415	2.05786	2.31303
chr5	115585000	115690000	23117	23138	chr5	115765000	115870000	23153	23174	chr5:0-181538259	1.86491	2.14451	2.35158
chr19	7515000	7620000	1503	1524	chr19	7630000	7735000	1526	1547	chr19:0-58617616	1.85022	1.89058	2.49576
chr5	115585000	115690000	23117	23138	chr5	115715000	115820000	23143	23164	chr5:0-181538259	1.62547	1.95617	2.24295
chr19	7305000	7410000	1461	1482	chr19	7625000	7730000	1525	1546	chr19:0-58617616	1.88329	1.74235	2.57187
chr19	7145000	7250000	1429	1450	chr19	7240000	7345000	1448	1469	chr19:0-58617616	1.20982	1.38362	1.93471
chr5	115255000	115360000	23051	23072	chr5	115785000	115890000	23157	23178	chr5:0-181538259	2.29092	2.31195	2.49892
chr19	7100000	7205000	1420	1441	chr19	7285000	7390000	1457	1478	chr19:0-58617616	1.56421	1.55075	1.95373
chr19	7050000	7155000	1410	1431	chr19	7290000	7395000	1458	1479	chr19:0-58617616	2.3311	3.7253	4.2363
chr5	114310000	114415000	22862	22883	chr5	114735000	114840000	22947	22968	chr5:0-181538259	1.63158	2.14887	2.18585
chr5	114310000	114415000	22862	22883	chr5	114395000	114500000	22879	22900	chr5:0-181538259	1.84618	2.55018	2.98971
chr5	114045000	114150000	22809	22830	chr5	114735000	114840000	22947	22968	chr5:0-181538259	1.32238	1.83996	1.72174
chr1	90785000	90890000	18157	18178	chr1	91110000	91215000	18222	18243	chr1:0-248956422	1.37882	1.36293	1.74184
chr5	113635000	113740000	22727	22748	chr5	114310000	114415000	22862	22883	chr5:0-181538259	1.94018	1.90255	2.36854
chr5	113635000	113740000	22727	22748	chr5	114395000	114500000	22879	22900	chr5:0-181538259	1.91546	1.73802	1.49719
chr19	6465000	6570000	1293	1314	chr19	6660000	6765000	1332	1353	chr19:0-58617616	1.44502	1.45836	1.54587
chr5	113635000	113740000	22727	22748	chr5	114255000	114360000	22851	22872	chr5:0-181538259	1.06677	1.54472	1.82075
chr5	113635000	113740000	22727	22748	chr5	114045000	114150000	22809	22830	chr5:0-181538259	1.73759	1.8301	2.07285
chr19	6465000	6570000	1293	1314	chr19	6585000	6690000	1317	1338	chr19:0-58617616	1.09618	1.57528	1.89805
chr5	113625000	113730000	22725	22746	chr5	113750000	113855000	22750	22771	chr5:0-181538259	1.74165	1.95921	2.03622
chr5	113625000	113730000	22725	22746	chr5	114735000	114840000	22947	22968	chr5:0-181538259	2.03221	2.1433	2.67153
chr19	6225000	6330000	1245	1266	chr19	6365000	6470000	1273	1294	chr19:0-58617616	1.45536	1.26897	1.52549
chr5	113565000	113670000	22713	22734	chr5	113765000	113870000	22753	22774	chr5:0-181538259	1.2919	1.80303	1.72159
chr19	6165000	6270000	1233	1254	chr19	6360000	6465000	1272	1293	chr19:0-58617616	2.0185	1.81412	2.21609
chr5	113330000	113435000	22666	22687	chr5	113460000	113565000	22692	22713	chr5:0-181538259	1.56052	1.67495	2.15617
chr19	5935000	6040000	1187	1208	chr19	6075000	6180000	1215	1236	chr19:0-58617616	1.4797	1.76619	2.0666
chr5	112985000	113090000	22597	22618	chr5	113555000	113660000	22711	22732	chr5:0-181538259	1.79187	1.96471	2.95369
chr19	5755000	5860000	1151	1172	chr19	5970000	6075000	1194	1215	chr19:0-58617616	2.18296	2.52854	3.4218
chr1	90785000	90890000	18157	18178	chr1	90875000	90980000	18175	18196	chr1:0-248956422	1.04479	0.976007	1.25134
chr5	112645000	112750000	22529	22550	chr5	112795000	112900000	22559	22580	chr5:0-181538259	1.9082	1.59628	1.58123
chr19	5755000	5860000	1151	1172	chr19	5840000	5945000	1168	1189	chr19:0-58617616	2.12472	2.74698	3.71539
chr5	112640000	112745000	22528	22549	chr5	112705000	112810000	22541	22562	chr5:0-181538259	1.50619	1.99219	2.63555
chr19	5640000	5745000	1128	1149	chr19	5840000	5945000	1168	1189	chr19:0-58617616	1.85014	1.61526	1.576
chr5	112505000	112610000	22501	22522	chr5	112705000	112810000	22541	22562	chr5:0-181538259	1.70333	2.65514	4.09459
chr19	5575000	5680000	1115	1136	chr19	5745000	5850000	1149	1170	chr19:0-58617616	1.41621	1.47367	1.75031
chr5	112505000	112610000	22501	22522	chr5	112795000	112900000	22559	22580	chr5:0-181538259	1.7287	1.64747	2.0454
chr19	5320000	5425000	1064	1085	chr19	5430000	5535000	1086	1107	chr19:0-58617616	1.33917	1.53299	1.82607
chr5	112505000	112610000	22501	22522	chr5	112635000	112740000	22527	22548	chr5:0-181538259	1.57667	1.82608	1.84789
chr19	4995000	5100000	999	1020	chr19	5085000	5190000	1017	1038	chr19:0-58617616	2.2554	2.53535	3.64493
chr5	112125000	112230000	22425	22446	chr5	112445000	112550000	22489	22510	chr5:0-181538259	2.25741	2.28911	2.71242
chr19	4995000	5100000	999	1020	chr19	5515000	5620000	1103	1124	chr19:0-58617616	1.62184	1.21468	2.15255
chr5	111785000	111890000	22357	22378	chr5	112090000	112195000	22418	22439	chr5:0-181538259	1.80111	3.15155	4.17508
chr19	4895000	5000000	979	1000	chr19	4985000	5090000	997	1018	chr19:0-58617616	1.39054	1.53359	1.85761
chr5	111625000	111730000	22325	22346	chr5	112090000	112195000	22418	22439	chr5:0-181538259	2.10744	2.54011	2.39166
chr19	4875000	4980000	975	996	chr19	4980000	5085000	996	1017	chr19:0-58617616	1.47131	1.56226	1.73767
chr19	4820000	4925000	964	985	chr19	4980000	5085000	996	1017	chr19:0-58617616	1.88119	1.8417	2.55143
chr5	111505000	111610000	22301	22322	chr5	111635000	111740000	22327	22348	chr5:0-181538259	1.29567	1.6629	1.87955
chr19	4765000	4870000	953	974	chr19	5105000	5210000	1021	1042	chr19:0-58617616	1.92032	1.34793	1.73183
chr1	90675000	90780000	18135	18156	chr1	90785000	90890000	18157	18178	chr1:0-248956422	2.61028	3.3034	4.53785
chr5	111110000	111215000	22222	22243	chr5	111410000	111515000	22282	22303	chr5:0-181538259	1.31357	1.77642	1.98053
chr19	4760000	4865000	952	973	chr19	4980000	5085000	996	1017	chr19:0-58617616	2.2125	2.60335	4.51243
chr5	111115000	111220000	22223	22244	chr5	111225000	111330000	22245	22266	chr5:0-181538259	1.65842	2.50903	3.2636
chr5	110715000	110820000	22143	22164	chr5	111045000	111150000	22209	22230	chr5:0-181538259	1.38474	1.67111	1.36317
chr5	110705000	110810000	22141	22162	chr5	111235000	111340000	22247	22268	chr5:0-181538259	1.78999	2.02154	2.07317
chr19	4505000	4610000	901	922	chr19	4585000	4690000	917	938	chr19:0-58617616	1.60062	1.95503	2.11236
chr19	4475000	4580000	895	916	chr19	4755000	4860000	951	972	chr19:0-58617616	0.750248	1.63639	1.77566
chr5	109645000	109750000	21929	21950	chr5	110285000	110390000	22057	22078	chr5:0-181538259	0.990581	1.25827	1.32762
chr19	4470000	4575000	894	915	chr19	4585000	4690000	917	938	chr19:0-58617616	1.2991	1.86795	2.41098
chr5	108875000	108980000	21775	21796	chr5	109425000	109530000	21885	21906	chr5:0-181538259	1.3545	1.42386	1.57088
chr19	4315000	4420000	863	884	chr19	4395000	4500000	879	900	chr19:0-58617616	1.51183	1.79211	1.91145
chr5	108475000	108580000	21695	21716	chr5	108695000	108800000	21739	21760	chr5:0-181538259	1.04091	1.4958	1.36277
chr19	4225000	4330000	845	866	chr19	4585000	4690000	917	938	chr19:0-58617616	1.01022	1.01601	1.27955
chr5	108210000	108315000	21642	21663	chr5	108290000	108395000	21658	21679	chr5:0-181538259	1.32897	2.03842	2.42321
chr19	4215000	4320000	843	864	chr19	4475000	4580000	895	916	chr19:0-58617616	1.21649	1.37749	2.13903
chr5	107520000	107625000	21504	21525	chr5	107620000	107725000	21524	21545	chr5:0-181538259	1.70235	1.97062	2.10268
chr19	4215000	4320000	843	864	chr19	4300000	4405000	860	881	chr19:0-58617616	2.19837	2.96202	4.129
chr1	90670000	90775000	18134	18155	chr1	91110000	91215000	18222	18243	chr1:0-248956422	2.59322	3.20373	4.68112
chr5	103755000	103860000	20751	20772	chr5	104125000	104230000	20825	20846	chr5:0-181538259	1.81892	2.80236	2.99501
chr19	3980000	4085000	796	817	chr19	4050000	4155000	810	831	chr19:0-58617616	1.72048	1.60042	1.36952
chr19	3955000	4060000	791	812	chr19	4105000	4210000	821	842	chr19:0-58617616	1.05613	1.31003	1.56907
chr5	103180000	103285000	20636	20657	chr5	103420000	103525000	20684	20705	chr5:0-181538259	1.72909	3.04448	3.68691
chr19	3830000	3935000	766	787	chr19	3915000	4020000	783	804	chr19:0-58617616	1.31528	1.35003	1.49108
chr5	102725000	102830000	20545	20566	chr5	103075000	103180000	20615	20636	chr5:0-181538259	1.48565	1.80574	1.3149
chr19	3670000	3775000	734	755	chr19	3770000	3875000	754	775	chr19:0-58617616	1.24985	1.39054	1.50692
chr5	102535000	102640000	20507	20528	chr5	103175000	103280000	20635	20656	chr5:0-181538259	1.33684	2.1248	2.73409
chr5	102535000	102640000	20507	20528	chr5	103095000	103200000	20619	20640	chr5:0-181538259	1.24821	1.54981	1.66416
chr19	3315000	3420000	663	684	chr19	12965000	13070000	2593	2614	chr19:0-58617616	4.33542	5.17738	6.11843
chr5	102535000	102640000	20507	20528	chr5	102985000	103090000	20597	20618	chr5:0-181538259	1.3051	1.58481	1.63777
chr19	3285000	3390000	657	678	chr19	3375000	3480000	675	696	chr19:0-58617616	1.47352	1.71368	2.1091
chr5	102535000	102640000	20507	20528	chr5	102625000	102730000	20525	20546	chr5:0-181538259	1.63395	1.93272	2.87449
chr5	98855000	98960000	19771	19792	chr5	98980000	99085000	19796	19817	chr5:0-181538259	1.69276	2.55194	3.17139
chr5	98465000	98570000	19693	19714	chr5	98715000	98820000	19743	19764	chr5:0-181538259	1.23497	1.63002	1.62
chr19	2930000	3035000	586	607	chr19	2995000	3100000	599	620	chr19:0-58617616	1.27915	1.315	1.41607
chr1	204515000	204620000	40903	40924	chr1	204755000	204860000	40951	40972	chr1:0-248956422	2.36583	3.02051	4.00789
chr5	98385000	98490000	19677	19698	chr5	98715000	98820000	19743	19764	chr5:0-181538259	1.32702	1.45294	1.65645
chr19	2910000	3015000	582	603	chr19	3055000	3160000	611	632	chr19:0-58617616	2.29013	2.36327	2.87513
chr5	97375000	97480000	19475	19496	chr5	97485000	97590000	19497	19518	chr5:0-181538259	1.31829	1.76712	2.5526
chr19	2905000	3010000	581	602	chr19	3235000	3340000	647	668	chr19:0-58617616	1.23064	1.50611	1.96276
chr5	97245000	97350000	19449	19470	chr5	98775000	98880000	19755	19776	chr5:0-181538259	1.59917	2.88222	2.01395
chr19	2900000	3005000	580	601	chr19	3110000	3215000	622	643	chr19:0-58617616	1.39452	2.31147	2.91192
chr5	97245000	97350000	19449	19470	chr5	97485000	97590000	19497	19518	chr5:0-181538259	1.23217	2.96519	3.52387
chr19	2790000	2895000	558	579	chr19	2890000	2995000	578	599	chr19:0-58617616	2.06411	2.59072	2.57925
chr5	97185000	97290000	19437	19458	chr5	97485000	97590000	19497	19518	chr5:0-181538259	1.35867	1.95444	1.36247
chr19	2765000	2870000	553	574	chr19	3145000	3250000	629	650	chr19:0-58617616	1.17351	1.39335	1.53957
chr5	96995000	97100000	19399	19420	chr5	97090000	97195000	19418	19439	chr5:0-181538259	1.76642	2.21365	2.66666
chr5	96815000	96920000	19363	19384	chr5	97095000	97200000	19419	19440	chr5:0-181538259	1.75525	2.10109	1.88081
chr19	2595000	2700000	519	540	chr19	2695000	2800000	539	560	chr19:0-58617616	2.32728	3.30026	4.42832
chr19	2490000	2595000	498	519	chr19	2560000	2665000	512	533	chr19:0-58617616	1.24715	1.21071	1.39383
chr5	96575000	96680000	19315	19336	chr5	97115000	97220000	19423	19444	chr5:0-181538259	2.47054	2.49853	2.03744
chr19	2425000	2530000	485	506	chr19	2560000	2665000	512	533	chr19:0-58617616	2.1473	2.56514	3.26697
chr5	96570000	96675000	19314	19335	chr5	96635000	96740000	19327	19348	chr5:0-181538259	1.67695	1.68836	1.98745
chr19	2425000	2530000	485	506	chr19	2525000	2630000	505	526	chr19:0-58617616	1.782	1.7481	2.13025
chr12	52105000	52210000	10421	10442	chr12	52170000	52275000	10434	10455	chr12:0-133275309	1.78855	1.7909	2.0913
chr1	204495000	204600000	40899	40920	chr1	205035000	205140000	41007	41028	chr1:0-248956422	1.57422	1.96822	1.75523
chr5	95915000	96020000	19183	19204	chr5	96285000	96390000	19257	19278	chr5:0-181538259	1.64235	1.9896	2.37179
chr19	2425000	2530000	485	506	chr19	2995000	3100000	599	620	chr19:0-58617616	0.905562	1.16511	1.50752
chr19	2385000	2490000	477	498	chr19	2755000	2860000	551	572	chr19:0-58617616	2.19934	3.01182	2.36858
chr5	95725000	95830000	19145	19166	chr5	95795000	95900000	19159	19180	chr5:0-181538259	1.99511	3.44462	4.75457
chr19	2385000	2490000	477	498	chr19	2715000	2820000	543	564	chr19:0-58617616	1.49103	1.78453	1.78291
chr5	95725000	95830000	19145	19166	chr5	96285000	96390000	19257	19278	chr5:0-181538259	1.54667	2.20081	2.33304
chr19	2375000	2480000	475	496	chr19	2560000	2665000	512	533	chr19:0-58617616	1.30886	1.62462	1.63483
chr19	2245000	2350000	449	470	chr19	2585000	2690000	517	538	chr19:0-58617616	1.4364	1.70982	2.35014
chr5	95235000	95340000	19047	19068	chr5	95655000	95760000	19131	19152	chr5:0-181538259	1.38282	1.73816	1.95156
chr19	2225000	2330000	445	466	chr19	2335000	2440000	467	488	chr19:0-58617616	1.17485	1.48889	1.7597
chr5	94925000	95030000	18985	19006	chr5	95125000	95230000	19025	19046	chr5:0-181538259	1.10659	1.59173	1.89418
chr19	2185000	2290000	437	458	chr19	2265000	2370000	453	474	chr19:0-58617616	1.28904	1.42759	1.58404
chr5	94565000	94670000	18913	18934	chr5	94805000	94910000	18961	18982	chr5:0-181538259	1.03889	1.45979	1.32344
chr19	2070000	2175000	414	435	chr19	2145000	2250000	429	450	chr19:0-58617616	1.20938	1.33108	1.23546
chr19	2065000	2170000	413	434	chr19	2175000	2280000	435	456	chr19:0-58617616	2.01997	2.19024	1.92141
chr5	93535000	93640000	18707	18728	chr5	94845000	94950000	18969	18990	chr5:0-181538259	2.80902	2.53703	2.77448
chr19	1965000	2070000	393	414	chr19	2030000	2135000	406	427	chr19:0-58617616	1.09666	1.3662	1.39374
chr5	93535000	93640000	18707	18728	chr5	93845000	93950000	18769	18790	chr5:0-181538259	2.12183	1.76389	1.81832
chr5	92865000	92970000	18573	18594	chr5	93525000	93630000	18705	18726	chr5:0-181538259	1.51322	1.77607	1.7889
chr19	1620000	1725000	324	345	chr19	1760000	1865000	352	373	chr19:0-58617616	1.4294	1.30952	1.46236
chr5	92855000	92960000	18571	18592	chr5	93745000	93850000	18749	18770	chr5:0-181538259	1.98037	2.15227	1.96219
chr19	1620000	1725000	324	345	chr19	1715000	1820000	343	364	chr19:0-58617616	1.91364	2.0763	2.32474
chr5	91595000	91700000	18319	18340	chr5	91865000	91970000	18373	18394	chr5:0-181538259	1.53337	1.99091	2.04527
chr19	1555000	1660000	311	332	chr19	1715000	1820000	343	364	chr19:0-58617616	1.15504	0.912617	0.971322
chr5	91455000	91560000	18291	18312	chr5	92265000	92370000	18453	18474	chr5:0-181538259	1.38225	1.64192	1.62208
chr19	1495000	1600000	299	320	chr19	1715000	1820000	343	364	chr19:0-58617616	1.11414	1.21743	1.42182
chr5	91455000	91560000	18291	18312	chr5	91585000	91690000	18317	18338	chr5:0-181538259	1.84744	2.21506	2.91906
chr19	1495000	1600000	299	320	chr19	1620000	1725000	324	345	chr19:0-58617616	1.53172	1.55778	2.27054
chr5	91230000	91335000	18246	18267	chr5	91330000	91435000	18266	18287	chr5:0-181538259	1.19746	1.22261	1.16258
chr19	1230000	1335000	246	267	chr19	1395000	1500000	279	300	chr19:0-58617616	1.70228	1.98587	2.0795
chr19	1235000	1340000	247	268	chr19	1345000	1450000	269	290	chr19:0-58617616	1.48907	1.82512	1.98856
chr5	91055000	91160000	18211	18232	chr5	91160000	91265000	18232	18253	chr5:0-181538259	1.53488	1.91837	2.37693
chr19	1230000	1335000	246	267	chr19	1315000	1420000	263	284	chr19:0-58617616	1.81147	2.20865	2.0003
chr1	90565000	90670000	18113	18134	chr1	90660000	90765000	18132	18153	chr1:0-248956422	1.84819	2.1771	2.71996
chr5	91050000	91155000	18210	18231	chr5	91330000	91435000	18266	18287	chr5:0-181538259	1.42625	1.82396	2.03767
chr19	1065000	1170000	213	234	chr19	1175000	1280000	235	256	chr19:0-58617616	2.18027	1.89534	1.87138
chr5	90885000	90990000	18177	18198	chr5	91335000	91440000	18267	18288	chr5:0-181538259	1.86305	1.38677	1.31004
chr5	90815000	90920000	18163	18184	chr5	91335000	91440000	18267	18288	chr5:0-181538259	1.67672	1.9074	2.48546
chr19	965000	1070000	193	214	chr19	1185000	1290000	237	258	chr19:0-58617616	1.95985	2.05461	2.41339
chr5	90815000	90920000	18163	18184	chr5	91175000	91280000	18235	18256	chr5:0-181538259	1.80747	2.28678	2.43794
chr5	90385000	90490000	18077	18098	chr5	90480000	90585000	18096	18117	chr5:0-181538259	1.77896	2.05011	2.67983
chr19	865000	970000	173	194	chr19	930000	1035000	186	207	chr19:0-58617616	1.75874	2.14835	2.93028
chr5	90085000	90190000	18017	18038	chr5	90335000	90440000	18067	18088	chr5:0-181538259	1.63791	1.85691	2.2509
chr19	750000	855000	150	171	chr19	1175000	1280000	235	256	chr19:0-58617616	2.02065	1.86711	1.87491
chr5	88685000	88790000	17737	17758	chr5	90215000	90320000	18043	18064	chr5:0-181538259	2.08909	2.10379	2.67385
chr19	720000	825000	144	165	chr19	810000	915000	162	183	chr19:0-58617616	1.28004	1.69132	1.87299
chr5	88685000	88790000	17737	17758	chr5	89195000	89300000	17839	17860	chr5:0-181538259	2.08249	1.72829	1.68654
chr5	88685000	88790000	17737	17758	chr5	89035000	89140000	17807	17828	chr5:0-181538259	2.01729	1.69944	1.80832
chr19	715000	820000	143	164	chr19	805000	910000	161	182	chr19:0-58617616	1.51374	1.98948	2.38637
chr1	90565000	90670000	18113	18134	chr1	91115000	91220000	18223	18244	chr1:0-248956422	1.37028	1.62988	2.2181
chr5	88215000	88320000	17643	17664	chr5	88625000	88730000	17725	17746	chr5:0-181538259	2.00513	2.21958	2.5466
chr19	615000	720000	123	144	chr19	680000	785000	136	157	chr19:0-58617616	1.93757	2.78726	4.12462
chr19	610000	715000	122	143	chr19	865000	970000	173	194	chr19:0-58617616	1.32364	1.07312	1.34969
chr19	530000	635000	106	127	chr19	685000	790000	137	158	chr19:0-58617616	1.73473	1.76366	2.04777
chr5	87730000	87835000	17546	17567	chr5	88090000	88195000	17618	17639	chr5:0-181538259	1.88434	2.79955	3.02734
chr5	87375000	87480000	17475	17496	chr5	88635000	88740000	17727	17748	chr5:0-181538259	2.32259	3.20528	2.81263
chr19	290000	395000	58	79	chr19	435000	540000	87	108	chr19:0-58617616	1.05454	1.35947	1.49945
chr5	87370000	87475000	17474	17495	chr5	87710000	87815000	17542	17563	chr5:0-181538259	2.2648	2.88891	4.31109
chr5	86830000	86935000	17366	17387	chr5	86915000	87020000	17383	17404	chr5:0-181538259	1.62158	2.2998	2.84331
chr18	79985000	80090000	15997	16018	chr18	80055000	80160000	16011	16032	chr18:0-80373285	1.12197	1.28687	1.33828
chr5	86635000	86740000	17327	17348	chr5	86915000	87020000	17383	17404	chr5:0-181538259	1.44223	1.86814	1.90818
chr18	79745000	79850000	15949	15970	chr18	79900000	80005000	15980	16001	chr18:0-80373285	1.57382	1.57123	1.7303
chr5	86520000	86625000	17304	17325	chr5	86625000	86730000	17325	17346	chr5:0-181538259	1.26848	1.65076	2.26236
chr18	79745000	79850000	15949	15970	chr18	79860000	79965000	15972	15993	chr18:0-80373285	1.22837	1.31419	1.43618
chr5	86415000	86520000	17283	17304	chr5	86625000	86730000	17325	17346	chr5:0-181538259	1.50272	2.06913	2.40673
chr1	90565000	90670000	18113	18134	chr1	90655000	90760000	18131	18152	chr1:0-248956422	1.86945	2.34119	3.0207
chr5	84225000	84330000	16845	16866	chr5	84330000	84435000	16866	16887	chr5:0-181538259	1.29863	2.10796	2.41882
chr18	79330000	79435000	15866	15887	chr18	79745000	79850000	15949	15970	chr18:0-80373285	1.35568	1.55868	1.97831
chr5	83675000	83780000	16735	16756	chr5	84995000	85100000	16999	17020	chr5:0-181538259	1.71309	1.93315	1.69656
chr18	79330000	79435000	15866	15887	chr18	79590000	79695000	15918	15939	chr18:0-80373285	3.29108	3.55082	5.0991
chr5	83670000	83775000	16734	16755	chr5	84330000	84435000	16866	16887	chr5:0-181538259	1.81904	2.49338	2.29249
chr18	79330000	79435000	15866	15887	chr18	79475000	79580000	15895	15916	chr18:0-80373285	2.15153	2.77376	3.85207
chr5	83675000	83780000	16735	16756	chr5	84205000	84310000	16841	16862	chr5:0-181538259	1.61488	1.76564	1.44599
chr18	78945000	79050000	15789	15810	chr18	79205000	79310000	15841	15862	chr18:0-80373285	1.23457	1.4629	1.68563
chr5	83670000	83775000	16734	16755	chr5	83875000	83980000	16775	16796	chr5:0-181538259	1.94009	2.53332	2.85001
chr18	78920000	79025000	15784	15805	chr18	79345000	79450000	15869	15890	chr18:0-80373285	1.38438	1.93867	2.6326
chr5	83025000	83130000	16605	16626	chr5	83425000	83530000	16685	16706	chr5:0-181538259	1.4429	1.73176	2.05726
chr18	78825000	78930000	15765	15786	chr18	78920000	79025000	15784	15805	chr18:0-80373285	1.48007	1.59154	1.75774
chr5	82305000	82410000	16461	16482	chr5	82740000	82845000	16548	16569	chr5:0-181538259	1.80318	1.83954	2.0523
chr18	78720000	78825000	15744	15765	chr18	78825000	78930000	15765	15786	chr18:0-80373285	1.00217	1.24112	1.34163
chr5	82305000	82410000	16461	16482	chr5	82585000	82690000	16517	16538	chr5:0-181538259	1.77738	1.84382	1.98714
chr18	78610000	78715000	15722	15743	chr18	79195000	79300000	15839	15860	chr18:0-80373285	1.28476	1.24303	1.83747
chr5	82305000	82410000	16461	16482	chr5	83515000	83620000	16703	16724	chr5:0-181538259	1.92864	1.74391	1.79939
chr5	81800000	81905000	16360	16381	chr5	82175000	82280000	16435	16456	chr5:0-181538259	1.40173	2.04285	2.09108
chr18	78610000	78715000	15722	15743	chr18	78825000	78930000	15765	15786	chr18:0-80373285	1.47304	1.80576	2.35678
chr1	90435000	90540000	18087	18108	chr1	90500000	90605000	18100	18121	chr1:0-248956422	1.03416	1.12171	1.17012
chr5	81700000	81805000	16340	16361	chr5	82110000	82215000	16422	16443	chr5:0-181538259	1.59571	1.94167	2.0556
chr18	77975000	78080000	15595	15616	chr18	78385000	78490000	15677	15698	chr18:0-80373285	1.09319	1.28778	1.6189
chr18	77710000	77815000	15542	15563	chr18	77845000	77950000	15569	15590	chr18:0-80373285	1.17552	1.70457	1.99713
chr5	81460000	81565000	16292	16313	chr5	82170000	82275000	16434	16455	chr5:0-181538259	1.19512	1.70481	1.72258
chr18	77305000	77410000	15461	15482	chr18	77595000	77700000	15519	15540	chr18:0-80373285	1.82187	1.6275	1.99513
chr5	81455000	81560000	16291	16312	chr5	81695000	81800000	16339	16360	chr5:0-181538259	1.53227	2.27089	2.66089
chr18	77305000	77410000	15461	15482	chr18	77655000	77760000	15531	15552	chr18:0-80373285	1.58733	1.59077	1.86259
chr5	81455000	81560000	16291	16312	chr5	81795000	81900000	16359	16380	chr5:0-181538259	1.21903	2.07819	2.33695
chr18	77155000	77260000	15431	15452	chr18	77600000	77705000	15520	15541	chr18:0-80373285	1.45103	1.57399	1.71821
chr5	81375000	81480000	16275	16296	chr5	81785000	81890000	16357	16378	chr5:0-181538259	1.2391	1.73757	1.63026
chr5	81375000	81480000	16275	16296	chr5	82175000	82280000	16435	16456	chr5:0-181538259	1.91215	1.65251	1.92052
chr18	76945000	77050000	15389	15410	chr18	77010000	77115000	15402	15423	chr18:0-80373285	1.56804	1.80928	2.26727
chr18	76940000	77045000	15388	15409	chr18	77150000	77255000	15430	15451	chr18:0-80373285	1.44204	1.54558	1.61083
chr5	80435000	80540000	16087	16108	chr5	80595000	80700000	16119	16140	chr5:0-181538259	1.20254	1.5871	2.01159
chr18	76875000	76980000	15375	15396	chr18	77655000	77760000	15531	15552	chr18:0-80373285	1.51411	1.83501	2.28896
chr5	80135000	80240000	16027	16048	chr5	80200000	80305000	16040	16061	chr5:0-181538259	1.36972	1.59255	1.52412
chr18	76870000	76975000	15374	15395	chr18	77005000	77110000	15401	15422	chr18:0-80373285	1.28643	1.62788	2.08005
chr1	90085000	90190000	18017	18038	chr1	90515000	90620000	18103	18124	chr1:0-248956422	1.2524	1.23274	1.42112
chr1	203820000	203925000	40764	40785	chr1	204025000	204130000	40805	40826	chr1:0-248956422	1.67364	1.9947	2.24583
chr5	80045000	80150000	16009	16030	chr5	80625000	80730000	16125	16146	chr5:0-181538259	1.45957	2.05864	1.74829
chr18	76870000	76975000	15374	15395	chr18	76935000	77040000	15387	15408	chr18:0-80373285	1.3485	1.59361	2.00007
chr18	76750000	76855000	15350	15371	chr18	77005000	77110000	15401	15422	chr18:0-80373285	1.48195	1.33169	2.21819
chr5	80045000	80150000	16009	16030	chr5	80235000	80340000	16047	16068	chr5:0-181538259	1.28649	2.00551	2.06944
chr18	76750000	76855000	15350	15371	chr18	76930000	77035000	15386	15407	chr18:0-80373285	1.00544	1.74158	1.81352
chr5	79085000	79190000	15817	15838	chr5	79415000	79520000	15883	15904	chr5:0-181538259	1.60293	1.75365	2.07319
chr18	76750000	76855000	15350	15371	chr18	76820000	76925000	15364	15385	chr18:0-80373285	1.34241	1.65717	1.9138
chr5	78975000	79080000	15795	15816	chr5	80025000	80130000	16005	16026	chr5:0-181538259	1.91041	3.01254	3.73158
chr18	76440000	76545000	15288	15309	chr18	76570000	76675000	15314	15335	chr18:0-80373285	1.44246	1.22867	1.6348
chr5	78975000	79080000	15795	15816	chr5	79795000	79900000	15959	15980	chr5:0-181538259	1.82682	1.9615	2.09098
chr18	76345000	76450000	15269	15290	chr18	76655000	76760000	15331	15352	chr18:0-80373285	2.90318	3.27316	4.02839
chr5	78975000	79080000	15795	15816	chr5	79425000	79530000	15885	15906	chr5:0-181538259	1.64654	1.66108	1.6702
chr18	76345000	76450000	15269	15290	chr18	76755000	76860000	15351	15372	chr18:0-80373285	1.09054	1.725	2.19997
chr18	76210000	76315000	15242	15263	chr18	76295000	76400000	15259	15280	chr18:0-80373285	1.39233	1.68375	1.96083
chr5	78485000	78590000	15697	15718	chr5	78575000	78680000	15715	15736	chr5:0-181538259	1.35431	1.61967	1.84023
chr18	76115000	76220000	15223	15244	chr18	76205000	76310000	15241	15262	chr18:0-80373285	1.25545	1.14719	1.54022
chr5	78485000	78590000	15697	15718	chr5	78915000	79020000	15783	15804	chr5:0-181538259	1.41866	1.32892	1.63796
chr18	76095000	76200000	15219	15240	chr18	76295000	76400000	15259	15280	chr18:0-80373285	1.68712	1.68707	1.82603
chr1	90085000	90190000	18017	18038	chr1	90285000	90390000	18057	18078	chr1:0-248956422	1.09265	1.32653	1.68612
chr12	50455000	50560000	10091	10112	chr12	50665000	50770000	10133	10154	chr12:0-133275309	1.60145	1.09456	1.27202
chr5	78245000	78350000	15649	15670	chr5	78310000	78415000	15662	15683	chr5:0-181538259	1.62093	1.70494	2.20934
chr18	75835000	75940000	15167	15188	chr18	76075000	76180000	15215	15236	chr18:0-80373285	1.23234	1.56608	1.73066
chr5	77510000	77615000	15502	15523	chr5	77945000	78050000	15589	15610	chr5:0-181538259	1.45888	1.7202	1.79826
chr18	75505000	75610000	15101	15122	chr18	75675000	75780000	15135	15156	chr18:0-80373285	1.14991	1.29404	1.52899
chr5	76825000	76930000	15365	15386	chr5	77025000	77130000	15405	15426	chr5:0-181538259	1.94761	2.29993	2.31393
chr5	76820000	76925000	15364	15385	chr5	76965000	77070000	15393	15414	chr5:0-181538259	1.93884	2.7136	3.70666
chr18	75290000	75395000	15058	15079	chr18	75425000	75530000	15085	15106	chr18:0-80373285	1.25722	1.4601	1.64141
chr5	76665000	76770000	15333	15354	chr5	76765000	76870000	15353	15374	chr5:0-181538259	1.35053	1.51224	1.72888
chr18	75155000	75260000	15031	15052	chr18	75405000	75510000	15081	15102	chr18:0-80373285	1.01237	1.11053	1.48969
chr18	75155000	75260000	15031	15052	chr18	76205000	76310000	15241	15262	chr18:0-80373285	1.33976	1.26185	1.61079
chr18	74605000	74710000	14921	14942	chr18	74990000	75095000	14998	15019	chr18:0-80373285	1.66891	2.06196	2.27719
chr1	90065000	90170000	18013	18034	chr1	90665000	90770000	18133	18154	chr1:0-248956422	1.82395	1.88942	2.0653
chr5	76025000	76130000	15205	15226	chr5	76125000	76230000	15225	15246	chr5:0-181538259	1.66958	1.78469	2.50922
chr18	74605000	74710000	14921	14942	chr18	75155000	75260000	15031	15052	chr18:0-80373285	1.18537	1.40814	1.521
chr5	76025000	76130000	15205	15226	chr5	76595000	76700000	15319	15340	chr5:0-181538259	1.17341	1.60342	1.60821
chr18	74605000	74710000	14921	14942	chr18	74915000	75020000	14983	15004	chr18:0-80373285	1.27288	1.67036	1.72236
chr5	75835000	75940000	15167	15188	chr5	76205000	76310000	15241	15262	chr5:0-181538259	1.95343	2.01755	2.49332
chr5	75685000	75790000	15137	15158	chr5	76205000	76310000	15241	15262	chr5:0-181538259	1.5956	2.51387	2.87502
chr5	75535000	75640000	15107	15128	chr5	75625000	75730000	15125	15146	chr5:0-181538259	1.54655	1.95321	2.04284
chr18	74190000	74295000	14838	14859	chr18	74280000	74385000	14856	14877	chr18:0-80373285	1.1136	1.44291	1.39065
chr5	75005000	75110000	15001	15022	chr5	75275000	75380000	15055	15076	chr5:0-181538259	1.39317	1.74366	1.67968
chr18	74145000	74250000	14829	14850	chr18	74500000	74605000	14900	14921	chr18:0-80373285	1.9183	2.09945	2.09986
chr5	74725000	74830000	14945	14966	chr5	74865000	74970000	14973	14994	chr5:0-181538259	1.32167	2.12761	2.08102
chr18	74145000	74250000	14829	14850	chr18	74290000	74395000	14858	14879	chr18:0-80373285	2.49141	3.13677	4.51629
chr18	74145000	74250000	14829	14850	chr18	74445000	74550000	14889	14910	chr18:0-80373285	1.25899	1.45827	1.51749
chr5	74340000	74445000	14868	14889	chr5	74590000	74695000	14918	14939	chr5:0-181538259	1.70628	2.35635	2.91243
chr5	74160000	74265000	14832	14853	chr5	74590000	74695000	14918	14939	chr5:0-181538259	1.47664	1.97574	2.42291
chr18	73985000	74090000	14797	14818	chr18	74065000	74170000	14813	14834	chr18:0-80373285	1.25595	1.32815	1.51691
chr1	89995000	90100000	17999	18020	chr1	90660000	90765000	18132	18153	chr1:0-248956422	2.79858	2.32327	3.15471
chr5	73985000	74090000	14797	14818	chr5	74590000	74695000	14918	14939	chr5:0-181538259	1.67923	1.96619	2.1552
chr18	73840000	73945000	14768	14789	chr18	73930000	74035000	14786	14807	chr18:0-80373285	1.13593	1.31089	1.72443
chr5	73395000	73500000	14679	14700	chr5	77585000	77690000	15517	15538	chr5:0-181538259	4.81324	5.87909	6.93004
chr18	72710000	72815000	14542	14563	chr18	73085000	73190000	14617	14638	chr18:0-80373285	2.56076	1.83069	3.01914
chr5	73265000	73370000	14653	14674	chr5	73485000	73590000	14697	14718	chr5:0-181538259	1.59232	1.57657	1.72174
chr18	72655000	72760000	14531	14552	chr18	73085000	73190000	14617	14638	chr18:0-80373285	1.28781	2.10425	2.6551
chr18	72265000	72370000	14453	14474	chr18	72490000	72595000	14498	14519	chr18:0-80373285	2.07489	1.52908	2.68921
chr18	70545000	70650000	14109	14130	chr18	72495000	72600000	14499	14520	chr18:0-80373285	1.57989	1.14114	2.31566
chr18	70445000	70550000	14089	14110	chr18	72495000	72600000	14499	14520	chr18:0-80373285	1.82069	1.99758	2.81365
chr5	72560000	72665000	14512	14533	chr5	72765000	72870000	14553	14574	chr5:0-181538259	1.05138	1.49887	1.67171
chr18	70440000	70545000	14088	14109	chr18	70525000	70630000	14105	14126	chr18:0-80373285	2.18528	2.68471	3.3401
chr5	71735000	71840000	14347	14368	chr5	72155000	72260000	14431	14452	chr5:0-181538259	1.55779	1.7979	1.84525
chr18	70240000	70345000	14048	14069	chr18	70380000	70485000	14076	14097	chr18:0-80373285	1.76189	2.01396	2.3022
chr1	17615000	17720000	3523	3544	chr1	18535000	18640000	3707	3728	chr1:0-248956422	2.04389	3.03519	3.4419
chr1	89995000	90100000	17999	18020	chr1	90065000	90170000	18013	18034	chr1:0-248956422	1.77115	2.09874	2.11761
chr5	71735000	71840000	14347	14368	chr5	72065000	72170000	14413	14434	chr5:0-181538259	1.70211	2.04578	2.05498
chr5	71725000	71830000	14345	14366	chr5	72235000	72340000	14447	14468	chr5:0-181538259	1.73618	2.28923	2.197
chr18	70145000	70250000	14029	14050	chr18	70400000	70505000	14080	14101	chr18:0-80373285	2.5649	2.82604	3.58339
chr5	68235000	68340000	13647	13668	chr5	68955000	69060000	13791	13812	chr5:0-181538259	2.37983	2.99411	2.85283
chr18	69710000	69815000	13942	13963	chr18	69820000	69925000	13964	13985	chr18:0-80373285	0.681464	0.965052	1.22559
chr5	68235000	68340000	13647	13668	chr5	68410000	68515000	13682	13703	chr5:0-181538259	1.79109	2.74219	3.4826
chr5	68235000	68340000	13647	13668	chr5	68605000	68710000	13721	13742	chr5:0-181538259	2.13684	2.27283	2.4931
chr18	68875000	68980000	13775	13796	chr18	70035000	70140000	14007	14028	chr18:0-80373285	1.26382	1.77479	2.451
chr5	68235000	68340000	13647	13668	chr5	68405000	68510000	13681	13702	chr5:0-181538259	1.83898	2.73732	3.3154
chr18	68875000	68980000	13775	13796	chr18	69415000	69520000	13883	13904	chr18:0-80373285	1.1044	1.56543	1.78002
chr5	67445000	67550000	13489	13510	chr5	68205000	68310000	13641	13662	chr5:0-181538259	1.95975	1.94316	2.35129
chr18	68795000	68900000	13759	13780	chr18	70405000	70510000	14081	14102	chr18:0-80373285	1.4706	1.86937	2.41637
chr18	68795000	68900000	13759	13780	chr18	70035000	70140000	14007	14028	chr18:0-80373285	2.20871	2.30896	2.97672
chr5	67115000	67220000	13423	13444	chr5	68200000	68305000	13640	13661	chr5:0-181538259	2.15248	2.59323	2.3437
chr5	66760000	66865000	13352	13373	chr5	67095000	67200000	13419	13440	chr5:0-181538259	1.70322	2.02802	2.34344
chr18	67465000	67570000	13493	13514	chr18	68615000	68720000	13723	13744	chr18:0-80373285	1.62486	1.18963	1.93988
chr1	89795000	89900000	17959	17980	chr1	89905000	90010000	17981	18002	chr1:0-248956422	0.912633	0.959015	0.93977
chr1	203705000	203810000	40741	40762	chr1	204525000	204630000	40905	40926	chr1:0-248956422	10.5676	32.4799	56.7787
chr1	203705000	203810000	40741	40762	chr1	204525000	204630000	40905	40926	chr1:0-248956422	10.5676	32.4799	56.7787
chr5	66255000	66360000	13251	13272	chr5	66440000	66545000	13288	13309	chr5:0-181538259	1.58754	1.88282	2.53242
chr5	65875000	65980000	13175	13196	chr5	66095000	66200000	13219	13240	chr5:0-181538259	1.72022	1.6526	2.04206
chr5	65155000	65260000	13031	13052	chr5	65435000	65540000	13087	13108	chr5:0-181538259	1.48684	1.68698	1.9113
chr18	67050000	67155000	13410	13431	chr18	67150000	67255000	13430	13451	chr18:0-80373285	2.43687	3.52827	5.23335
chr5	64905000	65010000	12981	13002	chr5	65430000	65535000	13086	13107	chr5:0-181538259	1.36453	1.97745	1.95661
chr5	64765000	64870000	12953	12974	chr5	64985000	65090000	12997	13018	chr5:0-181538259	1.37167	1.77183	1.86886
chr5	64755000	64860000	12951	12972	chr5	65430000	65535000	13086	13107	chr5:0-181538259	1.67524	2.68818	2.57656
chr18	64195000	64300000	12839	12860	chr18	64275000	64380000	12855	12876	chr18:0-80373285	0.926376	1.411	1.49929
chr18	64195000	64300000	12839	12860	chr18	64355000	64460000	12871	12892	chr18:0-80373285	1.39476	1.30677	1.75953
chr5	64585000	64690000	12917	12938	chr5	65435000	65540000	13087	13108	chr5:0-181538259	2.7403	2.66495	2.73133
chr1	89755000	89860000	17951	17972	chr1	89935000	90040000	17987	18008	chr1:0-248956422	2.32366	2.74808	3.28111
chr1	203540000	203645000	40708	40729	chr1	203650000	203755000	40730	40751	chr1:0-248956422	1.45905	1.79742	2.08215
chr5	64175000	64280000	12835	12856	chr5	64565000	64670000	12913	12934	chr5:0-181538259	1.89583	3.60799	5.25645
chr5	64105000	64210000	12821	12842	chr5	64565000	64670000	12913	12934	chr5:0-181538259	1.62276	2.27034	2.816
chr18	63985000	64090000	12797	12818	chr18	64365000	64470000	12873	12894	chr18:0-80373285	1.56428	1.56097	1.97971
chr5	64025000	64130000	12805	12826	chr5	64155000	64260000	12831	12852	chr5:0-181538259	1.86229	2.42057	2.78197
chr18	63535000	63640000	12707	12728	chr18	63625000	63730000	12725	12746	chr18:0-80373285	1.13096	1.285	1.52066
chr5	61000000	61105000	12200	12221	chr5	61880000	61985000	12376	12397	chr5:0-181538259	1.74852	2.92058	1.90562
chr18	63465000	63570000	12693	12714	chr18	63795000	63900000	12759	12780	chr18:0-80373285	2.70703	2.91511	4.33366
chr5	61005000	61110000	12201	12222	chr5	61305000	61410000	12261	12282	chr5:0-181538259	1.31847	2.08827	2.51939
chr5	60245000	60350000	12049	12070	chr5	60595000	60700000	12119	12140	chr5:0-181538259	2.13038	2.48746	3.02669
chr18	63465000	63570000	12693	12714	chr18	63625000	63730000	12725	12746	chr18:0-80373285	1.33425	1.67865	1.91506
chr5	59765000	59870000	11953	11974	chr5	60335000	60440000	12067	12088	chr5:0-181538259	1.90909	2.12547	1.98292
chr18	63465000	63570000	12693	12714	chr18	63925000	64030000	12785	12806	chr18:0-80373285	2.05873	2.34746	3.23457
chr18	63465000	63570000	12693	12714	chr18	63885000	63990000	12777	12798	chr18:0-80373285	1.55919	1.59079	1.92495
chr18	63385000	63490000	12677	12698	chr18	63795000	63900000	12759	12780	chr18:0-80373285	2.1283	2.2785	2.42889
chr5	59615000	59720000	11923	11944	chr5	59745000	59850000	11949	11970	chr5:0-181538259	2.24256	2.80215	2.91019
chr18	63290000	63395000	12658	12679	chr18	63795000	63900000	12759	12780	chr18:0-80373285	1.73628	2.14898	2.95611
chr5	59455000	59560000	11891	11912	chr5	59675000	59780000	11935	11956	chr5:0-181538259	1.43137	1.97941	2.26173
chr18	63295000	63400000	12659	12680	chr18	63525000	63630000	12705	12726	chr18:0-80373285	1.16994	1.4967	2.14389
chr5	59450000	59555000	11890	11911	chr5	59610000	59715000	11922	11943	chr5:0-181538259	1.68053	2.09007	2.37155
chr18	63290000	63395000	12658	12679	chr18	63385000	63490000	12677	12698	chr18:0-80373285	1.60738	2.2975	3.03381
chr5	59445000	59550000	11889	11910	chr5	59745000	59850000	11949	11970	chr5:0-181538259	1.5828	2.45053	3.08629
chr18	63105000	63210000	12621	12642	chr18	63265000	63370000	12653	12674	chr18:0-80373285	1.38466	1.64785	1.74144
chr5	59335000	59440000	11867	11888	chr5	59745000	59850000	11949	11970	chr5:0-181538259	2.16956	3.74865	4.3449
chr5	59335000	59440000	11867	11888	chr5	59615000	59720000	11923	11944	chr5:0-181538259	1.71699	2.53165	3.2305
chr18	63080000	63185000	12616	12637	chr18	63270000	63375000	12654	12675	chr18:0-80373285	1.83834	2.21439	2.97887
chr5	59335000	59440000	11867	11888	chr5	59445000	59550000	11889	11910	chr5:0-181538259	1.51636	2.47617	3.36427
chr18	62970000	63075000	12594	12615	chr18	63270000	63375000	12654	12675	chr18:0-80373285	2.68917	3.60192	4.99112
chr5	59140000	59245000	11828	11849	chr5	59745000	59850000	11949	11970	chr5:0-181538259	2.8729	4.89751	5.49088
chr18	62970000	63075000	12594	12615	chr18	63105000	63210000	12621	12642	chr18:0-80373285	1.90618	2.20586	2.91461
chr5	59145000	59250000	11829	11850	chr5	59615000	59720000	11923	11944	chr5:0-181538259	1.58623	1.82373	1.62704
chr5	59140000	59245000	11828	11849	chr5	59445000	59550000	11889	11910	chr5:0-181538259	1.73906	2.47434	3.42264
chr5	59145000	59250000	11829	11850	chr5	59325000	59430000	11865	11886	chr5:0-181538259	2.35867	3.43402	3.84185
chr18	62665000	62770000	12533	12554	chr18	62735000	62840000	12547	12568	chr18:0-80373285	1.8359	1.57182	2.0122
chr5	58985000	59090000	11797	11818	chr5	59125000	59230000	11825	11846	chr5:0-181538259	1.63498	3.01781	3.49717
chr5	58840000	58945000	11768	11789	chr5	59120000	59225000	11824	11845	chr5:0-181538259	2.02176	3.16078	3.55839
chr18	62665000	62770000	12533	12554	chr18	62755000	62860000	12551	12572	chr18:0-80373285	1.43814	1.65139	1.94805
chr18	62585000	62690000	12517	12538	chr18	62660000	62765000	12532	12553	chr18:0-80373285	1.24193	1.54566	2.03388
chr5	58450000	58555000	11690	11711	chr5	58800000	58905000	11760	11781	chr5:0-181538259	2.57486	3.08441	4.12605
chr18	62535000	62640000	12507	12528	chr18	62930000	63035000	12586	12607	chr18:0-80373285	2.51344	2.86577	3.53857
chr5	58445000	58550000	11689	11710	chr5	58955000	59060000	11791	11812	chr5:0-181538259	2.13918	2.74006	2.83652
chr18	62375000	62480000	12475	12496	chr18	62530000	62635000	12506	12527	chr18:0-80373285	2.41129	2.45626	3.37473
chr5	57835000	57940000	11567	11588	chr5	58415000	58520000	11683	11704	chr5:0-181538259	2.16376	2.66659	2.67769
chr18	62375000	62480000	12475	12496	chr18	62470000	62575000	12494	12515	chr18:0-80373285	1.17812	1.36093	1.55859
chr18	62375000	62480000	12475	12496	chr18	62925000	63030000	12585	12606	chr18:0-80373285	1.48612	1.47137	1.93932
chr1	89470000	89575000	17894	17915	chr1	89545000	89650000	17909	17930	chr1:0-248956422	1.33803	1.53029	1.62039
chr5	57450000	57555000	11490	11511	chr5	57710000	57815000	11542	11563	chr5:0-181538259	2.04082	2.19217	2.5898
chr18	62275000	62380000	12455	12476	chr18	62345000	62450000	12469	12490	chr18:0-80373285	1.3128	1.56931	1.95403
chr5	57245000	57350000	11449	11470	chr5	58415000	58520000	11683	11704	chr5:0-181538259	3.23779	5.4165	8.6412
chr18	62275000	62380000	12455	12476	chr18	62375000	62480000	12475	12496	chr18:0-80373285	1.6042	1.70332	1.7626
chr5	57245000	57350000	11449	11470	chr5	57710000	57815000	11542	11563	chr5:0-181538259	2.15185	2.57332	3.19793
chr18	62130000	62235000	12426	12447	chr18	62530000	62635000	12506	12527	chr18:0-80373285	2.568	3.09393	4.01307
chr5	56855000	56960000	11371	11392	chr5	57085000	57190000	11417	11438	chr5:0-181538259	1.3795	1.90795	2.61379
chr18	62135000	62240000	12427	12448	chr18	62375000	62480000	12475	12496	chr18:0-80373285	1.6095	1.78634	2.41654
chr5	56855000	56960000	11371	11392	chr5	57225000	57330000	11445	11466	chr5:0-181538259	2.31055	3.65937	3.9465
chr5	56430000	56535000	11286	11307	chr5	56785000	56890000	11357	11378	chr5:0-181538259	1.49198	2.04989	2.14287
chr18	61855000	61960000	12371	12392	chr18	62085000	62190000	12417	12438	chr18:0-80373285	1.60974	1.97716	2.01587
chr5	56225000	56330000	11245	11266	chr5	57225000	57330000	11445	11466	chr5:0-181538259	1.99435	3.55228	3.23862
chr5	55885000	55990000	11177	11198	chr5	56795000	56900000	11359	11380	chr5:0-181538259	1.73281	1.88007	1.65528
chr18	61535000	61640000	12307	12328	chr18	62085000	62190000	12417	12438	chr18:0-80373285	1.69653	1.63949	1.99831
chr1	89435000	89540000	17887	17908	chr1	89710000	89815000	17942	17963	chr1:0-248956422	2.39995	3.0324	2.85638
chr1	203295000	203400000	40659	40680	chr1	203395000	203500000	40679	40700	chr1:0-248956422	1.30927	1.70523	1.75483
chr5	55880000	55985000	11176	11197	chr5	56215000	56320000	11243	11264	chr5:0-181538259	2.09424	2.90729	3.41059
chr18	61525000	61630000	12305	12326	chr18	61855000	61960000	12371	12392	chr18:0-80373285	1.4762	1.44944	1.74422
chr5	55880000	55985000	11176	11197	chr5	56155000	56260000	11231	11252	chr5:0-181538259	2.09517	2.22856	3.25074
chr18	61275000	61380000	12255	12276	chr18	61455000	61560000	12291	12312	chr18:0-80373285	3.13079	3.24021	4.11758
chr5	55125000	55230000	11025	11046	chr5	55655000	55760000	11131	11152	chr5:0-181538259	2.30028	2.74429	2.09511
chr5	54465000	54570000	10893	10914	chr5	55105000	55210000	11021	11042	chr5:0-181538259	2.9979	3.75236	3.2063
chr18	60360000	60465000	12072	12093	chr18	60495000	60600000	12099	12120	chr18:0-80373285	1.38083	1.56487	2.08589
chr5	54465000	54570000	10893	10914	chr5	54795000	54900000	10959	10980	chr5:0-181538259	1.97648	2.49603	2.48945
chr5	54205000	54310000	10841	10862	chr5	54805000	54910000	10961	10982	chr5:0-181538259	1.50763	1.9773	1.20439
chr5	54205000	54310000	10841	10862	chr5	54435000	54540000	10887	10908	chr5:0-181538259	2.32157	2.55901	2.44367
chr18	59940000	60045000	11988	12009	chr18	60360000	60465000	12072	12093	chr18:0-80373285	2.05767	2.53622	3.20678
chr5	54200000	54305000	10840	10861	chr5	54365000	54470000	10873	10894	chr5:0-181538259	2.1665	2.53746	3.01256
chr18	59935000	60040000	11987	12008	chr18	60500000	60605000	12100	12121	chr18:0-80373285	1.94428	3.57163	3.57285
chr1	89430000	89535000	17886	17907	chr1	89545000	89650000	17909	17930	chr1:0-248956422	1.66421	1.63052	2.38574
chr5	53955000	54060000	10791	10812	chr5	54165000	54270000	10833	10854	chr5:0-181538259	1.5878	2.22539	2.12827
chr5	53825000	53930000	10765	10786	chr5	54175000	54280000	10835	10856	chr5:0-181538259	1.63696	2.28715	2.61737
chr18	59645000	59750000	11929	11950	chr18	59770000	59875000	11954	11975	chr18:0-80373285	1.42079	1.72357	2.10272
chr5	53685000	53790000	10737	10758	chr5	54175000	54280000	10835	10856	chr5:0-181538259	2.0164	2.46278	2.06595
chr18	59645000	59750000	11929	11950	chr18	59855000	59960000	11971	11992	chr18:0-80373285	1.25872	1.21805	1.3122
chr5	53435000	53540000	10687	10708	chr5	54175000	54280000	10835	10856	chr5:0-181538259	1.66693	1.8212	2.3031
chr18	59580000	59685000	11916	11937	chr18	59770000	59875000	11954	11975	chr18:0-80373285	2.08714	3.76018	4.88079
chr5	53435000	53540000	10687	10708	chr5	54015000	54120000	10803	10824	chr5:0-181538259	1.16028	1.34062	1.20209
chr5	53435000	53540000	10687	10708	chr5	53945000	54050000	10789	10810	chr5:0-181538259	1.40329	1.402	1.29249
chr18	59405000	59510000	11881	11902	chr18	59770000	59875000	11954	11975	chr18:0-80373285	2.52517	3.83932	4.1407
chr5	53435000	53540000	10687	10708	chr5	53825000	53930000	10765	10786	chr5:0-181538259	1.30154	1.45575	1.39538
chr18	59405000	59510000	11881	11902	chr18	59570000	59675000	11914	11935	chr18:0-80373285	1.61864	1.86816	1.9374
chr5	53215000	53320000	10643	10664	chr5	54175000	54280000	10835	10856	chr5:0-181538259	2.31708	3.15138	3.89418
chr1	89035000	89140000	17807	17828	chr1	89305000	89410000	17861	17882	chr1:0-248956422	1.33339	1.37764	1.69262
chr1	203220000	203325000	40644	40665	chr1	203435000	203540000	40687	40708	chr1:0-248956422	2.31453	2.94845	3.6435
chr5	53115000	53220000	10623	10644	chr5	54175000	54280000	10835	10856	chr5:0-181538259	1.67376	2.23481	2.64852
chr18	58730000	58835000	11746	11767	chr18	58815000	58920000	11763	11784	chr18:0-80373285	2.52991	2.98286	3.67218
chr18	58715000	58820000	11743	11764	chr18	59005000	59110000	11801	11822	chr18:0-80373285	2.85351	3.97478	5.91702
chr5	52645000	52750000	10529	10550	chr5	52865000	52970000	10573	10594	chr5:0-181538259	2.06569	2.11758	2.945
chr5	52305000	52410000	10461	10482	chr5	52605000	52710000	10521	10542	chr5:0-181538259	2.01927	2.17977	2.37397
chr18	58480000	58585000	11696	11717	chr18	58710000	58815000	11742	11763	chr18:0-80373285	3.75855	5.02315	6.77859
chr5	51965000	52070000	10393	10414	chr5	52305000	52410000	10461	10482	chr5:0-181538259	1.43255	2.31727	1.71293
chr18	58480000	58585000	11696	11717	chr18	58620000	58725000	11724	11745	chr18:0-80373285	1.32578	1.74401	2.08447
chr5	51335000	51440000	10267	10288	chr5	55185000	55290000	11037	11058	chr5:0-181538259	4.02525	4.27393	3.20099
chr5	51335000	51440000	10267	10288	chr5	51955000	52060000	10391	10412	chr5:0-181538259	1.94612	2.73389	2.99983
chr18	58355000	58460000	11671	11692	chr18	59015000	59120000	11803	11824	chr18:0-80373285	1.87567	1.78884	1.82193
chr5	51085000	51190000	10217	10238	chr5	51295000	51400000	10259	10280	chr5:0-181538259	1.18363	1.8393	2.05992
chr18	58350000	58455000	11670	11691	chr18	58440000	58545000	11688	11709	chr18:0-80373285	2.29784	3.36653	4.49915
chr1	88945000	89050000	17789	17810	chr1	89710000	89815000	17942	17963	chr1:0-248956422	1.49979	1.84682	2.23249
chr1	203220000	203325000	40644	40665	chr1	203390000	203495000	40678	40699	chr1:0-248956422	1.37587	1.45296	1.40513
chr5	50915000	51020000	10183	10204	chr5	52605000	52710000	10521	10542	chr5:0-181538259	2.50081	2.14859	2.17841
chr18	57995000	58100000	11599	11620	chr18	58445000	58550000	11689	11710	chr18:0-80373285	1.26225	1.40808	2.24707
chr5	50915000	51020000	10183	10204	chr5	52295000	52400000	10459	10480	chr5:0-181538259	1.89145	1.69952	1.51364
chr18	57990000	58095000	11598	11619	chr18	58125000	58230000	11625	11646	chr18:0-80373285	1.78875	1.94405	2.31785
chr18	57990000	58095000	11598	11619	chr18	58070000	58175000	11614	11635	chr18:0-80373285	2.16368	2.77882	3.67827
chr5	44985000	45090000	8997	9018	chr5	45645000	45750000	9129	9150	chr5:0-181538259	1.69899	1.40514	1.80378
chr5	44985000	45090000	8997	9018	chr5	45465000	45570000	9093	9114	chr5:0-181538259	2.10885	2.55651	3.37569
chr18	57855000	57960000	11571	11592	chr18	58075000	58180000	11615	11636	chr18:0-80373285	1.60229	1.25738	1.57537
chr5	44885000	44990000	8977	8998	chr5	45745000	45850000	9149	9170	chr5:0-181538259	1.37583	1.59872	1.62201
chr18	57835000	57940000	11567	11588	chr18	58445000	58550000	11689	11710	chr18:0-80373285	1.91886	2.31335	2.73997
chr5	44885000	44990000	8977	8998	chr5	45645000	45750000	9129	9150	chr5:0-181538259	2.05123	1.69906	1.72258
chr18	57580000	57685000	11516	11537	chr18	57750000	57855000	11550	11571	chr18:0-80373285	1.46471	1.68756	1.79108
chr5	44885000	44990000	8977	8998	chr5	45465000	45570000	9093	9114	chr5:0-181538259	1.97732	2.59279	2.56999
chr5	44485000	44590000	8897	8918	chr5	44725000	44830000	8945	8966	chr5:0-181538259	2.261	2.80887	3.85963
chr5	43595000	43700000	8719	8740	chr5	44725000	44830000	8945	8966	chr5:0-181538259	1.83236	1.80864	1.47362
chr18	57070000	57175000	11414	11435	chr18	57300000	57405000	11460	11481	chr18:0-80373285	1.18627	1.30495	1.56785
chr1	8415000	8520000	1683	1704	chr1	8795000	8900000	1759	1780	chr1:0-248956422	1.34993	1.65042	1.78935
chr1	17610000	17715000	3522	3543	chr1	17690000	17795000	3538	3559	chr1:0-248956422	1.35833	1.50761	1.66752
chr1	88945000	89050000	17789	17810	chr1	89555000	89660000	17911	17932	chr1:0-248956422	1.66061	1.64685	1.9167
chr18	57065000	57170000	11413	11434	chr18	57385000	57490000	11477	11498	chr18:0-80373285	1.45577	1.67409	1.80403
chr5	43025000	43130000	8605	8626	chr5	43335000	43440000	8667	8688	chr5:0-181538259	2.08944	2.39312	2.36371
chr18	56735000	56840000	11347	11368	chr18	56945000	57050000	11389	11410	chr18:0-80373285	1.0331	1.40849	1.63845
chr5	42855000	42960000	8571	8592	chr5	42920000	43025000	8584	8605	chr5:0-181538259	1.75442	2.3988	2.8676
chr5	41295000	41400000	8259	8280	chr5	41595000	41700000	8319	8340	chr5:0-181538259	1.29585	1.59891	1.6304
chr5	41225000	41330000	8245	8266	chr5	41470000	41575000	8294	8315	chr5:0-181538259	1.70061	1.80464	2.32921
chr18	56385000	56490000	11277	11298	chr18	56515000	56620000	11303	11324	chr18:0-80373285	1.09574	1.7223	1.55517
chr5	41225000	41330000	8245	8266	chr5	41585000	41690000	8317	8338	chr5:0-181538259	1.30754	1.73634	2.27323
chr18	56305000	56410000	11261	11282	chr18	56515000	56620000	11303	11324	chr18:0-80373285	1.63725	2.06003	2.92017
chr5	40855000	40960000	8171	8192	chr5	41585000	41690000	8317	8338	chr5:0-181538259	2.25719	2.24803	1.97711
chr5	40855000	40960000	8171	8192	chr5	41475000	41580000	8295	8316	chr5:0-181538259	1.76092	2.42883	2.20073
chr5	40855000	40960000	8171	8192	chr5	41225000	41330000	8245	8266	chr5:0-181538259	1.56231	1.83843	2.11417
chr18	55365000	55470000	11073	11094	chr18	55470000	55575000	11094	11115	chr18:0-80373285	1.36002	1.4959	1.72844
chr1	203065000	203170000	40613	40634	chr1	203165000	203270000	40633	40654	chr1:0-248956422	1.74961	1.70517	2.07366
chr5	39665000	39770000	7933	7954	chr5	39895000	40000000	7979	8000	chr5:0-181538259	1.40021	2.17124	2.785
chr18	55290000	55395000	11058	11079	chr18	55730000	55835000	11146	11167	chr18:0-80373285	1.81898	1.82556	2.30277
chr5	39545000	39650000	7909	7930	chr5	39640000	39745000	7928	7949	chr5:0-181538259	2.10967	2.18412	2.3803
chr18	55295000	55400000	11059	11080	chr18	55535000	55640000	11107	11128	chr18:0-80373285	1.31754	1.63012	1.84665
chr5	39535000	39640000	7907	7928	chr5	40635000	40740000	8127	8148	chr5:0-181538259	1.96427	2.54407	2.46058
chr18	55185000	55290000	11037	11058	chr18	55805000	55910000	11161	11182	chr18:0-80373285	1.33339	1.25572	1.93898
chr5	39165000	39270000	7833	7854	chr5	39495000	39600000	7899	7920	chr5:0-181538259	1.35586	1.63533	2.22611
chr18	55185000	55290000	11037	11058	chr18	55355000	55460000	11071	11092	chr18:0-80373285	1.70183	2.2528	2.68981
chr5	39105000	39210000	7821	7842	chr5	39495000	39600000	7899	7920	chr5:0-181538259	1.51689	1.62895	1.28213
chr18	55045000	55150000	11009	11030	chr18	55160000	55265000	11032	11053	chr18:0-80373285	0.962551	1.66035	2.12712
chr5	39105000	39210000	7821	7842	chr5	39235000	39340000	7847	7868	chr5:0-181538259	1.14797	1.42654	1.59688
chr18	55045000	55150000	11009	11030	chr18	55735000	55840000	11147	11168	chr18:0-80373285	1.01408	1.47937	1.7358
chr5	38955000	39060000	7791	7812	chr5	39235000	39340000	7847	7868	chr5:0-181538259	1.53867	1.30316	1.52322
chr18	54635000	54740000	10927	10948	chr18	54935000	55040000	10987	11008	chr18:0-80373285	2.44198	3.26389	3.51198
chr5	38945000	39050000	7789	7810	chr5	39035000	39140000	7807	7828	chr5:0-181538259	1.29645	1.7667	2.06377
chr1	88945000	89050000	17789	17810	chr1	89225000	89330000	17845	17866	chr1:0-248956422	0.965289	1.47973	2.08402
chr12	25535000	25640000	5107	5128	chr12	25975000	26080000	5195	5216	chr12:0-133275309	1.61527	1.56082	1.82567
chr1	202985000	203090000	40597	40618	chr1	203220000	203325000	40644	40665	chr1:0-248956422	2.66263	3.24189	4.52042
chr5	38780000	38885000	7756	7777	chr5	38870000	38975000	7774	7795	chr5:0-181538259	2.05962	2.91643	3.62583
chr5	38615000	38720000	7723	7744	chr5	38755000	38860000	7751	7772	chr5:0-181538259	1.50431	1.99399	2.39198
chr18	54395000	54500000	10879	10900	chr18	54625000	54730000	10925	10946	chr18:0-80373285	2.09817	2.39303	3.10239
chr18	54395000	54500000	10879	10900	chr18	54505000	54610000	10901	10922	chr18:0-80373285	1.44299	1.80718	2.30043
chr5	38385000	38490000	7677	7698	chr5	38615000	38720000	7723	7744	chr5:0-181538259	1.2278	2.00234	2.42956
chr18	54345000	54450000	10869	10890	chr18	54625000	54730000	10925	10946	chr18:0-80373285	2.76073	3.22833	4.60339
chr5	38385000	38490000	7677	7698	chr5	38875000	38980000	7775	7796	chr5:0-181538259	1.93054	1.83856	2.18647
chr18	54170000	54275000	10834	10855	chr18	54305000	54410000	10861	10882	chr18:0-80373285	1.3595	1.41941	1.82245
chr5	38160000	38265000	7632	7653	chr5	38350000	38455000	7670	7691	chr5:0-181538259	2.28383	3.79692	4.69819
chr5	38155000	38260000	7631	7652	chr5	38755000	38860000	7751	7772	chr5:0-181538259	2.18839	2.90648	5.30031
chr18	53645000	53750000	10729	10750	chr18	54075000	54180000	10815	10836	chr18:0-80373285	1.78999	2.81733	3.6299
chr5	37785000	37890000	7557	7578	chr5	38055000	38160000	7611	7632	chr5:0-181538259	1.0778	1.66368	1.61819
chr5	37725000	37830000	7545	7566	chr5	38145000	38250000	7629	7650	chr5:0-181538259	1.61315	2.4401	2.57627
chr18	52955000	53060000	10591	10612	chr18	53105000	53210000	10621	10642	chr18:0-80373285	1.22996	1.40911	1.5087
chr1	88685000	88790000	17737	17758	chr1	88825000	88930000	17765	17786	chr1:0-248956422	2.13713	2.30371	3.13472
chr1	202985000	203090000	40597	40618	chr1	203165000	203270000	40633	40654	chr1:0-248956422	1.77601	2.31586	2.52254
chr18	52535000	52640000	10507	10528	chr18	52645000	52750000	10529	10550	chr18:0-80373285	1.15067	1.07981	1.48592
chr5	36685000	36790000	7337	7358	chr5	36950000	37055000	7390	7411	chr5:0-181538259	2.02909	2.33323	3.13335
chr18	52290000	52395000	10458	10479	chr18	52640000	52745000	10528	10549	chr18:0-80373285	1.32589	1.67207	1.74997
chr18	52295000	52400000	10459	10480	chr18	52585000	52690000	10517	10538	chr18:0-80373285	1.30852	1.33989	1.52095
chr18	51795000	51900000	10359	10380	chr18	52235000	52340000	10447	10468	chr18:0-80373285	1.16101	1.29249	1.55373
chr5	36365000	36470000	7273	7294	chr5	36455000	36560000	7291	7312	chr5:0-181538259	1.44906	2.28793	3.39238
chr18	51615000	51720000	10323	10344	chr18	52855000	52960000	10571	10592	chr18:0-80373285	1.96624	1.80542	2.11621
chr5	36215000	36320000	7243	7264	chr5	36645000	36750000	7329	7350	chr5:0-181538259	2.1305	2.58771	4.09112
chr18	51615000	51720000	10323	10344	chr18	52295000	52400000	10459	10480	chr18:0-80373285	1.56318	1.43647	1.93551
chr5	36025000	36130000	7205	7226	chr5	36645000	36750000	7329	7350	chr5:0-181538259	1.01222	2.20156	2.77435
chr18	51615000	51720000	10323	10344	chr18	52235000	52340000	10447	10468	chr18:0-80373285	1.73046	1.78559	2.49295
chr5	35910000	36015000	7182	7203	chr5	35985000	36090000	7197	7218	chr5:0-181538259	1.65028	2.29777	2.46349
chr18	51225000	51330000	10245	10266	chr18	51485000	51590000	10297	10318	chr18:0-80373285	1.25143	1.60151	1.55271
chr18	51225000	51330000	10245	10266	chr18	51605000	51710000	10321	10342	chr18:0-80373285	1.35432	1.78474	2.21827
chr1	88685000	88790000	17737	17758	chr1	88750000	88855000	17750	17771	chr1:0-248956422	1.16003	1.34335	1.47834
chr1	202985000	203090000	40597	40618	chr1	203120000	203225000	40624	40645	chr1:0-248956422	1.54117	1.87894	1.83802
chr18	51070000	51175000	10214	10235	chr18	51225000	51330000	10245	10266	chr18:0-80373285	2.23094	1.66035	1.95173
chr5	35175000	35280000	7035	7056	chr5	35875000	35980000	7175	7196	chr5:0-181538259	2.08092	1.90937	2.16095
chr18	51065000	51170000	10213	10234	chr18	51605000	51710000	10321	10342	chr18:0-80373285	2.78082	3.12688	3.35099
chr5	35175000	35280000	7035	7056	chr5	35545000	35650000	7109	7130	chr5:0-181538259	2.03188	2.37129	2.57054
chr18	50915000	51020000	10183	10204	chr18	50985000	51090000	10197	10218	chr18:0-80373285	1.06738	1.30546	1.40849
chr5	35045000	35150000	7009	7030	chr5	35875000	35980000	7175	7196	chr5:0-181538259	1.49563	1.77067	2.02316
chr18	50885000	50990000	10177	10198	chr18	51005000	51110000	10201	10222	chr18:0-80373285	1.80833	1.53156	1.74794
chr5	35045000	35150000	7009	7030	chr5	35545000	35650000	7109	7130	chr5:0-181538259	1.27731	1.80353	2.21036
chr18	50770000	50875000	10154	10175	chr18	51055000	51160000	10211	10232	chr18:0-80373285	1.74844	2.47529	3.0672
chr5	35045000	35150000	7009	7030	chr5	35145000	35250000	7029	7050	chr5:0-181538259	1.66502	2.07777	2.52777
chr18	50770000	50875000	10154	10175	chr18	50865000	50970000	10173	10194	chr18:0-80373285	1.65247	1.54973	2.00936
chr18	50610000	50715000	10122	10143	chr18	50735000	50840000	10147	10168	chr18:0-80373285	1.97445	2.48044	3.63499
chr5	33405000	33510000	6681	6702	chr5	34875000	34980000	6975	6996	chr5:0-181538259	2.52932	4.14616	2.58856
chr5	33395000	33500000	6679	6700	chr5	33885000	33990000	6777	6798	chr5:0-181538259	1.33357	1.47707	1.25893
chr18	50455000	50560000	10091	10112	chr18	50585000	50690000	10117	10138	chr18:0-80373285	1.21508	1.35768	1.79192
chr1	88600000	88705000	17720	17741	chr1	88825000	88930000	17765	17786	chr1:0-248956422	1.48151	1.67008	1.94443
chr1	202705000	202810000	40541	40562	chr1	202895000	203000000	40579	40600	chr1:0-248956422	1.32344	1.89109	1.70129
chr5	33125000	33230000	6625	6646	chr5	33335000	33440000	6667	6688	chr5:0-181538259	1.72583	1.96452	1.44617
chr5	32665000	32770000	6533	6554	chr5	33125000	33230000	6625	6646	chr5:0-181538259	1.43446	1.73158	1.77547
chr5	32665000	32770000	6533	6554	chr5	32865000	32970000	6573	6594	chr5:0-181538259	1.38694	1.60247	1.83979
chr5	32355000	32460000	6471	6492	chr5	32545000	32650000	6509	6530	chr5:0-181538259	1.40405	1.99627	2.31801
chr5	32205000	32310000	6441	6462	chr5	32340000	32445000	6468	6489	chr5:0-181538259	1.41614	1.83007	1.49046
chr18	49955000	50060000	9991	10012	chr18	50305000	50410000	10061	10082	chr18:0-80373285	1.19486	1.53731	2.00006
chr18	49895000	50000000	9979	10000	chr18	50155000	50260000	10031	10052	chr18:0-80373285	1.29275	1.61619	1.89911
chr5	32175000	32280000	6435	6456	chr5	32565000	32670000	6513	6534	chr5:0-181538259	1.55485	2.21498	2.12558
chr18	49715000	49820000	9943	9964	chr18	49805000	49910000	9961	9982	chr18:0-80373285	2.05253	1.94948	2.14819
chr18	49515000	49620000	9903	9924	chr18	49715000	49820000	9943	9964	chr18:0-80373285	1.29092	1.63662	1.80645
chr5	31770000	31875000	6354	6375	chr5	32040000	32145000	6408	6429	chr5:0-181538259	2.70532	3.68098	4.77616
chr18	49510000	49615000	9902	9923	chr18	49675000	49780000	9935	9956	chr18:0-80373285	1.05923	1.03886	1.11717
chr1	88135000	88240000	17627	17648	chr1	88505000	88610000	17701	17722	chr1:0-248956422	1.39834	1.23831	1.69531
chr1	202685000	202790000	40537	40558	chr1	202965000	203070000	40593	40614	chr1:0-248956422	2.25643	4.52495	3.13461
chr5	31615000	31720000	6323	6344	chr5	31755000	31860000	6351	6372	chr5:0-181538259	1.54674	2.03862	2.26885
chr18	49460000	49565000	9892	9913	chr18	49805000	49910000	9961	9982	chr18:0-80373285	2.04321	2.54773	3.08087
chr5	31535000	31640000	6307	6328	chr5	31610000	31715000	6322	6343	chr5:0-181538259	1.30009	1.78279	1.90661
chr18	49465000	49570000	9893	9914	chr18	49715000	49820000	9943	9964	chr18:0-80373285	2.05363	2.14817	2.87513
chr18	49205000	49310000	9841	9862	chr18	49805000	49910000	9961	9982	chr18:0-80373285	1.58206	1.63829	1.7887
chr18	49200000	49305000	9840	9861	chr18	49395000	49500000	9879	9900	chr18:0-80373285	2.2996	2.56865	2.88655
chr5	28955000	29060000	5791	5812	chr5	29165000	29270000	5833	5854	chr5:0-181538259	1.64047	1.65524	1.63121
chr18	48995000	49100000	9799	9820	chr18	49395000	49500000	9879	9900	chr18:0-80373285	1.87373	1.80513	2.11516
chr5	28290000	28395000	5658	5679	chr5	28525000	28630000	5705	5726	chr5:0-181538259	1.43572	1.84854	2.21385
chr18	48900000	49005000	9780	9801	chr18	48990000	49095000	9798	9819	chr18:0-80373285	1.12313	1.2989	1.51623
chr5	25985000	26090000	5197	5218	chr5	26275000	26380000	5255	5276	chr5:0-181538259	1.31487	1.60028	1.84182
chr18	48725000	48830000	9745	9766	chr18	48895000	49000000	9779	9800	chr18:0-80373285	1.13007	1.39144	1.79375
chr5	25975000	26080000	5195	5216	chr5	26645000	26750000	5329	5350	chr5:0-181538259	1.55052	2.95664	2.1881
chr18	48725000	48830000	9745	9766	chr18	48840000	48945000	9768	9789	chr18:0-80373285	1.27261	1.46576	1.82426
chr5	23935000	24040000	4787	4808	chr5	24055000	24160000	4811	4832	chr5:0-181538259	1.5037	1.90954	2.02113
chr18	48725000	48830000	9745	9766	chr18	49185000	49290000	9837	9858	chr18:0-80373285	1.24493	1.35278	1.93248
chr5	23775000	23880000	4755	4776	chr5	24055000	24160000	4811	4832	chr5:0-181538259	1.77767	2.07232	2.49906
chr18	48625000	48730000	9725	9746	chr18	49805000	49910000	9961	9982	chr18:0-80373285	2.10294	1.58554	2.60164
chr1	88130000	88235000	17626	17647	chr1	88250000	88355000	17650	17671	chr1:0-248956422	1.63117	2.20329	3.08784
chr1	202155000	202260000	40431	40452	chr1	202265000	202370000	40453	40474	chr1:0-248956422	2.15075	2.63201	3.33332
chr5	23155000	23260000	4631	4652	chr5	23450000	23555000	4690	4711	chr5:0-181538259	1.20684	1.59297	1.79377
chr18	48625000	48730000	9725	9746	chr18	49715000	49820000	9943	9964	chr18:0-80373285	1.39669	1.61377	1.95072
chr5	18415000	18520000	3683	3704	chr5	18655000	18760000	3731	3752	chr5:0-181538259	2.24438	2.04461	1.83433
chr18	48625000	48730000	9725	9746	chr18	49395000	49500000	9879	9900	chr18:0-80373285	3.62999	3.53288	4.99822
chr5	18415000	18520000	3683	3704	chr5	18595000	18700000	3719	3740	chr5:0-181538259	1.07404	1.52009	1.44637
chr18	48625000	48730000	9725	9746	chr18	49285000	49390000	9857	9878	chr18:0-80373285	1.15346	1.77699	2.14443
chr5	18345000	18450000	3669	3690	chr5	18645000	18750000	3729	3750	chr5:0-181538259	1.82784	2.01979	2.49346
chr5	17165000	17270000	3433	3454	chr5	18255000	18360000	3651	3672	chr5:0-181538259	3.8359	4.59443	5.77666
chr5	17165000	17270000	3433	3454	chr5	17350000	17455000	3470	3491	chr5:0-181538259	2.08533	2.18323	2.54341
chr18	48625000	48730000	9725	9746	chr18	48995000	49100000	9799	9820	chr18:0-80373285	1.90784	2.15629	2.60629
chr5	17165000	17270000	3433	3454	chr5	18065000	18170000	3613	3634	chr5:0-181538259	2.49815	3.52189	3.30744
chr18	48625000	48730000	9725	9746	chr18	48845000	48950000	9769	9790	chr18:0-80373285	1.40697	1.9124	2.24624
chr5	16880000	16985000	3376	3397	chr5	17135000	17240000	3427	3448	chr5:0-181538259	2.0476	2.49224	3.13138
chr18	48625000	48730000	9725	9746	chr18	48725000	48830000	9745	9766	chr18:0-80373285	1.7792	1.8808	2.23058
chr5	16745000	16850000	3349	3370	chr5	16880000	16985000	3376	3397	chr5:0-181538259	1.6216	1.80943	1.98179
chr18	48490000	48595000	9698	9719	chr18	48560000	48665000	9712	9733	chr18:0-80373285	0.998876	1.10225	1.2293
chr18	48425000	48530000	9685	9706	chr18	48615000	48720000	9723	9744	chr18:0-80373285	2.96834	4.11592	5.63485
chr18	48245000	48350000	9649	9670	chr18	48395000	48500000	9679	9700	chr18:0-80373285	1.31711	1.71367	1.94106
chr18	48180000	48285000	9636	9657	chr18	48395000	48500000	9679	9700	chr18:0-80373285	2.09776	3.0987	4.29451
chr18	48185000	48290000	9637	9658	chr18	48295000	48400000	9659	9680	chr18:0-80373285	1.06343	1.33766	1.30383
chr5	16435000	16540000	3287	3308	chr5	16615000	16720000	3323	3344	chr5:0-181538259	1.83004	3.46645	4.11757
chr18	47985000	48090000	9597	9618	chr18	48175000	48280000	9635	9656	chr18:0-80373285	2.60159	2.93106	3.34792
chr5	16435000	16540000	3287	3308	chr5	16500000	16605000	3300	3321	chr5:0-181538259	2.23126	2.67902	2.95038
chr18	47985000	48090000	9597	9618	chr18	48615000	48720000	9723	9744	chr18:0-80373285	2.07768	2.32608	2.3197
chr5	16435000	16540000	3287	3308	chr5	17155000	17260000	3431	3452	chr5:0-181538259	3.29465	4.20775	4.63645
chr18	47980000	48085000	9596	9617	chr18	48395000	48500000	9679	9700	chr18:0-80373285	2.81629	4.7523	5.83113
chr5	16115000	16220000	3223	3244	chr5	16505000	16610000	3301	3322	chr5:0-181538259	1.5742	1.79912	1.66035
chr18	47985000	48090000	9597	9618	chr18	48085000	48190000	9617	9638	chr18:0-80373285	1.53526	1.76967	1.90113
chr18	47885000	47990000	9577	9598	chr18	47975000	48080000	9595	9616	chr18:0-80373285	1.48522	1.52017	1.6572
chr5	15415000	15520000	3083	3104	chr5	15770000	15875000	3154	3175	chr5:0-181538259	1.75252	2.58283	3.26343
chr5	15415000	15520000	3083	3104	chr5	16405000	16510000	3281	3302	chr5:0-181538259	1.74032	2.00529	2.15048
chr18	47720000	47825000	9544	9565	chr18	47970000	48075000	9594	9615	chr18:0-80373285	2.92658	4.66413	6.03516
chr1	87545000	87650000	17509	17530	chr1	87915000	88020000	17583	17604	chr1:0-248956422	0.948652	1.45637	1.61318
chr1	201845000	201950000	40369	40390	chr1	201920000	202025000	40384	40405	chr1:0-248956422	1.36537	1.91712	1.9476
chr5	15405000	15510000	3081	3102	chr5	15940000	16045000	3188	3209	chr5:0-181538259	1.42429	2.23773	2.8618
chr18	47720000	47825000	9544	9565	chr18	47785000	47890000	9557	9578	chr18:0-80373285	1.72257	2.07007	2.41577
chr18	47545000	47650000	9509	9530	chr18	47695000	47800000	9539	9560	chr18:0-80373285	2.81717	3.87498	5.42873
chr5	15335000	15440000	3067	3088	chr5	15775000	15880000	3155	3176	chr5:0-181538259	1.48261	1.65489	2.07108
chr18	47535000	47640000	9507	9528	chr18	47705000	47810000	9541	9562	chr18:0-80373285	2.52779	2.41708	3.19511
chr5	15055000	15160000	3011	3032	chr5	15130000	15235000	3026	3047	chr5:0-181538259	1.3554	1.86581	2.55445
chr5	14455000	14560000	2891	2912	chr5	14595000	14700000	2919	2940	chr5:0-181538259	1.58252	1.83244	2.11433
chr18	47235000	47340000	9447	9468	chr18	47705000	47810000	9541	9562	chr18:0-80373285	1.54585	2.08662	2.23904
chr5	14355000	14460000	2871	2892	chr5	14595000	14700000	2919	2940	chr5:0-181538259	1.50729	1.92335	2.04958
chr18	47165000	47270000	9433	9454	chr18	47700000	47805000	9540	9561	chr18:0-80373285	3.55067	4.57024	6.34714
chr5	14095000	14200000	2819	2840	chr5	14215000	14320000	2843	2864	chr5:0-181538259	1.36234	1.64545	1.80416
chr18	47165000	47270000	9433	9454	chr18	47540000	47645000	9508	9529	chr18:0-80373285	1.92359	2.03111	2.57257
chr5	13935000	14040000	2787	2808	chr5	14315000	14420000	2863	2884	chr5:0-181538259	1.82908	2.88058	3.32614
chr5	13935000	14040000	2787	2808	chr5	14595000	14700000	2919	2940	chr5:0-181538259	2.33902	2.82591	3.88756
chr1	8370000	8475000	1674	1695	chr1	8650000	8755000	1730	1751	chr1:0-248956422	1.09955	1.08885	1.44461
chr1	87245000	87350000	17449	17470	chr1	88255000	88360000	17651	17672	chr1:0-248956422	2.11305	1.24729	2.24124
chr5	13935000	14040000	2787	2808	chr5	14445000	14550000	2889	2910	chr5:0-181538259	1.6199	2.29055	1.87175
chr5	12275000	12380000	2455	2476	chr5	12575000	12680000	2515	2536	chr5:0-181538259	1.25511	1.50065	1.3211
chr18	47050000	47155000	9410	9431	chr18	47150000	47255000	9430	9451	chr18:0-80373285	2.34826	2.71703	3.28724
chr5	12025000	12130000	2405	2426	chr5	12225000	12330000	2445	2466	chr5:0-181538259	1.56207	1.88035	1.82601
chr5	11215000	11320000	2243	2264	chr5	11440000	11545000	2288	2309	chr5:0-181538259	1.50047	2.07019	2.80286
chr5	11025000	11130000	2205	2226	chr5	11445000	11550000	2289	2310	chr5:0-181538259	1.64776	1.85545	1.35879
chr18	46340000	46445000	9268	9289	chr18	46430000	46535000	9286	9307	chr18:0-80373285	1.32814	1.40741	1.65353
chr5	10645000	10750000	2129	2150	chr5	10805000	10910000	2161	2182	chr5:0-181538259	1.59563	2.10572	2.60282
chr5	10645000	10750000	2129	2150	chr5	10995000	11100000	2199	2220	chr5:0-181538259	1.42223	1.7232	2.17514
chr18	46230000	46335000	9246	9267	chr18	46465000	46570000	9293	9314	chr18:0-80373285	1.94823	2.09079	2.37017
chr5	10405000	10510000	2081	2102	chr5	10510000	10615000	2102	2123	chr5:0-181538259	1.62988	1.79024	2.08613
chr5	10405000	10510000	2081	2102	chr5	10805000	10910000	2161	2182	chr5:0-181538259	1.7608	2.08712	2.14559
chr18	46230000	46335000	9246	9267	chr18	46320000	46425000	9264	9285	chr18:0-80373285	1.95167	2.11517	2.59193
chr1	87245000	87350000	17449	17470	chr1	88025000	88130000	17605	17626	chr1:0-248956422	1.38581	1.71	1.72495
chr12	13685000	13790000	2737	2758	chr12	13915000	14020000	2783	2804	chr12:0-133275309	1.80697	1.67544	2.04167
chr1	201845000	201950000	40369	40390	chr1	201935000	202040000	40387	40408	chr1:0-248956422	1.48391	1.7979	1.93603
chr18	46095000	46200000	9219	9240	chr18	46160000	46265000	9232	9253	chr18:0-80373285	1.52142	1.71343	1.95108
chr5	10235000	10340000	2047	2068	chr5	10575000	10680000	2115	2136	chr5:0-181538259	1.53782	1.72535	1.63586
chr18	45870000	45975000	9174	9195	chr18	46020000	46125000	9204	9225	chr18:0-80373285	1.83096	1.96608	2.65018
chr5	10210000	10315000	2042	2063	chr5	10360000	10465000	2072	2093	chr5:0-181538259	2.20927	3.21876	2.85602
chr5	9310000	9415000	1862	1883	chr5	9445000	9550000	1889	1910	chr5:0-181538259	1.81776	2.06192	2.85177
chr5	8810000	8915000	1762	1783	chr5	9155000	9260000	1831	1852	chr5:0-181538259	1.43445	2.10279	2.72669
chr18	45615000	45720000	9123	9144	chr18	45925000	46030000	9185	9206	chr18:0-80373285	1.34722	1.79966	2.27647
chr5	7885000	7990000	1577	1598	chr5	9155000	9260000	1831	1852	chr5:0-181538259	1.94543	1.90218	1.90301
chr18	45225000	45330000	9045	9066	chr18	45330000	45435000	9066	9087	chr18:0-80373285	2.18599	2.51396	3.27311
chr5	7875000	7980000	1575	1596	chr5	8795000	8900000	1759	1780	chr5:0-181538259	2.06825	2.41852	2.11083
chr18	45170000	45275000	9034	9055	chr18	45330000	45435000	9066	9087	chr18:0-80373285	2.14003	1.77366	2.26404
chr5	7875000	7980000	1575	1596	chr5	8135000	8240000	1627	1648	chr5:0-181538259	1.67635	2.02751	2.08322
chr5	7375000	7480000	1475	1496	chr5	7705000	7810000	1541	1562	chr5:0-181538259	1.15969	1.41402	1.44786
chr18	44625000	44730000	8925	8946	chr18	44690000	44795000	8938	8959	chr18:0-80373285	1.10574	1.29548	1.44324
chr1	201805000	201910000	40361	40382	chr1	202705000	202810000	40541	40562	chr1:0-248956422	1.95993	3.22224	3.79512
chr5	7360000	7465000	1472	1493	chr5	7465000	7570000	1493	1514	chr5:0-181538259	1.51699	1.75974	1.76618
chr5	7035000	7140000	1407	1428	chr5	7705000	7810000	1541	1562	chr5:0-181538259	1.37915	1.40055	1.53062
chr5	7025000	7130000	1405	1426	chr5	7800000	7905000	1560	1581	chr5:0-181538259	1.27329	1.72213	2.33604
chr18	43575000	43680000	8715	8736	chr18	45335000	45440000	9067	9088	chr18:0-80373285	2.01772	1.97641	2.72678
chr5	7025000	7130000	1405	1426	chr5	7335000	7440000	1467	1488	chr5:0-181538259	1.46754	2.09177	2.25707
chr5	6770000	6875000	1354	1375	chr5	7805000	7910000	1561	1582	chr5:0-181538259	1.58974	2.48043	3.18889
chr18	43375000	43480000	8675	8696	chr18	43515000	43620000	8703	8724	chr18:0-80373285	1.68809	1.79228	2.2387
chr5	6775000	6880000	1355	1376	chr5	7705000	7810000	1541	1562	chr5:0-181538259	1.18057	1.41267	1.4973
chr18	43225000	43330000	8645	8666	chr18	43345000	43450000	8669	8690	chr18:0-80373285	1.382	1.62688	2.49331
chr5	6775000	6880000	1355	1376	chr5	7345000	7450000	1469	1490	chr5:0-181538259	1.70823	1.76558	1.66471
chr5	6580000	6685000	1316	1337	chr5	6665000	6770000	1333	1354	chr5:0-181538259	1.15809	1.36856	1.54421
chr1	87105000	87210000	17421	17442	chr1	87905000	88010000	17581	17602	chr1:0-248956422	0.958175	1.3319	1.66731
chr5	5445000	5550000	1089	1110	chr5	6525000	6630000	1305	1326	chr5:0-181538259	1.29956	1.579	1.87041
chr5	5445000	5550000	1089	1110	chr5	6325000	6430000	1265	1286	chr5:0-181538259	1.08356	1.7061	1.43361
chr5	5415000	5520000	1083	1104	chr5	6555000	6660000	1311	1332	chr5:0-181538259	2.23913	2.46438	2.08366
chr5	5090000	5195000	1018	1039	chr5	5370000	5475000	1074	1095	chr5:0-181538259	2.40496	2.76302	3.30018
chr5	5095000	5200000	1019	1040	chr5	5355000	5460000	1071	1092	chr5:0-181538259	1.76923	2.58356	2.38525
chr18	42060000	42165000	8412	8433	chr18	42220000	42325000	8444	8465	chr18:0-80373285	1.84044	1.9837	2.83248
chr5	4820000	4925000	964	985	chr5	5370000	5475000	1074	1095	chr5:0-181538259	3.01274	3.70701	4.8282
chr18	42005000	42110000	8401	8422	chr18	42225000	42330000	8445	8466	chr18:0-80373285	1.55463	1.80064	2.49804
chr5	3555000	3660000	711	732	chr5	4515000	4620000	903	924	chr5:0-181538259	1.54946	2.22666	2.05588
chr18	41715000	41820000	8343	8364	chr18	41855000	41960000	8371	8392	chr18:0-80373285	1.78819	2.41449	2.63987
chr18	41485000	41590000	8297	8318	chr18	41695000	41800000	8339	8360	chr18:0-80373285	1.05903	1.47325	1.93775
chr5	3145000	3250000	629	650	chr5	3545000	3650000	709	730	chr5:0-181538259	1.81197	1.93239	2.39455
chr1	87085000	87190000	17417	17438	chr1	88025000	88130000	17605	17626	chr1:0-248956422	1.35402	1.9228	2.34677
chr5	3050000	3155000	610	631	chr5	3545000	3650000	709	730	chr5:0-181538259	1.64555	2.46374	2.38038
chr18	40885000	40990000	8177	8198	chr18	41325000	41430000	8265	8286	chr18:0-80373285	1.85478	1.83225	2.20756
chr5	2705000	2810000	541	562	chr5	3140000	3245000	628	649	chr5:0-181538259	1.81282	1.83577	2.25337
chr5	2705000	2810000	541	562	chr5	3050000	3155000	610	631	chr5:0-181538259	1.47097	2.03161	2.00213
chr18	40125000	40230000	8025	8046	chr18	40355000	40460000	8071	8092	chr18:0-80373285	1.67488	1.88851	2.32599
chr5	1985000	2090000	397	418	chr5	2100000	2205000	420	441	chr5:0-181538259	1.5005	2.16098	2.81002
chr18	39795000	39900000	7959	7980	chr18	40245000	40350000	8049	8070	chr18:0-80373285	1.13239	1.34783	1.82566
chr5	1835000	1940000	367	388	chr5	3545000	3650000	709	730	chr5:0-181538259	1.93437	3.10419	4.16568
chr18	37725000	37830000	7545	7566	chr18	37835000	37940000	7567	7588	chr18:0-80373285	1.06218	1.71115	1.93719
chr5	1830000	1935000	366	387	chr5	2695000	2800000	539	560	chr5:0-181538259	2.12818	3.94104	3.93176
chr18	37525000	37630000	7505	7526	chr18	37715000	37820000	7543	7564	chr18:0-80373285	1.3698	1.65433	1.80973
chr5	1715000	1820000	343	364	chr5	1960000	2065000	392	413	chr5:0-181538259	1.37711	1.39621	1.42842
chr18	37515000	37620000	7503	7524	chr18	37615000	37720000	7523	7544	chr18:0-80373285	1.32344	1.49327	1.52585
chr5	1430000	1535000	286	307	chr5	1590000	1695000	318	339	chr5:0-181538259	2.35511	2.34502	2.61074
chr18	37395000	37500000	7479	7500	chr18	37485000	37590000	7497	7518	chr18:0-80373285	1.74057	2.03092	2.5649
chr1	87080000	87185000	17416	17437	chr1	87240000	87345000	17448	17469	chr1:0-248956422	1.48086	2.27292	2.36327
chr1	201510000	201615000	40302	40323	chr1	201735000	201840000	40347	40368	chr1:0-248956422	1.71226	1.77443	2.00905
chr4	187945000	188050000	37589	37610	chr4	188055000	188160000	37611	37632	chr4:0-190214555	1.1086	1.5918	1.63295
chr4	187565000	187670000	37513	37534	chr4	188205000	188310000	37641	37662	chr4:0-190214555	1.80371	1.73947	1.36502
chr18	37290000	37395000	7458	7479	chr18	37485000	37590000	7497	7518	chr18:0-80373285	1.90129	2.05407	2.25271
chr4	187555000	187660000	37511	37532	chr4	187935000	188040000	37587	37608	chr4:0-190214555	1.73818	2.27826	2.43383
chr18	37290000	37395000	7458	7479	chr18	37425000	37530000	7485	7506	chr18:0-80373285	1.3876	1.31337	1.70483
chr4	186565000	186670000	37313	37334	chr4	186655000	186760000	37331	37352	chr4:0-190214555	1.64632	2.24997	2.1711
chr4	186245000	186350000	37249	37270	chr4	186670000	186775000	37334	37355	chr4:0-190214555	1.611	2.00095	2.25012
chr4	186245000	186350000	37249	37270	chr4	186500000	186605000	37300	37321	chr4:0-190214555	1.7183	1.98375	2.70047
chr18	36890000	36995000	7378	7399	chr18	37200000	37305000	7440	7461	chr18:0-80373285	1.60244	1.87172	2.28125
chr4	185420000	185525000	37084	37105	chr4	185975000	186080000	37195	37216	chr4:0-190214555	1.65306	1.59569	2.15978
chr18	36775000	36880000	7355	7376	chr18	37205000	37310000	7441	7462	chr18:0-80373285	1.24828	1.17157	1.74343
chr4	184985000	185090000	36997	37018	chr4	185255000	185360000	37051	37072	chr4:0-190214555	1.00114	1.79604	1.68201
chr4	184985000	185090000	36997	37018	chr4	185085000	185190000	37017	37038	chr4:0-190214555	1.65364	2.51105	2.99472
chr18	36245000	36350000	7249	7270	chr18	36705000	36810000	7341	7362	chr18:0-80373285	1.69454	1.67034	2.05785
chr12	12105000	12210000	2421	2442	chr12	12275000	12380000	2455	2476	chr12:0-133275309	2.24886	1.65212	1.54773
chr4	184980000	185085000	36996	37017	chr4	185045000	185150000	37009	37030	chr4:0-190214555	1.56901	1.8488	1.86072
chr4	184120000	184225000	36824	36845	chr4	184200000	184305000	36840	36861	chr4:0-190214555	1.88797	2.6164	3.55686
chr18	36245000	36350000	7249	7270	chr18	36605000	36710000	7321	7342	chr18:0-80373285	1.32774	1.73603	1.77917
chr4	183785000	183890000	36757	36778	chr4	184205000	184310000	36841	36862	chr4:0-190214555	2.19929	2.42705	2.90454
chr18	36135000	36240000	7227	7248	chr18	36705000	36810000	7341	7362	chr18:0-80373285	1.94417	1.23026	1.43286
chr18	36040000	36145000	7208	7229	chr18	36705000	36810000	7341	7362	chr18:0-80373285	1.48749	1.9564	2.67959
chr18	36045000	36150000	7209	7230	chr18	36355000	36460000	7271	7292	chr18:0-80373285	1.17453	1.89865	2.15488
chr4	182405000	182510000	36481	36502	chr4	182755000	182860000	36551	36572	chr4:0-190214555	1.53417	1.93301	2.25219
chr4	182095000	182200000	36419	36440	chr4	182755000	182860000	36551	36572	chr4:0-190214555	1.70821	1.84289	1.81558
chr18	35955000	36060000	7191	7212	chr18	36235000	36340000	7247	7268	chr18:0-80373285	1.32892	2.44582	2.30791
chr4	182090000	182195000	36418	36439	chr4	182395000	182500000	36479	36500	chr4:0-190214555	1.82381	2.06072	2.24336
chr18	35705000	35810000	7141	7162	chr18	36235000	36340000	7247	7268	chr18:0-80373285	1.87535	1.59203	2.10489
chr4	181525000	181630000	36305	36326	chr4	182045000	182150000	36409	36430	chr4:0-190214555	1.2192	1.50084	1.4296
chr4	181250000	181355000	36250	36271	chr4	181475000	181580000	36295	36316	chr4:0-190214555	1.79537	2.4955	3.21594
chr4	180775000	180880000	36155	36176	chr4	181475000	181580000	36295	36316	chr4:0-190214555	1.71584	2.6791	3.03722
chr18	35355000	35460000	7071	7092	chr18	35530000	35635000	7106	7127	chr18:0-80373285	1.83291	1.73527	1.97508
chr4	180615000	180720000	36123	36144	chr4	181085000	181190000	36217	36238	chr4:0-190214555	1.59469	2.28099	2.07346
chr18	35355000	35460000	7071	7092	chr18	35460000	35565000	7092	7113	chr18:0-80373285	1.5556	1.87827	2.37049
chr4	180610000	180715000	36122	36143	chr4	180900000	181005000	36180	36201	chr4:0-190214555	1.59523	2.09585	2.08402
chr4	178555000	178660000	35711	35732	chr4	179115000	179220000	35823	35844	chr4:0-190214555	1.13712	2.00561	1.54019
chr18	35195000	35300000	7039	7060	chr18	35295000	35400000	7059	7080	chr18:0-80373285	1.47546	1.67933	1.88866
chr4	178545000	178650000	35709	35730	chr4	179265000	179370000	35853	35874	chr4:0-190214555	2.31488	1.84815	1.7269
chr18	34975000	35080000	6995	7016	chr18	35185000	35290000	7037	7058	chr18:0-80373285	1.33543	1.19795	1.69756
chr4	177215000	177320000	35443	35464	chr4	177290000	177395000	35458	35479	chr4:0-190214555	1.33006	1.46067	1.20059
chr18	34975000	35080000	6995	7016	chr18	35075000	35180000	7015	7036	chr18:0-80373285	1.5974	1.63671	1.8437
chr1	200570000	200675000	40114	40135	chr1	200755000	200860000	40151	40172	chr1:0-248956422	1.35543	1.73135	2.02413
chr4	177205000	177310000	35441	35462	chr4	177295000	177400000	35459	35480	chr4:0-190214555	1.39923	1.77024	1.84112
chr18	34815000	34920000	6963	6984	chr18	34925000	35030000	6985	7006	chr18:0-80373285	1.47425	1.78531	2.20858
chr4	176335000	176440000	35267	35288	chr4	176995000	177100000	35399	35420	chr4:0-190214555	1.98603	2.80631	2.90264
chr4	176100000	176205000	35220	35241	chr4	176290000	176395000	35258	35279	chr4:0-190214555	1.55851	2.42048	2.94493
chr18	34540000	34645000	6908	6929	chr18	34735000	34840000	6947	6968	chr18:0-80373285	1.52304	2.12527	2.57812
chr4	175895000	176000000	35179	35200	chr4	176285000	176390000	35257	35278	chr4:0-190214555	2.29369	2.7146	2.82793
chr18	34445000	34550000	6889	6910	chr18	34605000	34710000	6921	6942	chr18:0-80373285	1.40363	1.70086	1.61211
chr4	175505000	175610000	35101	35122	chr4	175840000	175945000	35168	35189	chr4:0-190214555	1.41628	2.35385	2.80098
chr18	34300000	34405000	6860	6881	chr18	34735000	34840000	6947	6968	chr18:0-80373285	1.61022	2.13109	2.25134
chr4	174825000	174930000	34965	34986	chr4	175205000	175310000	35041	35062	chr4:0-190214555	1.29317	1.80818	1.72897
chr18	34305000	34410000	6861	6882	chr18	34595000	34700000	6919	6940	chr18:0-80373285	1.08878	1.45425	1.74081
chr4	174825000	174930000	34965	34986	chr4	175005000	175110000	35001	35022	chr4:0-190214555	0.864016	1.64343	2.10947
chr18	34300000	34405000	6860	6881	chr18	34540000	34645000	6908	6929	chr18:0-80373285	1.10041	1.64435	1.87646
chr4	174320000	174425000	34864	34885	chr4	174580000	174685000	34916	34937	chr4:0-190214555	1.97825	2.59553	3.58865
chr18	34175000	34280000	6835	6856	chr18	34445000	34550000	6889	6910	chr18:0-80373285	1.24841	1.34916	1.64553
chr4	174305000	174410000	34861	34882	chr4	174665000	174770000	34933	34954	chr4:0-190214555	1.77527	2.19051	2.36811
chr18	34170000	34275000	6834	6855	chr18	34270000	34375000	6854	6875	chr18:0-80373285	1.40725	1.82052	2.15794
chr4	174305000	174410000	34861	34882	chr4	174585000	174690000	34917	34938	chr4:0-190214555	2.04424	2.85935	3.13738
chr18	34105000	34210000	6821	6842	chr18	34170000	34275000	6834	6855	chr18:0-80373285	1.26001	1.27731	1.48164
chr4	173475000	173580000	34695	34716	chr4	174160000	174265000	34832	34853	chr4:0-190214555	3.15376	3.61136	3.87455
chr18	34075000	34180000	6815	6836	chr18	34755000	34860000	6951	6972	chr18:0-80373285	1.6991	1.46318	2.09704
chr4	173455000	173560000	34691	34712	chr4	173940000	174045000	34788	34809	chr4:0-190214555	1.97996	2.15652	1.86263
chr18	34070000	34175000	6814	6835	chr18	34270000	34375000	6854	6875	chr18:0-80373285	2.49924	3.42659	4.04929
chr4	173450000	173555000	34690	34711	chr4	174100000	174205000	34820	34841	chr4:0-190214555	1.94374	1.7531	1.81846
chr18	33785000	33890000	6757	6778	chr18	34275000	34380000	6855	6876	chr18:0-80373285	1.11887	2.41689	3.08868
chr18	33785000	33890000	6757	6778	chr18	34065000	34170000	6813	6834	chr18:0-80373285	1.80568	2.10693	2.33849
chr4	173370000	173475000	34674	34695	chr4	173440000	173545000	34688	34709	chr4:0-190214555	1.8513	2.54942	3.50838
chr18	33390000	33495000	6678	6699	chr18	33620000	33725000	6724	6745	chr18:0-80373285	1.84214	1.59101	1.97089
chr4	173260000	173365000	34652	34673	chr4	173365000	173470000	34673	34694	chr4:0-190214555	1.37455	2.06022	2.46324
chr18	33185000	33290000	6637	6658	chr18	33695000	33800000	6739	6760	chr18:0-80373285	1.48448	1.34879	1.50956
chr4	173120000	173225000	34624	34645	chr4	173205000	173310000	34641	34662	chr4:0-190214555	1.3907	1.79461	2.34069
chr18	33180000	33285000	6636	6657	chr18	33440000	33545000	6688	6709	chr18:0-80373285	2.32581	2.59962	3.1792
chr4	172975000	173080000	34595	34616	chr4	173120000	173225000	34624	34645	chr4:0-190214555	1.97779	2.55626	3.44523
chr4	172975000	173080000	34595	34616	chr4	173115000	173220000	34623	34644	chr4:0-190214555	1.50101	2.64851	3.65812
chr18	32720000	32825000	6544	6565	chr18	32865000	32970000	6573	6594	chr18:0-80373285	1.25426	1.38794	1.6794
chr1	17445000	17550000	3489	3510	chr1	17665000	17770000	3533	3554	chr1:0-248956422	1.42112	2.04113	1.80166
chr1	86455000	86560000	17291	17312	chr1	86655000	86760000	17331	17352	chr1:0-248956422	1.09984	1.13908	1.33615
chr1	200085000	200190000	40017	40038	chr1	200455000	200560000	40091	40112	chr1:0-248956422	1.52215	1.94793	1.96566
chr4	172965000	173070000	34593	34614	chr4	173275000	173380000	34655	34676	chr4:0-190214555	1.60254	2.01939	2.00649
chr18	32420000	32525000	6484	6505	chr18	32495000	32600000	6499	6520	chr18:0-80373285	1.41608	1.70227	2.03702
chr4	172845000	172950000	34569	34590	chr4	173235000	173340000	34647	34668	chr4:0-190214555	1.63156	1.57993	1.1649
chr4	172545000	172650000	34509	34530	chr4	172775000	172880000	34555	34576	chr4:0-190214555	1.31717	1.91365	2.21561
chr18	32220000	32325000	6444	6465	chr18	32420000	32525000	6484	6505	chr18:0-80373285	1.25516	1.42881	1.38404
chr4	171795000	171900000	34359	34380	chr4	172775000	172880000	34555	34576	chr4:0-190214555	2.1397	2.21772	1.98854
chr18	32105000	32210000	6421	6442	chr18	32500000	32605000	6500	6521	chr18:0-80373285	1.71318	3.3945	4.8221
chr18	32105000	32210000	6421	6442	chr18	32190000	32295000	6438	6459	chr18:0-80373285	1.17739	1.74522	1.69623
chr4	171790000	171895000	34358	34379	chr4	171980000	172085000	34396	34417	chr4:0-190214555	1.86569	2.24347	3.31147
chr4	170945000	171050000	34189	34210	chr4	171135000	171240000	34227	34248	chr4:0-190214555	1.44389	1.48232	1.72545
chr18	31965000	32070000	6393	6414	chr18	32040000	32145000	6408	6429	chr18:0-80373285	1.42058	1.6011	1.68048
chr4	170535000	170640000	34107	34128	chr4	170805000	170910000	34161	34182	chr4:0-190214555	1.02686	2.12467	2.69307
chr4	170085000	170190000	34017	34038	chr4	170325000	170430000	34065	34086	chr4:0-190214555	1.67146	2.06556	2.54358
chr18	31690000	31795000	6338	6359	chr18	31765000	31870000	6353	6374	chr18:0-80373285	1.31217	2.61158	2.91
chr1	86365000	86470000	17273	17294	chr1	86450000	86555000	17290	17311	chr1:0-248956422	1.18757	1.39729	1.52694
chr1	199635000	199740000	39927	39948	chr1	200465000	200570000	40093	40114	chr1:0-248956422	2.5734	2.46424	2.66868
chr4	168875000	168980000	33775	33796	chr4	169435000	169540000	33887	33908	chr4:0-190214555	2.13589	3.09093	3.97005
chr18	31675000	31780000	6335	6356	chr18	31775000	31880000	6355	6376	chr18:0-80373285	1.23785	1.54054	1.81273
chr4	168780000	168885000	33756	33777	chr4	168865000	168970000	33773	33794	chr4:0-190214555	1.28364	1.95077	2.38336
chr4	168660000	168765000	33732	33753	chr4	168865000	168970000	33773	33794	chr4:0-190214555	1.91376	2.31699	2.86342
chr4	168135000	168240000	33627	33648	chr4	168865000	168970000	33773	33794	chr4:0-190214555	1.5348	2.16371	2.81701
chr4	168135000	168240000	33627	33648	chr4	168495000	168600000	33699	33720	chr4:0-190214555	1.4286	2.47951	2.53559
chr4	167575000	167680000	33515	33536	chr4	168025000	168130000	33605	33626	chr4:0-190214555	1.49636	1.95089	2.17475
chr4	166115000	166220000	33223	33244	chr4	166205000	166310000	33241	33262	chr4:0-190214555	2.20734	1.86181	2.93254
chr18	31055000	31160000	6211	6232	chr18	31445000	31550000	6289	6310	chr18:0-80373285	1.25675	1.18986	1.38894
chr4	165485000	165590000	33097	33118	chr4	166045000	166150000	33209	33230	chr4:0-190214555	1.9217	2.44674	2.79682
chr18	30325000	30430000	6065	6086	chr18	30835000	30940000	6167	6188	chr18:0-80373285	1.84577	1.91345	2.23813
chr4	165080000	165185000	33016	33037	chr4	165410000	165515000	33082	33103	chr4:0-190214555	2.82209	4.11153	4.47053
chr18	27725000	27830000	5545	5566	chr18	28135000	28240000	5627	5648	chr18:0-80373285	1.51492	1.76666	2.11964
chr1	199635000	199740000	39927	39948	chr1	200225000	200330000	40045	40066	chr1:0-248956422	1.58809	2.41036	2.87473
chr4	165080000	165185000	33016	33037	chr4	165290000	165395000	33058	33079	chr4:0-190214555	2.16242	3.63052	4.19364
chr4	164715000	164820000	32943	32964	chr4	165045000	165150000	33009	33030	chr4:0-190214555	2.24096	3.12113	3.13366
chr18	27435000	27540000	5487	5508	chr18	27545000	27650000	5509	5530	chr18:0-80373285	1.19017	1.50915	1.83547
chr4	163765000	163870000	32753	32774	chr4	163960000	164065000	32792	32813	chr4:0-190214555	1.58068	2.41914	2.63133
chr4	163630000	163735000	32726	32747	chr4	163960000	164065000	32792	32813	chr4:0-190214555	1.70635	2.61052	2.70367
chr18	27135000	27240000	5427	5448	chr18	27245000	27350000	5449	5470	chr18:0-80373285	1.61871	1.52268	1.6877
chr18	26965000	27070000	5393	5414	chr18	27135000	27240000	5427	5448	chr18:0-80373285	1.64598	1.74033	1.81566
chr4	163505000	163610000	32701	32722	chr4	164695000	164800000	32939	32960	chr4:0-190214555	2.99506	5.5674	6.27836
chr4	163505000	163610000	32701	32722	chr4	163705000	163810000	32741	32762	chr4:0-190214555	2.63748	2.78521	3.2976
chr18	26760000	26865000	5352	5373	chr18	26910000	27015000	5382	5403	chr18:0-80373285	1.46981	1.97668	2.24584
chr4	163435000	163540000	32687	32708	chr4	163965000	164070000	32793	32814	chr4:0-190214555	1.965	2.37887	2.54802
chr1	86220000	86325000	17244	17265	chr1	89635000	89740000	17927	17948	chr1:0-248956422	3.16816	1.39397	21.1539
chr4	163435000	163540000	32687	32708	chr4	163625000	163730000	32725	32746	chr4:0-190214555	1.62449	2.12201	2.0681
chr18	26755000	26860000	5351	5372	chr18	27285000	27390000	5457	5478	chr18:0-80373285	1.40895	1.79019	2.21751
chr4	163430000	163535000	32686	32707	chr4	163495000	163600000	32699	32720	chr4:0-190214555	2.39685	3.42416	5.20697
chr18	26605000	26710000	5321	5342	chr18	26725000	26830000	5345	5366	chr18:0-80373285	1.37319	1.38793	1.67282
chr4	163060000	163165000	32612	32633	chr4	163280000	163385000	32656	32677	chr4:0-190214555	1.49229	2.15296	2.49077
chr18	26495000	26600000	5299	5320	chr18	26605000	26710000	5321	5342	chr18:0-80373285	1.24639	1.29417	1.54218
chr4	162995000	163100000	32599	32620	chr4	163280000	163385000	32656	32677	chr4:0-190214555	1.55828	2.02525	3.2209
chr18	26405000	26510000	5281	5302	chr18	26600000	26705000	5320	5341	chr18:0-80373285	1.27386	1.83708	2.19872
chr4	162590000	162695000	32518	32539	chr4	162985000	163090000	32597	32618	chr4:0-190214555	2.03795	2.93037	3.1591
chr18	26405000	26510000	5281	5302	chr18	26495000	26600000	5299	5320	chr18:0-80373285	1.76845	1.70909	2.00391
chr4	162455000	162560000	32491	32512	chr4	163495000	163600000	32699	32720	chr4:0-190214555	1.66575	2.77418	3.49686
chr18	26255000	26360000	5251	5272	chr18	26405000	26510000	5281	5302	chr18:0-80373285	1.29397	1.57993	2.07259
chr4	162445000	162550000	32489	32510	chr4	163285000	163390000	32657	32678	chr4:0-190214555	1.98216	2.24388	2.5712
chr4	161515000	161620000	32303	32324	chr4	162115000	162220000	32423	32444	chr4:0-190214555	1.42065	1.97894	2.15187
chr18	25690000	25795000	5138	5159	chr18	25780000	25885000	5156	5177	chr18:0-80373285	1.12959	1.37977	1.51764
chr4	161205000	161310000	32241	32262	chr4	162115000	162220000	32423	32444	chr4:0-190214555	1.99975	2.12157	2.91569
chr18	25625000	25730000	5125	5146	chr18	25845000	25950000	5169	5190	chr18:0-80373285	1.74573	1.63508	1.91432
chr1	85530000	85635000	17106	17127	chr1	85640000	85745000	17128	17149	chr1:0-248956422	1.64929	1.73508	2.16404
chr1	199065000	199170000	39813	39834	chr1	199415000	199520000	39883	39904	chr1:0-248956422	1.80018	1.68283	1.55008
chr4	159715000	159820000	31943	31964	chr4	159895000	160000000	31979	32000	chr4:0-190214555	1.52523	1.8332	2.09236
chr18	25620000	25725000	5124	5145	chr18	25780000	25885000	5156	5177	chr18:0-80373285	1.1057	1.53824	2.15837
chr4	159435000	159540000	31887	31908	chr4	160315000	160420000	32063	32084	chr4:0-190214555	1.88584	2.26753	1.79526
chr18	25515000	25620000	5103	5124	chr18	25845000	25950000	5169	5190	chr18:0-80373285	1.25262	1.82044	1.91964
chr4	159305000	159410000	31861	31882	chr4	159395000	159500000	31879	31900	chr4:0-190214555	2.05404	2.5369	2.85158
chr18	25510000	25615000	5102	5123	chr18	25780000	25885000	5156	5177	chr18:0-80373285	1.40706	1.59815	1.93286
chr4	158805000	158910000	31761	31782	chr4	159150000	159255000	31830	31851	chr4:0-190214555	1.94526	2.59157	3.6273
chr18	25515000	25620000	5103	5124	chr18	25695000	25800000	5139	5160	chr18:0-80373285	0.745188	1.09359	1.28541
chr4	158805000	158910000	31761	31782	chr4	159395000	159500000	31879	31900	chr4:0-190214555	1.50263	2.71296	3.23898
chr18	25510000	25615000	5102	5123	chr18	25620000	25725000	5124	5145	chr18:0-80373285	1.0078	1.42177	1.90294
chr4	158805000	158910000	31761	31782	chr4	159265000	159370000	31853	31874	chr4:0-190214555	1.49667	1.70676	1.78663
chr18	25300000	25405000	5060	5081	chr18	25450000	25555000	5090	5111	chr18:0-80373285	1.43696	1.59359	1.59814
chr4	158675000	158780000	31735	31756	chr4	159150000	159255000	31830	31851	chr4:0-190214555	1.44673	1.90066	2.71699
chr4	158675000	158780000	31735	31756	chr4	158795000	158900000	31759	31780	chr4:0-190214555	1.93517	2.40288	3.64228
chr4	158445000	158550000	31689	31710	chr4	158570000	158675000	31714	31735	chr4:0-190214555	1.64137	2.17698	2.80111
chr18	24495000	24600000	4899	4920	chr18	25615000	25720000	5123	5144	chr18:0-80373285	1.45634	1.62558	2.09148
chr12	8615000	8720000	1723	1744	chr12	8775000	8880000	1755	1776	chr12:0-133275309	1.90398	1.50053	1.70665
chr1	198720000	198825000	39744	39765	chr1	199410000	199515000	39882	39903	chr1:0-248956422	2.21363	2.33085	2.94662
chr4	158205000	158310000	31641	31662	chr4	158795000	158900000	31759	31780	chr4:0-190214555	2.8166	2.46143	2.97806
chr4	158140000	158245000	31628	31649	chr4	158205000	158310000	31641	31662	chr4:0-190214555	1.45989	2.37334	3.41497
chr18	24345000	24450000	4869	4890	chr18	25300000	25405000	5060	5081	chr18:0-80373285	0.791498	1.48103	3.65113
chr4	157945000	158050000	31589	31610	chr4	158205000	158310000	31641	31662	chr4:0-190214555	2.18782	3.00197	4.30457
chr18	24305000	24410000	4861	4882	chr18	24375000	24480000	4875	4896	chr18:0-80373285	1.46172	1.64391	1.96312
chr4	157460000	157565000	31492	31513	chr4	157925000	158030000	31585	31606	chr4:0-190214555	3.02165	3.35071	4.2111
chr4	157170000	157275000	31434	31455	chr4	157925000	158030000	31585	31606	chr4:0-190214555	3.63318	3.85332	4.70378
chr4	156645000	156750000	31329	31350	chr4	156915000	157020000	31383	31404	chr4:0-190214555	1.5126	1.98823	2.12016
chr18	23970000	24075000	4794	4815	chr18	24065000	24170000	4813	4834	chr18:0-80373285	1.70581	1.80071	1.95415
chr4	156425000	156530000	31285	31306	chr4	156625000	156730000	31325	31346	chr4:0-190214555	1.86584	1.87677	2.21244
chr18	23875000	23980000	4775	4796	chr18	24065000	24170000	4813	4834	chr18:0-80373285	1.51842	1.6682	2.03783
chr4	156245000	156350000	31249	31270	chr4	156625000	156730000	31325	31346	chr4:0-190214555	1.66727	1.87151	2.46318
chr4	156125000	156230000	31225	31246	chr4	156625000	156730000	31325	31346	chr4:0-190214555	1.4547	2.12671	1.98662
chr1	198720000	198825000	39744	39765	chr1	199190000	199295000	39838	39859	chr1:0-248956422	1.48283	2.15263	2.50124
chr4	156125000	156230000	31225	31246	chr4	156325000	156430000	31265	31286	chr4:0-190214555	1.205	1.86906	1.92622
chr18	23575000	23680000	4715	4736	chr18	24065000	24170000	4813	4834	chr18:0-80373285	1.62728	1.41519	1.58414
chr4	155755000	155860000	31151	31172	chr4	155900000	156005000	31180	31201	chr4:0-190214555	2.28837	4.04424	5.04232
chr18	23570000	23675000	4714	4735	chr18	23865000	23970000	4773	4794	chr18:0-80373285	1.46789	1.57656	2.222
chr4	155480000	155585000	31096	31117	chr4	155730000	155835000	31146	31167	chr4:0-190214555	1.37969	2.02148	2.23278
chr4	155390000	155495000	31078	31099	chr4	155730000	155835000	31146	31167	chr4:0-190214555	1.6729	2.04368	3.01758
chr4	154975000	155080000	30995	31016	chr4	155165000	155270000	31033	31054	chr4:0-190214555	1.21769	1.27938	1.42705
chr18	23470000	23575000	4694	4715	chr18	23760000	23865000	4752	4773	chr18:0-80373285	1.48793	1.85828	2.20888
chr4	154935000	155040000	30987	31008	chr4	155305000	155410000	31061	31082	chr4:0-190214555	2.0002	2.58775	2.99501
chr18	23455000	23560000	4691	4712	chr18	23655000	23760000	4731	4752	chr18:0-80373285	1.52805	1.74706	2.10391
chr4	154805000	154910000	30961	30982	chr4	154875000	154980000	30975	30996	chr4:0-190214555	1.23049	1.68542	2.25029
chr18	23385000	23490000	4677	4698	chr18	23450000	23555000	4690	4711	chr18:0-80373285	1.36896	1.78709	1.81477
chr4	154585000	154690000	30917	30938	chr4	154725000	154830000	30945	30966	chr4:0-190214555	2.0559	3.06094	3.93414
chr18	23210000	23315000	4642	4663	chr18	23280000	23385000	4656	4677	chr18:0-80373285	1.08364	0.931306	1.13982
chr4	154585000	154690000	30917	30938	chr4	154875000	154980000	30975	30996	chr4:0-190214555	1.11179	2.50293	2.9442
chr18	23085000	23190000	4617	4638	chr18	23325000	23430000	4665	4686	chr18:0-80373285	1.09246	1.26202	1.43954
chr1	85255000	85360000	17051	17072	chr1	85345000	85450000	17069	17090	chr1:0-248956422	1.12766	1.45897	1.55459
chr1	198115000	198220000	39623	39644	chr1	198655000	198760000	39731	39752	chr1:0-248956422	0.87628	1.41637	1.32854
chr4	154505000	154610000	30901	30922	chr4	154865000	154970000	30973	30994	chr4:0-190214555	1.92536	2.02762	1.50933
chr18	22985000	23090000	4597	4618	chr18	23155000	23260000	4631	4652	chr18:0-80373285	1.2357	1.55658	1.48328
chr4	153745000	153850000	30749	30770	chr4	154445000	154550000	30889	30910	chr4:0-190214555	1.40547	1.69225	1.34571
chr18	22795000	22900000	4559	4580	chr18	22885000	22990000	4577	4598	chr18:0-80373285	0.805073	0.90801	1.06927
chr4	153740000	153845000	30748	30769	chr4	153965000	154070000	30793	30814	chr4:0-190214555	1.94691	2.66151	3.54235
chr4	153735000	153840000	30747	30768	chr4	154365000	154470000	30873	30894	chr4:0-190214555	1.29501	1.96883	1.78008
chr18	22295000	22400000	4459	4480	chr18	22505000	22610000	4501	4522	chr18:0-80373285	1.23262	1.404	1.90396
chr4	153585000	153690000	30717	30738	chr4	153705000	153810000	30741	30762	chr4:0-190214555	1.88485	3.2003	4.22391
chr4	153295000	153400000	30659	30680	chr4	153525000	153630000	30705	30726	chr4:0-190214555	1.50255	1.8782	2.56992
chr18	22115000	22220000	4423	4444	chr18	22505000	22610000	4501	4522	chr18:0-80373285	1.74697	1.82839	2.34954
chr4	153185000	153290000	30637	30658	chr4	153265000	153370000	30653	30674	chr4:0-190214555	1.52921	2.01514	2.51134
chr18	21945000	22050000	4389	4410	chr18	22115000	22220000	4423	4444	chr18:0-80373285	1.42015	1.4525	1.72748
chr4	153175000	153280000	30635	30656	chr4	153265000	153370000	30653	30674	chr4:0-190214555	1.59154	2.08912	2.71199
chr18	21865000	21970000	4373	4394	chr18	22655000	22760000	4531	4552	chr18:0-80373285	1.82196	1.4109	1.75411
chr4	153095000	153200000	30619	30640	chr4	153585000	153690000	30717	30738	chr4:0-190214555	1.50004	2.45803	2.26647
chr4	153090000	153195000	30618	30639	chr4	153525000	153630000	30705	30726	chr4:0-190214555	1.84248	2.24563	2.08625
chr1	198045000	198150000	39609	39630	chr1	198415000	198520000	39683	39704	chr1:0-248956422	1.07256	1.5026	1.63982
chr4	153090000	153195000	30618	30639	chr4	153265000	153370000	30653	30674	chr4:0-190214555	2.06444	3.23009	4.28461
chr18	21145000	21250000	4229	4250	chr18	21390000	21495000	4278	4299	chr18:0-80373285	2.48015	2.73434	3.92281
chr4	152795000	152900000	30559	30580	chr4	153075000	153180000	30615	30636	chr4:0-190214555	2.71521	3.28761	3.98844
chr4	152795000	152900000	30559	30580	chr4	153035000	153140000	30607	30628	chr4:0-190214555	1.38637	1.79835	1.85037
chr18	13775000	13880000	2755	2776	chr18	13935000	14040000	2787	2808	chr18:0-80373285	1.62534	1.65681	1.81178
chr4	152795000	152900000	30559	30580	chr4	152885000	152990000	30577	30598	chr4:0-190214555	1.52709	2.00366	2.37745
chr4	152590000	152695000	30518	30539	chr4	152680000	152785000	30536	30557	chr4:0-190214555	1.24369	1.61748	1.61812
chr4	152355000	152460000	30471	30492	chr4	152685000	152790000	30537	30558	chr4:0-190214555	1.6597	2.11759	1.6765
chr4	151230000	151335000	30246	30267	chr4	151305000	151410000	30261	30282	chr4:0-190214555	1.25676	1.74161	2.03277
chr4	151085000	151190000	30217	30238	chr4	151305000	151410000	30261	30282	chr4:0-190214555	1.43756	1.77277	1.8944
chr4	150255000	150360000	30051	30072	chr4	150815000	150920000	30163	30184	chr4:0-190214555	1.15079	1.97952	1.93011
chr18	12370000	12475000	2474	2495	chr18	12605000	12710000	2521	2542	chr18:0-80373285	1.31615	1.40745	1.43797
chr4	149945000	150050000	29989	30010	chr4	150190000	150295000	30038	30059	chr4:0-190214555	2.48408	3.09088	3.54385
chr18	12340000	12445000	2468	2489	chr18	12880000	12985000	2576	2597	chr18:0-80373285	1.50153	2.2559	2.64796
chr1	84895000	85000000	16979	17000	chr1	85205000	85310000	17041	17062	chr1:0-248956422	3.03476	3.79909	5.18627
chr1	197885000	197990000	39577	39598	chr1	198415000	198520000	39683	39704	chr1:0-248956422	1.90828	2.19757	2.26177
chr4	149325000	149430000	29865	29886	chr4	149845000	149950000	29969	29990	chr4:0-190214555	1.75918	2.47358	3.27782
chr4	149325000	149430000	29865	29886	chr4	149595000	149700000	29919	29940	chr4:0-190214555	0.952361	1.64661	1.68971
chr18	12345000	12450000	2469	2490	chr18	12485000	12590000	2497	2518	chr18:0-80373285	1.60876	1.83446	1.7328
chr4	148950000	149055000	29790	29811	chr4	149210000	149315000	29842	29863	chr4:0-190214555	1.73523	2.38634	3.57143
chr18	12235000	12340000	2447	2468	chr18	12605000	12710000	2521	2542	chr18:0-80373285	1.58352	1.71517	2.18358
chr4	148395000	148500000	29679	29700	chr4	148825000	148930000	29765	29786	chr4:0-190214555	1.4034	1.59367	1.39131
chr18	12230000	12335000	2446	2467	chr18	12325000	12430000	2465	2486	chr18:0-80373285	1.34787	1.91629	1.80441
chr4	147680000	147785000	29536	29557	chr4	147810000	147915000	29562	29583	chr4:0-190214555	1.48682	1.76624	1.8193
chr18	11885000	11990000	2377	2398	chr18	11985000	12090000	2397	2418	chr18:0-80373285	1.47932	2.01765	2.31166
chr4	147545000	147650000	29509	29530	chr4	147815000	147920000	29563	29584	chr4:0-190214555	2.0974	2.65684	3.13125
chr4	147465000	147570000	29493	29514	chr4	147535000	147640000	29507	29528	chr4:0-190214555	1.58086	1.92561	2.36812
chr18	11680000	11785000	2336	2357	chr18	11985000	12090000	2397	2418	chr18:0-80373285	1.5716	2.00573	2.62937
chr4	147105000	147210000	29421	29442	chr4	147535000	147640000	29507	29528	chr4:0-190214555	2.24391	2.36126	2.49608
chr18	11260000	11365000	2252	2273	chr18	11500000	11605000	2300	2321	chr18:0-80373285	1.95229	1.71789	2.37078
chr4	146965000	147070000	29393	29414	chr4	147040000	147145000	29408	29429	chr4:0-190214555	1.93844	3.23933	4.32028
chr18	11115000	11220000	2223	2244	chr18	11465000	11570000	2293	2314	chr18:0-80373285	0.790407	1.40859	1.43921
chr4	146965000	147070000	29393	29414	chr4	147535000	147640000	29507	29528	chr4:0-190214555	2.94605	2.45817	3.60766
chr18	10995000	11100000	2199	2220	chr18	11095000	11200000	2219	2240	chr18:0-80373285	1.49443	1.86572	2.16976
chr1	3015000	3120000	603	624	chr1	3600000	3705000	720	741	chr1:0-248956422	1.5683	2.24137	2.65549
chr1	1730000	1835000	346	367	chr1	1855000	1960000	371	392	chr1:0-248956422	1.77785	2.13135	2.5856
chr1	17370000	17475000	3474	3495	chr1	17435000	17540000	3487	3508	chr1:0-248956422	1.98606	3.08642	3.77543
chr1	197860000	197965000	39572	39593	chr1	199990000	200095000	39998	40019	chr1:0-248956422	3.12886	4.96192	4.01395
chr4	146530000	146635000	29306	29327	chr4	147040000	147145000	29408	29429	chr4:0-190214555	1.64954	2.19794	2.21321
chr18	10800000	10905000	2160	2181	chr18	11095000	11200000	2219	2240	chr18:0-80373285	1.86676	2.37492	2.62588
chr4	146530000	146635000	29306	29327	chr4	146860000	146965000	29372	29393	chr4:0-190214555	1.66219	2.49554	2.65666
chr18	10800000	10905000	2160	2181	chr18	10990000	11095000	2198	2219	chr18:0-80373285	1.75277	2.76539	3.59994
chr4	146285000	146390000	29257	29278	chr4	147045000	147150000	29409	29430	chr4:0-190214555	2.18688	2.26198	2.98709
chr4	146285000	146390000	29257	29278	chr4	146865000	146970000	29373	29394	chr4:0-190214555	2.05752	2.74329	3.70086
chr18	10735000	10840000	2147	2168	chr18	10990000	11095000	2198	2219	chr18:0-80373285	1.54146	1.71627	2.16758
chr4	146195000	146300000	29239	29260	chr4	147045000	147150000	29409	29430	chr4:0-190214555	1.34863	2.3548	2.45211
chr18	10510000	10615000	2102	2123	chr18	11100000	11205000	2220	2241	chr18:0-80373285	2.13917	2.76843	3.50409
chr4	146190000	146295000	29238	29259	chr4	146860000	146965000	29372	29393	chr4:0-190214555	2.06649	2.38517	2.84841
chr4	145165000	145270000	29033	29054	chr4	145555000	145660000	29111	29132	chr4:0-190214555	1.71381	2.99046	3.32466
chr18	9980000	10085000	1996	2017	chr18	10195000	10300000	2039	2060	chr18:0-80373285	1.10754	1.19411	1.45233
chr4	145165000	145270000	29033	29054	chr4	145505000	145610000	29101	29122	chr4:0-190214555	1.30432	1.57897	1.69935
chr18	9980000	10085000	1996	2017	chr18	10080000	10185000	2016	2037	chr18:0-80373285	1.08401	1.28257	1.44809
chr4	143475000	143580000	28695	28716	chr4	145065000	145170000	29013	29034	chr4:0-190214555	2.31497	4.24627	4.36673
chr4	143175000	143280000	28635	28656	chr4	143425000	143530000	28685	28706	chr4:0-190214555	1.23806	1.35811	1.36605
chr18	9630000	9735000	1926	1947	chr18	9720000	9825000	1944	1965	chr18:0-80373285	1.1484	1.47395	1.63071
chr1	84895000	85000000	16979	17000	chr1	85035000	85140000	17007	17028	chr1:0-248956422	1.70284	1.95618	2.4132
chr4	143155000	143260000	28631	28652	chr4	143495000	143600000	28699	28720	chr4:0-190214555	1.55412	2.57243	2.73353
chr4	142305000	142410000	28461	28482	chr4	142515000	142620000	28503	28524	chr4:0-190214555	1.44052	1.80554	1.84456
chr18	9525000	9630000	1905	1926	chr18	9625000	9730000	1925	1946	chr18:0-80373285	1.09055	1.43019	1.48077
chr4	142305000	142410000	28461	28482	chr4	142665000	142770000	28533	28554	chr4:0-190214555	1.22967	1.60261	1.74713
chr18	9315000	9420000	1863	1884	chr18	9465000	9570000	1893	1914	chr18:0-80373285	1.62586	1.56301	1.61656
chr18	9285000	9390000	1857	1878	chr18	9350000	9455000	1870	1891	chr18:0-80373285	0.961901	1.12162	1.44536
chr4	142235000	142340000	28447	28468	chr4	142795000	142900000	28559	28580	chr4:0-190214555	1.79555	1.88257	2.73034
chr18	9025000	9130000	1805	1826	chr18	9495000	9600000	1899	1920	chr18:0-80373285	1.72479	1.63126	2.11619
chr18	9015000	9120000	1803	1824	chr18	9355000	9460000	1871	1892	chr18:0-80373285	0.907254	1.49833	2.07416
chr4	140555000	140660000	28111	28132	chr4	140805000	140910000	28161	28182	chr4:0-190214555	1.33607	1.9628	2.04884
chr18	8830000	8935000	1766	1787	chr18	8930000	9035000	1786	1807	chr18:0-80373285	1.65882	2.2053	2.15654
chr4	140315000	140420000	28063	28084	chr4	140805000	140910000	28161	28182	chr4:0-190214555	1.31943	2.50933	2.8993
chr18	8655000	8760000	1731	1752	chr18	8735000	8840000	1747	1768	chr18:0-80373285	1.16001	1.27227	1.49898
chr4	140315000	140420000	28063	28084	chr4	140565000	140670000	28113	28134	chr4:0-190214555	1.38178	1.8682	1.57118
chr18	8650000	8755000	1730	1751	chr18	8935000	9040000	1787	1808	chr18:0-80373285	1.89411	1.68592	2.05675
chr1	197475000	197580000	39495	39516	chr1	198415000	198520000	39683	39704	chr1:0-248956422	1.93173	2.34468	2.82133
chr4	139995000	140100000	27999	28020	chr4	140100000	140205000	28020	28041	chr4:0-190214555	1.39424	1.67908	2.17921
chr18	8035000	8140000	1607	1628	chr18	8315000	8420000	1663	1684	chr18:0-80373285	0.902988	1.10243	1.33805
chr4	139960000	140065000	27992	28013	chr4	140275000	140380000	28055	28076	chr4:0-190214555	1.59551	2.13817	2.46272
chr18	8005000	8110000	1601	1622	chr18	8345000	8450000	1669	1690	chr18:0-80373285	1.06489	1.47933	1.54337
chr4	139965000	140070000	27993	28014	chr4	140205000	140310000	28041	28062	chr4:0-190214555	1.84299	2.16472	2.21166
chr18	7735000	7840000	1547	1568	chr18	7925000	8030000	1585	1606	chr18:0-80373285	1.13669	1.66653	2.19053
chr4	139680000	139785000	27936	27957	chr4	140095000	140200000	28019	28040	chr4:0-190214555	1.49949	1.65326	1.87111
chr4	139365000	139470000	27873	27894	chr4	139455000	139560000	27891	27912	chr4:0-190214555	1.59083	1.64635	1.88114
chr18	7315000	7420000	1463	1484	chr18	7515000	7620000	1503	1524	chr18:0-80373285	1.42241	1.62374	1.75609
chr4	139180000	139285000	27836	27857	chr4	139245000	139350000	27849	27870	chr4:0-190214555	1.1307	1.6005	1.65888
chr18	7220000	7325000	1444	1465	chr18	7515000	7620000	1503	1524	chr18:0-80373285	1.92189	1.78524	2.28436
chr18	7220000	7325000	1444	1465	chr18	7400000	7505000	1480	1501	chr18:0-80373285	1.11746	1.48364	1.75238
chr18	7170000	7275000	1434	1455	chr18	7515000	7620000	1503	1524	chr18:0-80373285	1.56777	1.93416	2.49086
chr4	139015000	139120000	27803	27824	chr4	139305000	139410000	27861	27882	chr4:0-190214555	1.67428	1.83793	1.45969
chr18	6985000	7090000	1397	1418	chr18	7120000	7225000	1424	1445	chr18:0-80373285	2.48934	2.64234	3.79136
chr4	138630000	138735000	27726	27747	chr4	138865000	138970000	27773	27794	chr4:0-190214555	1.91896	2.03828	2.42228
chr18	6870000	6975000	1374	1395	chr18	6970000	7075000	1394	1415	chr18:0-80373285	1.83557	2.24931	2.63188
chr4	138535000	138640000	27707	27728	chr4	138625000	138730000	27725	27746	chr4:0-190214555	1.48296	1.70197	1.90419
chr4	138525000	138630000	27705	27726	chr4	138865000	138970000	27773	27794	chr4:0-190214555	1.76056	1.42848	1.6193
chr18	6595000	6700000	1319	1340	chr18	6835000	6940000	1367	1388	chr18:0-80373285	1.38394	1.32893	1.88057
chr4	138515000	138620000	27703	27724	chr4	138625000	138730000	27725	27746	chr4:0-190214555	1.77027	2.32822	2.81622
chr18	6490000	6595000	1298	1319	chr18	6835000	6940000	1367	1388	chr18:0-80373285	3.02387	3.34758	4.73705
chr4	138135000	138240000	27627	27648	chr4	138630000	138735000	27726	27747	chr4:0-190214555	1.94936	2.22828	2.24738
chr18	6360000	6465000	1272	1293	chr18	6430000	6535000	1286	1307	chr18:0-80373285	1.13506	1.45014	1.64698
chr4	138135000	138240000	27627	27648	chr4	138825000	138930000	27765	27786	chr4:0-190214555	1.66988	1.47777	1.36223
chr18	6225000	6330000	1245	1266	chr18	6425000	6530000	1285	1306	chr18:0-80373285	1.23945	1.10988	1.39386
chr4	137985000	138090000	27597	27618	chr4	138820000	138925000	27764	27785	chr4:0-190214555	1.73209	2.08966	1.88316
chr4	137985000	138090000	27597	27618	chr4	138630000	138735000	27726	27747	chr4:0-190214555	2.04945	2.40824	3.34161
chr18	5845000	5950000	1169	1190	chr18	5995000	6100000	1199	1220	chr18:0-80373285	1.11088	1.41954	1.60111
chr18	5840000	5945000	1168	1189	chr18	5915000	6020000	1183	1204	chr18:0-80373285	1.30956	1.62934	1.69974
chr4	137985000	138090000	27597	27618	chr4	138475000	138580000	27695	27716	chr4:0-190214555	1.33837	1.8026	1.88142
chr18	5825000	5930000	1165	1186	chr18	6165000	6270000	1233	1254	chr18:0-80373285	1.6349	2.08836	3.17434
chr4	137770000	137875000	27554	27575	chr4	138630000	138735000	27726	27747	chr4:0-190214555	2.15983	2.03769	2.52376
chr18	5825000	5930000	1165	1186	chr18	6835000	6940000	1367	1388	chr18:0-80373285	2.2843	2.2287	2.68934
chr4	137760000	137865000	27552	27573	chr4	138130000	138235000	27626	27647	chr4:0-190214555	1.87815	2.21598	2.07076
chr4	137685000	137790000	27537	27558	chr4	138815000	138920000	27763	27784	chr4:0-190214555	1.31742	2.5248	1.98321
chr4	137680000	137785000	27536	27557	chr4	138130000	138235000	27626	27647	chr4:0-190214555	1.77736	3.11108	2.66213
chr18	5550000	5655000	1110	1131	chr18	5790000	5895000	1158	1179	chr18:0-80373285	2.05506	2.43946	3.53176
chr4	137685000	137790000	27537	27558	chr4	137985000	138090000	27597	27618	chr4:0-190214555	1.29057	1.96322	1.76926
chr18	5405000	5510000	1081	1102	chr18	5490000	5595000	1098	1119	chr18:0-80373285	1.31723	1.53204	1.91479
chr4	137685000	137790000	27537	27558	chr4	137805000	137910000	27561	27582	chr4:0-190214555	1.4868	2.09509	2.70028
chr18	5055000	5160000	1011	1032	chr18	5245000	5350000	1049	1070	chr18:0-80373285	1.67022	1.23314	1.46487
chr4	137235000	137340000	27447	27468	chr4	137465000	137570000	27493	27514	chr4:0-190214555	1.19789	1.64996	1.99079
chr18	5025000	5130000	1005	1026	chr18	5145000	5250000	1029	1050	chr18:0-80373285	1.59073	1.84725	1.79254
chr4	134425000	134530000	26885	26906	chr4	134725000	134830000	26945	26966	chr4:0-190214555	1.28618	1.74515	1.96227
chr18	5025000	5130000	1005	1026	chr18	5365000	5470000	1073	1094	chr18:0-80373285	2.36232	2.1978	3.04255
chr1	84615000	84720000	16923	16944	chr1	84885000	84990000	16977	16998	chr1:0-248956422	1.43589	1.5579	1.73947
chr1	196265000	196370000	39253	39274	chr1	196610000	196715000	39322	39343	chr1:0-248956422	1.42193	2.21791	2.6174
chr4	133105000	133210000	26621	26642	chr4	134155000	134260000	26831	26852	chr4:0-190214555	2.76019	2.08222	1.18273
chr4	133105000	133210000	26621	26642	chr4	133785000	133890000	26757	26778	chr4:0-190214555	1.46313	2.27398	2.90222
chr18	4400000	4505000	880	901	chr18	5005000	5110000	1001	1022	chr18:0-80373285	2.04443	2.5581	2.55526
chr4	133100000	133205000	26620	26641	chr4	133420000	133525000	26684	26705	chr4:0-190214555	1.67625	1.99064	2.11967
chr18	4300000	4405000	860	881	chr18	4400000	4505000	880	901	chr18:0-80373285	1.10982	1.10803	1.5836
chr4	132175000	132280000	26435	26456	chr4	132595000	132700000	26519	26540	chr4:0-190214555	1.27215	2.1489	2.65622
chr18	4055000	4160000	811	832	chr18	4130000	4235000	826	847	chr18:0-80373285	1.17072	1.42079	1.63351
chr4	131045000	131150000	26209	26230	chr4	132595000	132700000	26519	26540	chr4:0-190214555	2.04425	2.36312	1.376
chr4	131045000	131150000	26209	26230	chr4	132175000	132280000	26435	26456	chr4:0-190214555	2.07932	2.38635	2.44018
chr4	130515000	130620000	26103	26124	chr4	130705000	130810000	26141	26162	chr4:0-190214555	0.945093	1.97333	1.32714
chr18	3655000	3760000	731	752	chr18	3955000	4060000	791	812	chr18:0-80373285	1.43912	1.89073	2.32626
chr4	129310000	129415000	25862	25883	chr4	129590000	129695000	25918	25939	chr4:0-190214555	1.39822	2.22068	2.63159
chr4	128630000	128735000	25726	25747	chr4	128750000	128855000	25750	25771	chr4:0-190214555	1.06609	1.94617	1.9631
chr4	128525000	128630000	25705	25726	chr4	128750000	128855000	25750	25771	chr4:0-190214555	1.20236	2.05103	2.67657
chr18	3400000	3505000	680	701	chr18	3615000	3720000	723	744	chr18:0-80373285	1.82997	2.37913	2.42176
chr18	3400000	3505000	680	701	chr18	3540000	3645000	708	729	chr18:0-80373285	2.0279	2.9303	3.62813
chr4	128405000	128510000	25681	25702	chr4	128755000	128860000	25751	25772	chr4:0-190214555	1.10089	1.75834	1.75368
chr18	3230000	3335000	646	667	chr18	3815000	3920000	763	784	chr18:0-80373285	1.69466	3.84	3.4331
chr4	128405000	128510000	25681	25702	chr4	128515000	128620000	25703	25724	chr4:0-190214555	1.21888	2.02065	2.61526
chr18	3230000	3335000	646	667	chr18	3615000	3720000	723	744	chr18:0-80373285	2.22674	4.16326	4.59936
chr4	128145000	128250000	25629	25650	chr4	128505000	128610000	25701	25722	chr4:0-190214555	1.68701	2.70968	3.33253
chr18	3230000	3335000	646	667	chr18	3540000	3645000	708	729	chr18:0-80373285	1.87486	2.82397	3.29713
chr4	127555000	127660000	25511	25532	chr4	127685000	127790000	25537	25558	chr4:0-190214555	1.7907	2.80061	3.42253
chr18	3235000	3340000	647	668	chr18	3405000	3510000	681	702	chr18:0-80373285	1.93505	2.23713	2.40964
chr4	127435000	127540000	25487	25508	chr4	127685000	127790000	25537	25558	chr4:0-190214555	1.33421	1.78217	1.33162
chr4	126575000	126680000	25315	25336	chr4	127345000	127450000	25469	25490	chr4:0-190214555	1.09586	1.85101	2.18304
chr18	3010000	3115000	602	623	chr18	3195000	3300000	639	660	chr18:0-80373285	1.81896	2.03771	2.05066
chr4	126575000	126680000	25315	25336	chr4	127075000	127180000	25415	25436	chr4:0-190214555	1.17658	1.53425	1.34055
chr18	2950000	3055000	590	611	chr18	3025000	3130000	605	626	chr18:0-80373285	0.913996	0.88377	0.925079
chr4	125265000	125370000	25053	25074	chr4	125380000	125485000	25076	25097	chr4:0-190214555	1.80694	2.01901	2.3552
chr18	2880000	2985000	576	597	chr18	3195000	3300000	639	660	chr18:0-80373285	2.61138	3.45628	4.45501
chr4	125265000	125370000	25053	25074	chr4	126535000	126640000	25307	25328	chr4:0-190214555	1.77312	2.25862	2.2375
chr18	2880000	2985000	576	597	chr18	3100000	3205000	620	641	chr18:0-80373285	1.88829	2.13858	2.44182
chr1	196100000	196205000	39220	39241	chr1	196250000	196355000	39250	39271	chr1:0-248956422	1.59818	2.00027	2.25569
chr4	125265000	125370000	25053	25074	chr4	125925000	126030000	25185	25206	chr4:0-190214555	2.11536	2.61087	2.84461
chr18	2880000	2985000	576	597	chr18	3010000	3115000	602	623	chr18:0-80373285	1.65473	1.75699	2.25255
chr4	125260000	125365000	25052	25073	chr4	125430000	125535000	25086	25107	chr4:0-190214555	1.67367	2.52132	2.65154
chr4	124285000	124390000	24857	24878	chr4	125195000	125300000	25039	25060	chr4:0-190214555	1.80263	1.6154	1.8257
chr4	123735000	123840000	24747	24768	chr4	123905000	124010000	24781	24802	chr4:0-190214555	1.02628	1.34496	1.26582
chr4	123615000	123720000	24723	24744	chr4	124055000	124160000	24811	24832	chr4:0-190214555	1.42539	2.34447	2.27281
chr18	855000	960000	171	192	chr18	1010000	1115000	202	223	chr18:0-80373285	1.29217	1.44124	1.68607
chr4	123345000	123450000	24669	24690	chr4	123605000	123710000	24721	24742	chr4:0-190214555	1.92009	1.9767	2.30439
chr18	815000	920000	163	184	chr18	2175000	2280000	435	456	chr18:0-80373285	1.37767	2.71194	4.04531
chr4	123345000	123450000	24669	24690	chr4	123455000	123560000	24691	24712	chr4:0-190214555	1.16839	1.47169	1.64812
chr18	815000	920000	163	184	chr18	1615000	1720000	323	344	chr18:0-80373285	2.25957	2.30506	2.92981
chr4	123300000	123405000	24660	24681	chr4	123605000	123710000	24721	24742	chr4:0-190214555	1.85694	2.36603	2.59322
chr18	815000	920000	163	184	chr18	1525000	1630000	305	326	chr18:0-80373285	1.11896	1.78215	3.1098
chr4	123295000	123400000	24659	24680	chr4	124215000	124320000	24843	24864	chr4:0-190214555	2.28819	2.33016	2.32555
chr18	690000	795000	138	159	chr18	780000	885000	156	177	chr18:0-80373285	2.38576	2.91148	3.70085
chr1	195845000	195950000	39169	39190	chr1	196615000	196720000	39323	39344	chr1:0-248956422	1.84852	2.05912	2.40889
chr4	123065000	123170000	24613	24634	chr4	123605000	123710000	24721	24742	chr4:0-190214555	1.42086	2.23622	2.31705
chr18	665000	770000	133	154	chr18	785000	890000	157	178	chr18:0-80373285	1.83248	2.47545	2.46642
chr4	122705000	122810000	24541	24562	chr4	122775000	122880000	24555	24576	chr4:0-190214555	1.50286	1.98878	2.15865
chr4	122705000	122810000	24541	24562	chr4	122875000	122980000	24575	24596	chr4:0-190214555	1.62365	1.61823	1.75615
chr4	122555000	122660000	24511	24532	chr4	123045000	123150000	24609	24630	chr4:0-190214555	0.825769	1.89414	3.09568
chr18	445000	550000	89	110	chr18	565000	670000	113	134	chr18:0-80373285	1.78812	1.93719	2.44652
chr4	122555000	122660000	24511	24532	chr4	122875000	122980000	24575	24596	chr4:0-190214555	1.76535	1.97407	2.26798
chr18	235000	340000	47	68	chr18	565000	670000	113	134	chr18:0-80373285	1.95717	2.71529	3.43543
chr4	122305000	122410000	24461	24482	chr4	122905000	123010000	24581	24602	chr4:0-190214555	0.79244	1.8332	1.22085
chr17	82910000	83015000	16582	16603	chr17	83025000	83130000	16605	16626	chr17:0-83257441	1.0654	1.17339	1.25402
chr4	122255000	122360000	24451	24472	chr4	122525000	122630000	24505	24526	chr4:0-190214555	1.689	2.77119	3.25856
chr17	82730000	82835000	16546	16567	chr17	83025000	83130000	16605	16626	chr17:0-83257441	1.21624	1.73448	1.80295
chr4	121435000	121540000	24287	24308	chr4	121605000	121710000	24321	24342	chr4:0-190214555	1.38477	1.55365	2.06718
chr17	82730000	82835000	16546	16567	chr17	82860000	82965000	16572	16593	chr17:0-83257441	2.04573	2.02064	2.83147
chr4	121415000	121520000	24283	24304	chr4	121685000	121790000	24337	24358	chr4:0-190214555	1.64063	1.82413	2.18356
chr17	82615000	82720000	16523	16544	chr17	82715000	82820000	16543	16564	chr17:0-83257441	1.82539	2.01465	2.59895
chr4	121140000	121245000	24228	24249	chr4	121255000	121360000	24251	24272	chr4:0-190214555	1.3959	2.1644	2.53968
chr17	82615000	82720000	16523	16544	chr17	82875000	82980000	16575	16596	chr17:0-83257441	1.25149	1.58871	1.64855
chr1	194050000	194155000	38810	38831	chr1	194240000	194345000	38848	38869	chr1:0-248956422	1.43857	2.08958	1.73066
chr4	121135000	121240000	24227	24248	chr4	121685000	121790000	24337	24358	chr4:0-190214555	1.16853	2.09355	1.54168
chr17	82305000	82410000	16461	16482	chr17	82725000	82830000	16545	16566	chr17:0-83257441	1.41456	1.04076	1.81485
chr4	120870000	120975000	24174	24195	chr4	121020000	121125000	24204	24225	chr4:0-190214555	1.45758	1.39718	1.986
chr17	82300000	82405000	16460	16481	chr17	82500000	82605000	16500	16521	chr17:0-83257441	1.14609	1.35163	1.42721
chr4	120105000	120210000	24021	24042	chr4	121045000	121150000	24209	24230	chr4:0-190214555	1.79963	2.34214	3.26916
chr4	120025000	120130000	24005	24026	chr4	121045000	121150000	24209	24230	chr4:0-190214555	2.53175	2.17529	3.22008
chr17	82250000	82355000	16450	16471	chr17	82360000	82465000	16472	16493	chr17:0-83257441	1.18053	1.2779	1.405
chr4	119580000	119685000	23916	23937	chr4	119735000	119840000	23947	23968	chr4:0-190214555	1.51083	2.28735	2.81429
chr17	82185000	82290000	16437	16458	chr17	82270000	82375000	16454	16475	chr17:0-83257441	1.88196	1.7905	2.35932
chr4	119575000	119680000	23915	23936	chr4	119995000	120100000	23999	24020	chr4:0-190214555	2.05585	2.61582	2.76376
chr4	119505000	119610000	23901	23922	chr4	120005000	120110000	24001	24022	chr4:0-190214555	2.22767	2.56086	2.76424
chr17	81980000	82085000	16396	16417	chr17	82270000	82375000	16454	16475	chr17:0-83257441	1.32225	1.48525	1.76121
chr4	118995000	119100000	23799	23820	chr4	119235000	119340000	23847	23868	chr4:0-190214555	1.83275	1.85395	2.27239
chr17	81980000	82085000	16396	16417	chr17	82045000	82150000	16409	16430	chr17:0-83257441	1.50515	1.83384	1.88989
chr17	81905000	82010000	16381	16402	chr17	81970000	82075000	16394	16415	chr17:0-83257441	1.21639	1.25879	1.49884
chr1	17070000	17175000	3414	3435	chr1	17285000	17390000	3457	3478	chr1:0-248956422	1.2703	1.70607	2.0034
chr1	84455000	84560000	16891	16912	chr1	84520000	84625000	16904	16925	chr1:0-248956422	0.944915	1.13319	1.11142
chr1	193355000	193460000	38671	38692	chr1	194245000	194350000	38849	38870	chr1:0-248956422	1.65292	1.68167	2.42222
chr17	81355000	81460000	16271	16292	chr17	81430000	81535000	16286	16307	chr17:0-83257441	1.40766	1.66734	1.86692
chr4	118230000	118335000	23646	23667	chr4	118295000	118400000	23659	23680	chr4:0-190214555	1.82928	2.53323	2.82822
chr17	81345000	81450000	16269	16290	chr17	81435000	81540000	16287	16308	chr17:0-83257441	1.31416	1.62618	1.89035
chr4	118035000	118140000	23607	23628	chr4	118165000	118270000	23633	23654	chr4:0-190214555	1.47073	1.55311	1.4407
chr17	81255000	81360000	16251	16272	chr17	81430000	81535000	16286	16307	chr17:0-83257441	0.996282	1.14449	1.18654
chr4	117085000	117190000	23417	23438	chr4	117980000	118085000	23596	23617	chr4:0-190214555	2.2896	2.16318	2.67089
chr17	81205000	81310000	16241	16262	chr17	81555000	81660000	16311	16332	chr17:0-83257441	1.54249	1.52393	1.94239
chr4	117085000	117190000	23417	23438	chr4	118225000	118330000	23645	23666	chr4:0-190214555	1.51629	2.19782	2.73061
chr4	117085000	117190000	23417	23438	chr4	117655000	117760000	23531	23552	chr4:0-190214555	1.48683	1.95991	2.3003
chr4	117085000	117190000	23417	23438	chr4	117505000	117610000	23501	23522	chr4:0-190214555	1.29866	1.64849	2.12532
chr17	81200000	81305000	16240	16261	chr17	81355000	81460000	16271	16292	chr17:0-83257441	1.28971	1.42268	1.6506
chr4	115105000	115210000	23021	23042	chr4	115805000	115910000	23161	23182	chr4:0-190214555	0.807033	1.42215	1.60342
chr17	81090000	81195000	16218	16239	chr17	81190000	81295000	16238	16259	chr17:0-83257441	1.59152	1.74757	2.12248
chr4	114735000	114840000	22947	22968	chr4	115035000	115140000	23007	23028	chr4:0-190214555	2.08063	1.81683	1.60828
chr17	81075000	81180000	16215	16236	chr17	81195000	81300000	16239	16260	chr17:0-83257441	1.76814	1.8053	2.48683
chr4	114675000	114780000	22935	22956	chr4	114755000	114860000	22951	22972	chr4:0-190214555	1.38038	1.40049	1.43815
chr17	80975000	81080000	16195	16216	chr17	81045000	81150000	16209	16230	chr17:0-83257441	1.56442	1.84513	2.39602
chr1	84090000	84195000	16818	16839	chr1	84380000	84485000	16876	16897	chr1:0-248956422	1.36439	1.91595	2.53105
chr1	193355000	193460000	38671	38692	chr1	193705000	193810000	38741	38762	chr1:0-248956422	1.75789	1.71945	1.77746
chr4	114445000	114550000	22889	22910	chr4	114545000	114650000	22909	22930	chr4:0-190214555	1.15477	1.18538	1.2468
chr17	80820000	80925000	16164	16185	chr17	80930000	81035000	16186	16207	chr17:0-83257441	1.39022	1.50075	1.8604
chr4	114365000	114470000	22873	22894	chr4	114605000	114710000	22921	22942	chr4:0-190214555	1.44329	1.61071	1.83959
chr17	80525000	80630000	16105	16126	chr17	80850000	80955000	16170	16191	chr17:0-83257441	1.36405	1.16388	1.51138
chr17	80425000	80530000	16085	16106	chr17	80525000	80630000	16105	16126	chr17:0-83257441	1.17764	1.19617	1.35954
chr4	113905000	114010000	22781	22802	chr4	114135000	114240000	22827	22848	chr4:0-190214555	0.984641	1.50777	1.54296
chr17	80375000	80480000	16075	16096	chr17	80930000	81035000	16186	16207	chr17:0-83257441	2.3364	2.887	4.34624
chr4	113895000	114000000	22779	22800	chr4	114020000	114125000	22804	22825	chr4:0-190214555	1.27371	2.17612	2.96814
chr17	80375000	80480000	16075	16096	chr17	80850000	80955000	16170	16191	chr17:0-83257441	1.46801	1.42756	1.85802
chr4	113735000	113840000	22747	22768	chr4	114315000	114420000	22863	22884	chr4:0-190214555	1.89206	2.36701	2.02681
chr4	113495000	113600000	22699	22720	chr4	113710000	113815000	22742	22763	chr4:0-190214555	1.59589	1.74602	2.60403
chr17	80375000	80480000	16075	16096	chr17	80460000	80565000	16092	16113	chr17:0-83257441	1.96584	2.1326	2.65243
chr4	113345000	113450000	22669	22690	chr4	114325000	114430000	22865	22886	chr4:0-190214555	1.82219	3.63946	3.26584
chr4	113345000	113450000	22669	22690	chr4	114025000	114130000	22805	22826	chr4:0-190214555	1.71907	2.07392	2.16062
chr17	80145000	80250000	16029	16050	chr17	80935000	81040000	16187	16208	chr17:0-83257441	1.30308	1.30964	1.69123
chr4	113345000	113450000	22669	22690	chr4	113715000	113820000	22743	22764	chr4:0-190214555	1.53712	2.17335	2.31269
chr1	83885000	83990000	16777	16798	chr1	84575000	84680000	16915	16936	chr1:0-248956422	1.22596	1.23728	1.2613
chr1	192755000	192860000	38551	38572	chr1	192965000	193070000	38593	38614	chr1:0-248956422	1.84739	2.17429	3.0235
chr4	113345000	113450000	22669	22690	chr4	113485000	113590000	22697	22718	chr4:0-190214555	1.51695	2.01767	1.91121
chr17	80030000	80135000	16006	16027	chr17	80200000	80305000	16040	16061	chr17:0-83257441	0.919967	1.18657	1.39858
chr4	113055000	113160000	22611	22632	chr4	113195000	113300000	22639	22660	chr4:0-190214555	1.67699	2.47054	2.83519
chr17	80030000	80135000	16006	16027	chr17	80135000	80240000	16027	16048	chr17:0-83257441	1.1326	1.30901	1.47152
chr4	112805000	112910000	22561	22582	chr4	112880000	112985000	22576	22597	chr4:0-190214555	1.30869	1.87936	2.06586
chr17	79955000	80060000	15991	16012	chr17	80310000	80415000	16062	16083	chr17:0-83257441	1.61879	1.70961	1.95449
chr4	112715000	112820000	22543	22564	chr4	112885000	112990000	22577	22598	chr4:0-190214555	1.82674	3.59672	4.30218
chr17	79955000	80060000	15991	16012	chr17	80070000	80175000	16014	16035	chr17:0-83257441	1.52818	1.54967	1.72274
chr17	79955000	80060000	15991	16012	chr17	80030000	80135000	16006	16027	chr17:0-83257441	1.22078	1.61348	1.84905
chr4	112585000	112690000	22517	22538	chr4	112880000	112985000	22576	22597	chr4:0-190214555	1.36027	2.36956	2.09786
chr17	79875000	79980000	15975	15996	chr17	79940000	80045000	15988	16009	chr17:0-83257441	1.5909	1.69102	1.93519
chr17	79790000	79895000	15958	15979	chr17	79940000	80045000	15988	16009	chr17:0-83257441	1.75572	1.86264	2.12836
chr4	112575000	112680000	22515	22536	chr4	113035000	113140000	22607	22628	chr4:0-190214555	1.43357	1.99483	1.39194
chr17	79790000	79895000	15958	15979	chr17	79865000	79970000	15973	15994	chr17:0-83257441	1.59025	1.83571	2.13224
chr4	112475000	112580000	22495	22516	chr4	112715000	112820000	22543	22564	chr4:0-190214555	1.39892	1.45046	1.29411
chr4	112275000	112380000	22455	22476	chr4	112555000	112660000	22511	22532	chr4:0-190214555	1.65567	2.88162	3.98198
chr17	79755000	79860000	15951	15972	chr17	79940000	80045000	15988	16009	chr17:0-83257441	2.24533	1.92667	2.21602
chr1	83885000	83990000	16777	16798	chr1	84495000	84600000	16899	16920	chr1:0-248956422	0.856136	1.32117	1.56462
chr12	3020000	3125000	604	625	chr12	3085000	3190000	617	638	chr12:0-133275309	1.63798	1.86687	2.30767
chr1	192755000	192860000	38551	38572	chr1	193075000	193180000	38615	38636	chr1:0-248956422	1.38553	1.96675	2.39199
chr17	79755000	79860000	15951	15972	chr17	79865000	79970000	15973	15994	chr17:0-83257441	1.52633	1.66947	2.0255
chr4	112055000	112160000	22411	22432	chr4	112475000	112580000	22495	22516	chr4:0-190214555	1.06246	1.37068	1.58785
chr4	112050000	112155000	22410	22431	chr4	112180000	112285000	22436	22457	chr4:0-190214555	1.38081	1.74249	2.06966
chr17	79750000	79855000	15950	15971	chr17	80425000	80530000	16085	16106	chr17:0-83257441	2.00151	1.76577	1.85794
chr4	111895000	112000000	22379	22400	chr4	111985000	112090000	22397	22418	chr4:0-190214555	1.62823	2.09505	2.64254
chr17	79690000	79795000	15938	15959	chr17	79875000	79980000	15975	15996	chr17:0-83257441	1.47638	1.60381	1.87853
chr4	111805000	111910000	22361	22382	chr4	111980000	112085000	22396	22417	chr4:0-190214555	1.24091	1.93708	2.18125
chr4	111595000	111700000	22319	22340	chr4	111885000	111990000	22377	22398	chr4:0-190214555	1.99357	2.47426	2.57748
chr17	79560000	79665000	15912	15933	chr17	79655000	79760000	15931	15952	chr17:0-83257441	1.94661	2.27557	2.97972
chr4	111595000	111700000	22319	22340	chr4	111725000	111830000	22345	22366	chr4:0-190214555	1.67417	2.21701	2.25891
chr4	111585000	111690000	22317	22338	chr4	111980000	112085000	22396	22417	chr4:0-190214555	2.07096	2.98113	3.48673
chr17	79350000	79455000	15870	15891	chr17	79560000	79665000	15912	15933	chr17:0-83257441	1.71335	2.24416	3.10165
chr4	111585000	111690000	22317	22338	chr4	111800000	111905000	22360	22381	chr4:0-190214555	1.5999	2.54205	3.11523
chr4	111235000	111340000	22247	22268	chr4	111425000	111530000	22285	22306	chr4:0-190214555	1.67037	1.9533	1.74016
chr17	79135000	79240000	15827	15848	chr17	79340000	79445000	15868	15889	chr17:0-83257441	2.11402	3.10053	4.44324
chr1	192425000	192530000	38485	38506	chr1	192965000	193070000	38593	38614	chr1:0-248956422	2.32925	3.4494	4.01144
chr4	111085000	111190000	22217	22238	chr4	111425000	111530000	22285	22306	chr4:0-190214555	1.18555	1.89851	2.11079
chr17	79135000	79240000	15827	15848	chr17	79255000	79360000	15851	15872	chr17:0-83257441	1.0423	1.38366	1.62482
chr17	79035000	79140000	15807	15828	chr17	79135000	79240000	15827	15848	chr17:0-83257441	1.51827	1.62807	1.98306
chr4	110580000	110685000	22116	22137	chr4	111230000	111335000	22246	22267	chr4:0-190214555	1.88522	2.39432	3.23848
chr17	78445000	78550000	15689	15710	chr17	78655000	78760000	15731	15752	chr17:0-83257441	1.99883	2.36132	3.34432
chr4	110565000	110670000	22113	22134	chr4	112465000	112570000	22493	22514	chr4:0-190214555	5.19168	7.99982	8.39878
chr17	78445000	78550000	15689	15710	chr17	78925000	79030000	15785	15806	chr17:0-83257441	1.21184	1.5797	1.5581
chr4	109955000	110060000	21991	22012	chr4	110260000	110365000	22052	22073	chr4:0-190214555	1.75022	2.46231	2.73772
chr17	78240000	78345000	15648	15669	chr17	78305000	78410000	15661	15682	chr17:0-83257441	1.25418	1.41741	1.65458
chr17	78200000	78305000	15640	15661	chr17	78440000	78545000	15688	15709	chr17:0-83257441	1.50929	1.64515	2.02708
chr4	109675000	109780000	21935	21956	chr4	109925000	110030000	21985	22006	chr4:0-190214555	1.48461	2.15179	2.11267
chr17	78200000	78305000	15640	15661	chr17	78370000	78475000	15674	15695	chr17:0-83257441	1.57334	1.47644	1.94386
chr1	192425000	192530000	38485	38506	chr1	192535000	192640000	38507	38528	chr1:0-248956422	2.11776	2.4029	2.50957
chr4	109375000	109480000	21875	21896	chr4	109920000	110025000	21984	22005	chr4:0-190214555	3.01041	3.6387	4.02475
chr17	78115000	78220000	15623	15644	chr17	78925000	79030000	15785	15806	chr17:0-83257441	1.59094	1.8871	2.34476
chr4	109370000	109475000	21874	21895	chr4	109650000	109755000	21930	21951	chr4:0-190214555	1.55801	2.48541	2.87183
chr4	109255000	109360000	21851	21872	chr4	109355000	109460000	21871	21892	chr4:0-190214555	1.57887	3.11369	3.43619
chr4	109025000	109130000	21805	21826	chr4	109245000	109350000	21849	21870	chr4:0-190214555	1.18077	1.62542	1.38342
chr17	77735000	77840000	15547	15568	chr17	77835000	77940000	15567	15588	chr17:0-83257441	1.22757	1.29767	1.5735
chr4	108785000	108890000	21757	21778	chr4	109355000	109460000	21871	21892	chr4:0-190214555	2.5856	2.36053	2.2554
chr17	77720000	77825000	15544	15565	chr17	77960000	78065000	15592	15613	chr17:0-83257441	1.60914	1.79379	2.04308
chr4	108635000	108740000	21727	21748	chr4	109355000	109460000	21871	21892	chr4:0-190214555	1.85703	2.56679	2.54205
chr17	77720000	77825000	15544	15565	chr17	77840000	77945000	15568	15589	chr17:0-83257441	1.21405	1.36883	1.73588
chr4	108635000	108740000	21727	21748	chr4	109265000	109370000	21853	21874	chr4:0-190214555	1.11275	1.77523	1.62604
chr4	108005000	108110000	21601	21622	chr4	108435000	108540000	21687	21708	chr4:0-190214555	1.48642	1.71852	2.25766
chr17	77490000	77595000	15498	15519	chr17	77720000	77825000	15544	15565	chr17:0-83257441	1.50227	1.65829	1.92726
chr4	107695000	107800000	21539	21560	chr4	107855000	107960000	21571	21592	chr4:0-190214555	1.80124	2.39147	2.81187
chr17	77495000	77600000	15499	15520	chr17	77695000	77800000	15539	15560	chr17:0-83257441	1.33686	1.54186	1.54309
chr4	107145000	107250000	21429	21450	chr4	107465000	107570000	21493	21514	chr4:0-190214555	1.55389	1.84034	2.22476
chr1	191955000	192060000	38391	38412	chr1	192395000	192500000	38479	38500	chr1:0-248956422	1.66347	2.19212	2.17806
chr4	106985000	107090000	21397	21418	chr4	107130000	107235000	21426	21447	chr4:0-190214555	2.04631	2.57516	4.1748
chr17	77280000	77385000	15456	15477	chr17	77445000	77550000	15489	15510	chr17:0-83257441	1.9596	2.47322	3.07789
chr4	106985000	107090000	21397	21418	chr4	107685000	107790000	21537	21558	chr4:0-190214555	1.59173	2.51766	2.7272
chr17	77280000	77385000	15456	15477	chr17	77375000	77480000	15475	15496	chr17:0-83257441	1.30733	1.47403	1.80827
chr4	106985000	107090000	21397	21418	chr4	107465000	107570000	21493	21514	chr4:0-190214555	1.71263	2.55921	2.45134
chr17	77275000	77380000	15455	15476	chr17	77445000	77550000	15489	15510	chr17:0-83257441	2.20986	2.46552	3.25692
chr4	106645000	106750000	21329	21350	chr4	106845000	106950000	21369	21390	chr4:0-190214555	1.75682	1.729	1.74049
chr17	77230000	77335000	15446	15467	chr17	77320000	77425000	15464	15485	chr17:0-83257441	1.22484	1.28406	1.33544
chr4	106475000	106580000	21295	21316	chr4	106755000	106860000	21351	21372	chr4:0-190214555	1.19921	1.6861	1.68366
chr17	77035000	77140000	15407	15428	chr17	77195000	77300000	15439	15460	chr17:0-83257441	2.16648	2.76457	3.61476
chr4	106315000	106420000	21263	21284	chr4	106745000	106850000	21349	21370	chr4:0-190214555	1.0943	1.64516	1.43831
chr4	106315000	106420000	21263	21284	chr4	106565000	106670000	21313	21334	chr4:0-190214555	0.905689	1.62886	1.58099
chr4	106315000	106420000	21263	21284	chr4	106455000	106560000	21291	21312	chr4:0-190214555	1.6657	2.82039	3.76677
chr17	76815000	76920000	15363	15384	chr17	77005000	77110000	15401	15422	chr17:0-83257441	1.97821	1.80302	2.14546
chr4	106215000	106320000	21243	21264	chr4	106455000	106560000	21291	21312	chr4:0-190214555	1.68364	1.842	1.45285
chr4	105090000	105195000	21018	21039	chr4	105420000	105525000	21084	21105	chr4:0-190214555	1.90204	2.78166	3.9647
chr1	190585000	190690000	38117	38138	chr1	191075000	191180000	38215	38236	chr1:0-248956422	1.68334	2.62034	3.07957
chr4	104025000	104130000	20805	20826	chr4	104815000	104920000	20963	20984	chr4:0-190214555	1.03408	1.72415	1.47316
chr17	76685000	76790000	15337	15358	chr17	76790000	76895000	15358	15379	chr17:0-83257441	1.54418	1.53875	1.75097
chr4	103735000	103840000	20747	20768	chr4	103885000	103990000	20777	20798	chr4:0-190214555	1.32498	1.60899	1.77525
chr17	76515000	76620000	15303	15324	chr17	76630000	76735000	15326	15347	chr17:0-83257441	1.20888	1.57387	1.493
chr4	102395000	102500000	20479	20500	chr4	102575000	102680000	20515	20536	chr4:0-190214555	1.73168	2.68086	2.5924
chr17	76415000	76520000	15283	15304	chr17	76630000	76735000	15326	15347	chr17:0-83257441	1.29825	1.69253	1.76922
chr4	101115000	101220000	20223	20244	chr4	101675000	101780000	20335	20356	chr4:0-190214555	2.08843	2.46087	3.02673
chr17	76355000	76460000	15271	15292	chr17	76455000	76560000	15291	15312	chr17:0-83257441	1.55386	1.73786	2.11278
chr4	101115000	101220000	20223	20244	chr4	101545000	101650000	20309	20330	chr4:0-190214555	1.09868	1.55585	1.85672
chr4	99760000	99865000	19952	19973	chr4	99830000	99935000	19966	19987	chr4:0-190214555	2.30641	2.62748	3.60436
chr17	76250000	76355000	15250	15271	chr17	76345000	76450000	15269	15290	chr17:0-83257441	2.17543	2.8225	4.06793
chr4	99505000	99610000	19901	19922	chr4	99830000	99935000	19966	19987	chr4:0-190214555	1.74436	2.22652	2.44745
chr17	76070000	76175000	15214	15235	chr17	76135000	76240000	15227	15248	chr17:0-83257441	1.238	1.64288	2.38922
chr1	81495000	81600000	16299	16320	chr1	81750000	81855000	16350	16371	chr1:0-248956422	1.73282	1.84867	2.32032
chr1	186630000	186735000	37326	37347	chr1	186935000	187040000	37387	37408	chr1:0-248956422	1.25341	1.9619	1.92324
chr4	99065000	99170000	19813	19834	chr4	99415000	99520000	19883	19904	chr4:0-190214555	1.28261	2.15606	2.09543
chr4	99065000	99170000	19813	19834	chr4	99355000	99460000	19871	19892	chr4:0-190214555	1.59621	2.43448	3.42198
chr17	75960000	76065000	15192	15213	chr17	76025000	76130000	15205	15226	chr17:0-83257441	1.75123	1.91492	2.15994
chr4	98425000	98530000	19685	19706	chr4	98785000	98890000	19757	19778	chr4:0-190214555	1.53755	1.41322	1.74716
chr17	75955000	76060000	15191	15212	chr17	76125000	76230000	15225	15246	chr17:0-83257441	1.2087	1.22307	1.41496
chr4	98105000	98210000	19621	19642	chr4	98395000	98500000	19679	19700	chr4:0-190214555	1.55981	2.00699	1.86865
chr4	97675000	97780000	19535	19556	chr4	97935000	98040000	19587	19608	chr4:0-190214555	1.53761	2.46699	2.5609
chr17	75855000	75960000	15171	15192	chr17	76225000	76330000	15245	15266	chr17:0-83257441	1.80339	1.76998	1.86277
chr4	96435000	96540000	19287	19308	chr4	97095000	97200000	19419	19440	chr4:0-190214555	1.55107	1.82819	1.65049
chr17	75710000	75815000	15142	15163	chr17	75775000	75880000	15155	15176	chr17:0-83257441	1.66588	1.81681	1.9999
chr4	95785000	95890000	19157	19178	chr4	96295000	96400000	19259	19280	chr4:0-190214555	1.82514	1.95579	2.33425
chr4	95645000	95750000	19129	19150	chr4	96295000	96400000	19259	19280	chr4:0-190214555	1.48299	1.724	1.75418
chr4	95115000	95220000	19023	19044	chr4	96295000	96400000	19259	19280	chr4:0-190214555	1.69718	2.54167	3.90303
chr17	75465000	75570000	15093	15114	chr17	75535000	75640000	15107	15128	chr17:0-83257441	1.40041	1.70326	2.22369
chr4	95115000	95220000	19023	19044	chr4	95785000	95890000	19157	19178	chr4:0-190214555	1.72925	2.53933	2.30298
chr17	75375000	75480000	15075	15096	chr17	75535000	75640000	15107	15128	chr17:0-83257441	1.53436	2.11212	2.43672
chr1	81365000	81470000	16273	16294	chr1	81755000	81860000	16351	16372	chr1:0-248956422	1.90366	1.46536	1.66333
chr4	95115000	95220000	19023	19044	chr4	95495000	95600000	19099	19120	chr4:0-190214555	1.77797	2.59251	1.99671
chr17	75375000	75480000	15075	15096	chr17	75445000	75550000	15089	15110	chr17:0-83257441	2.268	2.4926	2.84284
chr4	94575000	94680000	18915	18936	chr4	95075000	95180000	19015	19036	chr4:0-190214555	2.543	4.78943	5.24569
chr17	75375000	75480000	15075	15096	chr17	75465000	75570000	15093	15114	chr17:0-83257441	1.86137	2.10106	2.47054
chr17	75270000	75375000	15054	15075	chr17	75350000	75455000	15070	15091	chr17:0-83257441	2.10349	2.54931	3.44698
chr4	94255000	94360000	18851	18872	chr4	94545000	94650000	18909	18930	chr4:0-190214555	2.19664	2.91459	3.70239
chr4	93745000	93850000	18749	18770	chr4	94075000	94180000	18815	18836	chr4:0-190214555	1.66844	3.17723	4.18489
chr4	93745000	93850000	18749	18770	chr4	94025000	94130000	18805	18826	chr4:0-190214555	1.80499	1.82578	1.808
chr17	75060000	75165000	15012	15033	chr17	75185000	75290000	15037	15058	chr17:0-83257441	1.58979	1.35796	2.02155
chr4	91065000	91170000	18213	18234	chr4	91455000	91560000	18291	18312	chr4:0-190214555	1.85328	2.19112	3.34387
chr17	74910000	75015000	14982	15003	chr17	75360000	75465000	15072	15093	chr17:0-83257441	1.36635	2.16418	2.50391
chr4	90375000	90480000	18075	18096	chr4	91045000	91150000	18209	18230	chr4:0-190214555	1.49001	1.90865	1.57786
chr17	74910000	75015000	14982	15003	chr17	75150000	75255000	15030	15051	chr17:0-83257441	1.03911	1.50232	2.0632
chr4	90075000	90180000	18015	18036	chr4	90235000	90340000	18047	18068	chr4:0-190214555	2.09214	2.40046	3.35635
chr17	74910000	75015000	14982	15003	chr17	74980000	75085000	14996	15017	chr17:0-83257441	1.42465	1.87757	2.09147
chr4	89980000	90085000	17996	18017	chr4	90240000	90345000	18048	18069	chr4:0-190214555	2.02724	3.07465	3.70864
chr17	74815000	74920000	14963	14984	chr17	74905000	75010000	14981	15002	chr17:0-83257441	1.44985	1.82382	2.12708
chr1	7975000	8080000	1595	1616	chr1	8265000	8370000	1653	1674	chr1:0-248956422	1.82504	1.82144	2.39349
chr1	81360000	81465000	16272	16293	chr1	81495000	81600000	16299	16320	chr1:0-248956422	1.29799	1.66254	2.01826
chr1	186555000	186660000	37311	37332	chr1	186630000	186735000	37326	37347	chr1:0-248956422	1.18293	1.96429	2.31457
chr4	89895000	90000000	17979	18000	chr4	90245000	90350000	18049	18070	chr4:0-190214555	1.55002	2.57909	2.60347
chr4	89605000	89710000	17921	17942	chr4	89850000	89955000	17970	17991	chr4:0-190214555	1.4216	1.74091	2.04628
chr17	74740000	74845000	14948	14969	chr17	74810000	74915000	14962	14983	chr17:0-83257441	2.16819	2.39162	3.32659
chr4	89435000	89540000	17887	17908	chr4	89855000	89960000	17971	17992	chr4:0-190214555	2.0641	1.95382	1.94853
chr4	89175000	89280000	17835	17856	chr4	89380000	89485000	17876	17897	chr4:0-190214555	1.68701	2.53412	3.17925
chr17	74605000	74710000	14921	14942	chr17	74810000	74915000	14962	14983	chr17:0-83257441	1.77644	1.93065	2.47194
chr4	88765000	88870000	17753	17774	chr4	89060000	89165000	17812	17833	chr4:0-190214555	2.32558	2.44162	2.24795
chr17	74605000	74710000	14921	14942	chr17	74685000	74790000	14937	14958	chr17:0-83257441	1.82691	2.07658	2.51174
chr17	74515000	74620000	14903	14924	chr17	74685000	74790000	14937	14958	chr17:0-83257441	1.50802	1.61579	1.90763
chr17	74515000	74620000	14903	14924	chr17	74590000	74695000	14918	14939	chr17:0-83257441	1.35307	1.44569	1.57848
chr4	88475000	88580000	17695	17716	chr4	88975000	89080000	17795	17816	chr4:0-190214555	1.87565	2.5889	2.62383
chr17	74325000	74430000	14865	14886	chr17	74405000	74510000	14881	14902	chr17:0-83257441	2.06302	2.74617	3.6156
chr4	88325000	88430000	17665	17686	chr4	88465000	88570000	17693	17714	chr4:0-190214555	1.43917	2.82111	3.36429
chr17	74315000	74420000	14863	14884	chr17	74405000	74510000	14881	14902	chr17:0-83257441	1.77019	2.06948	2.29151
chr1	81250000	81355000	16250	16271	chr1	81750000	81855000	16350	16371	chr1:0-248956422	1.57824	1.48677	1.78762
chr11	134335000	134440000	26867	26888	chr11	134465000	134570000	26893	26914	chr11:0-135086622	1.33519	1.08993	1.22041
chr4	88005000	88110000	17601	17622	chr4	88465000	88570000	17693	17714	chr4:0-190214555	1.8924	2.7802	2.92982
chr17	74255000	74360000	14851	14872	chr17	74550000	74655000	14910	14931	chr17:0-83257441	1.43728	1.57711	1.65538
chr4	87805000	87910000	17561	17582	chr4	87880000	87985000	17576	17597	chr4:0-190214555	1.81202	3.55469	3.61095
chr17	74245000	74350000	14849	14870	chr17	74310000	74415000	14862	14883	chr17:0-83257441	1.93173	2.38313	3.38219
chr17	74160000	74265000	14832	14853	chr17	74310000	74415000	14862	14883	chr17:0-83257441	2.56705	2.74868	2.92531
chr4	87795000	87900000	17559	17580	chr4	88160000	88265000	17632	17653	chr4:0-190214555	2.02362	2.31061	3.18559
chr17	74160000	74265000	14832	14853	chr17	74230000	74335000	14846	14867	chr17:0-83257441	1.98179	2.94492	3.01403
chr17	74035000	74140000	14807	14828	chr17	74125000	74230000	14825	14846	chr17:0-83257441	1.96664	2.43514	3.1386
[truncated: 23,286 more rows]

## Sheet: Figure5d_intersect
chrom1	start1	end1	lo1	hi1	chrom2	start2	end2	lo2	hi2	region	FA-DpnII	FA+DSG-DpnII	FA+DSG-Mnase
chr1	1345000	1450000	269	290	chr1	1445000	1550000	289	310	chr1:0-248956422	1.26687	1.72266	1.70291
chr1	1350000	1455000	270	291	chr1	1420000	1525000	284	305	chr1:0-248956422	1.16857	1.2564	1.47318
chr1	1905000	2010000	381	402	chr1	1995000	2100000	399	420	chr1:0-248956422	1.50712	2.24953	3.08147
chr1	1910000	2015000	382	403	chr1	1995000	2100000	399	420	chr1:0-248956422	1.52189	2.06285	2.89803
chr1	5460000	5565000	1092	1113	chr1	5695000	5800000	1139	1160	chr1:0-248956422	1.65338	1.86289	2.70448
chr1	5585000	5690000	1117	1138	chr1	5695000	5800000	1139	1160	chr1:0-248956422	1.75605	1.85776	2.45739
chr1	6195000	6300000	1239	1260	chr1	6290000	6395000	1258	1279	chr1:0-248956422	2.33401	2.49789	3.27467
chr1	6990000	7095000	1398	1419	chr1	7155000	7260000	1431	1452	chr1:0-248956422	2.05622	2.29047	3.42834
chr1	7170000	7275000	1434	1455	chr1	7595000	7700000	1519	1540	chr1:0-248956422	2.83545	3.37395	5.40741
chr1	7615000	7720000	1523	1544	chr1	7700000	7805000	1540	1561	chr1:0-248956422	2.84093	3.84525	5.24286
chr1	7975000	8080000	1595	1616	chr1	8265000	8370000	1653	1674	chr1:0-248956422	1.82504	1.82144	2.39349
chr1	8820000	8925000	1764	1785	chr1	8935000	9040000	1787	1808	chr1:0-248956422	2.28968	2.25792	2.6009
chr1	8960000	9065000	1792	1813	chr1	9050000	9155000	1810	1831	chr1:0-248956422	2.0815	3.10512	4.46353
chr1	9240000	9345000	1848	1869	chr1	9405000	9510000	1881	1902	chr1:0-248956422	1.65979	2.18271	2.53354
chr1	11785000	11890000	2357	2378	chr1	11855000	11960000	2371	2392	chr1:0-248956422	1.8983	1.94961	2.34072
chr1	12065000	12170000	2413	2434	chr1	12155000	12260000	2431	2452	chr1:0-248956422	2.52565	2.84169	4.10095
chr1	12075000	12180000	2415	2436	chr1	12155000	12260000	2431	2452	chr1:0-248956422	2.42088	3.26074	4.46926
chr1	14515000	14620000	2903	2924	chr1	14995000	15100000	2999	3020	chr1:0-248956422	1.66798	2.18111	2.75539
chr1	15075000	15180000	3015	3036	chr1	15375000	15480000	3075	3096	chr1:0-248956422	1.54382	2.03471	1.94963
chr1	15270000	15375000	3054	3075	chr1	15380000	15485000	3076	3097	chr1:0-248956422	2.80021	3.21005	4.85031
chr1	15275000	15380000	3055	3076	chr1	15375000	15480000	3075	3096	chr1:0-248956422	2.8283	3.01286	4.55685
chr1	15745000	15850000	3149	3170	chr1	15895000	16000000	3179	3200	chr1:0-248956422	2.04792	2.08195	2.57698
chr1	15750000	15855000	3150	3171	chr1	15885000	15990000	3177	3198	chr1:0-248956422	1.93946	1.95331	2.20072
chr1	16025000	16130000	3205	3226	chr1	16135000	16240000	3227	3248	chr1:0-248956422	2.96682	3.93016	6.38604
chr1	17010000	17115000	3402	3423	chr1	17185000	17290000	3437	3458	chr1:0-248956422	2.01852	2.31005	2.54556
chr1	17075000	17180000	3415	3436	chr1	17185000	17290000	3437	3458	chr1:0-248956422	1.88883	2.60721	3.84294
chr1	17450000	17555000	3490	3511	chr1	17555000	17660000	3511	3532	chr1:0-248956422	2.47601	3.49161	4.1957
chr1	17870000	17975000	3574	3595	chr1	18050000	18155000	3610	3631	chr1:0-248956422	2.14789	2.83651	3.49481
chr1	17870000	17975000	3574	3595	chr1	18530000	18635000	3706	3727	chr1:0-248956422	2.72505	3.76975	5.86085
chr1	18545000	18650000	3709	3730	chr1	18630000	18735000	3726	3747	chr1:0-248956422	1.98353	3.1003	3.48451
chr1	18545000	18650000	3709	3730	chr1	18770000	18875000	3754	3775	chr1:0-248956422	2.50174	3.4444	4.13272
chr1	18545000	18650000	3709	3730	chr1	18825000	18930000	3765	3786	chr1:0-248956422	3.30451	4.09399	6.05388
chr1	18555000	18660000	3711	3732	chr1	18765000	18870000	3753	3774	chr1:0-248956422	2.10911	2.47933	2.48704
chr1	19870000	19975000	3974	3995	chr1	20440000	20545000	4088	4109	chr1:0-248956422	2.3782	2.57611	2.75539
chr1	19925000	20030000	3985	4006	chr1	20100000	20205000	4020	4041	chr1:0-248956422	1.57116	1.79863	2.47474
chr1	20160000	20265000	4032	4053	chr1	20380000	20485000	4076	4097	chr1:0-248956422	1.57972	1.83924	2.38291
chr1	20160000	20265000	4032	4053	chr1	20440000	20545000	4088	4109	chr1:0-248956422	2.36278	3.34005	3.70812
chr1	20310000	20415000	4062	4083	chr1	20440000	20545000	4088	4109	chr1:0-248956422	2.71902	3.09129	4.22273
chr1	20525000	20630000	4105	4126	chr1	20590000	20695000	4118	4139	chr1:0-248956422	1.57221	2.01598	2.51769
chr1	21205000	21310000	4241	4262	chr1	21545000	21650000	4309	4330	chr1:0-248956422	2.03139	1.6641	1.66
chr1	22080000	22185000	4416	4437	chr1	22365000	22470000	4473	4494	chr1:0-248956422	2.37503	3.30791	4.30645
chr1	22080000	22185000	4416	4437	chr1	22590000	22695000	4518	4539	chr1:0-248956422	2.10936	2.33388	2.48914
chr1	22370000	22475000	4474	4495	chr1	22475000	22580000	4495	4516	chr1:0-248956422	1.35702	2.31039	2.68944
chr1	22370000	22475000	4474	4495	chr1	22590000	22695000	4518	4539	chr1:0-248956422	3.37784	4.10768	6.40161
chr1	22475000	22580000	4495	4516	chr1	22590000	22695000	4518	4539	chr1:0-248956422	2.26673	2.69675	3.96866
chr1	22620000	22725000	4524	4545	chr1	22880000	22985000	4576	4597	chr1:0-248956422	2.32973	2.96298	4.25664
chr1	22925000	23030000	4585	4606	chr1	23135000	23240000	4627	4648	chr1:0-248956422	1.84194	3.59689	3.88929
chr1	23045000	23150000	4609	4630	chr1	23225000	23330000	4645	4666	chr1:0-248956422	1.5285	1.59141	1.7831
chr1	23045000	23150000	4609	4630	chr1	23130000	23235000	4626	4647	chr1:0-248956422	2.08598	2.98157	4.15099
chr1	23495000	23600000	4699	4720	chr1	23585000	23690000	4717	4738	chr1:0-248956422	2.0696	2.94353	4.08886
chr1	24150000	24255000	4830	4851	chr1	24340000	24445000	4868	4889	chr1:0-248956422	3.46489	4.25629	6.87603
chr1	25565000	25670000	5113	5134	chr1	25745000	25850000	5149	5170	chr1:0-248956422	2.06583	2.35742	2.77514
chr1	26555000	26660000	5311	5332	chr1	26645000	26750000	5329	5350	chr1:0-248956422	1.61764	1.83226	1.90595
chr1	26550000	26655000	5310	5331	chr1	26735000	26840000	5347	5368	chr1:0-248956422	2.14395	2.18145	2.95512
chr1	26570000	26675000	5314	5335	chr1	26640000	26745000	5328	5349	chr1:0-248956422	1.56282	2.04995	2.7223
chr1	27050000	27155000	5410	5431	chr1	27230000	27335000	5446	5467	chr1:0-248956422	2.22763	3.19607	4.7905
chr1	27050000	27155000	5410	5431	chr1	27340000	27445000	5468	5489	chr1:0-248956422	2.21496	2.38686	2.85378
chr1	27250000	27355000	5450	5471	chr1	27340000	27445000	5468	5489	chr1:0-248956422	3.36268	5.67699	9.06583
chr1	27250000	27355000	5450	5471	chr1	27555000	27660000	5511	5532	chr1:0-248956422	2.42498	2.69797	2.9925
chr1	27340000	27445000	5468	5489	chr1	27555000	27660000	5511	5532	chr1:0-248956422	1.68618	1.92593	2.26282
chr1	27805000	27910000	5561	5582	chr1	27910000	28015000	5582	5603	chr1:0-248956422	1.91717	1.95589	2.32011
chr1	28735000	28840000	5747	5768	chr1	28825000	28930000	5765	5786	chr1:0-248956422	2.96282	4.77383	5.9325
chr1	28830000	28935000	5766	5787	chr1	28980000	29085000	5796	5817	chr1:0-248956422	1.91839	2.48746	3.40537
chr1	28830000	28935000	5766	5787	chr1	29150000	29255000	5830	5851	chr1:0-248956422	3.12111	4.10864	6.14469
chr1	28835000	28940000	5767	5788	chr1	29070000	29175000	5814	5835	chr1:0-248956422	2.12936	2.72478	3.15019
chr1	29185000	29290000	5837	5858	chr1	29275000	29380000	5855	5876	chr1:0-248956422	2.27648	2.60394	3.14531
chr1	29185000	29290000	5837	5858	chr1	29645000	29750000	5929	5950	chr1:0-248956422	2.65999	2.88933	3.41496
chr1	29185000	29290000	5837	5858	chr1	30050000	30155000	6010	6031	chr1:0-248956422	3.11796	4.04637	4.16542
chr1	29190000	29295000	5838	5859	chr1	29260000	29365000	5852	5873	chr1:0-248956422	2.14541	2.81796	2.98934
chr1	29655000	29760000	5931	5952	chr1	30035000	30140000	6007	6028	chr1:0-248956422	1.72162	1.87036	2.06973
chr1	30670000	30775000	6134	6155	chr1	30860000	30965000	6172	6193	chr1:0-248956422	3.36515	5.29664	5.91011
chr1	30750000	30855000	6150	6171	chr1	30860000	30965000	6172	6193	chr1:0-248956422	2.79932	3.95989	5.7824
chr1	31765000	31870000	6353	6374	chr1	31910000	32015000	6382	6403	chr1:0-248956422	2.10575	2.79936	3.63732
chr1	32650000	32755000	6530	6551	chr1	32720000	32825000	6544	6565	chr1:0-248956422	1.79675	2.16239	2.18355
chr1	33245000	33350000	6649	6670	chr1	33315000	33420000	6663	6684	chr1:0-248956422	1.96086	2.2141	3.30446
chr1	34410000	34515000	6882	6903	chr1	34545000	34650000	6909	6930	chr1:0-248956422	1.60878	2.08472	2.95112
chr1	35150000	35255000	7030	7051	chr1	35245000	35350000	7049	7070	chr1:0-248956422	1.78899	1.87209	2.61959
chr1	35400000	35505000	7080	7101	chr1	35490000	35595000	7098	7119	chr1:0-248956422	2.29636	3.38743	4.50771
chr1	35515000	35620000	7103	7124	chr1	35675000	35780000	7135	7156	chr1:0-248956422	2.11838	3.30125	4.53077
chr1	35525000	35630000	7105	7126	chr1	35665000	35770000	7133	7154	chr1:0-248956422	1.92507	2.81804	3.58051
chr1	36100000	36205000	7220	7241	chr1	36235000	36340000	7247	7268	chr1:0-248956422	1.50839	1.37211	1.95449
chr1	36650000	36755000	7330	7351	chr1	36975000	37080000	7395	7416	chr1:0-248956422	1.38955	1.70352	2.08508
chr1	37550000	37655000	7510	7531	chr1	37630000	37735000	7526	7547	chr1:0-248956422	2.31447	2.56887	3.59613
chr1	37975000	38080000	7595	7616	chr1	38450000	38555000	7690	7711	chr1:0-248956422	2.11147	2.78841	2.90887
chr1	38555000	38660000	7711	7732	chr1	38765000	38870000	7753	7774	chr1:0-248956422	2.4934	2.7719	3.64219
chr1	39050000	39155000	7810	7831	chr1	39140000	39245000	7828	7849	chr1:0-248956422	2.33629	2.57329	3.10538
chr1	39050000	39155000	7810	7831	chr1	39205000	39310000	7841	7862	chr1:0-248956422	3.01219	3.27571	4.20284
chr1	39305000	39410000	7861	7882	chr1	39405000	39510000	7881	7902	chr1:0-248956422	1.41096	1.4968	1.60371
chr1	39765000	39870000	7953	7974	chr1	39850000	39955000	7970	7991	chr1:0-248956422	1.77446	1.86843	2.43529
chr1	39765000	39870000	7953	7974	chr1	39920000	40025000	7984	8005	chr1:0-248956422	1.90217	2.30136	2.98132
chr1	40805000	40910000	8161	8182	chr1	40900000	41005000	8180	8201	chr1:0-248956422	2.41619	3.33275	4.65539
chr1	41215000	41320000	8243	8264	chr1	41380000	41485000	8276	8297	chr1:0-248956422	2.67516	3.33151	4.45434
chr1	41270000	41375000	8254	8275	chr1	41365000	41470000	8273	8294	chr1:0-248956422	1.68143	2.04206	2.61108
chr1	42525000	42630000	8505	8526	chr1	42695000	42800000	8539	8560	chr1:0-248956422	3.08997	2.36165	2.87648
chr1	42725000	42830000	8545	8566	chr1	43020000	43125000	8604	8625	chr1:0-248956422	2.30703	3.07572	2.95075
chr1	43175000	43280000	8635	8656	chr1	43365000	43470000	8673	8694	chr1:0-248956422	2.25515	3.30505	4.43763
chr1	43555000	43660000	8711	8732	chr1	43645000	43750000	8729	8750	chr1:0-248956422	1.77454	1.76453	1.7975
chr1	43710000	43815000	8742	8763	chr1	43880000	43985000	8776	8797	chr1:0-248956422	2.3708	2.7238	3.62888
chr1	44780000	44885000	8956	8977	chr1	44960000	45065000	8992	9013	chr1:0-248956422	2.15882	3.06785	3.38078
chr1	44965000	45070000	8993	9014	chr1	45255000	45360000	9051	9072	chr1:0-248956422	2.58664	3.17048	4.16993
chr1	44960000	45065000	8992	9013	chr1	45440000	45545000	9088	9109	chr1:0-248956422	3.32139	3.88895	4.55706
chr1	45985000	46090000	9197	9218	chr1	46130000	46235000	9226	9247	chr1:0-248956422	2.77797	3.38815	4.68775
chr1	46395000	46500000	9279	9300	chr1	46475000	46580000	9295	9316	chr1:0-248956422	2.09815	2.98525	3.48038
chr1	47175000	47280000	9435	9456	chr1	47385000	47490000	9477	9498	chr1:0-248956422	1.93001	3.16419	3.19474
chr1	47175000	47280000	9435	9456	chr1	47390000	47495000	9478	9499	chr1:0-248956422	1.95755	3.14251	3.3048
chr1	47380000	47485000	9476	9497	chr1	47570000	47675000	9514	9535	chr1:0-248956422	1.54931	1.67598	2.1144
chr1	47385000	47490000	9477	9498	chr1	47660000	47765000	9532	9553	chr1:0-248956422	2.85354	3.14076	3.95596
chr1	47390000	47495000	9478	9499	chr1	50370000	50475000	10074	10095	chr1:0-248956422	5.25112	8.37077	9.82814
chr1	47475000	47580000	9495	9516	chr1	47660000	47765000	9532	9553	chr1:0-248956422	2.07246	2.28834	3.17331
chr1	47480000	47585000	9496	9517	chr1	47570000	47675000	9514	9535	chr1:0-248956422	1.67134	2.03556	2.63422
chr1	47945000	48050000	9589	9610	chr1	48010000	48115000	9602	9623	chr1:0-248956422	1.74679	1.85096	2.34565
chr1	50315000	50420000	10063	10084	chr1	50555000	50660000	10111	10132	chr1:0-248956422	3.57114	4.68799	5.96939
chr1	50370000	50475000	10074	10095	chr1	50915000	51020000	10183	10204	chr1:0-248956422	3.64975	5.14443	5.54229
chr1	50570000	50675000	10114	10135	chr1	50650000	50755000	10130	10151	chr1:0-248956422	1.5806	2.03649	2.30929
chr1	52645000	52750000	10529	10550	chr1	53135000	53240000	10627	10648	chr1:0-248956422	2.39533	2.75944	2.65753
chr1	53225000	53330000	10645	10666	chr1	53345000	53450000	10669	10690	chr1:0-248956422	2.31807	2.36001	3.0767
chr1	53225000	53330000	10645	10666	chr1	53325000	53430000	10665	10686	chr1:0-248956422	1.36514	1.4815	1.5286
chr1	53435000	53540000	10687	10708	chr1	53540000	53645000	10708	10729	chr1:0-248956422	1.88164	2.22932	3.13937
chr1	53435000	53540000	10687	10708	chr1	53630000	53735000	10726	10747	chr1:0-248956422	1.8264	1.87274	2.52405
chr1	53810000	53915000	10762	10783	chr1	53895000	54000000	10779	10800	chr1:0-248956422	2.04191	2.04281	2.71129
chr1	54355000	54460000	10871	10892	chr1	54435000	54540000	10887	10908	chr1:0-248956422	2.57545	3.5583	5.13541
chr1	55090000	55195000	11018	11039	chr1	55225000	55330000	11045	11066	chr1:0-248956422	2.07308	2.80081	3.96263
chr1	55325000	55430000	11065	11086	chr1	55795000	55900000	11159	11180	chr1:0-248956422	1.53104	1.92145	2.59728
chr1	55810000	55915000	11162	11183	chr1	56535000	56640000	11307	11328	chr1:0-248956422	1.90081	2.64769	3.20404
chr1	56780000	56885000	11356	11377	chr1	56915000	57020000	11383	11404	chr1:0-248956422	2.55392	3.12235	4.59278
chr1	59920000	60025000	11984	12005	chr1	60075000	60180000	12015	12036	chr1:0-248956422	2.37002	2.62582	3.39135
chr1	60795000	60900000	12159	12180	chr1	60990000	61095000	12198	12219	chr1:0-248956422	2.20671	2.60021	3.59244
chr1	63625000	63730000	12725	12746	chr1	64195000	64300000	12839	12860	chr1:0-248956422	1.97143	2.75379	4.03292
chr1	64635000	64740000	12927	12948	chr1	64775000	64880000	12955	12976	chr1:0-248956422	2.32471	2.84523	3.39174
chr1	65015000	65120000	13003	13024	chr1	65155000	65260000	13031	13052	chr1:0-248956422	1.71236	1.94664	2.48504
chr1	65185000	65290000	13037	13058	chr1	65635000	65740000	13127	13148	chr1:0-248956422	3.2925	4.94718	5.76104
chr1	65905000	66010000	13181	13202	chr1	66395000	66500000	13279	13300	chr1:0-248956422	2.78407	2.71847	3.09685
chr1	65905000	66010000	13181	13202	chr1	66190000	66295000	13238	13259	chr1:0-248956422	2.73326	5.03891	7.42627
chr1	66205000	66310000	13241	13262	chr1	66390000	66495000	13278	13299	chr1:0-248956422	2.71461	3.5227	4.67226
chr1	67160000	67265000	13432	13453	chr1	67450000	67555000	13490	13511	chr1:0-248956422	2.10109	2.57857	3.76456
chr1	67295000	67400000	13459	13480	chr1	67450000	67555000	13490	13511	chr1:0-248956422	1.93621	2.60339	3.73933
chr1	67380000	67485000	13476	13497	chr1	67450000	67555000	13490	13511	chr1:0-248956422	2.07505	2.1144	2.77238
chr1	67510000	67615000	13502	13523	chr1	67705000	67810000	13541	13562	chr1:0-248956422	2.11126	2.44789	2.67356
chr1	67800000	67905000	13560	13581	chr1	67960000	68065000	13592	13613	chr1:0-248956422	1.66071	2.08401	3.16602
chr1	67800000	67905000	13560	13581	chr1	68060000	68165000	13612	13633	chr1:0-248956422	3.17302	3.11632	4.0972
chr1	68065000	68170000	13613	13634	chr1	68290000	68395000	13658	13679	chr1:0-248956422	2.72473	3.54134	4.95503
chr1	68065000	68170000	13613	13634	chr1	68390000	68495000	13678	13699	chr1:0-248956422	2.43121	2.31638	2.82216
chr1	70190000	70295000	14038	14059	chr1	70370000	70475000	14074	14095	chr1:0-248956422	1.89801	1.88416	2.4746
chr1	74720000	74825000	14944	14965	chr1	75150000	75255000	15030	15051	chr1:0-248956422	3.35879	3.93791	5.33953
chr1	75000000	75105000	15000	15021	chr1	75150000	75255000	15030	15051	chr1:0-248956422	2.15624	2.7006	3.98525
chr1	76100000	76205000	15220	15241	chr1	77075000	77180000	15415	15436	chr1:0-248956422	2.12721	2.80615	3.86442
chr1	78795000	78900000	15759	15780	chr1	79145000	79250000	15829	15850	chr1:0-248956422	1.63297	2.70522	3.36393
chr1	84895000	85000000	16979	17000	chr1	85205000	85310000	17041	17062	chr1:0-248956422	3.03476	3.79909	5.18627
chr1	88130000	88235000	17626	17647	chr1	88250000	88355000	17650	17671	chr1:0-248956422	1.63117	2.20329	3.08784
chr1	88685000	88790000	17737	17758	chr1	88825000	88930000	17765	17786	chr1:0-248956422	2.13713	2.30371	3.13472
chr1	89435000	89540000	17887	17908	chr1	89710000	89815000	17942	17963	chr1:0-248956422	2.39995	3.0324	2.85638
chr1	89755000	89860000	17951	17972	chr1	89935000	90040000	17987	18008	chr1:0-248956422	2.32366	2.74808	3.28111
chr1	90065000	90170000	18013	18034	chr1	90665000	90770000	18133	18154	chr1:0-248956422	1.82395	1.88942	2.0653
chr1	90670000	90775000	18134	18155	chr1	91110000	91215000	18222	18243	chr1:0-248956422	2.59322	3.20373	4.68112
chr1	90675000	90780000	18135	18156	chr1	90785000	90890000	18157	18178	chr1:0-248956422	2.61028	3.3034	4.53785
chr1	91495000	91600000	18299	18320	chr1	91875000	91980000	18375	18396	chr1:0-248956422	1.73722	2.06564	2.09649
chr1	92805000	92910000	18561	18582	chr1	92940000	93045000	18588	18609	chr1:0-248956422	2.96177	4.42525	6.51684
chr1	94010000	94115000	18802	18823	chr1	94185000	94290000	18837	18858	chr1:0-248956422	1.67499	2.13326	2.62144
chr1	94010000	94115000	18802	18823	chr1	94280000	94385000	18856	18877	chr1:0-248956422	2.19775	2.49503	2.93331
chr1	94195000	94300000	18839	18860	chr1	94280000	94385000	18856	18877	chr1:0-248956422	2.1817	2.26169	3.05101
chr1	94470000	94575000	18894	18915	chr1	94750000	94855000	18950	18971	chr1:0-248956422	2.45483	3.34266	4.19275
chr1	94800000	94905000	18960	18981	chr1	94990000	95095000	18998	19019	chr1:0-248956422	2.45552	3.15512	3.94114
chr1	99125000	99230000	19825	19846	chr1	99435000	99540000	19887	19908	chr1:0-248956422	2.02938	2.03374	2.56696
chr1	99765000	99870000	19953	19974	chr1	99985000	100090000	19997	20018	chr1:0-248956422	1.66637	1.78719	1.76206
chr1	101770000	101875000	20354	20375	chr1	102135000	102240000	20427	20448	chr1:0-248956422	2.25954	2.28533	2.98548
chr1	109225000	109330000	21845	21866	chr1	109345000	109450000	21869	21890	chr1:0-248956422	2.41498	2.77542	3.75836
chr1	109490000	109595000	21898	21919	chr1	109720000	109825000	21944	21965	chr1:0-248956422	2.37518	3.0186	3.58575
chr1	109495000	109600000	21899	21920	chr1	109580000	109685000	21916	21937	chr1:0-248956422	2.04088	3.161	4.2765
chr1	109590000	109695000	21918	21939	chr1	109720000	109825000	21944	21965	chr1:0-248956422	2.79828	3.93193	5.70572
chr1	109590000	109695000	21918	21939	chr1	109930000	110035000	21986	22007	chr1:0-248956422	2.10658	2.37008	2.44519
chr1	109725000	109830000	21945	21966	chr1	109930000	110035000	21986	22007	chr1:0-248956422	2.81967	3.69656	5.35257
chr1	110150000	110255000	22030	22051	chr1	110410000	110515000	22082	22103	chr1:0-248956422	2.00562	2.6332	3.73352
chr1	110155000	110260000	22031	22052	chr1	110260000	110365000	22052	22073	chr1:0-248956422	2.80928	3.46087	5.5408
chr1	110260000	110365000	22052	22073	chr1	110405000	110510000	22081	22102	chr1:0-248956422	1.6687	1.69542	1.98842
chr1	110470000	110575000	22094	22115	chr1	110565000	110670000	22113	22134	chr1:0-248956422	3.04017	4.12712	5.62211
chr1	110580000	110685000	22116	22137	chr1	110730000	110835000	22146	22167	chr1:0-248956422	2.3913	3.37217	5.23546
chr1	111175000	111280000	22235	22256	chr1	111285000	111390000	22257	22278	chr1:0-248956422	1.60565	2.19396	3.00054
chr1	111175000	111280000	22235	22256	chr1	111355000	111460000	22271	22292	chr1:0-248956422	1.6799	1.88651	2.62968
chr1	112340000	112445000	22468	22489	chr1	112415000	112520000	22483	22504	chr1:0-248956422	1.65601	2.43605	2.94046
chr1	112340000	112445000	22468	22489	chr1	112655000	112760000	22531	22552	chr1:0-248956422	3.34932	4.40118	5.44468
chr1	112455000	112560000	22491	22512	chr1	112655000	112760000	22531	22552	chr1:0-248956422	2.20035	2.90801	3.03287
chr1	112665000	112770000	22533	22554	chr1	112750000	112855000	22550	22571	chr1:0-248956422	3.66918	5.74376	7.48444
chr1	112665000	112770000	22533	22554	chr1	112825000	112930000	22565	22586	chr1:0-248956422	2.23611	2.88315	3.52236
chr1	112665000	112770000	22533	22554	chr1	113020000	113125000	22604	22625	chr1:0-248956422	2.48268	2.7221	2.95607
chr1	113925000	114030000	22785	22806	chr1	114235000	114340000	22847	22868	chr1:0-248956422	2.12313	2.24534	2.96495
chr1	114925000	115030000	22985	23006	chr1	115060000	115165000	23012	23033	chr1:0-248956422	2.24415	3.64039	4.55283
chr1	115085000	115190000	23017	23038	chr1	115415000	115520000	23083	23104	chr1:0-248956422	2.06479	2.60571	3.6391
chr1	115085000	115190000	23017	23038	chr1	115545000	115650000	23109	23130	chr1:0-248956422	2.85777	3.18128	4.29874
chr1	115225000	115330000	23045	23066	chr1	115545000	115650000	23109	23130	chr1:0-248956422	1.78411	1.78894	2.09074
chr1	115425000	115530000	23085	23106	chr1	115545000	115650000	23109	23130	chr1:0-248956422	1.9559	2.77362	3.03244
chr1	115555000	115660000	23111	23132	chr1	115715000	115820000	23143	23164	chr1:0-248956422	2.79731	3.19635	3.94222
chr1	115755000	115860000	23151	23172	chr1	115930000	116035000	23186	23207	chr1:0-248956422	1.88178	2.08292	2.60058
chr1	116085000	116190000	23217	23238	chr1	116435000	116540000	23287	23308	chr1:0-248956422	2.83931	3.84887	5.73067
chr1	116100000	116205000	23220	23241	chr1	116445000	116550000	23289	23310	chr1:0-248956422	2.38295	2.17426	2.40098
chr1	116685000	116790000	23337	23358	chr1	117005000	117110000	23401	23422	chr1:0-248956422	2.63319	2.96542	3.64708
chr1	119225000	119330000	23845	23866	chr1	119315000	119420000	23863	23884	chr1:0-248956422	2.52137	2.82265	3.72462
chr1	119235000	119340000	23847	23868	chr1	119315000	119420000	23863	23884	chr1:0-248956422	2.39352	3.31116	5.04911
chr1	147445000	147550000	29489	29510	chr1	147575000	147680000	29515	29536	chr1:0-248956422	2.14466	2.58838	3.34663
chr1	151665000	151770000	30333	30354	chr1	151785000	151890000	30357	30378	chr1:0-248956422	2.09439	2.33759	2.69413
chr1	152910000	153015000	30582	30603	chr1	153140000	153245000	30628	30649	chr1:0-248956422	1.72688	1.95299	2.48696
chr1	153455000	153560000	30691	30712	chr1	153720000	153825000	30744	30765	chr1:0-248956422	1.91424	2.86572	2.72277
chr1	153625000	153730000	30725	30746	chr1	153720000	153825000	30744	30765	chr1:0-248956422	2.30412	3.60529	4.57075
chr1	153745000	153850000	30749	30770	chr1	153895000	154000000	30779	30800	chr1:0-248956422	2.20613	1.83244	1.9113
chr1	154205000	154310000	30841	30862	chr1	154535000	154640000	30907	30928	chr1:0-248956422	2.41454	2.4395	2.88809
chr1	154430000	154535000	30886	30907	chr1	154495000	154600000	30899	30920	chr1:0-248956422	2.11059	2.85823	4.17932
chr1	155035000	155140000	31007	31028	chr1	155125000	155230000	31025	31046	chr1:0-248956422	2.55469	2.78548	2.92652
chr1	155040000	155145000	31008	31029	chr1	155115000	155220000	31023	31044	chr1:0-248956422	3.45036	4.41399	5.89899
chr1	156090000	156195000	31218	31239	chr1	156175000	156280000	31235	31256	chr1:0-248956422	2.49172	3.44637	5.08736
chr1	156095000	156200000	31219	31240	chr1	156195000	156300000	31239	31260	chr1:0-248956422	2.27127	2.16753	2.67185
chr1	156330000	156435000	31266	31287	chr1	156395000	156500000	31279	31300	chr1:0-248956422	3.41373	4.67297	6.60207
chr1	157145000	157250000	31429	31450	chr1	157265000	157370000	31453	31474	chr1:0-248956422	1.48958	1.69912	1.9934
chr1	157145000	157250000	31429	31450	chr1	157315000	157420000	31463	31484	chr1:0-248956422	2.3073	2.72763	3.23632
chr1	157145000	157250000	31429	31450	chr1	157440000	157545000	31488	31509	chr1:0-248956422	2.80026	3.04279	3.70298
chr1	157325000	157430000	31465	31486	chr1	157435000	157540000	31487	31508	chr1:0-248956422	2.62935	3.94025	5.78964
chr1	157330000	157435000	31466	31487	chr1	157435000	157540000	31487	31508	chr1:0-248956422	2.42906	3.32579	4.48754
chr1	157915000	158020000	31583	31604	chr1	158455000	158560000	31691	31712	chr1:0-248956422	2.19471	1.82698	1.71957
chr1	158740000	158845000	31748	31769	chr1	159025000	159130000	31805	31826	chr1:0-248956422	1.61851	1.84475	1.91066
chr1	159745000	159850000	31949	31970	chr1	159840000	159945000	31968	31989	chr1:0-248956422	2.29509	3.17876	3.95409
chr1	159875000	159980000	31975	31996	chr1	159965000	160070000	31993	32014	chr1:0-248956422	2.1458	2.55938	2.35384
chr1	159885000	159990000	31977	31998	chr1	159955000	160060000	31991	32012	chr1:0-248956422	2.79472	3.45919	4.85398
chr1	161165000	161270000	32233	32254	chr1	161255000	161360000	32251	32272	chr1:0-248956422	1.72466	1.61453	1.6542
chr1	161175000	161280000	32235	32256	chr1	161255000	161360000	32251	32272	chr1:0-248956422	1.58637	1.77356	1.9682
chr1	161740000	161845000	32348	32369	chr1	161985000	162090000	32397	32418	chr1:0-248956422	3.72246	4.76661	6.84912
chr1	162005000	162110000	32401	32422	chr1	162335000	162440000	32467	32488	chr1:0-248956422	2.1863	3.21333	3.82481
chr1	162825000	162930000	32565	32586	chr1	163015000	163120000	32603	32624	chr1:0-248956422	1.79072	2.31705	2.69833
chr1	162825000	162930000	32565	32586	chr1	163265000	163370000	32653	32674	chr1:0-248956422	3.89758	3.28128	4.4311
chr1	163020000	163125000	32604	32625	chr1	163120000	163225000	32624	32645	chr1:0-248956422	1.71973	1.93305	2.50502
chr1	163020000	163125000	32604	32625	chr1	163265000	163370000	32653	32674	chr1:0-248956422	3.11928	3.69324	4.56856
chr1	165090000	165195000	33018	33039	chr1	165315000	165420000	33063	33084	chr1:0-248956422	2.50176	2.9811	3.48983
chr1	165205000	165310000	33041	33062	chr1	165315000	165420000	33063	33084	chr1:0-248956422	2.25014	2.75683	3.68929
chr1	165355000	165460000	33071	33092	chr1	165540000	165645000	33108	33129	chr1:0-248956422	3.88355	4.6866	7.00011
chr1	165665000	165770000	33133	33154	chr1	165860000	165965000	33172	33193	chr1:0-248956422	2.16647	3.28028	3.68998
chr1	165880000	165985000	33176	33197	chr1	166380000	166485000	33276	33297	chr1:0-248956422	2.14418	3.15779	4.24561
chr1	166855000	166960000	33371	33392	chr1	167005000	167110000	33401	33422	chr1:0-248956422	2.79157	3.78203	4.88967
chr1	166865000	166970000	33373	33394	chr1	167170000	167275000	33434	33455	chr1:0-248956422	1.34305	1.25524	1.39458
chr1	167015000	167120000	33403	33424	chr1	167170000	167275000	33434	33455	chr1:0-248956422	2.1626	2.8431	3.81063
chr1	167015000	167120000	33403	33424	chr1	167390000	167495000	33478	33499	chr1:0-248956422	2.22174	2.87519	3.90781
chr1	167390000	167495000	33478	33499	chr1	167480000	167585000	33496	33517	chr1:0-248956422	1.94127	2.41009	2.86074
chr1	171750000	171855000	34350	34371	chr1	171930000	172035000	34386	34407	chr1:0-248956422	2.84866	4.15921	5.64634
chr1	172395000	172500000	34479	34500	chr1	172665000	172770000	34533	34554	chr1:0-248956422	2.9498	3.38676	4.26338
chr1	172695000	172800000	34539	34560	chr1	173155000	173260000	34631	34652	chr1:0-248956422	2.62085	3.34028	4.41778
chr1	174715000	174820000	34943	34964	chr1	174945000	175050000	34989	35010	chr1:0-248956422	3.36604	6.05446	6.57606
chr1	174720000	174825000	34944	34965	chr1	174945000	175050000	34989	35010	chr1:0-248956422	2.87148	5.49774	6.18768
chr1	174980000	175085000	34996	35017	chr1	175270000	175375000	35054	35075	chr1:0-248956422	2.82352	3.72399	4.50886
chr1	175100000	175205000	35020	35041	chr1	175270000	175375000	35054	35075	chr1:0-248956422	2.9135	3.66459	5.28143
chr1	176505000	176610000	35301	35322	chr1	176790000	176895000	35358	35379	chr1:0-248956422	2.17657	2.42476	2.95404
chr1	176845000	176950000	35369	35390	chr1	177130000	177235000	35426	35447	chr1:0-248956422	2.39229	2.80791	3.26797
chr1	178490000	178595000	35698	35719	chr1	178950000	179055000	35790	35811	chr1:0-248956422	2.30606	2.98046	3.57592
chr1	178715000	178820000	35743	35764	chr1	178950000	179055000	35790	35811	chr1:0-248956422	2.03018	2.28056	2.98131
chr1	179655000	179760000	35931	35952	chr1	179765000	179870000	35953	35974	chr1:0-248956422	2.95206	3.80237	4.73601
chr1	180200000	180305000	36040	36061	chr1	180365000	180470000	36073	36094	chr1:0-248956422	1.63096	2.20479	2.82284
chr1	180200000	180305000	36040	36061	chr1	180430000	180535000	36086	36107	chr1:0-248956422	2.11588	2.79171	3.32236
chr1	180475000	180580000	36095	36116	chr1	181115000	181220000	36223	36244	chr1:0-248956422	2.92463	2.87149	3.20914
chr1	180480000	180585000	36096	36117	chr1	180810000	180915000	36162	36183	chr1:0-248956422	2.19594	2.8463	3.08765
chr1	180985000	181090000	36197	36218	chr1	181090000	181195000	36218	36239	chr1:0-248956422	2.01872	2.33627	3.03711
chr1	181140000	181245000	36228	36249	chr1	181370000	181475000	36274	36295	chr1:0-248956422	3.46057	5.23768	7.60409
chr1	181430000	181535000	36286	36307	chr1	181625000	181730000	36325	36346	chr1:0-248956422	1.86202	2.24174	3.34181
chr1	181430000	181535000	36286	36307	chr1	181885000	181990000	36377	36398	chr1:0-248956422	2.01461	2.63015	3.13071
chr1	181430000	181535000	36286	36307	chr1	182005000	182110000	36401	36422	chr1:0-248956422	2.2687	2.51896	3.14788
chr1	181620000	181725000	36324	36345	chr1	181885000	181990000	36377	36398	chr1:0-248956422	1.91393	1.67804	2.15209
chr1	182035000	182140000	36407	36428	chr1	182345000	182450000	36469	36490	chr1:0-248956422	2.44355	4.04921	4.34958
chr1	182395000	182500000	36479	36500	chr1	182735000	182840000	36547	36568	chr1:0-248956422	2.21486	2.30568	2.29468
chr1	182550000	182655000	36510	36531	chr1	182730000	182835000	36546	36567	chr1:0-248956422	2.81672	3.77231	5.37287
chr1	184755000	184860000	36951	36972	chr1	185120000	185225000	37024	37045	chr1:0-248956422	2.2571	2.16898	3.03056
chr1	185670000	185775000	37134	37155	chr1	186160000	186265000	37232	37253	chr1:0-248956422	1.98109	2.34959	2.85362
chr1	186430000	186535000	37286	37307	chr1	186935000	187040000	37387	37408	chr1:0-248956422	2.43517	2.6413	3.52864
chr1	186555000	186660000	37311	37332	chr1	186935000	187040000	37387	37408	chr1:0-248956422	2.52557	3.34637	3.735
chr1	196095000	196200000	39219	39240	chr1	196610000	196715000	39322	39343	chr1:0-248956422	1.8911	2.54526	3.81746
chr1	197130000	197235000	39426	39447	chr1	197305000	197410000	39461	39482	chr1:0-248956422	1.92888	2.3436	3.37952
chr1	197470000	197575000	39494	39515	chr1	197870000	197975000	39574	39595	chr1:0-248956422	2.61877	3.02045	4.43318
chr1	197565000	197670000	39513	39534	chr1	197815000	197920000	39563	39584	chr1:0-248956422	2.00055	2.19423	2.87663
chr1	199635000	199740000	39927	39948	chr1	199985000	200090000	39997	40018	chr1:0-248956422	2.14775	2.25474	2.72986
chr1	200230000	200335000	40046	40067	chr1	200435000	200540000	40087	40108	chr1:0-248956422	1.62514	2.02145	2.42256
chr1	200920000	201025000	40184	40205	chr1	200990000	201095000	40198	40219	chr1:0-248956422	1.82901	2.10664	2.92209
chr1	201510000	201615000	40302	40323	chr1	201650000	201755000	40330	40351	chr1:0-248956422	2.1352	2.82256	4.23865
chr1	201655000	201760000	40331	40352	chr1	201740000	201845000	40348	40369	chr1:0-248956422	2.7658	3.11737	5.1499
chr1	201845000	201950000	40369	40390	chr1	202070000	202175000	40414	40435	chr1:0-248956422	1.90104	3.01774	3.13201
chr1	201955000	202060000	40391	40412	chr1	202065000	202170000	40413	40434	chr1:0-248956422	2.61282	4.30229	5.33341
chr1	202165000	202270000	40433	40454	chr1	202265000	202370000	40453	40474	chr1:0-248956422	1.81189	1.89377	2.12501
chr1	203220000	203325000	40644	40665	chr1	203285000	203390000	40657	40678	chr1:0-248956422	2.59948	4.01059	5.52755
chr1	203220000	203325000	40644	40665	chr1	203650000	203755000	40730	40751	chr1:0-248956422	2.03069	1.94452	1.99927
chr1	203290000	203395000	40658	40679	chr1	203435000	203540000	40687	40708	chr1:0-248956422	2.32565	3.28747	4.75887
chr1	203290000	203395000	40658	40679	chr1	203650000	203755000	40730	40751	chr1:0-248956422	2.15221	2.29031	2.92928
chr1	203455000	203560000	40691	40712	chr1	203650000	203755000	40730	40751	chr1:0-248956422	2.85016	3.63879	4.85887
chr1	203775000	203880000	40755	40776	chr1	204515000	204620000	40903	40924	chr1:0-248956422	2.83178	2.71315	3.02863
chr1	203810000	203915000	40762	40783	chr1	204155000	204260000	40831	40852	chr1:0-248956422	1.98914	2.57126	3.46513
chr1	203810000	203915000	40762	40783	chr1	204310000	204415000	40862	40883	chr1:0-248956422	1.90573	1.94477	2.45109
chr1	203820000	203925000	40764	40785	chr1	204075000	204180000	40815	40836	chr1:0-248956422	3.13118	3.73175	4.57818
chr1	204110000	204215000	40822	40843	chr1	204310000	204415000	40862	40883	chr1:0-248956422	2.55868	2.91788	4.09767
chr1	204160000	204265000	40832	40853	chr1	204310000	204415000	40862	40883	chr1:0-248956422	1.76355	2.03529	2.53348
chr1	204205000	204310000	40841	40862	chr1	204310000	204415000	40862	40883	chr1:0-248956422	1.65464	2.03086	2.74106
chr1	204380000	204485000	40876	40897	chr1	204450000	204555000	40890	40911	chr1:0-248956422	2.37483	3.072	3.89898
chr1	204775000	204880000	40955	40976	chr1	204890000	204995000	40978	40999	chr1:0-248956422	2.29769	2.43649	3.42562
chr1	204775000	204880000	40955	40976	chr1	205010000	205115000	41002	41023	chr1:0-248956422	1.92385	2.02182	1.84552
chr1	204925000	205030000	40985	41006	chr1	205015000	205120000	41003	41024	chr1:0-248956422	2.01417	3.08934	4.12523
chr1	204935000	205040000	40987	41008	chr1	205010000	205115000	41002	41023	chr1:0-248956422	2.31996	3.49213	5.06357
chr1	204940000	205045000	40988	41009	chr1	205205000	205310000	41041	41062	chr1:0-248956422	1.88203	2.72796	3.53878
chr1	205220000	205325000	41044	41065	chr1	205285000	205390000	41057	41078	chr1:0-248956422	2.42505	3.10164	3.35445
chr1	205740000	205845000	41148	41169	chr1	205925000	206030000	41185	41206	chr1:0-248956422	2.1279	2.59515	3.75918
chr1	206440000	206545000	41288	41309	chr1	206530000	206635000	41306	41327	chr1:0-248956422	2.35503	2.76285	3.98123
chr1	207035000	207140000	41407	41428	chr1	207350000	207455000	41470	41491	chr1:0-248956422	1.8548	2.28198	3.16209
chr1	207825000	207930000	41565	41586	chr1	207915000	208020000	41583	41604	chr1:0-248956422	2.0006	2.2732	2.54443
chr1	207835000	207940000	41567	41588	chr1	207910000	208015000	41582	41603	chr1:0-248956422	2.29044	3.00008	3.79844
chr1	209525000	209630000	41905	41926	chr1	209640000	209745000	41928	41949	chr1:0-248956422	1.91736	2.50051	3.13065
chr1	210355000	210460000	42071	42092	chr1	211080000	211185000	42216	42237	chr1:0-248956422	2.94852	3.20419	5.46253
chr1	210530000	210635000	42106	42127	chr1	211080000	211185000	42216	42237	chr1:0-248956422	1.99875	3.09615	4.64155
chr1	211465000	211570000	42293	42314	chr1	211600000	211705000	42320	42341	chr1:0-248956422	1.96322	2.95124	4.14169
chr1	213935000	214040000	42787	42808	chr1	214070000	214175000	42814	42835	chr1:0-248956422	1.77877	1.82223	2.29579
chr1	214160000	214265000	42832	42853	chr1	214275000	214380000	42855	42876	chr1:0-248956422	3.20619	4.64799	5.96424
chr1	214165000	214270000	42833	42854	chr1	214535000	214640000	42907	42928	chr1:0-248956422	1.91901	2.19887	1.84575
chr1	217845000	217950000	43569	43590	chr1	218115000	218220000	43623	43644	chr1:0-248956422	2.51833	2.50863	2.99269
chr1	222740000	222845000	44548	44569	chr1	223030000	223135000	44606	44627	chr1:0-248956422	2.14941	2.20821	3.07713
chr1	224460000	224565000	44892	44913	chr1	224590000	224695000	44918	44939	chr1:0-248956422	2.0046	2.50271	3.24386
chr1	224460000	224565000	44892	44913	chr1	224800000	224905000	44960	44981	chr1:0-248956422	1.69201	1.97702	2.57926
chr1	224465000	224570000	44893	44914	chr1	224875000	224980000	44975	44996	chr1:0-248956422	1.73715	2.23365	3.14463
chr1	225425000	225530000	45085	45106	chr1	225720000	225825000	45144	45165	chr1:0-248956422	1.84642	2.49424	3.19064
chr1	225425000	225530000	45085	45106	chr1	225795000	225900000	45159	45180	chr1:0-248956422	1.93465	2.68141	3.09326
chr1	225425000	225530000	45085	45106	chr1	225925000	226030000	45185	45206	chr1:0-248956422	2.50129	3.40445	4.26221
chr1	226580000	226685000	45316	45337	chr1	226775000	226880000	45355	45376	chr1:0-248956422	2.2806	3.07371	4.35007
chr1	226685000	226790000	45337	45358	chr1	226775000	226880000	45355	45376	chr1:0-248956422	1.33044	1.44438	1.53607
chr1	229610000	229715000	45922	45943	chr1	230260000	230365000	46052	46073	chr1:0-248956422	2.57849	2.52633	3.19197
chr1	231305000	231410000	46261	46282	chr1	231540000	231645000	46308	46329	chr1:0-248956422	2.29386	3.01478	3.87877
chr1	234555000	234660000	46911	46932	chr1	235040000	235145000	47008	47029	chr1:0-248956422	2.16748	3.21607	3.7622
chr1	234685000	234790000	46937	46958	chr1	235025000	235130000	47005	47026	chr1:0-248956422	1.89656	2.13101	2.27191
chr1	235200000	235305000	47040	47061	chr1	235365000	235470000	47073	47094	chr1:0-248956422	2.25859	1.80873	2.6473
chr1	236050000	236155000	47210	47231	chr1	236480000	236585000	47296	47317	chr1:0-248956422	2.59132	3.64334	4.18078
chr1	236555000	236660000	47311	47332	chr1	236815000	236920000	47363	47384	chr1:0-248956422	1.82101	1.98152	2.53681
chr1	239975000	240080000	47995	48016	chr1	240100000	240205000	48020	48041	chr1:0-248956422	2.106	2.70996	2.931
chr1	241485000	241590000	48297	48318	chr1	241795000	241900000	48359	48380	chr1:0-248956422	2.32801	1.74414	1.95437
chr1	241560000	241665000	48312	48333	chr1	241780000	241885000	48356	48377	chr1:0-248956422	2.12168	2.68124	3.36654
chr1	241845000	241950000	48369	48390	chr1	241945000	242050000	48389	48410	chr1:0-248956422	1.92643	2.82437	3.84862
chr1	244550000	244655000	48910	48931	chr1	244745000	244850000	48949	48970	chr1:0-248956422	1.97128	2.53396	3.48988
chr1	244810000	244915000	48962	48983	chr1	244990000	245095000	48998	49019	chr1:0-248956422	2.23573	2.4244	3.22773
chr1	245100000	245205000	49020	49041	chr1	245330000	245435000	49066	49087	chr1:0-248956422	2.15072	3.04161	4.3744
chr1	245100000	245205000	49020	49041	chr1	245635000	245740000	49127	49148	chr1:0-248956422	2.01355	1.83043	2.40399
chr1	245100000	245205000	49020	49041	chr1	245950000	246055000	49190	49211	chr1:0-248956422	2.50128	3.29289	3.71547
chr10	765000	870000	153	174	chr10	965000	1070000	193	214	chr10:0-133797422	1.73644	2.48793	2.32952
chr10	2875000	2980000	575	596	chr10	2990000	3095000	598	619	chr10:0-133797422	2.06079	2.56487	3.88101
chr10	7475000	7580000	1495	1516	chr10	7570000	7675000	1514	1535	chr10:0-133797422	1.92843	2.35754	2.63763
chr10	7475000	7580000	1495	1516	chr10	7635000	7740000	1527	1548	chr10:0-133797422	2.4085	3.16485	4.27771
chr10	11465000	11570000	2293	2314	chr10	11705000	11810000	2341	2362	chr10:0-133797422	3.45047	3.04881	4.66381
chr10	11730000	11835000	2346	2367	chr10	11935000	12040000	2387	2408	chr10:0-133797422	2.38861	3.07142	4.3414
chr10	12210000	12315000	2442	2463	chr10	12605000	12710000	2521	2542	chr10:0-133797422	2.03251	2.07699	2.2128
chr10	12210000	12315000	2442	2463	chr10	12660000	12765000	2532	2553	chr10:0-133797422	2.22881	3.49303	4.40578
chr10	12665000	12770000	2533	2554	chr10	13025000	13130000	2605	2626	chr10:0-133797422	3.16868	3.07858	3.63887
chr10	12675000	12780000	2535	2556	chr10	12850000	12955000	2570	2591	chr10:0-133797422	2.06047	2.45574	3.09586
chr10	13320000	13425000	2664	2685	chr10	13465000	13570000	2693	2714	chr10:0-133797422	1.29705	2.32114	2.5303
chr10	13610000	13715000	2722	2743	chr10	13725000	13830000	2745	2766	chr10:0-133797422	2.64566	3.1028	4.43657
chr10	13735000	13840000	2747	2768	chr10	14425000	14530000	2885	2906	chr10:0-133797422	2.05041	2.31816	2.86294
chr10	15380000	15485000	3076	3097	chr10	15665000	15770000	3133	3154	chr10:0-133797422	2.32147	3.05045	3.94186
chr10	16790000	16895000	3358	3379	chr10	17205000	17310000	3441	3462	chr10:0-133797422	2.68015	3.74849	4.62961
chr10	21025000	21130000	4205	4226	chr10	21215000	21320000	4243	4264	chr10:0-133797422	1.8259	3.16093	4.05473
chr10	21225000	21330000	4245	4266	chr10	21445000	21550000	4289	4310	chr10:0-133797422	1.69798	2.94383	3.23492
chr10	22285000	22390000	4457	4478	chr10	23145000	23250000	4629	4650	chr10:0-133797422	3.21733	4.70491	5.26325
chr10	22500000	22605000	4500	4521	chr10	22935000	23040000	4587	4608	chr10:0-133797422	1.6072	2.13902	2.43531
chr10	23105000	23210000	4621	4642	chr10	23240000	23345000	4648	4669	chr10:0-133797422	2.18548	3.27312	4.19018
chr10	23265000	23370000	4653	4674	chr10	23470000	23575000	4694	4715	chr10:0-133797422	2.17818	2.37324	3.25415
chr10	24150000	24255000	4830	4851	chr10	24460000	24565000	4892	4913	chr10:0-133797422	1.8064	2.10301	2.45533
chr10	26285000	26390000	5257	5278	chr10	26505000	26610000	5301	5322	chr10:0-133797422	3.8259	3.61989	5.06977
chr10	27505000	27610000	5501	5522	chr10	27605000	27710000	5521	5542	chr10:0-133797422	1.7151	2.66485	3.87951
chr10	28200000	28305000	5640	5661	chr10	28330000	28435000	5666	5687	chr10:0-133797422	2.42116	2.89777	3.82804
chr10	28380000	28485000	5676	5697	chr10	28480000	28585000	5696	5717	chr10:0-133797422	2.15779	2.60131	2.90441
chr10	28610000	28715000	5722	5743	chr10	28940000	29045000	5788	5809	chr10:0-133797422	1.83369	2.46896	3.44302
chr10	29455000	29560000	5891	5912	chr10	30625000	30730000	6125	6146	chr10:0-133797422	6.61161	3.23054	20.487
chr10	30340000	30445000	6068	6089	chr10	30535000	30640000	6107	6128	chr10:0-133797422	2.12186	2.97441	3.422
chr10	32745000	32850000	6549	6570	chr10	32955000	33060000	6591	6612	chr10:0-133797422	1.83256	2.89699	4.04295
chr10	43620000	43725000	8724	8745	chr10	44335000	44440000	8867	8888	chr10:0-133797422	1.80663	2.43857	3.06331
chr10	46995000	47100000	9399	9420	chr10	47260000	47365000	9452	9473	chr10:0-133797422	1.93486	1.78017	2.23292
chr10	48500000	48605000	9700	9721	chr10	48605000	48710000	9721	9742	chr10:0-133797422	1.6121	2.81464	3.29858
chr10	48930000	49035000	9786	9807	chr10	49110000	49215000	9822	9843	chr10:0-133797422	1.72717	2.05306	3.04494
chr10	48930000	49035000	9786	9807	chr10	49465000	49570000	9893	9914	chr10:0-133797422	2.6158	2.35436	2.93118
chr10	49355000	49460000	9871	9892	chr10	49465000	49570000	9893	9914	chr10:0-133797422	2.79618	2.98876	4.41229
chr10	52255000	52360000	10451	10472	chr10	52435000	52540000	10487	10508	chr10:0-133797422	2.07402	2.81136	4.41726
chr10	52255000	52360000	10451	10472	chr10	52515000	52620000	10503	10524	chr10:0-133797422	1.75582	2.26502	3.41285
chr10	57285000	57390000	11457	11478	chr10	57605000	57710000	11521	11542	chr10:0-133797422	1.77876	2.3785	4.26333
chr10	57535000	57640000	11507	11528	chr10	58015000	58120000	11603	11624	chr10:0-133797422	1.96687	2.18949	2.19895
chr10	58915000	59020000	11783	11804	chr10	59125000	59230000	11825	11846	chr10:0-133797422	1.64312	1.66291	1.98523
chr10	59190000	59295000	11838	11859	chr10	59530000	59635000	11906	11927	chr10:0-133797422	2.13449	2.53256	3.30503
chr10	59575000	59680000	11915	11936	chr10	59995000	60100000	11999	12020	chr10:0-133797422	2.14322	2.67463	3.69456
chr10	59575000	59680000	11915	11936	chr10	59755000	59860000	11951	11972	chr10:0-133797422	2.1417	2.5443	3.10081
chr10	60050000	60155000	12010	12031	chr10	60380000	60485000	12076	12097	chr10:0-133797422	2.45468	3.09815	3.18816
chr10	60065000	60170000	12013	12034	chr10	60155000	60260000	12031	12052	chr10:0-133797422	1.63112	1.9754	2.6297
chr10	60395000	60500000	12079	12100	chr10	60715000	60820000	12143	12164	chr10:0-133797422	1.9164	2.91808	3.40543
chr10	60765000	60870000	12153	12174	chr10	60910000	61015000	12182	12203	chr10:0-133797422	1.85184	2.82749	3.77587
chr10	60765000	60870000	12153	12174	chr10	61230000	61335000	12246	12267	chr10:0-133797422	2.39717	3.67476	4.78514
chr10	68180000	68285000	13636	13657	chr10	68280000	68385000	13656	13677	chr10:0-133797422	2.12542	1.92234	2.16324
chr10	68695000	68800000	13739	13760	chr10	68920000	69025000	13784	13805	chr10:0-133797422	3.7948	3.89375	6.02854
chr10	68740000	68845000	13748	13769	chr10	68845000	68950000	13769	13790	chr10:0-133797422	2.09066	2.25774	3.1169
chr10	68955000	69060000	13791	13812	chr10	69040000	69145000	13808	13829	chr10:0-133797422	2.37311	2.3716	3.07706
chr10	69175000	69280000	13835	13856	chr10	69455000	69560000	13891	13912	chr10:0-133797422	1.91959	2.5046	2.54833
chr10	69185000	69290000	13837	13858	chr10	69340000	69445000	13868	13889	chr10:0-133797422	2.50622	2.92717	4.07663
chr10	69365000	69470000	13873	13894	chr10	69455000	69560000	13891	13912	chr10:0-133797422	3.08354	4.24585	5.59189
chr10	69365000	69470000	13873	13894	chr10	69585000	69690000	13917	13938	chr10:0-133797422	2.41585	2.92886	3.12384
chr10	69375000	69480000	13875	13896	chr10	69455000	69560000	13891	13912	chr10:0-133797422	2.42021	3.84767	5.3105
chr10	69465000	69570000	13893	13914	chr10	69585000	69690000	13917	13938	chr10:0-133797422	3.44077	5.37278	8.0956
chr10	69465000	69570000	13893	13914	chr10	69665000	69770000	13933	13954	chr10:0-133797422	2.02763	3.01423	3.38145
chr10	69595000	69700000	13919	13940	chr10	69665000	69770000	13933	13954	chr10:0-133797422	2.60172	3.56718	5.44216
chr10	70215000	70320000	14043	14064	chr10	70310000	70415000	14062	14083	chr10:0-133797422	1.40353	1.7342	2.07902
chr10	70330000	70435000	14066	14087	chr10	70485000	70590000	14097	14118	chr10:0-133797422	2.27935	2.3818	3.04985
chr10	70405000	70510000	14081	14102	chr10	70495000	70600000	14099	14120	chr10:0-133797422	1.82164	2.50724	3.27609
chr10	70410000	70515000	14082	14103	chr10	70485000	70590000	14097	14118	chr10:0-133797422	2.54855	3.36912	5.08902
chr10	71265000	71370000	14253	14274	chr10	71655000	71760000	14331	14352	chr10:0-133797422	2.1364	2.78138	3.67943
chr10	71330000	71435000	14266	14287	chr10	71655000	71760000	14331	14352	chr10:0-133797422	1.63704	2.15701	2.77979
chr10	71345000	71450000	14269	14290	chr10	71655000	71760000	14331	14352	chr10:0-133797422	1.64517	1.81808	2.13311
chr10	72035000	72140000	14407	14428	chr10	72275000	72380000	14455	14476	chr10:0-133797422	2.17751	2.2728	2.32356
chr10	77120000	77225000	15424	15445	chr10	77585000	77690000	15517	15538	chr10:0-133797422	2.07182	3.21726	3.9933
chr10	80645000	80750000	16129	16150	chr10	80965000	81070000	16193	16214	chr10:0-133797422	1.73451	1.84344	2.32893
chr10	84320000	84425000	16864	16885	chr10	84485000	84590000	16897	16918	chr10:0-133797422	2.26866	2.95227	4.16221
chr10	86350000	86455000	17270	17291	chr10	86535000	86640000	17307	17328	chr10:0-133797422	2.11091	2.65837	2.89317
chr10	88785000	88890000	17757	17778	chr10	89155000	89260000	17831	17852	chr10:0-133797422	2.32394	2.44401	2.47752
chr10	88785000	88890000	17757	17778	chr10	88880000	88985000	17776	17797	chr10:0-133797422	2.07204	2.74236	4.14496
chr10	88885000	88990000	17777	17798	chr10	89155000	89260000	17831	17852	chr10:0-133797422	2.56825	2.63399	3.90712
chr10	88980000	89085000	17796	17817	chr10	89155000	89260000	17831	17852	chr10:0-133797422	2.02712	2.97954	4.31297
chr10	89210000	89315000	17842	17863	chr10	89320000	89425000	17864	17885	chr10:0-133797422	1.57782	2.27952	2.73493
chr10	89375000	89480000	17875	17896	chr10	89510000	89615000	17902	17923	chr10:0-133797422	2.6407	3.66219	4.96828
chr10	89745000	89850000	17949	17970	chr10	90085000	90190000	18017	18038	chr10:0-133797422	2.88499	3.67036	4.13627
chr10	90700000	90805000	18140	18161	chr10	90810000	90915000	18162	18183	chr10:0-133797422	3.24702	3.90472	5.45625
chr10	90860000	90965000	18172	18193	chr10	91200000	91305000	18240	18261	chr10:0-133797422	2.25806	2.53666	3.6255
chr10	92035000	92140000	18407	18428	chr10	92380000	92485000	18476	18497	chr10:0-133797422	2.27887	2.68475	3.15971
chr10	92640000	92745000	18528	18549	chr10	93020000	93125000	18604	18625	chr10:0-133797422	2.08224	4.2555	4.26326
chr10	92835000	92940000	18567	18588	chr10	93300000	93405000	18660	18681	chr10:0-133797422	3.05737	3.40107	3.74884
chr10	93030000	93135000	18606	18627	chr10	93300000	93405000	18660	18681	chr10:0-133797422	2.64167	3.6055	4.99486
chr10	93325000	93430000	18665	18686	chr10	93430000	93535000	18686	18707	chr10:0-133797422	3.02823	3.94541	5.44634
chr10	93695000	93800000	18739	18760	chr10	93765000	93870000	18753	18774	chr10:0-133797422	1.66693	2.23188	3.35528
chr10	95195000	95300000	19039	19060	chr10	95310000	95415000	19062	19083	chr10:0-133797422	2.40517	3.07993	4.09461
chr10	95380000	95485000	19076	19097	chr10	95550000	95655000	19110	19131	chr10:0-133797422	1.79693	2.37424	3.30036
chr10	95640000	95745000	19128	19149	chr10	95790000	95895000	19158	19179	chr10:0-133797422	1.90213	2.36421	2.99335
chr10	96345000	96450000	19269	19290	chr10	96460000	96565000	19292	19313	chr10:0-133797422	1.81903	2.03222	2.69004
chr10	96590000	96695000	19318	19339	chr10	96780000	96885000	19356	19377	chr10:0-133797422	1.93101	2.70155	3.38036
chr10	97025000	97130000	19405	19426	chr10	97135000	97240000	19427	19448	chr10:0-133797422	1.56993	1.62169	1.68996
chr10	97740000	97845000	19548	19569	chr10	97815000	97920000	19563	19584	chr10:0-133797422	1.44629	1.78907	2.0951
chr10	97860000	97965000	19572	19593	chr10	97990000	98095000	19598	19619	chr10:0-133797422	2.40061	2.94165	4.73688
chr10	99480000	99585000	19896	19917	chr10	100685000	100790000	20137	20158	chr10:0-133797422	4.42867	7.49476	6.92362
chr10	100510000	100615000	20102	20123	chr10	100690000	100795000	20138	20159	chr10:0-133797422	2.2364	2.53516	3.62261
chr10	100510000	100615000	20102	20123	chr10	100825000	100930000	20165	20186	chr10:0-133797422	2.34632	3.06764	3.95305
chr10	100685000	100790000	20137	20158	chr10	100775000	100880000	20155	20176	chr10:0-133797422	1.78458	1.7038	1.96309
chr10	100685000	100790000	20137	20158	chr10	101010000	101115000	20202	20223	chr10:0-133797422	1.64964	1.87783	1.52988
chr10	100685000	100790000	20137	20158	chr10	101080000	101185000	20216	20237	chr10:0-133797422	3.49372	5.77924	5.38449
chr10	100685000	100790000	20137	20158	chr10	101175000	101280000	20235	20256	chr10:0-133797422	4.63277	5.93259	6.53663
chr10	100695000	100800000	20139	20160	chr10	100775000	100880000	20155	20176	chr10:0-133797422	1.81297	1.95942	2.40397
chr10	100695000	100800000	20139	20160	chr10	100820000	100925000	20164	20185	chr10:0-133797422	2.11581	2.2977	2.74106
chr10	100775000	100880000	20155	20176	chr10	101080000	101185000	20216	20237	chr10:0-133797422	2.2071	2.79536	2.40087
chr10	100775000	100880000	20155	20176	chr10	101175000	101280000	20235	20256	chr10:0-133797422	2.85306	2.51969	2.51016
chr10	100995000	101100000	20199	20220	chr10	101085000	101190000	20217	20238	chr10:0-133797422	2.61502	2.92978	3.57954
chr10	101010000	101115000	20202	20223	chr10	101090000	101195000	20218	20239	chr10:0-133797422	2.2829	2.33796	2.73005
chr10	101010000	101115000	20202	20223	chr10	101175000	101280000	20235	20256	chr10:0-133797422	2.02767	2.1952	2.08648
chr10	101080000	101185000	20216	20237	chr10	101175000	101280000	20235	20256	chr10:0-133797422	2.92684	3.78394	4.3835
chr10	101160000	101265000	20232	20253	chr10	101520000	101625000	20304	20325	chr10:0-133797422	2.01547	2.83925	4.31089
chr10	101165000	101270000	20233	20254	chr10	101240000	101345000	20248	20269	chr10:0-133797422	2.46934	2.98927	3.48261
chr10	101165000	101270000	20233	20254	chr10	101725000	101830000	20345	20366	chr10:0-133797422	2.64981	2.90319	3.44281
chr10	101240000	101345000	20248	20269	chr10	101520000	101625000	20304	20325	chr10:0-133797422	2.32863	2.90379	3.2771
chr10	101250000	101355000	20250	20271	chr10	101390000	101495000	20278	20299	chr10:0-133797422	1.94596	2.4002	2.75152
chr10	101550000	101655000	20310	20331	chr10	101730000	101835000	20346	20367	chr10:0-133797422	3.07447	3.85344	4.87415
chr10	102115000	102220000	20423	20444	chr10	102300000	102405000	20460	20481	chr10:0-133797422	1.79125	2.0887	2.5112
chr10	102180000	102285000	20436	20457	chr10	102300000	102405000	20460	20481	chr10:0-133797422	2.3028	2.6134	4.05605
chr10	102180000	102285000	20436	20457	chr10	102305000	102410000	20461	20482	chr10:0-133797422	2.20268	2.31814	3.26885
chr10	102785000	102890000	20557	20578	chr10	103015000	103120000	20603	20624	chr10:0-133797422	2.38144	3.58564	4.74694
chr10	102865000	102970000	20573	20594	chr10	103015000	103120000	20603	20624	chr10:0-133797422	2.48213	3.53	4.5705
chr10	103025000	103130000	20605	20626	chr10	103190000	103295000	20638	20659	chr10:0-133797422	2.05972	2.20289	2.86985
chr10	103545000	103650000	20709	20730	chr10	103635000	103740000	20727	20748	chr10:0-133797422	2.76508	3.77255	5.43345
chr10	103660000	103765000	20732	20753	chr10	103805000	103910000	20761	20782	chr10:0-133797422	2.58885	3.13195	4.11997
chr10	103835000	103940000	20767	20788	chr10	104160000	104265000	20832	20853	chr10:0-133797422	1.61763	2.2305	2.48567
chr10	103995000	104100000	20799	20820	chr10	104155000	104260000	20831	20852	chr10:0-133797422	1.74091	2.19621	2.47254
chr10	104355000	104460000	20871	20892	chr10	104565000	104670000	20913	20934	chr10:0-133797422	3.17461	3.47864	4.69221
chr10	104590000	104695000	20918	20939	chr10	104725000	104830000	20945	20966	chr10:0-133797422	1.80672	2.29213	2.642
chr10	105010000	105115000	21002	21023	chr10	105640000	105745000	21128	21149	chr10:0-133797422	2.24111	3.15601	3.77933
chr10	109830000	109935000	21966	21987	chr10	110080000	110185000	22016	22037	chr10:0-133797422	2.16649	2.93619	3.04956
chr10	109835000	109940000	21967	21988	chr10	110225000	110330000	22045	22066	chr10:0-133797422	3.18159	3.35995	3.09531
chr10	110085000	110190000	22017	22038	chr10	110175000	110280000	22035	22056	chr10:0-133797422	2.06323	2.05892	2.32026
chr10	110085000	110190000	22017	22038	chr10	110225000	110330000	22045	22066	chr10:0-133797422	3.15042	4.56326	5.98453
chr10	110100000	110205000	22020	22041	chr10	110170000	110275000	22034	22055	chr10:0-133797422	1.40161	1.66509	1.81423
chr10	112515000	112620000	22503	22524	chr10	112905000	113010000	22581	22602	chr10:0-133797422	1.80197	1.79098	1.86815
chr10	114250000	114355000	22850	22871	chr10	114495000	114600000	22899	22920	chr10:0-133797422	2.32498	2.30699	2.86364
chr10	114500000	114605000	22900	22921	chr10	114640000	114745000	22928	22949	chr10:0-133797422	2.43793	2.59867	3.95352
chr10	116630000	116735000	23326	23347	chr10	117125000	117230000	23425	23446	chr10:0-133797422	2.17375	3.05273	3.6824
chr10	116745000	116850000	23349	23370	chr10	117115000	117220000	23423	23444	chr10:0-133797422	3.01468	4.06138	5.8377
chr10	117085000	117190000	23417	23438	chr10	117495000	117600000	23499	23520	chr10:0-133797422	4.80703	7.28829	8.28579
chr10	117165000	117270000	23433	23454	chr10	117265000	117370000	23453	23474	chr10:0-133797422	1.77735	2.64897	3.30951
chr10	117165000	117270000	23433	23454	chr10	117395000	117500000	23479	23500	chr10:0-133797422	1.80055	2.40104	2.63713
chr10	117485000	117590000	23497	23518	chr10	118190000	118295000	23638	23659	chr10:0-133797422	2.02809	2.00131	2.09452
chr10	118545000	118650000	23709	23730	chr10	118665000	118770000	23733	23754	chr10:0-133797422	1.85915	1.88503	2.16924
chr10	119155000	119260000	23831	23852	chr10	119365000	119470000	23873	23894	chr10:0-133797422	1.73123	2.00326	2.74762
chr10	119695000	119800000	23939	23960	chr10	119785000	119890000	23957	23978	chr10:0-133797422	1.71768	1.72708	1.8439
chr10	120175000	120280000	24035	24056	chr10	120285000	120390000	24057	24078	chr10:0-133797422	2.12636	2.32442	3.86144
chr10	122090000	122195000	24418	24439	chr10	122160000	122265000	24432	24453	chr10:0-133797422	1.55708	1.81814	2.13928
chr10	122095000	122200000	24419	24440	chr10	122185000	122290000	24437	24458	chr10:0-133797422	1.85694	2.06125	2.29003
chr10	122245000	122350000	24449	24470	chr10	122385000	122490000	24477	24498	chr10:0-133797422	2.43666	2.80957	3.36732
chr10	122245000	122350000	24449	24470	chr10	122650000	122755000	24530	24551	chr10:0-133797422	2.21876	2.39698	2.79495
chr10	122990000	123095000	24598	24619	chr10	123080000	123185000	24616	24637	chr10:0-133797422	2.0265	2.24917	2.69527
chr10	122990000	123095000	24598	24619	chr10	123505000	123610000	24701	24722	chr10:0-133797422	3.26248	4.03063	5.73885
chr10	123530000	123635000	24706	24727	chr10	123610000	123715000	24722	24743	chr10:0-133797422	3.43507	4.60532	7.15516
chr10	123530000	123635000	24706	24727	chr10	123915000	124020000	24783	24804	chr10:0-133797422	5.43158	7.35991	9.73861
chr10	123530000	123635000	24706	24727	chr10	124335000	124440000	24867	24888	chr10:0-133797422	3.23173	3.08923	2.87773
chr10	123615000	123720000	24723	24744	chr10	123915000	124020000	24783	24804	chr10:0-133797422	2.82389	3.49001	4.6025
chr10	123945000	124050000	24789	24810	chr10	124335000	124440000	24867	24888	chr10:0-133797422	3.18774	4.08359	5.11542
chr10	125925000	126030000	25185	25206	chr10	126695000	126800000	25339	25360	chr10:0-133797422	1.75949	1.94827	2.05122
chr10	127665000	127770000	25533	25554	chr10	127760000	127865000	25552	25573	chr10:0-133797422	1.3538	1.92138	2.56176
chr10	127855000	127960000	25571	25592	chr10	127960000	128065000	25592	25613	chr10:0-133797422	1.76942	2.05817	2.74881
chr10	127855000	127960000	25571	25592	chr10	128015000	128120000	25603	25624	chr10:0-133797422	1.54111	1.97347	2.6466
chr10	129715000	129820000	25943	25964	chr10	129915000	130020000	25983	26004	chr10:0-133797422	1.89779	2.21815	2.85614
chr10	132315000	132420000	26463	26484	chr10	132405000	132510000	26481	26502	chr10:0-133797422	1.92155	1.9821	2.56798
chr10	132335000	132440000	26467	26488	chr10	132400000	132505000	26480	26501	chr10:0-133797422	1.95443	2.6074	3.28332
chr10	132405000	132510000	26481	26502	chr10	132585000	132690000	26517	26538	chr10:0-133797422	2.50909	3.826	5.41486
chr10	132605000	132710000	26521	26542	chr10	132740000	132845000	26548	26569	chr10:0-133797422	1.8511	2.0671	2.68133
chr11	200000	305000	40	61	chr11	310000	415000	62	83	chr11:0-135086622	1.93882	1.97352	2.52812
chr11	355000	460000	71	92	chr11	455000	560000	91	112	chr11:0-135086622	1.50152	1.75923	1.76374
chr11	1600000	1705000	320	341	chr11	1780000	1885000	356	377	chr11:0-135086622	2.32446	2.56886	3.46056
chr11	1600000	1705000	320	341	chr11	2100000	2205000	420	441	chr11:0-135086622	3.48097	4.16776	5.74194
chr11	1785000	1890000	357	378	chr11	2100000	2205000	420	441	chr11:0-135086622	4.26895	5.04985	7.41191
chr11	2145000	2250000	429	450	chr11	2245000	2350000	449	470	chr11:0-135086622	3.14845	3.99945	5.90668
chr11	2145000	2250000	429	450	chr11	2370000	2475000	474	495	chr11:0-135086622	2.50201	2.70927	3.66178
chr11	2255000	2360000	451	472	chr11	2370000	2475000	474	495	chr11:0-135086622	2.85618	3.64091	6.09625
chr11	2375000	2480000	475	496	chr11	2475000	2580000	495	516	chr11:0-135086622	3.62798	5.40314	8.99522
chr11	2375000	2480000	475	496	chr11	2480000	2585000	496	517	chr11:0-135086622	3.22892	4.78188	7.85701
chr11	2375000	2480000	475	496	chr11	2840000	2945000	568	589	chr11:0-135086622	2.50824	3.32483	3.84023
chr11	2480000	2585000	496	517	chr11	2835000	2940000	567	588	chr11:0-135086622	3.52851	4.03024	6.05837
chr11	3800000	3905000	760	781	chr11	4020000	4125000	804	825	chr11:0-135086622	2.36249	3.4145	4.00327
chr11	4585000	4690000	917	938	chr11	4775000	4880000	955	976	chr11:0-135086622	2.71466	2.9863	4.34611
chr11	4585000	4690000	917	938	chr11	4950000	5055000	990	1011	chr11:0-135086622	2.41699	2.97711	3.83244
chr11	5970000	6075000	1194	1215	chr11	6300000	6405000	1260	1281	chr11:0-135086622	2.57413	2.67813	2.96859
chr11	6200000	6305000	1240	1261	chr11	6300000	6405000	1260	1281	chr11:0-135086622	1.99089	2.56999	3.15544
chr11	7495000	7600000	1499	1520	chr11	7605000	7710000	1521	1542	chr11:0-135086622	1.42321	1.78938	2.06965
chr11	7515000	7620000	1503	1524	chr11	7605000	7710000	1521	1542	chr11:0-135086622	1.70836	2.33628	2.69691
chr11	7520000	7625000	1504	1525	chr11	7605000	7710000	1521	1542	chr11:0-135086622	1.84865	2.44234	2.71233
chr11	7955000	8060000	1591	1612	chr11	8040000	8145000	1608	1629	chr11:0-135086622	2.99775	4.70669	6.82445
chr11	9385000	9490000	1877	1898	chr11	9535000	9640000	1907	1928	chr11:0-135086622	2.67538	2.52676	3.22245
chr11	9560000	9665000	1912	1933	chr11	9695000	9800000	1939	1960	chr11:0-135086622	2.00557	2.83513	3.60099
chr11	9705000	9810000	1941	1962	chr11	9920000	10025000	1984	2005	chr11:0-135086622	1.99573	2.55231	3.18152
chr11	9705000	9810000	1941	1962	chr11	10255000	10360000	2051	2072	chr11:0-135086622	2.38151	2.4945	3.02764
chr11	9810000	9915000	1962	1983	chr11	9920000	10025000	1984	2005	chr11:0-135086622	1.42869	2.05167	2.34791
chr11	10740000	10845000	2148	2169	chr11	10880000	10985000	2176	2197	chr11:0-135086622	1.71252	2.17352	2.39615
chr11	10740000	10845000	2148	2169	chr11	10970000	11075000	2194	2215	chr11:0-135086622	2.59602	3.78452	4.48746
chr11	10880000	10985000	2176	2197	chr11	10970000	11075000	2194	2215	chr11:0-135086622	2.15525	3.20693	4.01347
chr11	10985000	11090000	2197	2218	chr11	11735000	11840000	2347	2368	chr11:0-135086622	2.54893	2.85368	3.8245
chr11	11350000	11455000	2270	2291	chr11	11735000	11840000	2347	2368	chr11:0-135086622	1.98013	2.44904	3.30585
chr11	11995000	12100000	2399	2420	chr11	12230000	12335000	2446	2467	chr11:0-135086622	3.93793	4.84761	8.63501
chr11	12360000	12465000	2472	2493	chr11	12840000	12945000	2568	2589	chr11:0-135086622	1.57843	1.62746	2.40517
chr11	12545000	12650000	2509	2530	chr11	12840000	12945000	2568	2589	chr11:0-135086622	1.6046	2.08286	3.46998
chr11	12910000	13015000	2582	2603	chr11	13290000	13395000	2658	2679	chr11:0-135086622	1.66865	1.98013	2.35849
chr11	13160000	13265000	2632	2653	chr11	13290000	13395000	2658	2679	chr11:0-135086622	2.07048	2.71607	3.30765
chr11	13725000	13830000	2745	2766	chr11	14195000	14300000	2839	2860	chr11:0-135086622	2.79033	4.43205	5.63915
chr11	13905000	14010000	2781	2802	chr11	14195000	14300000	2839	2860	chr11:0-135086622	2.59408	4.65392	6.37587
chr11	14575000	14680000	2915	2936	chr11	14855000	14960000	2971	2992	chr11:0-135086622	2.0996	2.17584	3.3722
chr11	14920000	15025000	2984	3005	chr11	15020000	15125000	3004	3025	chr11:0-135086622	1.59279	1.78118	2.48668
chr11	15050000	15155000	3010	3031	chr11	15155000	15260000	3031	3052	chr11:0-135086622	2.4902	2.89929	4.33143
chr11	15775000	15880000	3155	3176	chr11	16560000	16665000	3312	3333	chr11:0-135086622	3.03197	3.16712	3.48606
chr11	16355000	16460000	3271	3292	chr11	16555000	16660000	3311	3332	chr11:0-135086622	2.1524	2.20867	2.89652
chr11	16895000	17000000	3379	3400	chr11	17015000	17120000	3403	3424	chr11:0-135086622	1.6745	2.5966	2.92907
chr11	17335000	17440000	3467	3488	chr11	17450000	17555000	3490	3511	chr11:0-135086622	2.35731	2.88845	4.00987
chr11	17545000	17650000	3509	3530	chr11	17670000	17775000	3534	3555	chr11:0-135086622	2.19014	2.87406	4.04377
chr11	17545000	17650000	3509	3530	chr11	17925000	18030000	3585	3606	chr11:0-135086622	2.39145	2.76656	3.52749
chr11	17555000	17660000	3511	3532	chr11	17665000	17770000	3533	3554	chr11:0-135086622	2.22463	2.3874	2.73392
chr11	17680000	17785000	3536	3557	chr11	17925000	18030000	3585	3606	chr11:0-135086622	2.30056	3.48899	5.55566
chr11	19020000	19125000	3804	3825	chr11	19500000	19605000	3900	3921	chr11:0-135086622	2.98013	3.91014	6.39913
chr11	19260000	19365000	3852	3873	chr11	19500000	19605000	3900	3921	chr11:0-135086622	2.09132	2.88332	3.69557
chr11	19510000	19615000	3902	3923	chr11	19690000	19795000	3938	3959	chr11:0-135086622	2.53828	3.94214	6.08281
chr11	19510000	19615000	3902	3923	chr11	19850000	19955000	3970	3991	chr11:0-135086622	2.28574	3.08189	3.86274
chr11	20075000	20180000	4015	4036	chr11	20300000	20405000	4060	4081	chr11:0-135086622	3.33158	4.30293	5.56389
chr11	22290000	22395000	4458	4479	chr11	22485000	22590000	4497	4518	chr11:0-135086622	1.58715	1.63135	2.00209
chr11	26700000	26805000	5340	5361	chr11	27105000	27210000	5421	5442	chr11:0-135086622	2.51226	4.15682	5.36073
chr11	27130000	27235000	5426	5447	chr11	27435000	27540000	5487	5508	chr11:0-135086622	3.07062	5.54018	6.65294
chr11	30295000	30400000	6059	6080	chr11	30860000	30965000	6172	6193	chr11:0-135086622	3.07011	3.27046	3.85613
chr11	30685000	30790000	6137	6158	chr11	30865000	30970000	6173	6194	chr11:0-135086622	1.75764	2.06292	2.80091
chr11	31590000	31695000	6318	6339	chr11	31745000	31850000	6349	6370	chr11:0-135086622	1.84388	2.16001	2.43166
chr11	31760000	31865000	6352	6373	chr11	32385000	32490000	6477	6498	chr11:0-135086622	3.8658	8.18481	9.47509
chr11	32910000	33015000	6582	6603	chr11	33015000	33120000	6603	6624	chr11:0-135086622	1.6841	1.81056	2.82732
chr11	33310000	33415000	6662	6683	chr11	33635000	33740000	6727	6748	chr11:0-135086622	2.99641	4.46618	5.93531
chr11	33490000	33595000	6698	6719	chr11	33635000	33740000	6727	6748	chr11:0-135086622	1.85293	2.64795	4.03269
chr11	33805000	33910000	6761	6782	chr11	33920000	34025000	6784	6805	chr11:0-135086622	2.23304	2.77946	4.14854
chr11	34110000	34215000	6822	6843	chr11	34440000	34545000	6888	6909	chr11:0-135086622	1.92499	2.62011	3.35981
chr11	34535000	34640000	6907	6928	chr11	34840000	34945000	6968	6989	chr11:0-135086622	2.14074	2.51758	2.96962
chr11	35435000	35540000	7087	7108	chr11	36215000	36320000	7243	7264	chr11:0-135086622	2.50571	3.0548	4.09474
chr11	35565000	35670000	7113	7134	chr11	35770000	35875000	7154	7175	chr11:0-135086622	1.41821	2.05194	2.57355
chr11	35565000	35670000	7113	7134	chr11	36015000	36120000	7203	7224	chr11:0-135086622	1.53561	1.92336	2.28403
chr11	35565000	35670000	7113	7134	chr11	36215000	36320000	7243	7264	chr11:0-135086622	2.07277	3.1594	4.20967
chr11	35770000	35875000	7154	7175	chr11	36215000	36320000	7243	7264	chr11:0-135086622	2.08112	2.67608	3.16852
chr11	36510000	36615000	7302	7323	chr11	36695000	36800000	7339	7360	chr11:0-135086622	2.15066	3.19682	4.74406
chr11	40080000	40185000	8016	8037	chr11	40240000	40345000	8048	8069	chr11:0-135086622	2.42621	3.83729	4.88536
chr11	43455000	43560000	8691	8712	chr11	43520000	43625000	8704	8725	chr11:0-135086622	2.66814	4.03104	5.38475
chr11	43895000	44000000	8779	8800	chr11	43985000	44090000	8797	8818	chr11:0-135086622	1.48581	1.60023	1.98429
chr11	44085000	44190000	8817	8838	chr11	44215000	44320000	8843	8864	chr11:0-135086622	1.5482	1.61043	1.58549
chr11	44080000	44185000	8816	8837	chr11	44225000	44330000	8845	8866	chr11:0-135086622	1.52048	1.95681	1.91251
chr11	44080000	44185000	8816	8837	chr11	44485000	44590000	8897	8918	chr11:0-135086622	2.01575	2.22417	2.52298
chr11	44295000	44400000	8859	8880	chr11	44485000	44590000	8897	8918	chr11:0-135086622	1.62044	1.95087	2.20708
chr11	44570000	44675000	8914	8935	chr11	44675000	44780000	8935	8956	chr11:0-135086622	1.5079	1.69813	1.97563
chr11	45320000	45425000	9064	9085	chr11	45720000	45825000	9144	9165	chr11:0-135086622	1.70946	2.62432	3.16325
chr11	46185000	46290000	9237	9258	chr11	46275000	46380000	9255	9276	chr11:0-135086622	1.70716	2.11653	2.12776
chr11	46195000	46300000	9239	9260	chr11	46260000	46365000	9252	9273	chr11:0-135086622	2.39187	3.53068	3.98847
chr11	46835000	46940000	9367	9388	chr11	47110000	47215000	9422	9443	chr11:0-135086622	3.41317	3.45514	5.50296
chr11	46845000	46950000	9369	9390	chr11	47105000	47210000	9421	9442	chr11:0-135086622	3.24614	3.04818	4.50399
chr11	47125000	47230000	9425	9446	chr11	47205000	47310000	9441	9462	chr11:0-135086622	2.05381	3.12097	3.4252
chr11	47125000	47230000	9425	9446	chr11	47300000	47405000	9460	9481	chr11:0-135086622	2.90879	3.08932	4.02729
chr11	47885000	47990000	9577	9598	chr11	48055000	48160000	9611	9632	chr11:0-135086622	1.99401	2.57367	3.11344
chr11	56475000	56580000	11295	11316	chr11	56735000	56840000	11347	11368	chr11:0-135086622	2.17827	2.48027	2.99326
chr11	56790000	56895000	11358	11379	chr11	57195000	57300000	11439	11460	chr11:0-135086622	3.38665	3.88742	4.91195
chr11	57080000	57185000	11416	11437	chr11	57195000	57300000	11439	11460	chr11:0-135086622	2.5576	3.50602	4.88045
chr11	57295000	57400000	11459	11480	chr11	57475000	57580000	11495	11516	chr11:0-135086622	1.8557	2.35192	2.44998
chr11	57505000	57610000	11501	11522	chr11	57595000	57700000	11519	11540	chr11:0-135086622	2.25427	2.16412	2.49825
chr11	57515000	57620000	11503	11524	chr11	57595000	57700000	11519	11540	chr11:0-135086622	2.58749	3.6887	5.14931
chr11	57775000	57880000	11555	11576	chr11	58465000	58570000	11693	11714	chr11:0-135086622	2.18896	2.85859	3.72736
chr11	60215000	60320000	12043	12064	chr11	60585000	60690000	12117	12138	chr11:0-135086622	2.24854	2.51104	2.92506
chr11	60215000	60320000	12043	12064	chr11	60295000	60400000	12059	12080	chr11:0-135086622	2.45676	3.02789	4.18001
chr11	62855000	62960000	12571	12592	chr11	62970000	63075000	12594	12615	chr11:0-135086622	3.99178	6.28172	8.56156
chr11	63715000	63820000	12743	12764	chr11	63865000	63970000	12773	12794	chr11:0-135086622	2.30845	2.41022	2.41688
chr11	63785000	63890000	12757	12778	chr11	63875000	63980000	12775	12796	chr11:0-135086622	1.5605	1.78413	1.90491
chr11	63785000	63890000	12757	12778	chr11	63855000	63960000	12771	12792	chr11:0-135086622	1.99044	2.38684	2.63996
chr11	65365000	65470000	13073	13094	chr11	65455000	65560000	13091	13112	chr11:0-135086622	1.43779	1.83866	2.36064
chr11	65660000	65765000	13132	13153	chr11	65765000	65870000	13153	13174	chr11:0-135086622	2.34855	1.97471	2.78594
chr11	65835000	65940000	13167	13188	chr11	65935000	66040000	13187	13208	chr11:0-135086622	1.94496	2.08966	2.73369
chr11	68205000	68310000	13641	13662	chr11	68330000	68435000	13666	13687	chr11:0-135086622	1.62877	2.05368	2.51821
chr11	69050000	69155000	13810	13831	chr11	69590000	69695000	13918	13939	chr11:0-135086622	2.08339	2.45316	2.45782
chr11	69240000	69345000	13848	13869	chr11	69590000	69695000	13918	13939	chr11:0-135086622	1.86673	1.96372	2.56655
chr11	69655000	69760000	13931	13952	chr11	69835000	69940000	13967	13988	chr11:0-135086622	2.00886	2.21704	2.57696
chr11	69665000	69770000	13933	13954	chr11	69750000	69855000	13950	13971	chr11:0-135086622	1.68032	1.97658	2.50392
chr11	69665000	69770000	13933	13954	chr11	69830000	69935000	13966	13987	chr11:0-135086622	1.89904	1.89423	2.14345
chr11	69865000	69970000	13973	13994	chr11	70140000	70245000	14028	14049	chr11:0-135086622	3.58064	5.3691	7.82915
chr11	71975000	72080000	14395	14416	chr11	72040000	72145000	14408	14429	chr11:0-135086622	1.92267	2.78464	4.10189
chr11	72190000	72295000	14438	14459	chr11	72380000	72485000	14476	14497	chr11:0-135086622	2.18276	2.58798	3.27735
chr11	72430000	72535000	14486	14507	chr11	72520000	72625000	14504	14525	chr11:0-135086622	2.3462	3.13626	3.78322
chr11	72535000	72640000	14507	14528	chr11	72630000	72735000	14526	14547	chr11:0-135086622	2.41953	3.49332	4.79727
chr11	72675000	72780000	14535	14556	chr11	73125000	73230000	14625	14646	chr11:0-135086622	1.78237	1.94118	2.05899
chr11	72780000	72885000	14556	14577	chr11	73125000	73230000	14625	14646	chr11:0-135086622	3.12619	4.16346	6.02455
chr11	73665000	73770000	14733	14754	chr11	73910000	74015000	14782	14803	chr11:0-135086622	2.02759	3.16173	5.81067
chr11	74400000	74505000	14880	14901	chr11	74520000	74625000	14904	14925	chr11:0-135086622	2.56769	3.67672	5.24413
chr11	74970000	75075000	14994	15015	chr11	75195000	75300000	15039	15060	chr11:0-135086622	1.94083	2.8274	3.70237
chr11	75095000	75200000	15019	15040	chr11	75195000	75300000	15039	15060	chr11:0-135086622	2.27669	3.22169	4.18816
chr11	75230000	75335000	15046	15067	chr11	75330000	75435000	15066	15087	chr11:0-135086622	2.28835	3.3368	4.84364
chr11	75395000	75500000	15079	15100	chr11	75480000	75585000	15096	15117	chr11:0-135086622	2.67556	3.18907	4.51392
chr11	75845000	75950000	15169	15190	chr11	76100000	76205000	15220	15241	chr11:0-135086622	1.86779	2.59915	3.40025
chr11	76155000	76260000	15231	15252	chr11	76265000	76370000	15253	15274	chr11:0-135086622	2.1918	3.1276	4.21248
chr11	76680000	76785000	15336	15357	chr11	76990000	77095000	15398	15419	chr11:0-135086622	2.1339	2.39145	3.12598
chr11	77140000	77245000	15428	15449	chr11	77505000	77610000	15501	15522	chr11:0-135086622	1.82426	2.30543	2.93024
chr11	83190000	83295000	16638	16659	chr11	83765000	83870000	16753	16774	chr11:0-135086622	2.87211	3.95721	4.89868
chr11	83785000	83890000	16757	16778	chr11	84210000	84315000	16842	16863	chr11:0-135086622	2.18667	3.3311	4.9594
chr11	84340000	84445000	16868	16889	chr11	84665000	84770000	16933	16954	chr11:0-135086622	2.81023	2.65902	3.07745
chr11	84345000	84450000	16869	16890	chr11	84470000	84575000	16894	16915	chr11:0-135086622	2.26251	2.483	2.94503
chr11	84515000	84620000	16903	16924	chr11	84665000	84770000	16933	16954	chr11:0-135086622	2.43547	2.79477	3.37282
chr11	85890000	85995000	17178	17199	chr11	86240000	86345000	17248	17269	chr11:0-135086622	1.87288	2.19746	2.46265
chr11	86405000	86510000	17281	17302	chr11	86765000	86870000	17353	17374	chr11:0-135086622	1.95465	3.05738	3.78908
chr11	88050000	88155000	17610	17631	chr11	88490000	88595000	17698	17719	chr11:0-135086622	1.94532	2.56728	2.74379
chr11	93180000	93285000	18636	18657	chr11	93600000	93705000	18720	18741	chr11:0-135086622	2.28438	3.20486	4.17563
chr11	95100000	95205000	19020	19041	chr11	95655000	95760000	19131	19152	chr11:0-135086622	2.04778	2.47049	3.19182
chr11	95100000	95205000	19020	19041	chr11	95710000	95815000	19142	19163	chr11:0-135086622	2.70733	3.77647	4.87027
chr11	101810000	101915000	20362	20383	chr11	101955000	102060000	20391	20412	chr11:0-135086622	2.64586	3.26169	3.96686
chr11	107525000	107630000	21505	21526	chr11	107635000	107740000	21527	21548	chr11:0-135086622	1.83781	2.40791	3.23626
chr11	109800000	109905000	21960	21981	chr11	109885000	109990000	21977	21998	chr11:0-135086622	2.64893	2.90718	3.74321
chr11	110155000	110260000	22031	22052	chr11	110385000	110490000	22077	22098	chr11:0-135086622	2.31834	2.95116	4.13971
chr11	111230000	111335000	22246	22267	chr11	111370000	111475000	22274	22295	chr11:0-135086622	2.09308	3.01379	4.24662
chr11	111550000	111655000	22310	22331	chr11	111790000	111895000	22358	22379	chr11:0-135086622	2.17141	2.38393	2.77692
chr11	112535000	112640000	22507	22528	chr11	113235000	113340000	22647	22668	chr11:0-135086622	3.25341	3.75879	4.66608
chr11	112560000	112665000	22512	22533	chr11	112910000	113015000	22582	22603	chr11:0-135086622	1.66605	2.08869	3.04386
chr11	113255000	113360000	22651	22672	chr11	113480000	113585000	22696	22717	chr11:0-135086622	2.20092	3.68867	5.0594
chr11	113940000	114045000	22788	22809	chr11	114210000	114315000	22842	22863	chr11:0-135086622	2.62085	3.45875	5.17864
chr11	113985000	114090000	22797	22818	chr11	114210000	114315000	22842	22863	chr11:0-135086622	1.71638	2.45201	2.81639
chr11	114725000	114830000	22945	22966	chr11	114905000	115010000	22981	23002	chr11:0-135086622	1.82507	2.18522	2.74873
chr11	115275000	115380000	23055	23076	chr11	115625000	115730000	23125	23146	chr11:0-135086622	2.2093	2.62223	3.56423
chr11	116225000	116330000	23245	23266	chr11	116640000	116745000	23328	23349	chr11:0-135086622	2.01882	2.02581	2.21366
chr11	116825000	116930000	23365	23386	chr11	117055000	117160000	23411	23432	chr11:0-135086622	1.68371	2.10654	2.97806
chr11	117770000	117875000	23554	23575	chr11	117895000	118000000	23579	23600	chr11:0-135086622	2.19873	3.13142	4.06401
chr11	117770000	117875000	23554	23575	chr11	118000000	118105000	23600	23621	chr11:0-135086622	2.68115	3.37181	4.48868
chr11	117900000	118005000	23580	23601	chr11	118000000	118105000	23600	23621	chr11:0-135086622	1.83955	2.2074	2.57939
chr11	118740000	118845000	23748	23769	chr11	118905000	119010000	23781	23802	chr11:0-135086622	1.57022	1.65795	1.75175
chr11	119305000	119410000	23861	23882	chr11	119420000	119525000	23884	23905	chr11:0-135086622	2.393	3.4669	4.11182
chr11	119430000	119535000	23886	23907	chr11	119575000	119680000	23915	23936	chr11:0-135086622	1.89217	2.14132	2.43156
chr11	119430000	119535000	23886	23907	chr11	119590000	119695000	23918	23939	chr11:0-135086622	2.02463	2.18889	2.7623
chr11	119430000	119535000	23886	23907	chr11	119675000	119780000	23935	23956	chr11:0-135086622	2.35303	2.08108	2.42964
chr11	119960000	120065000	23992	24013	chr11	120055000	120160000	24011	24032	chr11:0-135086622	1.67987	2.36288	2.73561
chr11	120120000	120225000	24024	24045	chr11	120250000	120355000	24050	24071	chr11:0-135086622	2.43522	3.15546	3.87399
chr11	120185000	120290000	24037	24058	chr11	120250000	120355000	24050	24071	chr11:0-135086622	2.96767	4.69909	6.78928
chr11	121265000	121370000	24253	24274	chr11	121540000	121645000	24308	24329	chr11:0-135086622	2.0292	2.61397	3.81714
chr11	121605000	121710000	24321	24342	chr11	122050000	122155000	24410	24431	chr11:0-135086622	2.91466	3.19431	4.30782
chr11	121605000	121710000	24321	24342	chr11	122150000	122255000	24430	24451	chr11:0-135086622	2.97395	3.85647	4.58134
chr11	121605000	121710000	24321	24342	chr11	122455000	122560000	24491	24512	chr11:0-135086622	2.24303	3.04478	3.17753
chr11	122165000	122270000	24433	24454	chr11	122455000	122560000	24491	24512	chr11:0-135086622	1.93538	2.69078	3.91916
chr11	122585000	122690000	24517	24538	chr11	122805000	122910000	24561	24582	chr11:0-135086622	1.972	2.03611	2.29115
chr11	122860000	122965000	24572	24593	chr11	122970000	123075000	24594	24615	chr11:0-135086622	1.86003	2.06835	2.37876
chr11	123060000	123165000	24612	24633	chr11	123195000	123300000	24639	24660	chr11:0-135086622	2.48047	2.79224	3.91888
chr11	123250000	123355000	24650	24671	chr11	123425000	123530000	24685	24706	chr11:0-135086622	2.31165	2.63734	3.53263
chr11	123250000	123355000	24650	24671	chr11	123525000	123630000	24705	24726	chr11:0-135086622	1.55649	1.84493	1.98583
chr11	123590000	123695000	24718	24739	chr11	123655000	123760000	24731	24752	chr11:0-135086622	2.37804	3.25974	4.40324
chr11	124360000	124465000	24872	24893	chr11	124530000	124635000	24906	24927	chr11:0-135086622	2.16731	2.48567	3.22051
chr11	124620000	124725000	24924	24945	chr11	124710000	124815000	24942	24963	chr11:0-135086622	1.67549	1.93467	2.41351
chr11	124620000	124725000	24924	24945	chr11	124815000	124920000	24963	24984	chr11:0-135086622	1.69533	2.35521	2.36668
chr11	125040000	125145000	25008	25029	chr11	125295000	125400000	25059	25080	chr11:0-135086622	1.79176	2.11379	2.79955
chr11	125870000	125975000	25174	25195	chr11	126140000	126245000	25228	25249	chr11:0-135086622	3.84102	4.22668	5.51536
chr11	127980000	128085000	25596	25617	chr11	128580000	128685000	25716	25737	chr11:0-135086622	2.58812	3.28119	4.60027
chr11	128125000	128230000	25625	25646	chr11	128585000	128690000	25717	25738	chr11:0-135086622	1.6243	2.33491	2.91632
chr11	128240000	128345000	25648	25669	chr11	128580000	128685000	25716	25737	chr11:0-135086622	2.0342	2.73803	3.84334
chr11	128835000	128940000	25767	25788	chr11	128905000	129010000	25781	25802	chr11:0-135086622	2.62458	3.97288	5.31119
chr11	129065000	129170000	25813	25834	chr11	129285000	129390000	25857	25878	chr11:0-135086622	3.13614	4.07933	4.99326
chr11	129870000	129975000	25974	25995	chr11	130080000	130185000	26016	26037	chr11:0-135086622	2.08294	2.02249	2.68843
chr11	130160000	130265000	26032	26053	chr11	130375000	130480000	26075	26096	chr11:0-135086622	2.82195	4.22281	5.41933
chr11	130160000	130265000	26032	26053	chr11	130815000	130920000	26163	26184	chr11:0-135086622	2.2237	2.60448	2.6865
chr11	130380000	130485000	26076	26097	chr11	130810000	130915000	26162	26183	chr11:0-135086622	3.48138	4.52031	6.64955
chr11	130975000	131080000	26195	26216	chr11	131620000	131725000	26324	26345	chr11:0-135086622	2.74336	2.79379	3.63096
chr11	131010000	131115000	26202	26223	chr11	131460000	131565000	26292	26313	chr11:0-135086622	1.52501	1.93775	2.19473
chr11	131530000	131635000	26306	26327	chr11	131620000	131725000	26324	26345	chr11:0-135086622	2.46973	3.38876	4.57298
chr11	131695000	131800000	26339	26360	chr11	131815000	131920000	26363	26384	chr11:0-135086622	1.17081	1.34886	1.47295
chr11	131815000	131920000	26363	26384	chr11	132075000	132180000	26415	26436	chr11:0-135086622	2.02253	2.17599	2.61517
chr11	131860000	131965000	26372	26393	chr11	132075000	132180000	26415	26436	chr11:0-135086622	1.55241	1.83063	1.94767
chr11	132890000	132995000	26578	26599	chr11	133010000	133115000	26602	26623	chr11:0-135086622	2.98983	3.96913	5.139
chr11	133030000	133135000	26606	26627	chr11	133780000	133885000	26756	26777	chr11:0-135086622	4.29877	4.68905	7.32883
chr12	400000	505000	80	101	chr12	495000	600000	99	120	chr12:0-133275309	3.57099	4.70091	6.51984
chr12	1065000	1170000	213	234	chr12	1535000	1640000	307	328	chr12:0-133275309	3.52171	2.58333	4.54891
chr12	1600000	1705000	320	341	chr12	1740000	1845000	348	369	chr12:0-133275309	2.51212	3.45812	4.66718
chr12	1600000	1705000	320	341	chr12	1885000	1990000	377	398	chr12:0-133275309	2.02221	3.19217	4.07181
chr12	1745000	1850000	349	370	chr12	1885000	1990000	377	398	chr12:0-133275309	3.19896	4.12999	7.1645
chr12	2005000	2110000	401	422	chr12	2235000	2340000	447	468	chr12:0-133275309	2.30289	3.05843	4.48105
chr12	3085000	3190000	617	638	chr12	3150000	3255000	630	651	chr12:0-133275309	1.75907	2.31537	3.13429
chr12	3085000	3190000	617	638	chr12	3225000	3330000	645	666	chr12:0-133275309	2.90748	3.07693	4.01368
chr12	3155000	3260000	631	652	chr12	3225000	3330000	645	666	chr12:0-133275309	2.10591	2.90051	3.85852
chr12	3830000	3935000	766	787	chr12	4225000	4330000	845	866	chr12:0-133275309	2.40895	2.07807	2.49169
chr12	3945000	4050000	789	810	chr12	4225000	4330000	845	866	chr12:0-133275309	2.12762	2.04534	2.29466
chr12	3945000	4050000	789	810	chr12	4045000	4150000	809	830	chr12:0-133275309	1.80706	1.52146	1.89905
chr12	4065000	4170000	813	834	chr12	4220000	4325000	844	865	chr12:0-133275309	2.01783	2.10878	2.65379
chr12	4805000	4910000	961	982	chr12	4950000	5055000	990	1011	chr12:0-133275309	2.5241	3.5383	4.99074
chr12	5860000	5965000	1172	1193	chr12	5985000	6090000	1197	1218	chr12:0-133275309	2.53109	4.05059	5.58544
chr12	6010000	6115000	1202	1223	chr12	6145000	6250000	1229	1250	chr12:0-133275309	1.83523	2.8389	3.60683
chr12	6010000	6115000	1202	1223	chr12	6230000	6335000	1246	1267	chr12:0-133275309	3.12956	5.08389	6.83383
chr12	6145000	6250000	1229	1250	chr12	6225000	6330000	1245	1266	chr12:0-133275309	2.41408	3.1928	4.22258
chr12	6560000	6665000	1312	1333	chr12	6775000	6880000	1355	1376	chr12:0-133275309	1.85473	1.6437	2.16973
chr12	6685000	6790000	1337	1358	chr12	6775000	6880000	1355	1376	chr12:0-133275309	1.58358	1.70907	2.02964
chr12	6700000	6805000	1340	1361	chr12	6775000	6880000	1355	1376	chr12:0-133275309	2.21783	2.2054	2.588
chr12	7625000	7730000	1525	1546	chr12	7755000	7860000	1551	1572	chr12:0-133275309	1.9223	2.79344	3.44744
chr12	8605000	8710000	1721	1742	chr12	8995000	9100000	1799	1820	chr12:0-133275309	1.71792	2.3282	3.27986
chr12	8895000	9000000	1779	1800	chr12	8985000	9090000	1797	1818	chr12:0-133275309	2.36815	3.67996	3.85962
chr12	8900000	9005000	1780	1801	chr12	8985000	9090000	1797	1818	chr12:0-133275309	2.2323	3.56376	3.83246
chr12	9980000	10085000	1996	2017	chr12	10085000	10190000	2017	2038	chr12:0-133275309	2.20081	2.60027	3.79089
chr12	10720000	10825000	2144	2165	chr12	11145000	11250000	2229	2250	chr12:0-133275309	2.27559	3.10198	3.77954
chr12	10720000	10825000	2144	2165	chr12	11435000	11540000	2287	2308	chr12:0-133275309	2.66066	3.59811	3.88623
chr12	11175000	11280000	2235	2256	chr12	11435000	11540000	2287	2308	chr12:0-133275309	2.90903	4.72932	6.22426
chr12	12325000	12430000	2465	2486	chr12	12650000	12755000	2530	2551	chr12:0-133275309	2.08617	3.12776	2.84405
chr12	12865000	12970000	2573	2594	chr12	13155000	13260000	2631	2652	chr12:0-133275309	1.98568	2.71329	3.15743
chr12	12865000	12970000	2573	2594	chr12	13160000	13265000	2632	2653	chr12:0-133275309	2.01744	2.67553	3.44893
chr12	12935000	13040000	2587	2608	chr12	13150000	13255000	2630	2651	chr12:0-133275309	1.6176	1.96396	2.35217
chr12	13050000	13155000	2610	2631	chr12	13150000	13255000	2630	2651	chr12:0-133275309	1.93228	2.64591	3.38944
chr12	14185000	14290000	2837	2858	chr12	14565000	14670000	2913	2934	chr12:0-133275309	1.99853	1.73859	1.684
chr12	15225000	15330000	3045	3066	chr12	15470000	15575000	3094	3115	chr12:0-133275309	2.04667	3.54786	5.27269
chr12	15540000	15645000	3108	3129	chr12	15805000	15910000	3161	3182	chr12:0-133275309	2.21068	2.73442	3.47474
chr12	16025000	16130000	3205	3226	chr12	16305000	16410000	3261	3282	chr12:0-133275309	2.27754	2.25289	2.7189
chr12	21645000	21750000	4329	4350	chr12	21935000	22040000	4387	4408	chr12:0-133275309	1.60058	2.02326	2.67448
chr12	24940000	25045000	4988	5009	chr12	25080000	25185000	5016	5037	chr12:0-133275309	2.25532	3.51575	4.7527
chr12	25195000	25300000	5039	5060	chr12	25335000	25440000	5067	5088	chr12:0-133275309	1.70157	2.06972	2.44106
chr12	25200000	25305000	5040	5061	chr12	25335000	25440000	5067	5088	chr12:0-133275309	1.47661	1.77033	1.9166
chr12	31350000	31455000	6270	6291	chr12	31585000	31690000	6317	6338	chr12:0-133275309	3.30923	5.05255	6.27881
chr12	32705000	32810000	6541	6562	chr12	32865000	32970000	6573	6594	chr12:0-133275309	2.58036	3.48442	4.08235
chr12	39075000	39180000	7815	7836	chr12	39225000	39330000	7845	7866	chr12:0-133275309	2.61864	2.21471	2.25997
chr12	39715000	39820000	7943	7964	chr12	40055000	40160000	8011	8032	chr12:0-133275309	1.64462	1.99507	2.36924
chr12	40570000	40675000	8114	8135	chr12	40870000	40975000	8174	8195	chr12:0-133275309	2.56321	3.58737	5.64152
chr12	48800000	48905000	9760	9781	chr12	48885000	48990000	9777	9798	chr12:0-133275309	1.52956	1.87744	1.7833
chr12	49590000	49695000	9918	9939	chr12	49655000	49760000	9931	9952	chr12:0-133275309	2.12204	2.56386	3.28762
chr12	49815000	49920000	9963	9984	chr12	49915000	50020000	9983	10004	chr12:0-133275309	2.00653	2.09513	2.57583
chr12	49815000	49920000	9963	9984	chr12	50005000	50110000	10001	10022	chr12:0-133275309	2.07808	2.29554	2.34276
chr12	49915000	50020000	9983	10004	chr12	50005000	50110000	10001	10022	chr12:0-133275309	2.43223	2.92027	3.713
chr12	50020000	50125000	10004	10025	chr12	50125000	50230000	10025	10046	chr12:0-133275309	1.82735	2.3728	3.09733
chr12	50455000	50560000	10091	10112	chr12	50585000	50690000	10117	10138	chr12:0-133275309	1.86262	2.59242	3.07749
chr12	50775000	50880000	10155	10176	chr12	50935000	51040000	10187	10208	chr12:0-133275309	2.03221	2.13769	2.49769
chr12	51215000	51320000	10243	10264	chr12	51305000	51410000	10261	10282	chr12:0-133275309	1.77528	2.53868	3.12633
chr12	51215000	51320000	10243	10264	chr12	51290000	51395000	10258	10279	chr12:0-133275309	2.16686	3.59191	4.94038
chr12	51370000	51475000	10274	10295	chr12	51760000	51865000	10352	10373	chr12:0-133275309	2.15778	2.25828	2.4796
chr12	52095000	52200000	10419	10440	chr12	52825000	52930000	10565	10586	chr12:0-133275309	2.95951	3.6221	4.83624
chr12	52100000	52205000	10420	10441	chr12	52825000	52930000	10565	10586	chr12:0-133275309	2.73148	3.15993	4.83335
chr12	52105000	52210000	10421	10442	chr12	52275000	52380000	10455	10476	chr12:0-133275309	2.28472	2.64792	3.43757
chr12	52340000	52445000	10468	10489	chr12	52825000	52930000	10565	10586	chr12:0-133275309	2.53598	2.72879	3.69217
chr12	52530000	52635000	10506	10527	chr12	52820000	52925000	10564	10585	chr12:0-133275309	2.63788	3.3531	5.09124
chr12	52835000	52940000	10567	10588	chr12	52925000	53030000	10585	10606	chr12:0-133275309	3.97089	6.18873	9.76058
chr12	53145000	53250000	10629	10650	chr12	53235000	53340000	10647	10668	chr12:0-133275309	1.7677	1.8411	2.01938
chr12	53160000	53265000	10632	10653	chr12	53235000	53340000	10647	10668	chr12:0-133275309	2.19474	2.34525	3.15408
chr12	53275000	53380000	10655	10676	chr12	53455000	53560000	10691	10712	chr12:0-133275309	2.56236	2.49661	3.45792
chr12	53955000	54060000	10791	10812	chr12	54155000	54260000	10831	10852	chr12:0-133275309	4.02384	5.49831	7.18961
chr12	53980000	54085000	10796	10817	chr12	54150000	54255000	10830	10851	chr12:0-133275309	2.63606	3.03398	3.34052
chr12	54165000	54270000	10833	10854	chr12	54310000	54415000	10862	10883	chr12:0-133275309	3.12435	4.28273	6.41816
chr12	54240000	54345000	10848	10869	chr12	54310000	54415000	10862	10883	chr12:0-133275309	2.29301	3.06675	3.63687
chr12	55775000	55880000	11155	11176	chr12	55985000	56090000	11197	11218	chr12:0-133275309	1.70045	1.45036	1.54052
chr12	55780000	55885000	11156	11177	chr12	55875000	55980000	11175	11196	chr12:0-133275309	1.67189	1.88987	1.9992
chr12	56460000	56565000	11292	11313	chr12	56540000	56645000	11308	11329	chr12:0-133275309	2.79497	2.93617	3.72795
chr12	56960000	57065000	11392	11413	chr12	57060000	57165000	11412	11433	chr12:0-133275309	1.84064	2.83731	3.252
chr12	57765000	57870000	11553	11574	chr12	57855000	57960000	11571	11592	chr12:0-133275309	2.07816	2.61374	2.87603
chr12	57780000	57885000	11556	11577	chr12	57855000	57960000	11571	11592	chr12:0-133275309	2.19036	3.06622	3.63317
chr12	62755000	62860000	12551	12572	chr12	63015000	63120000	12603	12624	chr12:0-133275309	2.38066	3.30878	4.10003
chr12	64500000	64605000	12900	12921	chr12	64645000	64750000	12929	12950	chr12:0-133275309	1.96204	2.15421	2.90639
chr12	64845000	64950000	12969	12990	chr12	65055000	65160000	13011	13032	chr12:0-133275309	1.889	2.36605	3.16451
chr12	64840000	64945000	12968	12989	chr12	65070000	65175000	13014	13035	chr12:0-133275309	1.69251	2.61297	3.71732
chr12	66640000	66745000	13328	13349	chr12	66810000	66915000	13362	13383	chr12:0-133275309	2.68435	2.86702	3.89805
chr12	68815000	68920000	13763	13784	chr12	69015000	69120000	13803	13824	chr12:0-133275309	2.22407	2.64132	3.35941
chr12	69105000	69210000	13821	13842	chr12	69200000	69305000	13840	13861	chr12:0-133275309	2.09946	2.46818	3.39702
chr12	69825000	69930000	13965	13986	chr12	70525000	70630000	14105	14126	chr12:0-133275309	1.90807	2.91649	4.04168
chr12	69825000	69930000	13965	13986	chr12	70670000	70775000	14134	14155	chr12:0-133275309	3.00252	3.22213	4.43258
chr12	70540000	70645000	14108	14129	chr12	70665000	70770000	14133	14154	chr12:0-133275309	3.11335	4.51104	6.32565
chr12	70685000	70790000	14137	14158	chr12	70795000	70900000	14159	14180	chr12:0-133275309	2.63527	3.28359	4.46941
chr12	75475000	75580000	15095	15116	chr12	75980000	76085000	15196	15217	chr12:0-133275309	2.0437	3.4416	3.24516
chr12	75570000	75675000	15114	15135	chr12	75980000	76085000	15196	15217	chr12:0-133275309	1.84677	2.59456	3.11976
chr12	76570000	76675000	15314	15335	chr12	76740000	76845000	15348	15369	chr12:0-133275309	2.41215	2.8652	3.87339
chr12	77675000	77780000	15535	15556	chr12	77875000	77980000	15575	15596	chr12:0-133275309	3.74381	4.37552	5.37436
chr12	78130000	78235000	15626	15647	chr12	78530000	78635000	15706	15727	chr12:0-133275309	2.43305	2.80046	3.69122
chr12	80360000	80465000	16072	16093	chr12	80710000	80815000	16142	16163	chr12:0-133275309	2.60114	2.90726	3.70672
chr12	84825000	84930000	16965	16986	chr12	84975000	85080000	16995	17016	chr12:0-133275309	2.86545	3.58922	4.43923
chr12	89300000	89405000	17860	17881	chr12	89400000	89505000	17880	17901	chr12:0-133275309	2.30041	2.49229	3.04887
chr12	93520000	93625000	18704	18725	chr12	94055000	94160000	18811	18832	chr12:0-133275309	2.03259	1.72394	2.1823
chr12	94090000	94195000	18818	18839	chr12	94480000	94585000	18896	18917	chr12:0-133275309	3.69824	5.4095	7.81821
chr12	96010000	96115000	19202	19223	chr12	96465000	96570000	19293	19314	chr12:0-133275309	2.16697	2.97915	4.23881
chr12	96165000	96270000	19233	19254	chr12	96465000	96570000	19293	19314	chr12:0-133275309	2.19029	2.86564	3.68025
chr12	96520000	96625000	19304	19325	chr12	96930000	97035000	19386	19407	chr12:0-133275309	2.64505	4.16321	5.65835
chr12	96935000	97040000	19387	19408	chr12	97355000	97460000	19471	19492	chr12:0-133275309	3.20941	2.89826	3.92093
chr12	96940000	97045000	19388	19409	chr12	97095000	97200000	19419	19440	chr12:0-133275309	2.05327	2.50145	2.81546
chr12	98175000	98280000	19635	19656	chr12	98320000	98425000	19664	19685	chr12:0-133275309	1.85807	2	2.60893
chr12	99340000	99445000	19868	19889	chr12	99565000	99670000	19913	19934	chr12:0-133275309	1.55804	2.20922	3.07927
chr12	100295000	100400000	20059	20080	chr12	100500000	100605000	20100	20121	chr12:0-133275309	2.82972	3.60084	5.70295
chr12	101720000	101825000	20344	20365	chr12	101785000	101890000	20357	20378	chr12:0-133275309	2.6223	2.86464	3.90983
chr12	102895000	103000000	20579	20600	chr12	103495000	103600000	20699	20720	chr12:0-133275309	2.47927	3.43476	4.45101
chr12	104155000	104260000	20831	20852	chr12	104305000	104410000	20861	20882	chr12:0-133275309	2.0008	2.80855	3.54994
chr12	105370000	105475000	21074	21095	chr12	106085000	106190000	21217	21238	chr12:0-133275309	2.17902	2.49427	2.64055
chr12	107080000	107185000	21416	21437	chr12	107265000	107370000	21453	21474	chr12:0-133275309	1.71739	2.34556	2.88457
chr12	107080000	107185000	21416	21437	chr12	107350000	107455000	21470	21491	chr12:0-133275309	2.04073	2.56045	3.86919
chr12	107080000	107185000	21416	21437	chr12	107555000	107660000	21511	21532	chr12:0-133275309	2.40007	2.79197	3.24609
chr12	108615000	108720000	21723	21744	chr12	108750000	108855000	21750	21771	chr12:0-133275309	2.02118	2.22051	2.96952
chr12	108830000	108935000	21766	21787	chr12	109040000	109145000	21808	21829	chr12:0-133275309	2.00822	2.20531	2.8337
chr12	109210000	109315000	21842	21863	chr12	109335000	109440000	21867	21888	chr12:0-133275309	2.86441	3.46918	5.19409
chr12	110970000	111075000	22194	22215	chr12	111245000	111350000	22249	22270	chr12:0-133275309	1.86366	1.72589	2.36352
chr12	111775000	111880000	22355	22376	chr12	111965000	112070000	22393	22414	chr12:0-133275309	2.433	2.37094	3.49886
chr12	113415000	113520000	22683	22704	chr12	114635000	114740000	22927	22948	chr12:0-133275309	3.28062	8.51778	5.45108
chr12	114115000	114220000	22823	22844	chr12	114345000	114450000	22869	22890	chr12:0-133275309	1.71876	1.92669	2.53025
chr12	114355000	114460000	22871	22892	chr12	114630000	114735000	22926	22947	chr12:0-133275309	4.05538	5.38169	6.25407
chr12	114615000	114720000	22923	22944	chr12	115700000	115805000	23140	23161	chr12:0-133275309	1.58438	1.86774	1.60399
chr12	114615000	114720000	22923	22944	chr12	115865000	115970000	23173	23194	chr12:0-133275309	2.34838	1.8091	2.02263
chr12	116975000	117080000	23395	23416	chr12	117065000	117170000	23413	23434	chr12:0-133275309	2.76778	3.38085	4.60322
chr12	117160000	117265000	23432	23453	chr12	117535000	117640000	23507	23528	chr12:0-133275309	1.91784	2.19628	3.10801
chr12	117160000	117265000	23432	23453	chr12	117785000	117890000	23557	23578	chr12:0-133275309	2.64819	3.0055	3.76072
chr12	117185000	117290000	23437	23458	chr12	117310000	117415000	23462	23483	chr12:0-133275309	1.84113	1.84172	2.44778
chr12	117315000	117420000	23463	23484	chr12	117535000	117640000	23507	23528	chr12:0-133275309	1.87266	2.34691	3.07253
chr12	117315000	117420000	23463	23484	chr12	117620000	117725000	23524	23545	chr12:0-133275309	2.14863	2.28987	3.1742
chr12	117315000	117420000	23463	23484	chr12	117785000	117890000	23557	23578	chr12:0-133275309	2.88599	2.90675	3.58571
chr12	117540000	117645000	23508	23529	chr12	117785000	117890000	23557	23578	chr12:0-133275309	2.14558	2.91181	3.07253
chr12	117625000	117730000	23525	23546	chr12	117785000	117890000	23557	23578	chr12:0-133275309	2.40857	2.59547	2.80146
chr12	117825000	117930000	23565	23586	chr12	117965000	118070000	23593	23614	chr12:0-133275309	2.24046	3.12471	3.12393
chr12	118130000	118235000	23626	23647	chr12	118325000	118430000	23665	23686	chr12:0-133275309	1.9969	2.48969	2.84477
chr12	118385000	118490000	23677	23698	chr12	118790000	118895000	23758	23779	chr12:0-133275309	1.56967	1.85717	2.49928
chr12	119390000	119495000	23878	23899	chr12	119495000	119600000	23899	23920	chr12:0-133275309	1.74546	2.77376	3.46691
chr12	120305000	120410000	24061	24082	chr12	120395000	120500000	24079	24100	chr12:0-133275309	1.85655	1.83325	1.92331
chr12	120305000	120410000	24061	24082	chr12	120380000	120485000	24076	24097	chr12:0-133275309	2.33475	2.73223	3.44463
chr12	120530000	120635000	24106	24127	chr12	120660000	120765000	24132	24153	chr12:0-133275309	2.05464	2.40089	3.07802
chr12	120595000	120700000	24119	24140	chr12	120660000	120765000	24132	24153	chr12:0-133275309	1.61917	1.75812	2.22187
chr12	120685000	120790000	24137	24158	chr12	120920000	121025000	24184	24205	chr12:0-133275309	1.70076	1.97551	2.62367
chr12	122000000	122105000	24400	24421	chr12	122070000	122175000	24414	24435	chr12:0-133275309	2.04847	2.50503	3.3007
chr12	122585000	122690000	24517	24538	chr12	122700000	122805000	24540	24561	chr12:0-133275309	1.62657	2.33679	2.71896
chr12	122810000	122915000	24562	24583	chr12	122900000	123005000	24580	24601	chr12:0-133275309	3.00001	2.98959	4.44991
chr12	123980000	124085000	24796	24817	chr12	124715000	124820000	24943	24964	chr12:0-133275309	2.65687	3.38655	4.14893
chr12	125130000	125235000	25026	25047	chr12	125350000	125455000	25070	25091	chr12:0-133275309	2.47557	2.57448	3.66807
chr12	125185000	125290000	25037	25058	chr12	125350000	125455000	25070	25091	chr12:0-133275309	1.21262	1.72506	2.16428
chr12	128215000	128320000	25643	25664	chr12	128335000	128440000	25667	25688	chr12:0-133275309	1.73839	2.54562	3.65933
chr12	128915000	129020000	25783	25804	chr12	129860000	129965000	25972	25993	chr12:0-133275309	1.62659	2.52787	3.57476
chr12	128920000	129025000	25784	25805	chr12	129135000	129240000	25827	25848	chr12:0-133275309	2.08075	2.37507	3.07828
chr12	129015000	129120000	25803	25824	chr12	129860000	129965000	25972	25993	chr12:0-133275309	1.58483	2.46644	2.54049
chr12	129995000	130100000	25999	26020	chr12	130285000	130390000	26057	26078	chr12:0-133275309	3.36119	4.89303	6.12168
chr12	130350000	130455000	26070	26091	chr12	130695000	130800000	26139	26160	chr12:0-133275309	2.49957	2.81475	3.77642
chr12	131170000	131275000	26234	26255	chr12	131390000	131495000	26278	26299	chr12:0-133275309	1.49528	1.56207	1.871
chr13	20140000	20245000	4028	4049	chr13	20435000	20540000	4087	4108	chr13:0-114364328	2.53354	3.42021	4.66152
chr13	20440000	20545000	4088	4109	chr13	20775000	20880000	4155	4176	chr13:0-114364328	2.59657	2.57619	3.54534
chr13	21245000	21350000	4249	4270	chr13	21425000	21530000	4285	4306	chr13:0-114364328	2.27093	2.67542	3.17996
chr13	22750000	22855000	4550	4571	chr13	22970000	23075000	4594	4615	chr13:0-114364328	2.11103	2.64507	3.81465
chr13	22880000	22985000	4576	4597	chr13	24305000	24410000	4861	4882	chr13:0-114364328	17.0301	10.1356	18.5721
chr13	23415000	23520000	4683	4704	chr13	23820000	23925000	4764	4785	chr13:0-114364328	2.34737	2.57781	2.93569
chr13	23970000	24075000	4794	4815	chr13	24170000	24275000	4834	4855	chr13:0-114364328	2.50675	2.71064	4.05707
chr13	25520000	25625000	5104	5125	chr13	26010000	26115000	5202	5223	chr13:0-114364328	1.67855	2.07092	2.40269
chr13	26430000	26535000	5286	5307	chr13	26645000	26750000	5329	5350	chr13:0-114364328	1.94422	2.2198	3.13999
chr13	26935000	27040000	5387	5408	chr13	27305000	27410000	5461	5482	chr13:0-114364328	2.72238	3.20707	4.38777
chr13	27325000	27430000	5465	5486	chr13	27775000	27880000	5555	5576	chr13:0-114364328	2.7088	3.31743	3.93327
chr13	27740000	27845000	5548	5569	chr13	27870000	27975000	5574	5595	chr13:0-114364328	1.60118	1.89869	2.00625
chr13	27740000	27845000	5548	5569	chr13	27915000	28020000	5583	5604	chr13:0-114364328	2.64358	3.14474	3.54361
chr13	28755000	28860000	5751	5772	chr13	29315000	29420000	5863	5884	chr13:0-114364328	2.53356	3.17864	5.53192
chr13	29715000	29820000	5943	5964	chr13	30060000	30165000	6012	6033	chr13:0-114364328	2.52154	3.05541	3.78855
chr13	30625000	30730000	6125	6146	chr13	30750000	30855000	6150	6171	chr13:0-114364328	1.60487	2.17861	3.04653
chr13	31185000	31290000	6237	6258	chr13	31370000	31475000	6274	6295	chr13:0-114364328	1.84913	3.12309	3.97104
chr13	31380000	31485000	6276	6297	chr13	31690000	31795000	6338	6359	chr13:0-114364328	2.496	2.77009	3.69724
chr13	31485000	31590000	6297	6318	chr13	31690000	31795000	6338	6359	chr13:0-114364328	1.82189	2.06279	3.71396
chr13	35925000	36030000	7185	7206	chr13	36225000	36330000	7245	7266	chr13:0-114364328	3.04111	4.70005	6.53333
chr13	39220000	39325000	7844	7865	chr13	39560000	39665000	7912	7933	chr13:0-114364328	1.81197	2.35155	3.33201
chr13	39365000	39470000	7873	7894	chr13	39550000	39655000	7910	7931	chr13:0-114364328	1.86653	2.26079	2.9545
chr13	44995000	45100000	8999	9020	chr13	45255000	45360000	9051	9072	chr13:0-114364328	2.63318	3.33994	4.2798
chr13	44995000	45100000	8999	9020	chr13	45260000	45365000	9052	9073	chr13:0-114364328	2.67691	3.39392	4.34607
chr13	46500000	46605000	9300	9321	chr13	46670000	46775000	9334	9355	chr13:0-114364328	1.96776	2.29417	3.04927
chr13	49250000	49355000	9850	9871	chr13	49555000	49660000	9911	9932	chr13:0-114364328	2.79343	2.57646	3.30177
chr13	49600000	49705000	9920	9941	chr13	49795000	49900000	9959	9980	chr13:0-114364328	1.86865	2.64593	3.29345
chr13	51400000	51505000	10280	10301	chr13	51715000	51820000	10343	10364	chr13:0-114364328	1.43013	1.58851	1.76212
chr13	52795000	52900000	10559	10580	chr13	52915000	53020000	10583	10604	chr13:0-114364328	1.94493	2.71799	3.56461
chr13	52795000	52900000	10559	10580	chr13	53100000	53205000	10620	10641	chr13:0-114364328	1.36509	1.63442	1.88962
chr13	53205000	53310000	10641	10662	chr13	53725000	53830000	10745	10766	chr13:0-114364328	3.00909	2.91964	3.60018
chr13	60420000	60525000	12084	12105	chr13	60565000	60670000	12113	12134	chr13:0-114364328	2.77338	4.00941	5.0322
chr13	62070000	62175000	12414	12435	chr13	62305000	62410000	12461	12482	chr13:0-114364328	2.64655	3.40315	4.64078
chr13	75635000	75740000	15127	15148	chr13	75965000	76070000	15193	15214	chr13:0-114364328	1.85847	2.33911	2.98386
chr13	75635000	75740000	15127	15148	chr13	76420000	76525000	15284	15305	chr13:0-114364328	2.12401	3.08822	3.25607
chr13	75640000	75745000	15128	15149	chr13	75820000	75925000	15164	15185	chr13:0-114364328	2.16239	2.41112	3.32094
chr13	75825000	75930000	15165	15186	chr13	76855000	76960000	15371	15392	chr13:0-114364328	2.04774	2.35768	2.29174
chr13	75825000	75930000	15165	15186	chr13	75965000	76070000	15193	15214	chr13:0-114364328	1.7105	2.94685	3.99337
chr13	75825000	75930000	15165	15186	chr13	76420000	76525000	15284	15305	chr13:0-114364328	2.28265	3.14661	3.81126
chr13	75985000	76090000	15197	15218	chr13	76425000	76530000	15285	15306	chr13:0-114364328	2.10016	2.85861	2.9508
chr13	77725000	77830000	15545	15566	chr13	78070000	78175000	15614	15635	chr13:0-114364328	3.35621	4.28841	6.22123
chr13	79370000	79475000	15874	15895	chr13	79485000	79590000	15897	15918	chr13:0-114364328	2.43675	3.30083	4.47944
chr13	90825000	90930000	18165	18186	chr13	90965000	91070000	18193	18214	chr13:0-114364328	1.84004	2.7252	3.91498
chr13	95140000	95245000	19028	19049	chr13	95350000	95455000	19070	19091	chr13:0-114364328	2.40794	3.53498	5.2313
chr13	97060000	97165000	19412	19433	chr13	97295000	97400000	19459	19480	chr13:0-114364328	2.42259	2.17263	3.08066
chr13	97805000	97910000	19561	19582	chr13	97925000	98030000	19585	19606	chr13:0-114364328	1.96561	2.67476	3.1866
chr13	97805000	97910000	19561	19582	chr13	98390000	98495000	19678	19699	chr13:0-114364328	2.62234	2.81739	3.09925
chr13	97980000	98085000	19596	19617	chr13	98380000	98485000	19676	19697	chr13:0-114364328	2.19959	2.58074	4.01445
chr13	98395000	98500000	19679	19700	chr13	98620000	98725000	19724	19745	chr13:0-114364328	2.72286	3.04584	3.9613
chr13	99605000	99710000	19921	19942	chr13	99905000	100010000	19981	20002	chr13:0-114364328	1.85219	1.86946	2.0779
chr13	99935000	100040000	19987	20008	chr13	100460000	100565000	20092	20113	chr13:0-114364328	1.7685	2.12213	1.95138
chr13	101095000	101200000	20219	20240	chr13	101420000	101525000	20284	20305	chr13:0-114364328	2.69847	4.65955	5.73796
chr13	106030000	106135000	21206	21227	chr13	106480000	106585000	21296	21317	chr13:0-114364328	2.32527	2.85548	3.23219
chr13	106515000	106620000	21303	21324	chr13	106865000	106970000	21373	21394	chr13:0-114364328	1.8003	1.77651	2.32487
chr13	106745000	106850000	21349	21370	chr13	106865000	106970000	21373	21394	chr13:0-114364328	1.46938	2.04413	2.1912
chr13	110170000	110275000	22034	22055	chr13	110360000	110465000	22072	22093	chr13:0-114364328	1.90656	1.92629	2.83408
chr13	110895000	111000000	22179	22200	chr13	110995000	111100000	22199	22220	chr13:0-114364328	1.8418	2.43857	3.07731
chr13	111420000	111525000	22284	22305	chr13	112390000	112495000	22478	22499	chr13:0-114364328	2.59445	3.14787	3.8592
chr13	112010000	112115000	22402	22423	chr13	112390000	112495000	22478	22499	chr13:0-114364328	2.79595	3.77367	5.14223
chr14	20435000	20540000	4087	4108	chr14	20555000	20660000	4111	4132	chr14:0-107043718	1.83926	2.49252	2.72274
chr14	20965000	21070000	4193	4214	chr14	21040000	21145000	4208	4229	chr14:0-107043718	1.91925	2.03907	2.30826
chr14	22335000	22440000	4467	4488	chr14	22505000	22610000	4501	4522	chr14:0-107043718	2.38892	2.70784	3.30604
chr14	22340000	22445000	4468	4489	chr14	22420000	22525000	4484	4505	chr14:0-107043718	2.10691	2.98884	4.37124
chr14	22725000	22830000	4545	4566	chr14	22800000	22905000	4560	4581	chr14:0-107043718	1.59898	2.00652	2.37048
chr14	22935000	23040000	4587	4608	chr14	23000000	23105000	4600	4621	chr14:0-107043718	2.46871	2.88174	3.84243
chr14	23070000	23175000	4614	4635	chr14	23135000	23240000	4627	4648	chr14:0-107043718	1.85732	2.43584	3.14758
chr14	23425000	23530000	4685	4706	chr14	23515000	23620000	4703	4724	chr14:0-107043718	4.35016	7.77797	8.99467
chr14	23430000	23535000	4686	4707	chr14	23505000	23610000	4701	4722	chr14:0-107043718	4.39167	7.6394	10.2424
chr14	24280000	24385000	4856	4877	chr14	24380000	24485000	4876	4897	chr14:0-107043718	3.14585	5.27004	6.75849
chr14	24755000	24860000	4951	4972	chr14	24990000	25095000	4998	5019	chr14:0-107043718	1.95796	2.47084	3.71143
chr14	29495000	29600000	5899	5920	chr14	30165000	30270000	6033	6054	chr14:0-107043718	2.68163	3.12656	3.78917
chr14	32525000	32630000	6505	6526	chr14	34270000	34375000	6854	6875	chr14:0-107043718	3.03605	4.1892	6.33673
chr14	33795000	33900000	6759	6780	chr14	34045000	34150000	6809	6830	chr14:0-107043718	2.39127	2.42287	3.08184
chr14	35085000	35190000	7017	7038	chr14	35360000	35465000	7072	7093	chr14:0-107043718	2.67153	3.6309	4.72111
chr14	36465000	36570000	7293	7314	chr14	36530000	36635000	7306	7327	chr14:0-107043718	2.40296	2.77505	3.4442
chr14	36465000	36570000	7293	7314	chr14	36605000	36710000	7321	7342	chr14:0-107043718	4.01146	6.68476	7.6065
chr14	36465000	36570000	7293	7314	chr14	37545000	37650000	7509	7530	chr14:0-107043718	4.0897	4.7708	6.62884
chr14	36530000	36635000	7306	7327	chr14	36605000	36710000	7321	7342	chr14:0-107043718	2.36724	2.75151	3.07912
chr14	36595000	36700000	7319	7340	chr14	36890000	36995000	7378	7399	chr14:0-107043718	1.83311	2.50337	3.66864
chr14	36605000	36710000	7321	7342	chr14	37100000	37205000	7420	7441	chr14:0-107043718	2.18272	1.8351	2.03788
chr14	36605000	36710000	7321	7342	chr14	37545000	37650000	7509	7530	chr14:0-107043718	3.22237	4.80163	5.85507
chr14	37195000	37300000	7439	7460	chr14	37540000	37645000	7508	7529	chr14:0-107043718	2.84032	3.45661	3.88955
chr14	37660000	37765000	7532	7553	chr14	37820000	37925000	7564	7585	chr14:0-107043718	2.82437	4.30179	5.92541
chr14	37855000	37960000	7571	7592	chr14	38155000	38260000	7631	7652	chr14:0-107043718	1.66059	2.89228	3.32591
chr14	53485000	53590000	10697	10718	chr14	54295000	54400000	10859	10880	chr14:0-107043718	2.29682	2.84928	3.15841
chr14	55220000	55325000	11044	11065	chr14	55300000	55405000	11060	11081	chr14:0-107043718	1.59774	1.79519	2.1607
chr14	55655000	55760000	11131	11152	chr14	56425000	56530000	11285	11306	chr14:0-107043718	2.88773	3.54023	4.82439
chr14	56445000	56550000	11289	11310	chr14	57135000	57240000	11427	11448	chr14:0-107043718	2.46355	3.74632	4.53576
chr14	56505000	56610000	11301	11322	chr14	57125000	57230000	11425	11446	chr14:0-107043718	1.50843	1.77457	1.9178
chr14	56755000	56860000	11351	11372	chr14	56845000	56950000	11369	11390	chr14:0-107043718	1.57296	2.15596	2.47432
chr14	56760000	56865000	11352	11373	chr14	56845000	56950000	11369	11390	chr14:0-107043718	1.59396	2.08855	2.47135
chr14	58585000	58690000	11717	11738	chr14	58965000	59070000	11793	11814	chr14:0-107043718	1.76983	1.65872	1.99173
chr14	59075000	59180000	11815	11836	chr14	59395000	59500000	11879	11900	chr14:0-107043718	2.43075	3.41646	5.30959
chr14	60460000	60565000	12092	12113	chr14	60595000	60700000	12119	12140	chr14:0-107043718	4.40744	6.00435	7.48213
chr14	60575000	60680000	12115	12136	chr14	61200000	61305000	12240	12261	chr14:0-107043718	2.23489	2.64877	3.33414
chr14	60605000	60710000	12121	12142	chr14	60975000	61080000	12195	12216	chr14:0-107043718	1.18309	1.46906	1.72453
chr14	60605000	60710000	12121	12142	chr14	60670000	60775000	12134	12155	chr14:0-107043718	1.68564	2.05278	2.52415
chr14	61410000	61515000	12282	12303	chr14	61785000	61890000	12357	12378	chr14:0-107043718	2.75753	3.48177	5.50587
chr14	61875000	61980000	12375	12396	chr14	62065000	62170000	12413	12434	chr14:0-107043718	1.85429	2.16541	2.5643
chr14	62110000	62215000	12422	12443	chr14	63225000	63330000	12645	12666	chr14:0-107043718	2.76009	3.3902	4.43408
chr14	64620000	64725000	12924	12945	chr14	64710000	64815000	12942	12963	chr14:0-107043718	1.89827	2.55611	3.09101
chr14	64750000	64855000	12950	12971	chr14	64840000	64945000	12968	12989	chr14:0-107043718	1.86054	2.57063	3.0944
chr14	65115000	65220000	13023	13044	chr14	66015000	66120000	13203	13224	chr14:0-107043718	2.17764	2.12911	2.63199
chr14	65910000	66015000	13182	13203	chr14	66020000	66125000	13204	13225	chr14:0-107043718	2.13233	2.56851	3.72881
chr14	67115000	67220000	13423	13444	chr14	67235000	67340000	13447	13468	chr14:0-107043718	2.05237	2.24983	2.97624
chr14	67375000	67480000	13475	13496	chr14	67520000	67625000	13504	13525	chr14:0-107043718	2.27779	2.29145	2.9806
chr14	68195000	68300000	13639	13660	chr14	68765000	68870000	13753	13774	chr14:0-107043718	2.45751	2.76953	3.37901
chr14	69205000	69310000	13841	13862	chr14	69295000	69400000	13859	13880	chr14:0-107043718	1.82045	1.77134	2.16662
chr14	69210000	69315000	13842	13863	chr14	69295000	69400000	13859	13880	chr14:0-107043718	1.72601	1.59122	1.96322
chr14	69535000	69640000	13907	13928	chr14	69675000	69780000	13935	13956	chr14:0-107043718	2.093	2.86205	3.89049
chr14	69550000	69655000	13910	13931	chr14	69675000	69780000	13935	13956	chr14:0-107043718	2.05117	2.72268	3.06915
chr14	69765000	69870000	13953	13974	chr14	69975000	70080000	13995	14016	chr14:0-107043718	2.62965	3.77675	5.10276
chr14	70570000	70675000	14114	14135	chr14	70660000	70765000	14132	14153	chr14:0-107043718	1.6516	2.14886	3.40292
chr14	71085000	71190000	14217	14238	chr14	71700000	71805000	14340	14361	chr14:0-107043718	3.11074	3.40548	4.53369
chr14	71700000	71805000	14340	14361	chr14	71800000	71905000	14360	14381	chr14:0-107043718	1.94874	2.17199	2.59227
chr14	72465000	72570000	14493	14514	chr14	72850000	72955000	14570	14591	chr14:0-107043718	2.66749	3.10779	3.24498
chr14	72705000	72810000	14541	14562	chr14	72850000	72955000	14570	14591	chr14:0-107043718	1.89653	2.03478	2.36828
chr14	74240000	74345000	14848	14869	chr14	74425000	74530000	14885	14906	chr14:0-107043718	2.01405	2.35248	2.87364
chr14	74310000	74415000	14862	14883	chr14	74425000	74530000	14885	14906	chr14:0-107043718	2.44006	2.75259	3.6508
chr14	75075000	75180000	15015	15036	chr14	75435000	75540000	15087	15108	chr14:0-107043718	2.12834	2.21305	2.3649
chr14	75075000	75180000	15015	15036	chr14	75245000	75350000	15049	15070	chr14:0-107043718	3.44074	5.17582	6.93878
chr14	75515000	75620000	15103	15124	chr14	75605000	75710000	15121	15142	chr14:0-107043718	2.0902	2.52332	2.49853
chr14	75525000	75630000	15105	15126	chr14	75600000	75705000	15120	15141	chr14:0-107043718	2.32768	3.63239	4.76742
chr14	75660000	75765000	15132	15153	chr14	75930000	76035000	15186	15207	chr14:0-107043718	2.0894	2.2248	3.5421
chr14	75855000	75960000	15171	15192	chr14	75930000	76035000	15186	15207	chr14:0-107043718	2.28658	2.50713	2.97419
chr14	76000000	76105000	15200	15221	chr14	76595000	76700000	15319	15340	chr14:0-107043718	2.98312	2.80791	3.47947
chr14	76445000	76550000	15289	15310	chr14	76595000	76700000	15319	15340	chr14:0-107043718	1.8379	1.79321	1.8935
chr14	76820000	76925000	15364	15385	chr14	77015000	77120000	15403	15424	chr14:0-107043718	3.36622	4.31976	6.32387
chr14	77090000	77195000	15418	15439	chr14	77155000	77260000	15431	15452	chr14:0-107043718	1.40056	1.5695	1.82961
chr14	77975000	78080000	15595	15616	chr14	78545000	78650000	15709	15730	chr14:0-107043718	1.82696	1.99633	2.20252
chr14	78395000	78500000	15679	15700	chr14	78515000	78620000	15703	15724	chr14:0-107043718	1.93677	2.36622	3.2656
chr14	87960000	88065000	17592	17613	chr14	88115000	88220000	17623	17644	chr14:0-107043718	1.4718	2.25153	3.5651
chr14	88975000	89080000	17795	17816	chr14	89865000	89970000	17973	17994	chr14:0-107043718	1.98139	2.96121	3.21837
chr14	90345000	90450000	18069	18090	chr14	90465000	90570000	18093	18114	chr14:0-107043718	1.52617	2.19938	2.91163
chr14	90345000	90450000	18069	18090	chr14	90645000	90750000	18129	18150	chr14:0-107043718	1.53021	1.76191	2.08467
chr14	91275000	91380000	18255	18276	chr14	91365000	91470000	18273	18294	chr14:0-107043718	2.34654	2.93216	3.62134
chr14	93600000	93705000	18720	18741	chr14	93850000	93955000	18770	18791	chr14:0-107043718	2.70234	3.47345	4.58186
chr14	93985000	94090000	18797	18818	chr14	94085000	94190000	18817	18838	chr14:0-107043718	1.73414	1.78063	2.11338
chr14	93995000	94100000	18799	18820	chr14	94255000	94360000	18851	18872	chr14:0-107043718	1.53333	2.10112	2.41797
chr14	94640000	94745000	18928	18949	chr14	94715000	94820000	18943	18964	chr14:0-107043718	1.73083	1.80111	2.32073
chr14	94640000	94745000	18928	18949	chr14	95380000	95485000	19076	19097	chr14:0-107043718	2.52697	2.81731	3.73304
chr14	95510000	95615000	19102	19123	chr14	95720000	95825000	19144	19165	chr14:0-107043718	1.98732	2.44309	3.48595
chr14	95845000	95950000	19169	19190	chr14	95940000	96045000	19188	19209	chr14:0-107043718	1.5258	1.87191	2.4312
chr14	96050000	96155000	19210	19231	chr14	96225000	96330000	19245	19266	chr14:0-107043718	2.55624	3.9614	5.89385
chr14	96050000	96155000	19210	19231	chr14	96370000	96475000	19274	19295	chr14:0-107043718	2.64344	2.87564	3.23044
chr14	96245000	96350000	19249	19270	chr14	96375000	96480000	19275	19296	chr14:0-107043718	2.2834	2.7366	3.89469
chr14	99465000	99570000	19893	19914	chr14	99835000	99940000	19967	19988	chr14:0-107043718	1.95356	1.59574	1.63861
chr14	99470000	99575000	19894	19915	chr14	99575000	99680000	19915	19936	chr14:0-107043718	2.17576	2.85399	3.66155
chr14	99680000	99785000	19936	19957	chr14	99835000	99940000	19967	19988	chr14:0-107043718	1.8478	1.97215	2.41032
chr14	100850000	100955000	20170	20191	chr14	101025000	101130000	20205	20226	chr14:0-107043718	1.57466	1.85852	2.33552
chr14	100850000	100955000	20170	20191	chr14	101185000	101290000	20237	20258	chr14:0-107043718	1.78473	2.58904	3.50257
chr14	100850000	100955000	20170	20191	chr14	101575000	101680000	20315	20336	chr14:0-107043718	1.8909	1.80825	2.26401
chr14	101185000	101290000	20237	20258	chr14	101575000	101680000	20315	20336	chr14:0-107043718	1.50732	1.60602	1.96348
chr14	102175000	102280000	20435	20456	chr14	102265000	102370000	20453	20474	chr14:0-107043718	1.83103	2.56395	3.03204
chr14	102185000	102290000	20437	20458	chr14	102260000	102365000	20452	20473	chr14:0-107043718	2.15215	2.75542	3.5259
chr14	102460000	102565000	20492	20513	chr14	102875000	102980000	20575	20596	chr14:0-107043718	1.43409	1.86757	2.40367
chr14	102645000	102750000	20529	20550	chr14	102865000	102970000	20573	20594	chr14:0-107043718	2.09832	2.46579	3.44225
chr14	105040000	105145000	21008	21029	chr14	105435000	105540000	21087	21108	chr14:0-107043718	1.99725	1.84831	2.31254
chr15	23595000	23700000	4719	4740	chr15	23805000	23910000	4761	4782	chr15:0-101991189	2.29499	2.66991	3.1228
chr15	25455000	25560000	5091	5112	chr15	25640000	25745000	5128	5149	chr15:0-101991189	2.23891	2.72871	3.54306
chr15	26125000	26230000	5225	5246	chr15	26210000	26315000	5242	5263	chr15:0-101991189	1.76094	2.21218	3.19998
chr15	26840000	26945000	5368	5389	chr15	26965000	27070000	5393	5414	chr15:0-101991189	3.03885	4.35733	7.2093
chr15	26840000	26945000	5368	5389	chr15	27305000	27410000	5461	5482	chr15:0-101991189	2.93856	4.01459	5.35576
chr15	28930000	29035000	5786	5807	chr15	29040000	29145000	5808	5829	chr15:0-101991189	1.79807	2.36722	3.09499
chr15	29635000	29740000	5927	5948	chr15	29885000	29990000	5977	5998	chr15:0-101991189	2.05174	2.22114	2.60871
chr15	31150000	31255000	6230	6251	chr15	31435000	31540000	6287	6308	chr15:0-101991189	2.24677	2.91348	4.00096
chr15	35235000	35340000	7047	7068	chr15	35390000	35495000	7078	7099	chr15:0-101991189	1.90692	2.67784	3.29108
chr15	36830000	36935000	7366	7387	chr15	37050000	37155000	7410	7431	chr15:0-101991189	3.98148	5.78452	7.43525
chr15	37630000	37735000	7526	7547	chr15	37830000	37935000	7566	7587	chr15:0-101991189	2.07607	3.15621	4.20124
chr15	37940000	38045000	7588	7609	chr15	38635000	38740000	7727	7748	chr15:0-101991189	2.60632	3.47701	5.04218
chr15	39635000	39740000	7927	7948	chr15	39705000	39810000	7941	7962	chr15:0-101991189	2.35162	3.1556	4.07734
chr15	39995000	40100000	7999	8020	chr15	40220000	40325000	8044	8065	chr15:0-101991189	2.0061	2.39454	3.54928
chr15	40855000	40960000	8171	8192	chr15	40970000	41075000	8194	8215	chr15:0-101991189	3.08244	3.18268	4.84691
chr15	41935000	42040000	8387	8408	chr15	42005000	42110000	8401	8422	chr15:0-101991189	2.22829	3.0403	4.50314
chr15	42015000	42120000	8403	8424	chr15	42080000	42185000	8416	8437	chr15:0-101991189	1.90383	3.21882	4.27116
chr15	42685000	42790000	8537	8558	chr15	42875000	42980000	8575	8596	chr15:0-101991189	1.70787	1.96495	2.00333
chr15	43850000	43955000	8770	8791	chr15	44015000	44120000	8803	8824	chr15:0-101991189	2.16285	2.58062	3.56099
chr15	45150000	45255000	9030	9051	chr15	45350000	45455000	9070	9091	chr15:0-101991189	1.57468	1.89071	2.11841
chr15	45655000	45760000	9131	9152	chr15	45740000	45845000	9148	9169	chr15:0-101991189	2.14972	2.8067	3.56112
chr15	49825000	49930000	9965	9986	chr15	49950000	50055000	9990	10011	chr15:0-101991189	1.6489	1.87677	2.38598
chr15	49825000	49930000	9965	9986	chr15	50000000	50105000	10000	10021	chr15:0-101991189	1.83141	2.20307	2.83834
chr15	49825000	49930000	9965	9986	chr15	50090000	50195000	10018	10039	chr15:0-101991189	1.88271	2.73027	3.24998
chr15	51600000	51705000	10320	10341	chr15	51725000	51830000	10345	10366	chr15:0-101991189	3.01015	3.40617	5.9155
chr15	52205000	52310000	10441	10462	chr15	52685000	52790000	10537	10558	chr15:0-101991189	2.53152	4.64477	5.78427
chr15	55595000	55700000	11119	11140	chr15	55745000	55850000	11149	11170	chr15:0-101991189	2.04	2.75163	4.0406
chr15	57095000	57200000	11419	11440	chr15	57255000	57360000	11451	11472	chr15:0-101991189	2.27276	3.55843	4.58811
chr15	57290000	57395000	11458	11479	chr15	57475000	57580000	11495	11516	chr15:0-101991189	2.43981	3.25529	4.13398
chr15	57695000	57800000	11539	11560	chr15	58015000	58120000	11603	11624	chr15:0-101991189	1.94667	2.53107	3.20851
chr15	57700000	57805000	11540	11561	chr15	57810000	57915000	11562	11583	chr15:0-101991189	1.78337	2.42762	3.543
chr15	59110000	59215000	11822	11843	chr15	59440000	59545000	11888	11909	chr15:0-101991189	1.62851	1.90395	2.49887
chr15	59480000	59585000	11896	11917	chr15	59570000	59675000	11914	11935	chr15:0-101991189	2.62506	3.53334	4.93457
chr15	59695000	59800000	11939	11960	chr15	60275000	60380000	12055	12076	chr15:0-101991189	2.09939	2.82863	3.46831
chr15	60310000	60415000	12062	12083	chr15	60390000	60495000	12078	12099	chr15:0-101991189	1.97717	2.09896	2.58807
chr15	60535000	60640000	12107	12128	chr15	60865000	60970000	12173	12194	chr15:0-101991189	1.88662	2.63959	3.27795
chr15	63235000	63340000	12647	12668	chr15	63350000	63455000	12670	12691	chr15:0-101991189	2.25012	2.84212	3.88582
chr15	63555000	63660000	12711	12732	chr15	64015000	64120000	12803	12824	chr15:0-101991189	2.68547	2.70725	3.72543
chr15	63700000	63805000	12740	12761	chr15	63840000	63945000	12768	12789	chr15:0-101991189	1.87322	2.3763	3.30179
chr15	63700000	63805000	12740	12761	chr15	63995000	64100000	12799	12820	chr15:0-101991189	1.58308	1.24084	1.37267
chr15	64680000	64785000	12936	12957	chr15	64760000	64865000	12952	12973	chr15:0-101991189	1.89353	2.38162	2.71243
chr15	65135000	65240000	13027	13048	chr15	65335000	65440000	13067	13088	chr15:0-101991189	2.15181	2.35805	2.3586
chr15	65145000	65250000	13029	13050	chr15	65235000	65340000	13047	13068	chr15:0-101991189	2.45059	2.84574	3.00971
chr15	65145000	65250000	13029	13050	chr15	65220000	65325000	13044	13065	chr15:0-101991189	2.00478	2.59371	2.6205
chr15	66550000	66655000	13310	13331	chr15	66800000	66905000	13360	13381	chr15:0-101991189	2.08671	2.59193	3.43743
chr15	66720000	66825000	13344	13365	chr15	66800000	66905000	13360	13381	chr15:0-101991189	1.44125	1.84454	2.16302
chr15	66895000	67000000	13379	13400	chr15	67250000	67355000	13450	13471	chr15:0-101991189	2.54972	3.0346	3.86084
chr15	67405000	67510000	13481	13502	chr15	67785000	67890000	13557	13578	chr15:0-101991189	2.50486	3.86551	5.05806
chr15	67810000	67915000	13562	13583	chr15	68105000	68210000	13621	13642	chr15:0-101991189	2.17036	2.9526	3.23829
chr15	68500000	68605000	13700	13721	chr15	68620000	68725000	13724	13745	chr15:0-101991189	3.0236	3.72289	5.59295
chr15	68500000	68605000	13700	13721	chr15	68870000	68975000	13774	13795	chr15:0-101991189	2.55152	3.08198	3.66819
chr15	68730000	68835000	13746	13767	chr15	68825000	68930000	13765	13786	chr15:0-101991189	1.33634	1.42595	1.67506
chr15	69005000	69110000	13801	13822	chr15	69215000	69320000	13843	13864	chr15:0-101991189	1.91533	2.30596	3.08551
chr15	69425000	69530000	13885	13906	chr15	70435000	70540000	14087	14108	chr15:0-101991189	2.89121	3.28624	4.41199
chr15	70630000	70735000	14126	14147	chr15	70760000	70865000	14152	14173	chr15:0-101991189	2.09502	2.13842	2.8215
chr15	71145000	71250000	14229	14250	chr15	71395000	71500000	14279	14300	chr15:0-101991189	1.46489	1.85686	2.03644
chr15	71400000	71505000	14280	14301	chr15	71600000	71705000	14320	14341	chr15:0-101991189	1.87161	2.34045	2.36609
chr15	74320000	74425000	14864	14885	chr15	74385000	74490000	14877	14898	chr15:0-101991189	2.20026	2.82085	3.22521
chr15	74585000	74690000	14917	14938	chr15	74715000	74820000	14943	14964	chr15:0-101991189	2.59393	3.5474	5.32286
chr15	74975000	75080000	14995	15016	chr15	75150000	75255000	15030	15051	chr15:0-101991189	2.57399	2.93109	3.99602
chr15	76005000	76110000	15201	15222	chr15	76085000	76190000	15217	15238	chr15:0-101991189	2.30625	2.73195	3.57047
chr15	76140000	76245000	15228	15249	chr15	76280000	76385000	15256	15277	chr15:0-101991189	2.32213	3.09316	4.37408
chr15	77055000	77160000	15411	15432	chr15	77490000	77595000	15498	15519	chr15:0-101991189	1.73507	2.24188	3.05464
chr15	77140000	77245000	15428	15449	chr15	77490000	77595000	15498	15519	chr15:0-101991189	1.72119	2.07104	2.37333
chr15	77940000	78045000	15588	15609	chr15	78710000	78815000	15742	15763	chr15:0-101991189	6.11378	3.80754	4.28316
chr15	77950000	78055000	15590	15611	chr15	78055000	78160000	15611	15632	chr15:0-101991189	2.16775	2.62078	3.48514
chr15	78255000	78360000	15651	15672	chr15	78370000	78475000	15674	15695	chr15:0-101991189	2.14011	2.93671	3.63932
chr15	78265000	78370000	15653	15674	chr15	78365000	78470000	15673	15694	chr15:0-101991189	2.26032	2.69237	3.41588
chr15	78975000	79080000	15795	15816	chr15	79130000	79235000	15826	15847	chr15:0-101991189	2.49751	3.52504	4.84997
chr15	80405000	80510000	16081	16102	chr15	80725000	80830000	16145	16166	chr15:0-101991189	2.20343	2.7849	3.62125
chr15	80515000	80620000	16103	16124	chr15	80725000	80830000	16145	16166	chr15:0-101991189	1.74977	2.38337	3.13549
chr15	80610000	80715000	16122	16143	chr15	80725000	80830000	16145	16166	chr15:0-101991189	1.55962	1.97044	2.19452
chr15	81055000	81160000	16211	16232	chr15	81215000	81320000	16243	16264	chr15:0-101991189	2.58285	3.55503	5.44819
chr15	85680000	85785000	17136	17157	chr15	85780000	85885000	17156	17177	chr15:0-101991189	3.45299	4.79219	6.88933
chr15	86570000	86675000	17314	17335	chr15	86690000	86795000	17338	17359	chr15:0-101991189	1.73246	2.33684	3.11706
chr15	88425000	88530000	17685	17706	chr15	88780000	88885000	17756	17777	chr15:0-101991189	2.53279	3.75594	4.70163
chr15	88435000	88540000	17687	17708	chr15	88560000	88665000	17712	17733	chr15:0-101991189	2.04899	2.99254	3.00931
chr15	88855000	88960000	17771	17792	chr15	88950000	89055000	17790	17811	chr15:0-101991189	2.15543	2.87823	3.7387
chr15	89005000	89110000	17801	17822	chr15	89125000	89230000	17825	17846	chr15:0-101991189	1.98865	2.46526	3.34156
chr15	89275000	89380000	17855	17876	chr15	89575000	89680000	17915	17936	chr15:0-101991189	1.82424	1.89762	1.94827
chr15	89305000	89410000	17861	17882	chr15	89420000	89525000	17884	17905	chr15:0-101991189	2.50523	3.17625	3.76554
chr15	89695000	89800000	17939	17960	chr15	90030000	90135000	18006	18027	chr15:0-101991189	1.98317	1.78751	2.07465
chr15	89850000	89955000	17970	17991	chr15	90030000	90135000	18006	18027	chr15:0-101991189	2.09903	2.69545	3.2309
chr15	90090000	90195000	18018	18039	chr15	90170000	90275000	18034	18055	chr15:0-101991189	2.33162	2.83819	3.68934
chr15	90595000	90700000	18119	18140	chr15	90835000	90940000	18167	18188	chr15:0-101991189	2.19917	2.16812	2.84913
chr15	91000000	91105000	18200	18221	chr15	91170000	91275000	18234	18255	chr15:0-101991189	1.79444	2.22418	2.82595
chr15	91250000	91355000	18250	18271	chr15	91800000	91905000	18360	18381	chr15:0-101991189	2.59928	3.07206	3.17234
chr15	91250000	91355000	18250	18271	chr15	92025000	92130000	18405	18426	chr15:0-101991189	3.50973	3.93578	5.49364
chr15	92040000	92145000	18408	18429	chr15	92340000	92445000	18468	18489	chr15:0-101991189	2.48924	3.15839	4.22975
chr15	92755000	92860000	18551	18572	chr15	92865000	92970000	18573	18594	chr15:0-101991189	1.91372	2.42545	3.17914
chr15	92980000	93085000	18596	18617	chr15	94070000	94175000	18814	18835	chr15:0-101991189	4.58295	6.50413	8.61898
chr15	94110000	94215000	18822	18843	chr15	94270000	94375000	18854	18875	chr15:0-101991189	2.90599	4.02418	5.94158
chr15	96275000	96380000	19255	19276	chr15	96365000	96470000	19273	19294	chr15:0-101991189	2.82815	3.66424	4.22492
chr15	96305000	96410000	19261	19282	chr15	97185000	97290000	19437	19458	chr15:0-101991189	2.20384	3.40888	4.5674
chr15	97850000	97955000	19570	19591	chr15	98125000	98230000	19625	19646	chr15:0-101991189	2.454	3.12145	4.35762
chr15	97850000	97955000	19570	19591	chr15	98240000	98345000	19648	19669	chr15:0-101991189	2.27954	2.61233	3.99342
chr15	98125000	98230000	19625	19646	chr15	98370000	98475000	19674	19695	chr15:0-101991189	1.76448	2.37466	2.60966
chr15	98390000	98495000	19678	19699	chr15	99020000	99125000	19804	19825	chr15:0-101991189	2.67582	3.71302	5.32141
chr15	98470000	98575000	19694	19715	chr15	98600000	98705000	19720	19741	chr15:0-101991189	2.08471	2.96512	3.78024
chr15	98600000	98705000	19720	19741	chr15	98800000	98905000	19760	19781	chr15:0-101991189	1.70968	2.04088	2.48363
chr15	100580000	100685000	20116	20137	chr15	100820000	100925000	20164	20185	chr15:0-101991189	2.58043	3.09355	4.13648
chr15	100865000	100970000	20173	20194	chr15	100955000	101060000	20191	20212	chr15:0-101991189	2.42687	3.58043	5.16173
chr15	100965000	101070000	20193	20214	chr15	101205000	101310000	20241	20262	chr15:0-101991189	3.21052	5.44264	7.01207
chr15	101250000	101355000	20250	20271	chr15	101590000	101695000	20318	20339	chr15:0-101991189	3.10531	3.71229	4.07238
chr16	340000	445000	68	89	chr16	445000	550000	89	110	chr16:0-90338345	1.67769	2.15554	2.58428
chr16	660000	765000	132	153	chr16	735000	840000	147	168	chr16:0-90338345	2.54312	3.25464	3.76005
chr16	665000	770000	133	154	chr16	755000	860000	151	172	chr16:0-90338345	1.69077	2.36625	2.60201
chr16	760000	865000	152	173	chr16	1005000	1110000	201	222	chr16:0-90338345	1.73121	2.47696	3.47379
chr16	3930000	4035000	786	807	chr16	4190000	4295000	838	859	chr16:0-90338345	2.2173	1.89765	2.01307
chr16	5360000	5465000	1072	1093	chr16	5440000	5545000	1088	1109	chr16:0-90338345	2.36652	2.76215	3.41461
chr16	5360000	5465000	1072	1093	chr16	5565000	5670000	1113	1134	chr16:0-90338345	1.84498	1.75448	2.41293
chr16	5450000	5555000	1090	1111	chr16	5565000	5670000	1113	1134	chr16:0-90338345	2.25087	3.07691	4.03074
chr16	8515000	8620000	1703	1724	chr16	8605000	8710000	1721	1742	chr16:0-90338345	2.13252	3.10418	4.14005
chr16	8515000	8620000	1703	1724	chr16	8585000	8690000	1717	1738	chr16:0-90338345	2.60654	3.38785	4.42606
chr16	8515000	8620000	1703	1724	chr16	8740000	8845000	1748	1769	chr16:0-90338345	1.73778	2.83594	3.25022
chr16	8610000	8715000	1722	1743	chr16	8830000	8935000	1766	1787	chr16:0-90338345	1.9828	2.07791	3.49194
chr16	8885000	8990000	1777	1798	chr16	8955000	9060000	1791	1812	chr16:0-90338345	1.50005	1.90562	2.41678
chr16	9205000	9310000	1841	1862	chr16	10130000	10235000	2026	2047	chr16:0-90338345	2.21284	2.61215	3.77249
chr16	10915000	11020000	2183	2204	chr16	11205000	11310000	2241	2262	chr16:0-90338345	2.88458	2.86785	3.46075
chr16	10910000	11015000	2182	2203	chr16	11340000	11445000	2268	2289	chr16:0-90338345	3.50808	3.67656	4.8445
chr16	10920000	11025000	2184	2205	chr16	11205000	11310000	2241	2262	chr16:0-90338345	2.39913	2.36447	2.93778
chr16	11345000	11450000	2269	2290	chr16	11620000	11725000	2324	2345	chr16:0-90338345	1.89468	2.08033	2.13589
chr16	13870000	13975000	2774	2795	chr16	14235000	14340000	2847	2868	chr16:0-90338345	3.00813	3.71752	4.58549
chr16	14255000	14360000	2851	2872	chr16	14475000	14580000	2895	2916	chr16:0-90338345	1.78009	2.12344	2.80778
chr16	19035000	19140000	3807	3828	chr16	19325000	19430000	3865	3886	chr16:0-90338345	3.73549	3.39582	4.56136
chr16	19170000	19275000	3834	3855	chr16	19325000	19430000	3865	3886	chr16:0-90338345	1.81685	2.06981	2.93697
chr16	19550000	19655000	3910	3931	chr16	19835000	19940000	3967	3988	chr16:0-90338345	2.78438	3.805	4.76545
chr16	19665000	19770000	3933	3954	chr16	19830000	19935000	3966	3987	chr16:0-90338345	2.27042	2.98184	3.59702
chr16	19845000	19950000	3969	3990	chr16	20330000	20435000	4066	4087	chr16:0-90338345	4.30529	5.74907	7.82487
chr16	19855000	19960000	3971	3992	chr16	20250000	20355000	4050	4071	chr16:0-90338345	2.74409	3.44175	3.90131
chr16	20800000	20905000	4160	4181	chr16	21030000	21135000	4206	4227	chr16:0-90338345	2.05836	2.36245	3.03277
chr16	21135000	21240000	4227	4248	chr16	21225000	21330000	4245	4266	chr16:0-90338345	1.74309	1.84102	2.13282
chr16	21950000	22055000	4390	4411	chr16	22135000	22240000	4427	4448	chr16:0-90338345	2.18011	3.29421	4.51289
chr16	23130000	23235000	4626	4647	chr16	23380000	23485000	4676	4697	chr16:0-90338345	2.43154	3.26725	3.41228
chr16	23685000	23790000	4737	4758	chr16	23985000	24090000	4797	4818	chr16:0-90338345	2.83948	4.2492	6.01982
chr16	23995000	24100000	4799	4820	chr16	24265000	24370000	4853	4874	chr16:0-90338345	2.22321	2.35544	2.73081
chr16	23995000	24100000	4799	4820	chr16	24450000	24555000	4890	4911	chr16:0-90338345	4.44878	6.69255	9.31771
chr16	27185000	27290000	5437	5458	chr16	27315000	27420000	5463	5484	chr16:0-90338345	2.00716	2.46064	3.38812
chr16	27640000	27745000	5528	5549	chr16	27815000	27920000	5563	5584	chr16:0-90338345	1.94005	2.06968	2.45652
chr16	27725000	27830000	5545	5566	chr16	27815000	27920000	5563	5584	chr16:0-90338345	1.65315	2.21546	2.78036
chr16	27730000	27835000	5546	5567	chr16	27815000	27920000	5563	5584	chr16:0-90338345	1.67558	2.2372	2.79672
chr16	29645000	29750000	5929	5950	chr16	29975000	30080000	5995	6016	chr16:0-90338345	2.12313	2.15067	3.1023
chr16	30395000	30500000	6079	6100	chr16	30560000	30665000	6112	6133	chr16:0-90338345	1.46972	1.60419	1.9449
chr16	30935000	31040000	6187	6208	chr16	31390000	31495000	6278	6299	chr16:0-90338345	1.69882	2.2709	2.95652
chr16	31165000	31270000	6233	6254	chr16	31390000	31495000	6278	6299	chr16:0-90338345	1.67188	2.052	2.53586
chr16	48485000	48590000	9697	9718	chr16	48570000	48675000	9714	9735	chr16:0-90338345	2.00887	2.7403	3.20742
chr16	49005000	49110000	9801	9822	chr16	49305000	49410000	9861	9882	chr16:0-90338345	1.841	1.7093	2.11218
chr16	49355000	49460000	9871	9892	chr16	49870000	49975000	9974	9995	chr16:0-90338345	2.07994	2.4174	2.54059
chr16	52015000	52120000	10403	10424	chr16	52970000	53075000	10594	10615	chr16:0-90338345	3.628	3.70878	4.99026
chr16	53895000	54000000	10779	10800	chr16	54230000	54335000	10846	10867	chr16:0-90338345	2.13488	2.55298	3.39598
chr16	54235000	54340000	10847	10868	chr16	54880000	54985000	10976	10997	chr16:0-90338345	2.53309	5.15701	6.13374
chr16	54985000	55090000	10997	11018	chr16	55205000	55310000	11041	11062	chr16:0-90338345	2.36299	2.00997	3.0138
chr16	55405000	55510000	11081	11102	chr16	55495000	55600000	11099	11120	chr16:0-90338345	1.58196	1.8303	2.45097
chr16	55415000	55520000	11083	11104	chr16	55490000	55595000	11098	11119	chr16:0-90338345	1.9055	2.36651	3.45699
chr16	55415000	55520000	11083	11104	chr16	55650000	55755000	11130	11151	chr16:0-90338345	2.81985	3.93421	5.98876
chr16	55890000	55995000	11178	11199	chr16	56265000	56370000	11253	11274	chr16:0-90338345	1.37144	1.6671	2.29843
chr16	55990000	56095000	11198	11219	chr16	56265000	56370000	11253	11274	chr16:0-90338345	2.08998	2.12364	2.88347
chr16	57250000	57355000	11450	11471	chr16	57365000	57470000	11473	11494	chr16:0-90338345	2.62637	3.7179	5.25504
chr16	57250000	57355000	11450	11471	chr16	57465000	57570000	11493	11514	chr16:0-90338345	2.39565	2.19082	2.90682
chr16	57850000	57955000	11570	11591	chr16	58075000	58180000	11615	11636	chr16:0-90338345	2.03115	1.9391	2.03309
chr16	57855000	57960000	11571	11592	chr16	57945000	58050000	11589	11610	chr16:0-90338345	2.71254	2.7328	3.65347
chr16	57970000	58075000	11594	11615	chr16	58070000	58175000	11614	11635	chr16:0-90338345	2.61399	3.55205	4.6121
chr16	66355000	66460000	13271	13292	chr16	66430000	66535000	13286	13307	chr16:0-90338345	1.81299	2.25321	2.92032
chr16	66355000	66460000	13271	13292	chr16	66535000	66640000	13307	13328	chr16:0-90338345	1.90553	2.44394	2.76147
chr16	66965000	67070000	13393	13414	chr16	67105000	67210000	13421	13442	chr16:0-90338345	1.31502	1.48941	1.68128
chr16	67495000	67600000	13499	13520	chr16	67595000	67700000	13519	13540	chr16:0-90338345	2.76373	3.4668	4.10184
chr16	68315000	68420000	13663	13684	chr16	68455000	68560000	13691	13712	chr16:0-90338345	2.99244	3.67504	4.93673
chr16	68395000	68500000	13679	13700	chr16	68460000	68565000	13692	13713	chr16:0-90338345	1.99844	2.5976	3.31575
chr16	68545000	68650000	13709	13730	chr16	68635000	68740000	13727	13748	chr16:0-90338345	1.50808	1.83165	1.97962
chr16	68655000	68760000	13731	13752	chr16	68750000	68855000	13750	13771	chr16:0-90338345	1.79707	2.11873	2.66869
chr16	68850000	68955000	13770	13791	chr16	69055000	69160000	13811	13832	chr16:0-90338345	1.94293	1.95772	2.23509
chr16	70335000	70440000	14067	14088	chr16	70425000	70530000	14085	14106	chr16:0-90338345	1.82007	1.81223	2.16511
chr16	70345000	70450000	14069	14090	chr16	70420000	70525000	14084	14105	chr16:0-90338345	1.84655	1.95404	2.38499
chr16	74945000	75050000	14989	15010	chr16	75060000	75165000	15012	15033	chr16:0-90338345	2.53636	3.05012	3.54239
chr16	76625000	76730000	15325	15346	chr16	77115000	77220000	15423	15444	chr16:0-90338345	2.43553	2.92905	3.66447
chr16	76995000	77100000	15399	15420	chr16	77115000	77220000	15423	15444	chr16:0-90338345	2.557	2.17206	2.34025
chr16	77185000	77290000	15437	15458	chr16	77380000	77485000	15476	15497	chr16:0-90338345	2.1797	2.74697	3.4196
chr16	77185000	77290000	15437	15458	chr16	77530000	77635000	15506	15527	chr16:0-90338345	3.40124	4.30134	5.77281
chr16	77385000	77490000	15477	15498	chr16	77530000	77635000	15506	15527	chr16:0-90338345	2.06295	2.52808	3.25644
chr16	77625000	77730000	15525	15546	chr16	78045000	78150000	15609	15630	chr16:0-90338345	2.48586	2.57889	2.92742
chr16	83065000	83170000	16613	16634	chr16	83160000	83265000	16632	16653	chr16:0-90338345	1.92009	2.28515	2.9648
chr16	83905000	84010000	16781	16802	chr16	83990000	84095000	16798	16819	chr16:0-90338345	2.07374	2.81281	3.31801
chr16	84035000	84140000	16807	16828	chr16	84125000	84230000	16825	16846	chr16:0-90338345	1.99485	2.63587	2.85486
chr16	84035000	84140000	16807	16828	chr16	84430000	84535000	16886	16907	chr16:0-90338345	2.64274	2.75175	2.85785
chr16	84460000	84565000	16892	16913	chr16	84565000	84670000	16913	16934	chr16:0-90338345	2.54184	3.94707	5.04624
chr16	85770000	85875000	17154	17175	chr16	85935000	86040000	17187	17208	chr16:0-90338345	2.43731	3.47002	4.77576
chr16	86020000	86125000	17204	17225	chr16	86465000	86570000	17293	17314	chr16:0-90338345	2.3943	2.31142	2.87688
chr16	86235000	86340000	17247	17268	chr16	86465000	86570000	17293	17314	chr16:0-90338345	1.6971	2.38208	2.08378
chr16	86510000	86615000	17302	17323	chr16	87005000	87110000	17401	17422	chr16:0-90338345	2.54069	4.02795	5.06439
chr16	88390000	88495000	17678	17699	chr16	88475000	88580000	17695	17716	chr16:0-90338345	2.17349	2.80924	3.74763
chr16	88765000	88870000	17753	17774	chr16	89115000	89220000	17823	17844	chr16:0-90338345	2.20515	2.49551	3.15297
chr17	745000	850000	149	170	chr17	930000	1035000	186	207	chr17:0-83257441	2.00261	2.84468	3.50529
chr17	1855000	1960000	371	392	chr17	1975000	2080000	395	416	chr17:0-83257441	2.32553	3.33461	3.78417
chr17	1855000	1960000	371	392	chr17	1990000	2095000	398	419	chr17:0-83257441	2.54771	3.69543	4.31834
chr17	3685000	3790000	737	758	chr17	3775000	3880000	755	776	chr17:0-83257441	2.06061	2.23173	2.50112
chr17	4505000	4610000	901	922	chr17	4845000	4950000	969	990	chr17:0-83257441	2.07798	2.23597	2.24855
chr17	4765000	4870000	953	974	chr17	4835000	4940000	967	988	chr17:0-83257441	2.13245	2.60327	2.61213
chr17	5535000	5640000	1107	1128	chr17	6235000	6340000	1247	1268	chr17:0-83257441	1.77868	2.347	3.09663
chr17	5535000	5640000	1107	1128	chr17	6375000	6480000	1275	1296	chr17:0-83257441	3.5465	4.538	5.66697
chr17	6235000	6340000	1247	1268	chr17	6370000	6475000	1274	1295	chr17:0-83257441	2.80263	3.6586	4.3314
chr17	6615000	6720000	1323	1344	chr17	6845000	6950000	1369	1390	chr17:0-83257441	2.00134	2.63854	3.39768
chr17	6615000	6720000	1323	1344	chr17	6785000	6890000	1357	1378	chr17:0-83257441	2.1641	2.32587	2.68856
chr17	6615000	6720000	1323	1344	chr17	6945000	7050000	1389	1410	chr17:0-83257441	2.64602	2.90841	3.26124
chr17	7000000	7105000	1400	1421	chr17	7085000	7190000	1417	1438	chr17:0-83257441	2.12069	2.73102	3.2382
chr17	7860000	7965000	1572	1593	chr17	7990000	8095000	1598	1619	chr17:0-83257441	1.50952	1.92161	2.19263
chr17	8070000	8175000	1614	1635	chr17	8170000	8275000	1634	1655	chr17:0-83257441	1.74332	2.03036	2.35541
chr17	8940000	9045000	1788	1809	chr17	9475000	9580000	1895	1916	chr17:0-83257441	2.34769	3.17852	4.06197
chr17	9915000	10020000	1983	2004	chr17	10175000	10280000	2035	2056	chr17:0-83257441	1.60128	2.00585	2.46104
chr17	10275000	10380000	2055	2076	chr17	10565000	10670000	2113	2134	chr17:0-83257441	2.63704	3.15005	4.52556
chr17	10700000	10805000	2140	2161	chr17	10790000	10895000	2158	2179	chr17:0-83257441	2.38874	2.52715	3.17904
chr17	10825000	10930000	2165	2186	chr17	11090000	11195000	2218	2239	chr17:0-83257441	2.12161	3.60173	5.5761
chr17	10825000	10930000	2165	2186	chr17	11885000	11990000	2377	2398	chr17:0-83257441	2.34161	2.52204	3.0059
chr17	12205000	12310000	2441	2462	chr17	12615000	12720000	2523	2544	chr17:0-83257441	1.77327	2.19977	2.59196
chr17	12290000	12395000	2458	2479	chr17	12615000	12720000	2523	2544	chr17:0-83257441	1.87452	1.9571	2.49863
chr17	14245000	14350000	2849	2870	chr17	14760000	14865000	2952	2973	chr17:0-83257441	2.07202	1.62535	2.04056
chr17	16400000	16505000	3280	3301	chr17	16470000	16575000	3294	3315	chr17:0-83257441	3.11891	5.60754	7.12086
chr17	16955000	17060000	3391	3412	chr17	17095000	17200000	3419	3440	chr17:0-83257441	2.10321	2.03553	2.88084
chr17	17305000	17410000	3461	3482	chr17	17515000	17620000	3503	3524	chr17:0-83257441	2.47684	2.27806	2.99052
chr17	17305000	17410000	3461	3482	chr17	17590000	17695000	3518	3539	chr17:0-83257441	3.41162	4.04205	5.4552
chr17	17445000	17550000	3489	3510	chr17	17515000	17620000	3503	3524	chr17:0-83257441	1.83632	2.0084	2.73156
chr17	17445000	17550000	3489	3510	chr17	17590000	17695000	3518	3539	chr17:0-83257441	1.95812	2.34713	2.99802
chr17	19460000	19565000	3892	3913	chr17	19665000	19770000	3933	3954	chr17:0-83257441	1.49272	1.43893	1.76032
chr17	27405000	27510000	5481	5502	chr17	27545000	27650000	5509	5530	chr17:0-83257441	1.64523	1.72207	2.35529
chr17	27405000	27510000	5481	5502	chr17	27550000	27655000	5510	5531	chr17:0-83257441	1.4822	1.53522	2.14301
chr17	27600000	27705000	5520	5541	chr17	27825000	27930000	5565	5586	chr17:0-83257441	2.91635	2.98367	2.95503
chr17	27755000	27860000	5551	5572	chr17	27825000	27930000	5565	5586	chr17:0-83257441	1.82212	2.20906	2.89665
chr17	29755000	29860000	5951	5972	chr17	29885000	29990000	5977	5998	chr17:0-83257441	1.83728	2.03491	2.73619
chr17	31385000	31490000	6277	6298	chr17	31475000	31580000	6295	6316	chr17:0-83257441	1.95787	2.67743	3.47292
chr17	32200000	32305000	6440	6461	chr17	32270000	32375000	6454	6475	chr17:0-83257441	1.85092	2.86224	3.65318
chr17	33725000	33830000	6745	6766	chr17	34105000	34210000	6821	6842	chr17:0-83257441	1.9981	2.1327	2.57656
chr17	33725000	33830000	6745	6766	chr17	33895000	34000000	6779	6800	chr17:0-83257441	1.78077	2.64896	3.7446
chr17	34155000	34260000	6831	6852	chr17	34255000	34360000	6851	6872	chr17:0-83257441	1.94106	2.37401	2.9812
chr17	34155000	34260000	6831	6852	chr17	34315000	34420000	6863	6884	chr17:0-83257441	2.74432	2.88099	3.7417
chr17	34490000	34595000	6898	6919	chr17	34585000	34690000	6917	6938	chr17:0-83257441	1.70879	2.01881	2.74709
chr17	34490000	34595000	6898	6919	chr17	34840000	34945000	6968	6989	chr17:0-83257441	2.05229	2.66701	3.64801
chr17	34945000	35050000	6989	7010	chr17	35065000	35170000	7013	7034	chr17:0-83257441	2.73868	3.17693	3.86721
chr17	35560000	35665000	7112	7133	chr17	35695000	35800000	7139	7160	chr17:0-83257441	2.44479	2.47744	3.68631
chr17	38930000	39035000	7786	7807	chr17	39100000	39205000	7820	7841	chr17:0-83257441	2.27244	2.66138	3.52158
chr17	39965000	40070000	7993	8014	chr17	40040000	40145000	8008	8029	chr17:0-83257441	2.08299	2.05159	2.34682
chr17	40565000	40670000	8113	8134	chr17	40740000	40845000	8148	8169	chr17:0-83257441	2.20036	3.2135	4.73073
chr17	40755000	40860000	8151	8172	chr17	41615000	41720000	8323	8344	chr17:0-83257441	2.89755	4.03836	4.58265
chr17	40855000	40960000	8171	8192	chr17	41275000	41380000	8255	8276	chr17:0-83257441	1.76681	2.06941	2.61028
chr17	41275000	41380000	8255	8276	chr17	41605000	41710000	8321	8342	chr17:0-83257441	3.0867	2.99264	3.38447
chr17	41495000	41600000	8299	8320	chr17	41615000	41720000	8323	8344	chr17:0-83257441	2.02249	2.70296	3.48844
chr17	41495000	41600000	8299	8320	chr17	41595000	41700000	8319	8340	chr17:0-83257441	2.12788	2.09956	2.7687
chr17	41910000	42015000	8382	8403	chr17	42065000	42170000	8413	8434	chr17:0-83257441	2.30114	2.57787	3.48493
chr17	41975000	42080000	8395	8416	chr17	42065000	42170000	8413	8434	chr17:0-83257441	2.37387	2.92754	3.58994
chr17	42270000	42375000	8454	8475	chr17	42350000	42455000	8470	8491	chr17:0-83257441	2.15988	2.92416	3.96746
chr17	42790000	42895000	8558	8579	chr17	42885000	42990000	8577	8598	chr17:0-83257441	2.20544	3.01614	4.12339
chr17	43340000	43445000	8668	8689	chr17	43430000	43535000	8686	8707	chr17:0-83257441	2.99267	3.69547	4.83151
chr17	43525000	43630000	8705	8726	chr17	43625000	43730000	8725	8746	chr17:0-83257441	2.53445	3.41152	5.10416
chr17	43525000	43630000	8705	8726	chr17	43705000	43810000	8741	8762	chr17:0-83257441	2.23282	2.58947	3.37527
chr17	44160000	44265000	8832	8853	chr17	44270000	44375000	8854	8875	chr17:0-83257441	2.86845	2.95497	3.24677
chr17	44485000	44590000	8897	8918	chr17	44575000	44680000	8915	8936	chr17:0-83257441	1.64733	1.60749	2.02901
chr17	44725000	44830000	8945	8966	chr17	44815000	44920000	8963	8984	chr17:0-83257441	2.07223	2.58317	3.83672
chr17	44865000	44970000	8973	8994	chr17	45065000	45170000	9013	9034	chr17:0-83257441	2.08326	1.98522	1.85078
chr17	44870000	44975000	8974	8995	chr17	44970000	45075000	8994	9015	chr17:0-83257441	2.44008	2.7085	3.40414
chr17	45225000	45330000	9045	9066	chr17	45335000	45440000	9067	9088	chr17:0-83257441	2.02233	2.7121	3.82458
chr17	47180000	47285000	9436	9457	chr17	47260000	47365000	9452	9473	chr17:0-83257441	1.84316	2.8303	3.32096
chr17	47975000	48080000	9595	9616	chr17	48080000	48185000	9616	9637	chr17:0-83257441	2.58684	3.40375	5.18725
chr17	47975000	48080000	9595	9616	chr17	48565000	48670000	9713	9734	chr17:0-83257441	2.68746	3.13555	4.94576
chr17	48285000	48390000	9657	9678	chr17	48545000	48650000	9709	9730	chr17:0-83257441	1.56826	2.26411	2.39779
chr17	48625000	48730000	9725	9746	chr17	48745000	48850000	9749	9770	chr17:0-83257441	1.8355	2.7354	3.69946
chr17	48625000	48730000	9725	9746	chr17	48825000	48930000	9765	9786	chr17:0-83257441	3.7014	4.84553	5.71238
chr17	48745000	48850000	9749	9770	chr17	48835000	48940000	9767	9788	chr17:0-83257441	2.2484	3.33586	3.78099
chr17	48755000	48860000	9751	9772	chr17	48825000	48930000	9765	9786	chr17:0-83257441	2.70958	4.73687	6.66231
chr17	48875000	48980000	9775	9796	chr17	48990000	49095000	9798	9819	chr17:0-83257441	2.66356	3.47634	4.17396
chr17	49265000	49370000	9853	9874	chr17	49345000	49450000	9869	9890	chr17:0-83257441	2.61648	3.21314	4.77565
chr17	49385000	49490000	9877	9898	chr17	49495000	49600000	9899	9920	chr17:0-83257441	2.47527	2.77025	3.34971
chr17	49520000	49625000	9904	9925	chr17	49645000	49750000	9929	9950	chr17:0-83257441	3.6602	5.09447	8.73909
chr17	49520000	49625000	9904	9925	chr17	49800000	49905000	9960	9981	chr17:0-83257441	2.58807	4.18927	5.24025
chr17	49520000	49625000	9904	9925	chr17	49945000	50050000	9989	10010	chr17:0-83257441	2.6577	3.11575	4.17871
chr17	49655000	49760000	9931	9952	chr17	49945000	50050000	9989	10010	chr17:0-83257441	2.29647	2.25852	2.41594
chr17	49810000	49915000	9962	9983	chr17	49945000	50050000	9989	10010	chr17:0-83257441	4.00573	5.22589	8.06795
chr17	49975000	50080000	9995	10016	chr17	50040000	50145000	10008	10029	chr17:0-83257441	2.11829	3.42786	4.6038
chr17	50150000	50255000	10030	10051	chr17	50220000	50325000	10044	10065	chr17:0-83257441	1.80913	2.13956	2.5967
chr17	50155000	50260000	10031	10052	chr17	50245000	50350000	10049	10070	chr17:0-83257441	1.42229	1.62591	2.1404
chr17	50430000	50535000	10086	10107	chr17	50640000	50745000	10128	10149	chr17:0-83257441	2.40953	2.19123	2.32314
chr17	50495000	50600000	10099	10120	chr17	50630000	50735000	10126	10147	chr17:0-83257441	1.79184	1.8229	2.01862
chr17	50735000	50840000	10147	10168	chr17	50900000	51005000	10180	10201	chr17:0-83257441	2.0837	2.9811	3.23704
chr17	50800000	50905000	10160	10181	chr17	50900000	51005000	10180	10201	chr17:0-83257441	2.6493	3.66339	4.62594
chr17	51320000	51425000	10264	10285	chr17	51485000	51590000	10297	10318	chr17:0-83257441	1.84517	1.80887	2.53928
chr17	56540000	56645000	11308	11329	chr17	56665000	56770000	11333	11354	chr17:0-83257441	1.57627	2.04407	2.76309
chr17	56950000	57055000	11390	11411	chr17	57060000	57165000	11412	11433	chr17:0-83257441	2.75857	3.87358	4.64718
chr17	57080000	57185000	11416	11437	chr17	57695000	57800000	11539	11560	chr17:0-83257441	2.48227	3.12853	3.84768
chr17	57805000	57910000	11561	11582	chr17	58060000	58165000	11612	11633	chr17:0-83257441	2.16397	3.01254	3.56937
chr17	57810000	57915000	11562	11583	chr17	57935000	58040000	11587	11608	chr17:0-83257441	3.25754	3.95581	4.31888
chr17	57955000	58060000	11591	11612	chr17	58045000	58150000	11609	11630	chr17:0-83257441	1.39573	2.07213	2.49106
chr17	57955000	58060000	11591	11612	chr17	58030000	58135000	11606	11627	chr17:0-83257441	1.95297	2.11546	2.35267
chr17	58255000	58360000	11651	11672	chr17	58395000	58500000	11679	11700	chr17:0-83257441	1.59527	2.08912	2.73006
chr17	58470000	58575000	11694	11715	chr17	58950000	59055000	11790	11811	chr17:0-83257441	2.40028	2.72922	2.71207
chr17	58660000	58765000	11732	11753	chr17	58950000	59055000	11790	11811	chr17:0-83257441	2.1938	2.76769	3.75223
chr17	59280000	59385000	11856	11877	chr17	59385000	59490000	11877	11898	chr17:0-83257441	1.88561	2.06366	2.89653
chr17	60665000	60770000	12133	12154	chr17	61340000	61445000	12268	12289	chr17:0-83257441	3.08773	3.172	3.0954
chr17	60955000	61060000	12191	12212	chr17	61345000	61450000	12269	12290	chr17:0-83257441	1.98771	2.2162	2.21225
chr17	61345000	61450000	12269	12290	chr17	61410000	61515000	12282	12303	chr17:0-83257441	2.41335	3.68204	4.11572
chr17	61360000	61465000	12272	12293	chr17	61500000	61605000	12300	12321	chr17:0-83257441	2.96153	2.57414	3.31276
chr17	62650000	62755000	12530	12551	chr17	62915000	63020000	12583	12604	chr17:0-83257441	2.79753	3.04415	3.55522
chr17	63375000	63480000	12675	12696	chr17	63560000	63665000	12712	12733	chr17:0-83257441	2.00035	2.88664	3.71231
chr17	63375000	63480000	12675	12696	chr17	63645000	63750000	12729	12750	chr17:0-83257441	2.53964	2.88882	3.61407
chr17	63975000	64080000	12795	12816	chr17	64085000	64190000	12817	12838	chr17:0-83257441	1.67509	3.13915	4.26763
chr17	64010000	64115000	12802	12823	chr17	64080000	64185000	12816	12837	chr17:0-83257441	1.92038	2.19016	2.55241
chr17	64010000	64115000	12802	12823	chr17	64230000	64335000	12846	12867	chr17:0-83257441	1.73618	1.89912	2.44843
chr17	64105000	64210000	12821	12842	chr17	64230000	64335000	12846	12867	chr17:0-83257441	2.24982	3.20667	3.01617
chr17	64270000	64375000	12854	12875	chr17	64365000	64470000	12873	12894	chr17:0-83257441	2.52943	2.57647	3.62727
chr17	65180000	65285000	13036	13057	chr17	65935000	66040000	13187	13208	chr17:0-83257441	2.64997	3.3245	4.08401
chr17	65240000	65345000	13048	13069	chr17	65505000	65610000	13101	13122	chr17:0-83257441	1.63886	1.89594	2.51493
chr17	65405000	65510000	13081	13102	chr17	65505000	65610000	13101	13122	chr17:0-83257441	1.7541	2.12646	2.88368
chr17	65505000	65610000	13101	13122	chr17	65935000	66040000	13187	13208	chr17:0-83257441	1.97277	2.21157	2.65815
chr17	66205000	66310000	13241	13262	chr17	66620000	66725000	13324	13345	chr17:0-83257441	1.91595	1.78197	2.30468
chr17	66665000	66770000	13333	13354	chr17	66855000	66960000	13371	13392	chr17:0-83257441	2.55386	3.48703	4.70597
chr17	67325000	67430000	13465	13486	chr17	67550000	67655000	13510	13531	chr17:0-83257441	1.82558	2.09636	2.38371
chr17	67335000	67440000	13467	13488	chr17	67425000	67530000	13485	13506	chr17:0-83257441	2.0403	2.69097	3.31529
chr17	68485000	68590000	13697	13718	chr17	68705000	68810000	13741	13762	chr17:0-83257441	2.65674	3.81352	5.07823
chr17	68725000	68830000	13745	13766	chr17	69185000	69290000	13837	13858	chr17:0-83257441	4.79322	6.7801	10.5559
chr17	71420000	71525000	14284	14305	chr17	72065000	72170000	14413	14434	chr17:0-83257441	2.21061	2.97892	3.33617
chr17	72070000	72175000	14414	14435	chr17	72485000	72590000	14497	14518	chr17:0-83257441	2.7832	2.6622	3.30486
chr17	72510000	72615000	14502	14523	chr17	72670000	72775000	14534	14555	chr17:0-83257441	3.49098	5.45616	6.67194
chr17	72675000	72780000	14535	14556	chr17	72925000	73030000	14585	14606	chr17:0-83257441	1.80439	1.77829	2.30432
chr17	72675000	72780000	14535	14556	chr17	73135000	73240000	14627	14648	chr17:0-83257441	2.54843	3.77611	4.1226
chr17	72935000	73040000	14587	14608	chr17	73105000	73210000	14621	14642	chr17:0-83257441	1.43394	1.7119	2.14227
chr17	73205000	73310000	14641	14662	chr17	73315000	73420000	14663	14684	chr17:0-83257441	2.44409	3.50224	4.91062
chr17	73595000	73700000	14719	14740	chr17	73660000	73765000	14732	14753	chr17:0-83257441	1.64298	1.78992	2.54098
chr17	73595000	73700000	14719	14740	chr17	73900000	74005000	14780	14801	chr17:0-83257441	1.64982	1.96302	2.31145
chr17	74035000	74140000	14807	14828	chr17	74125000	74230000	14825	14846	chr17:0-83257441	1.96664	2.43514	3.1386
chr17	74315000	74420000	14863	14884	chr17	74405000	74510000	14881	14902	chr17:0-83257441	1.77019	2.06948	2.29151
chr17	74325000	74430000	14865	14886	chr17	74405000	74510000	14881	14902	chr17:0-83257441	2.06302	2.74617	3.6156
chr17	74740000	74845000	14948	14969	chr17	74810000	74915000	14962	14983	chr17:0-83257441	2.16819	2.39162	3.32659
chr17	75270000	75375000	15054	15075	chr17	75350000	75455000	15070	15091	chr17:0-83257441	2.10349	2.54931	3.44698
chr17	76250000	76355000	15250	15271	chr17	76345000	76450000	15269	15290	chr17:0-83257441	2.17543	2.8225	4.06793
chr17	76815000	76920000	15363	15384	chr17	77005000	77110000	15401	15422	chr17:0-83257441	1.97821	1.80302	2.14546
chr17	77035000	77140000	15407	15428	chr17	77195000	77300000	15439	15460	chr17:0-83257441	2.16648	2.76457	3.61476
chr17	77275000	77380000	15455	15476	chr17	77445000	77550000	15489	15510	chr17:0-83257441	2.20986	2.46552	3.25692
chr17	77280000	77385000	15456	15477	chr17	77445000	77550000	15489	15510	chr17:0-83257441	1.9596	2.47322	3.07789
chr17	77720000	77825000	15544	15565	chr17	77960000	78065000	15592	15613	chr17:0-83257441	1.60914	1.79379	2.04308
chr17	78445000	78550000	15689	15710	chr17	78655000	78760000	15731	15752	chr17:0-83257441	1.99883	2.36132	3.34432
chr17	79135000	79240000	15827	15848	chr17	79340000	79445000	15868	15889	chr17:0-83257441	2.11402	3.10053	4.44324
chr17	79560000	79665000	15912	15933	chr17	79655000	79760000	15931	15952	chr17:0-83257441	1.94661	2.27557	2.97972
chr17	79790000	79895000	15958	15979	chr17	79865000	79970000	15973	15994	chr17:0-83257441	1.59025	1.83571	2.13224
chr17	79790000	79895000	15958	15979	chr17	79940000	80045000	15988	16009	chr17:0-83257441	1.75572	1.86264	2.12836
chr17	80375000	80480000	16075	16096	chr17	80460000	80565000	16092	16113	chr17:0-83257441	1.96584	2.1326	2.65243
chr17	80375000	80480000	16075	16096	chr17	80930000	81035000	16186	16207	chr17:0-83257441	2.3364	2.887	4.34624
chr17	81075000	81180000	16215	16236	chr17	81195000	81300000	16239	16260	chr17:0-83257441	1.76814	1.8053	2.48683
chr17	81090000	81195000	16218	16239	chr17	81190000	81295000	16238	16259	chr17:0-83257441	1.59152	1.74757	2.12248
chr17	82185000	82290000	16437	16458	chr17	82270000	82375000	16454	16475	chr17:0-83257441	1.88196	1.7905	2.35932
chr18	235000	340000	47	68	chr18	565000	670000	113	134	chr18:0-80373285	1.95717	2.71529	3.43543
chr18	690000	795000	138	159	chr18	780000	885000	156	177	chr18:0-80373285	2.38576	2.91148	3.70085
chr18	2880000	2985000	576	597	chr18	3010000	3115000	602	623	chr18:0-80373285	1.65473	1.75699	2.25255
chr18	2880000	2985000	576	597	chr18	3100000	3205000	620	641	chr18:0-80373285	1.88829	2.13858	2.44182
chr18	2880000	2985000	576	597	chr18	3195000	3300000	639	660	chr18:0-80373285	2.61138	3.45628	4.45501
chr18	3235000	3340000	647	668	chr18	3405000	3510000	681	702	chr18:0-80373285	1.93505	2.23713	2.40964
chr18	3230000	3335000	646	667	chr18	3540000	3645000	708	729	chr18:0-80373285	1.87486	2.82397	3.29713
chr18	3230000	3335000	646	667	chr18	3615000	3720000	723	744	chr18:0-80373285	2.22674	4.16326	4.59936
chr18	3230000	3335000	646	667	chr18	3815000	3920000	763	784	chr18:0-80373285	1.69466	3.84	3.4331
chr18	3400000	3505000	680	701	chr18	3540000	3645000	708	729	chr18:0-80373285	2.0279	2.9303	3.62813
chr18	3400000	3505000	680	701	chr18	3615000	3720000	723	744	chr18:0-80373285	1.82997	2.37913	2.42176
chr18	5550000	5655000	1110	1131	chr18	5790000	5895000	1158	1179	chr18:0-80373285	2.05506	2.43946	3.53176
chr18	5825000	5930000	1165	1186	chr18	6835000	6940000	1367	1388	chr18:0-80373285	2.2843	2.2287	2.68934
chr18	6490000	6595000	1298	1319	chr18	6835000	6940000	1367	1388	chr18:0-80373285	3.02387	3.34758	4.73705
chr18	6985000	7090000	1397	1418	chr18	7120000	7225000	1424	1445	chr18:0-80373285	2.48934	2.64234	3.79136
chr18	7220000	7325000	1444	1465	chr18	7515000	7620000	1503	1524	chr18:0-80373285	1.92189	1.78524	2.28436
chr18	8650000	8755000	1730	1751	chr18	8935000	9040000	1787	1808	chr18:0-80373285	1.89411	1.68592	2.05675
chr18	10800000	10905000	2160	2181	chr18	10990000	11095000	2198	2219	chr18:0-80373285	1.75277	2.76539	3.59994
chr18	10800000	10905000	2160	2181	chr18	11095000	11200000	2219	2240	chr18:0-80373285	1.86676	2.37492	2.62588
chr18	21145000	21250000	4229	4250	chr18	21390000	21495000	4278	4299	chr18:0-80373285	2.48015	2.73434	3.92281
chr18	30325000	30430000	6065	6086	chr18	30835000	30940000	6167	6188	chr18:0-80373285	1.84577	1.91345	2.23813
chr18	32105000	32210000	6421	6442	chr18	32500000	32605000	6500	6521	chr18:0-80373285	1.71318	3.3945	4.8221
chr18	33180000	33285000	6636	6657	chr18	33440000	33545000	6688	6709	chr18:0-80373285	2.32581	2.59962	3.1792
chr18	33390000	33495000	6678	6699	chr18	33620000	33725000	6724	6745	chr18:0-80373285	1.84214	1.59101	1.97089
chr18	34975000	35080000	6995	7016	chr18	35075000	35180000	7015	7036	chr18:0-80373285	1.5974	1.63671	1.8437
chr18	37395000	37500000	7479	7500	chr18	37485000	37590000	7497	7518	chr18:0-80373285	1.74057	2.03092	2.5649
chr18	41715000	41820000	8343	8364	chr18	41855000	41960000	8371	8392	chr18:0-80373285	1.78819	2.41449	2.63987
chr18	45225000	45330000	9045	9066	chr18	45330000	45435000	9066	9087	chr18:0-80373285	2.18599	2.51396	3.27311
chr18	47050000	47155000	9410	9431	chr18	47150000	47255000	9430	9451	chr18:0-80373285	2.34826	2.71703	3.28724
chr18	47165000	47270000	9433	9454	chr18	47540000	47645000	9508	9529	chr18:0-80373285	1.92359	2.03111	2.57257
chr18	47165000	47270000	9433	9454	chr18	47700000	47805000	9540	9561	chr18:0-80373285	3.55067	4.57024	6.34714
chr18	47535000	47640000	9507	9528	chr18	47705000	47810000	9541	9562	chr18:0-80373285	2.52779	2.41708	3.19511
chr18	47545000	47650000	9509	9530	chr18	47695000	47800000	9539	9560	chr18:0-80373285	2.81717	3.87498	5.42873
chr18	47980000	48085000	9596	9617	chr18	48395000	48500000	9679	9700	chr18:0-80373285	2.81629	4.7523	5.83113
chr18	48180000	48285000	9636	9657	chr18	48395000	48500000	9679	9700	chr18:0-80373285	2.09776	3.0987	4.29451
chr18	48425000	48530000	9685	9706	chr18	48615000	48720000	9723	9744	chr18:0-80373285	2.96834	4.11592	5.63485
chr18	48625000	48730000	9725	9746	chr18	49395000	49500000	9879	9900	chr18:0-80373285	3.62999	3.53288	4.99822
chr18	49460000	49565000	9892	9913	chr18	49805000	49910000	9961	9982	chr18:0-80373285	2.04321	2.54773	3.08087
chr18	50610000	50715000	10122	10143	chr18	50735000	50840000	10147	10168	chr18:0-80373285	1.97445	2.48044	3.63499
chr18	53645000	53750000	10729	10750	chr18	54075000	54180000	10815	10836	chr18:0-80373285	1.78999	2.81733	3.6299
chr18	54635000	54740000	10927	10948	chr18	54935000	55040000	10987	11008	chr18:0-80373285	2.44198	3.26389	3.51198
chr18	56305000	56410000	11261	11282	chr18	56515000	56620000	11303	11324	chr18:0-80373285	1.63725	2.06003	2.92017
chr18	57990000	58095000	11598	11619	chr18	58070000	58175000	11614	11635	chr18:0-80373285	2.16368	2.77882	3.67827
chr18	58350000	58455000	11670	11691	chr18	58440000	58545000	11688	11709	chr18:0-80373285	2.29784	3.36653	4.49915
chr18	58480000	58585000	11696	11717	chr18	58710000	58815000	11742	11763	chr18:0-80373285	3.75855	5.02315	6.77859
chr18	58715000	58820000	11743	11764	chr18	59005000	59110000	11801	11822	chr18:0-80373285	2.85351	3.97478	5.91702
chr18	58730000	58835000	11746	11767	chr18	58815000	58920000	11763	11784	chr18:0-80373285	2.52991	2.98286	3.67218
chr18	59405000	59510000	11881	11902	chr18	59770000	59875000	11954	11975	chr18:0-80373285	2.52517	3.83932	4.1407
chr18	59580000	59685000	11916	11937	chr18	59770000	59875000	11954	11975	chr18:0-80373285	2.08714	3.76018	4.88079
chr18	61275000	61380000	12255	12276	chr18	61455000	61560000	12291	12312	chr18:0-80373285	3.13079	3.24021	4.11758
chr18	62535000	62640000	12507	12528	chr18	62930000	63035000	12586	12607	chr18:0-80373285	2.51344	2.86577	3.53857
chr18	62970000	63075000	12594	12615	chr18	63270000	63375000	12654	12675	chr18:0-80373285	2.68917	3.60192	4.99112
chr18	63465000	63570000	12693	12714	chr18	63795000	63900000	12759	12780	chr18:0-80373285	2.70703	2.91511	4.33366
chr18	67050000	67155000	13410	13431	chr18	67150000	67255000	13430	13451	chr18:0-80373285	2.43687	3.52827	5.23335
chr18	70145000	70250000	14029	14050	chr18	70400000	70505000	14080	14101	chr18:0-80373285	2.5649	2.82604	3.58339
chr18	72710000	72815000	14542	14563	chr18	73085000	73190000	14617	14638	chr18:0-80373285	2.56076	1.83069	3.01914
chr18	74145000	74250000	14829	14850	chr18	74290000	74395000	14858	14879	chr18:0-80373285	2.49141	3.13677	4.51629
chr18	76345000	76450000	15269	15290	chr18	76655000	76760000	15331	15352	chr18:0-80373285	2.90318	3.27316	4.02839
chr18	79330000	79435000	15866	15887	chr18	79475000	79580000	15895	15916	chr18:0-80373285	2.15153	2.77376	3.85207
chr18	79330000	79435000	15866	15887	chr18	79590000	79695000	15918	15939	chr18:0-80373285	3.29108	3.55082	5.0991
chr19	615000	720000	123	144	chr19	680000	785000	136	157	chr19:0-58617616	1.93757	2.78726	4.12462
chr19	750000	855000	150	171	chr19	1175000	1280000	235	256	chr19:0-58617616	2.02065	1.86711	1.87491
chr19	865000	970000	173	194	chr19	930000	1035000	186	207	chr19:0-58617616	1.75874	2.14835	2.93028
chr19	1620000	1725000	324	345	chr19	1715000	1820000	343	364	chr19:0-58617616	1.91364	2.0763	2.32474
chr19	2065000	2170000	413	434	chr19	2175000	2280000	435	456	chr19:0-58617616	2.01997	2.19024	1.92141
chr19	2070000	2175000	414	435	chr19	2145000	2250000	429	450	chr19:0-58617616	1.20938	1.33108	1.23546
chr19	2425000	2530000	485	506	chr19	2525000	2630000	505	526	chr19:0-58617616	1.782	1.7481	2.13025
chr19	2425000	2530000	485	506	chr19	2560000	2665000	512	533	chr19:0-58617616	2.1473	2.56514	3.26697
chr19	2595000	2700000	519	540	chr19	2695000	2800000	539	560	chr19:0-58617616	2.32728	3.30026	4.42832
chr19	2910000	3015000	582	603	chr19	3055000	3160000	611	632	chr19:0-58617616	2.29013	2.36327	2.87513
chr19	3285000	3390000	657	678	chr19	3375000	3480000	675	696	chr19:0-58617616	1.47352	1.71368	2.1091
chr19	4215000	4320000	843	864	chr19	4300000	4405000	860	881	chr19:0-58617616	2.19837	2.96202	4.129
chr19	4820000	4925000	964	985	chr19	4980000	5085000	996	1017	chr19:0-58617616	1.88119	1.8417	2.55143
chr19	4995000	5100000	999	1020	chr19	5085000	5190000	1017	1038	chr19:0-58617616	2.2554	2.53535	3.64493
chr19	5755000	5860000	1151	1172	chr19	5840000	5945000	1168	1189	chr19:0-58617616	2.12472	2.74698	3.71539
chr19	5755000	5860000	1151	1172	chr19	5970000	6075000	1194	1215	chr19:0-58617616	2.18296	2.52854	3.4218
chr19	7050000	7155000	1410	1431	chr19	7290000	7395000	1458	1479	chr19:0-58617616	2.3311	3.7253	4.2363
chr19	7145000	7250000	1429	1450	chr19	7240000	7345000	1448	1469	chr19:0-58617616	1.20982	1.38362	1.93471
chr19	9570000	9675000	1914	1935	chr19	9740000	9845000	1948	1969	chr19:0-58617616	2.13039	2.58982	3.14664
chr19	9880000	9985000	1976	1997	chr19	9950000	10055000	1990	2011	chr19:0-58617616	1.75079	2.1309	2.77988
chr19	9885000	9990000	1977	1998	chr19	9975000	10080000	1995	2016	chr19:0-58617616	1.75759	2.01448	2.89145
chr19	10205000	10310000	2041	2062	chr19	10340000	10445000	2068	2089	chr19:0-58617616	3.07368	3.83461	5.92563
chr19	10525000	10630000	2105	2126	chr19	10590000	10695000	2118	2139	chr19:0-58617616	2.0733	2.87287	3.68008
chr19	10975000	11080000	2195	2216	chr19	11060000	11165000	2212	2233	chr19:0-58617616	2.05897	1.82883	2.05129
chr19	13225000	13330000	2645	2666	chr19	13380000	13485000	2676	2697	chr19:0-58617616	1.96956	1.92258	2.76147
chr19	13225000	13330000	2645	2666	chr19	13535000	13640000	2707	2728	chr19:0-58617616	2.21112	2.78094	4.86711
chr19	13545000	13650000	2709	2730	chr19	13665000	13770000	2733	2754	chr19:0-58617616	2.47321	3.48796	4.87851
chr19	13545000	13650000	2709	2730	chr19	13810000	13915000	2762	2783	chr19:0-58617616	3.29111	3.48442	4.30242
chr19	13830000	13935000	2766	2787	chr19	14020000	14125000	2804	2825	chr19:0-58617616	3.20869	3.61537	4.54161
chr19	14345000	14450000	2869	2890	chr19	14715000	14820000	2943	2964	chr19:0-58617616	8.0437	5.75775	9.33024
chr19	15625000	15730000	3125	3146	chr19	15725000	15830000	3145	3166	chr19:0-58617616	1.86044	1.45729	3.01885
chr19	15990000	16095000	3198	3219	chr19	16130000	16235000	3226	3247	chr19:0-58617616	2.41361	3.07542	4.34693
chr19	18415000	18520000	3683	3704	chr19	18805000	18910000	3761	3782	chr19:0-58617616	1.52004	1.6258	1.74351
chr19	19480000	19585000	3896	3917	chr19	19590000	19695000	3918	3939	chr19:0-58617616	2.89317	3.77472	4.48302
chr19	28415000	28520000	5683	5704	chr19	28580000	28685000	5716	5737	chr19:0-58617616	1.45945	2.06522	2.89171
chr19	28685000	28790000	5737	5758	chr19	28825000	28930000	5765	5786	chr19:0-58617616	2.01965	2.81822	3.89323
chr19	29235000	29340000	5847	5868	chr19	29475000	29580000	5895	5916	chr19:0-58617616	1.77811	2.34131	2.89588
chr19	29240000	29345000	5848	5869	chr19	29475000	29580000	5895	5916	chr19:0-58617616	1.57496	2.03042	2.36496
chr19	29560000	29665000	5912	5933	chr19	29640000	29745000	5928	5949	chr19:0-58617616	2.82364	3.61472	4.49594
chr19	30175000	30280000	6035	6056	chr19	30605000	30710000	6121	6142	chr19:0-58617616	2.58286	2.25397	2.97265
chr19	33190000	33295000	6638	6659	chr19	33355000	33460000	6671	6692	chr19:0-58617616	2.64052	3.33147	5.05146
chr19	33725000	33830000	6745	6766	chr19	34045000	34150000	6809	6830	chr19:0-58617616	2.20388	2.78741	3.56399
chr19	34190000	34295000	6838	6859	chr19	34285000	34390000	6857	6878	chr19:0-58617616	1.53317	1.97717	2.59284
chr19	37855000	37960000	7571	7592	chr19	37935000	38040000	7587	7608	chr19:0-58617616	1.46779	2.22783	2.56845
chr19	38180000	38285000	7636	7657	chr19	38285000	38390000	7657	7678	chr19:0-58617616	1.51501	2.15141	2.59783
chr19	39060000	39165000	7812	7833	chr19	39275000	39380000	7855	7876	chr19:0-58617616	1.70559	2.40211	2.89566
chr19	40610000	40715000	8122	8143	chr19	40755000	40860000	8151	8172	chr19:0-58617616	2.25069	2.3294	2.51326
chr19	42400000	42505000	8480	8501	chr19	42475000	42580000	8495	8516	chr19:0-58617616	2.29896	2.85927	3.95364
chr19	42405000	42510000	8481	8502	chr19	42495000	42600000	8499	8520	chr19:0-58617616	1.94786	2.31673	2.72083
chr19	43385000	43490000	8677	8698	chr19	43475000	43580000	8695	8716	chr19:0-58617616	1.73033	2.73459	3.45002
chr19	43395000	43500000	8679	8700	chr19	43470000	43575000	8694	8715	chr19:0-58617616	2.39498	3.86424	5.42087
chr19	44520000	44625000	8904	8925	chr19	44605000	44710000	8921	8942	chr19:0-58617616	1.91996	3.12454	4.46665
chr19	46030000	46135000	9206	9227	chr19	46210000	46315000	9242	9263	chr19:0-58617616	2.39047	3.66016	5.60153
chr19	46350000	46455000	9270	9291	chr19	46435000	46540000	9287	9308	chr19:0-58617616	2.33354	2.96179	4.12577
chr19	46810000	46915000	9362	9383	chr19	46940000	47045000	9388	9409	chr19:0-58617616	2.5277	2.48155	2.82196
chr19	47385000	47490000	9477	9498	chr19	47560000	47665000	9512	9533	chr19:0-58617616	1.7126	1.94303	1.89786
chr19	47385000	47490000	9477	9498	chr19	47645000	47750000	9529	9550	chr19:0-58617616	2.69197	3.14719	3.39569
chr19	48445000	48550000	9689	9710	chr19	48535000	48640000	9707	9728	chr19:0-58617616	1.66184	2.6721	3.16547
chr19	48455000	48560000	9691	9712	chr19	48535000	48640000	9707	9728	chr19:0-58617616	2.17749	2.96361	3.80904
chr19	49055000	49160000	9811	9832	chr19	49145000	49250000	9829	9850	chr19:0-58617616	1.86328	1.58954	1.70714
chr19	49450000	49555000	9890	9911	chr19	49520000	49625000	9904	9925	chr19:0-58617616	2.2517	3.29104	3.84165
chr19	50650000	50755000	10130	10151	chr19	50730000	50835000	10146	10167	chr19:0-58617616	2.28082	3.18159	3.78313
chr19	50880000	50985000	10176	10197	chr19	51040000	51145000	10208	10229	chr19:0-58617616	2.59635	3.10414	3.62675
chr19	50970000	51075000	10194	10215	chr19	51040000	51145000	10208	10229	chr19:0-58617616	2.55177	3.54296	4.9846
chr19	52635000	52740000	10527	10548	chr19	53315000	53420000	10663	10684	chr19:0-58617616	3.90065	4.01774	9.95235
chr19	53375000	53480000	10675	10696	chr19	53455000	53560000	10691	10712	chr19:0-58617616	2.08965	1.98106	2.47923
chr19	54230000	54335000	10846	10867	chr19	54580000	54685000	10916	10937	chr19:0-58617616	5.26591	4.54764	11.0857
chr19	54245000	54350000	10849	10870	chr19	54525000	54630000	10905	10926	chr19:0-58617616	4.07625	4.92164	14.574
chr19	58165000	58270000	11633	11654	chr19	58260000	58365000	11652	11673	chr19:0-58617616	2.11139	2.89087	3.34416
chr2	6300000	6405000	1260	1281	chr2	6720000	6825000	1344	1365	chr2:0-242193529	1.92026	2.41931	3.21743
chr2	7380000	7485000	1476	1497	chr2	7620000	7725000	1524	1545	chr2:0-242193529	2.04322	2.31687	2.66603
chr2	8830000	8935000	1766	1787	chr2	8935000	9040000	1787	1808	chr2:0-242193529	1.48266	2.02183	2.5271
chr2	8835000	8940000	1767	1788	chr2	9055000	9160000	1811	1832	chr2:0-242193529	2.04086	1.70069	1.79756
chr2	9090000	9195000	1818	1839	chr2	9320000	9425000	1864	1885	chr2:0-242193529	1.90483	2.10607	2.65413
chr2	9765000	9870000	1953	1974	chr2	9975000	10080000	1995	2016	chr2:0-242193529	1.62541	1.49466	1.80491
chr2	9760000	9865000	1952	1973	chr2	9995000	10100000	1999	2020	chr2:0-242193529	2.16144	2.22619	2.82784
chr2	10780000	10885000	2156	2177	chr2	10860000	10965000	2172	2193	chr2:0-242193529	1.78166	2.37645	2.74719
chr2	10780000	10885000	2156	2177	chr2	11070000	11175000	2214	2235	chr2:0-242193529	3.19869	4.40022	5.77448
chr2	11080000	11185000	2216	2237	chr2	11360000	11465000	2272	2293	chr2:0-242193529	1.61727	2.03719	2.5888
chr2	11080000	11185000	2216	2237	chr2	11530000	11635000	2306	2327	chr2:0-242193529	1.83717	1.78499	2.5733
chr2	11430000	11535000	2286	2307	chr2	11530000	11635000	2306	2327	chr2:0-242193529	2.35286	3.50925	5.37922
chr2	11645000	11750000	2329	2350	chr2	11725000	11830000	2345	2366	chr2:0-242193529	1.89145	2.6125	3.29696
chr2	15585000	15690000	3117	3138	chr2	16455000	16560000	3291	3312	chr2:0-242193529	3.02692	3.77198	4.91237
chr2	15595000	15700000	3119	3140	chr2	15885000	15990000	3177	3198	chr2:0-242193529	1.95319	2.26805	2.52304
chr2	15885000	15990000	3177	3198	chr2	16455000	16560000	3291	3312	chr2:0-242193529	2.18833	2.18376	2.30174
chr2	15890000	15995000	3178	3199	chr2	16230000	16335000	3246	3267	chr2:0-242193529	1.73311	1.83395	2.25853
chr2	16565000	16670000	3313	3334	chr2	16705000	16810000	3341	3362	chr2:0-242193529	3.80397	5.01097	8.05058
chr2	16720000	16825000	3344	3365	chr2	16850000	16955000	3370	3391	chr2:0-242193529	2.40657	3.28677	4.5741
chr2	16720000	16825000	3344	3365	chr2	17255000	17360000	3451	3472	chr2:0-242193529	2.15897	2.79292	3.4698
chr2	17800000	17905000	3560	3581	chr2	18325000	18430000	3665	3686	chr2:0-242193529	2.51784	2.97137	4.1689
chr2	19905000	20010000	3981	4002	chr2	20045000	20150000	4009	4030	chr2:0-242193529	1.93203	2.49282	3.73408
chr2	20395000	20500000	4079	4100	chr2	20585000	20690000	4117	4138	chr2:0-242193529	2.44111	3.37341	4.41381
chr2	20610000	20715000	4122	4143	chr2	20910000	21015000	4182	4203	chr2:0-242193529	2.45862	3.17574	4.47772
chr2	20995000	21100000	4199	4220	chr2	21265000	21370000	4253	4274	chr2:0-242193529	1.94641	2.04062	2.62019
chr2	21125000	21230000	4225	4246	chr2	21265000	21370000	4253	4274	chr2:0-242193529	1.98515	2.76582	4.15799
chr2	24365000	24470000	4873	4894	chr2	24775000	24880000	4955	4976	chr2:0-242193529	2.03456	2.85135	3.63248
chr2	24920000	25025000	4984	5005	chr2	25080000	25185000	5016	5037	chr2:0-242193529	2.30554	2.61839	3.51769
chr2	24920000	25025000	4984	5005	chr2	25145000	25250000	5029	5050	chr2:0-242193529	2.21484	2.33859	3.09549
chr2	25940000	26045000	5188	5209	chr2	26090000	26195000	5218	5239	chr2:0-242193529	1.94568	2.41085	3.44322
chr2	26125000	26230000	5225	5246	chr2	26410000	26515000	5282	5303	chr2:0-242193529	2.02294	1.95183	2.73782
chr2	26555000	26660000	5311	5332	chr2	26690000	26795000	5338	5359	chr2:0-242193529	3.02002	3.5111	4.9462
chr2	26795000	26900000	5359	5380	chr2	26890000	26995000	5378	5399	chr2:0-242193529	1.93719	2.39285	3.38101
chr2	26795000	26900000	5359	5380	chr2	26965000	27070000	5393	5414	chr2:0-242193529	1.95356	2.58341	2.97343
chr2	27045000	27150000	5409	5430	chr2	27140000	27245000	5428	5449	chr2:0-242193529	2.02794	2.76501	3.28553
chr2	28905000	29010000	5781	5802	chr2	29145000	29250000	5829	5850	chr2:0-242193529	2.57666	4.68067	6.97575
chr2	29870000	29975000	5974	5995	chr2	29975000	30080000	5995	6016	chr2:0-242193529	1.48518	1.91549	2.5352
chr2	30665000	30770000	6133	6154	chr2	30815000	30920000	6163	6184	chr2:0-242193529	1.88893	2.38001	3.3682
chr2	30660000	30765000	6132	6153	chr2	31120000	31225000	6224	6245	chr2:0-242193529	2.24942	2.86024	3.93143
chr2	30660000	30765000	6132	6153	chr2	31280000	31385000	6256	6277	chr2:0-242193529	2.35334	3.28746	4.49314
chr2	32720000	32825000	6544	6565	chr2	32895000	33000000	6579	6600	chr2:0-242193529	2.13544	2.2515	2.49458
chr2	36305000	36410000	7261	7282	chr2	36610000	36715000	7322	7343	chr2:0-242193529	1.66891	2.15499	2.42953
chr2	38265000	38370000	7653	7674	chr2	38455000	38560000	7691	7712	chr2:0-242193529	2.10191	2.65189	3.5686
chr2	38895000	39000000	7779	7800	chr2	39175000	39280000	7835	7856	chr2:0-242193529	1.48428	2.26763	2.83766
chr2	39010000	39115000	7802	7823	chr2	39175000	39280000	7835	7856	chr2:0-242193529	2.5043	3.10177	4.07275
chr2	42045000	42150000	8409	8430	chr2	42145000	42250000	8429	8450	chr2:0-242193529	1.71989	2.4309	2.65162
chr2	42050000	42155000	8410	8431	chr2	42115000	42220000	8423	8444	chr2:0-242193529	1.47342	1.71239	1.85192
chr2	42805000	42910000	8561	8582	chr2	42975000	43080000	8595	8616	chr2:0-242193529	1.80907	1.93046	2.36373
chr2	42895000	43000000	8579	8600	chr2	43175000	43280000	8635	8656	chr2:0-242193529	1.51962	1.7893	2.03202
chr2	43075000	43180000	8615	8636	chr2	43175000	43280000	8635	8656	chr2:0-242193529	2.04303	2.81824	3.3555
chr2	45590000	45695000	9118	9139	chr2	45725000	45830000	9145	9166	chr2:0-242193529	1.85324	2.1931	2.96504
chr2	45590000	45695000	9118	9139	chr2	45885000	45990000	9177	9198	chr2:0-242193529	2.3371	3.36837	4.43894
chr2	45940000	46045000	9188	9209	chr2	46410000	46515000	9282	9303	chr2:0-242193529	2.35895	3.41747	4.76912
chr2	46410000	46515000	9282	9303	chr2	46600000	46705000	9320	9341	chr2:0-242193529	2.07254	3.23103	5.1072
chr2	46410000	46515000	9282	9303	chr2	46835000	46940000	9367	9388	chr2:0-242193529	2.09892	2.87568	3.95695
chr2	46600000	46705000	9320	9341	chr2	46835000	46940000	9367	9388	chr2:0-242193529	1.88693	2.69312	2.87529
chr2	46935000	47040000	9387	9408	chr2	47270000	47375000	9454	9475	chr2:0-242193529	2.2955	3.03499	4.10119
chr2	47125000	47230000	9425	9446	chr2	47220000	47325000	9444	9465	chr2:0-242193529	1.58799	1.59029	1.92639
chr2	48060000	48165000	9612	9633	chr2	48370000	48475000	9674	9695	chr2:0-242193529	3.05061	3.79402	4.54129
chr2	49720000	49825000	9944	9965	chr2	50090000	50195000	10018	10039	chr2:0-242193529	1.62431	2.42841	2.45321
chr2	54995000	55100000	10999	11020	chr2	55115000	55220000	11023	11044	chr2:0-242193529	1.42126	1.68363	2.03117
chr2	55665000	55770000	11133	11154	chr2	55915000	56020000	11183	11204	chr2:0-242193529	1.89767	1.76893	2.18742
chr2	55665000	55770000	11133	11154	chr2	55965000	56070000	11193	11214	chr2:0-242193529	2.39501	2.33098	2.84721
chr2	57325000	57430000	11465	11486	chr2	57445000	57550000	11489	11510	chr2:0-242193529	1.80155	2.36425	3.03966
chr2	61865000	61970000	12373	12394	chr2	62360000	62465000	12472	12493	chr2:0-242193529	2.10594	3.01684	3.44127
chr2	61940000	62045000	12388	12409	chr2	62360000	62465000	12472	12493	chr2:0-242193529	2.17754	3.11395	3.08649
chr2	61945000	62050000	12389	12410	chr2	62245000	62350000	12449	12470	chr2:0-242193529	1.87547	1.82487	2.06803
chr2	62405000	62510000	12481	12502	chr2	62725000	62830000	12545	12566	chr2:0-242193529	2.00987	3.73046	4.01575
chr2	63565000	63670000	12713	12734	chr2	63790000	63895000	12758	12779	chr2:0-242193529	1.61094	1.5349	1.77177
chr2	64000000	64105000	12800	12821	chr2	64275000	64380000	12855	12876	chr2:0-242193529	2.14201	2.59799	3.11535
chr2	64280000	64385000	12856	12877	chr2	64435000	64540000	12887	12908	chr2:0-242193529	2.1351	2.65115	3.80246
chr2	64555000	64660000	12911	12932	chr2	64815000	64920000	12963	12984	chr2:0-242193529	2.08703	2.07435	2.56852
chr2	64595000	64700000	12919	12940	chr2	64815000	64920000	12963	12984	chr2:0-242193529	2.01193	2.04411	2.30361
chr2	64600000	64705000	12920	12941	chr2	64815000	64920000	12963	12984	chr2:0-242193529	2.02218	1.8383	2.06689
chr2	65025000	65130000	13005	13026	chr2	65115000	65220000	13023	13044	chr2:0-242193529	1.69214	2.16405	1.89659
chr2	65215000	65320000	13043	13064	chr2	65500000	65605000	13100	13121	chr2:0-242193529	2.62184	2.66213	3.16912
chr2	66380000	66485000	13276	13297	chr2	66520000	66625000	13304	13325	chr2:0-242193529	3.76449	6.97127	8.86098
chr2	67685000	67790000	13537	13558	chr2	67985000	68090000	13597	13618	chr2:0-242193529	2.06865	2.00869	2.94818
chr2	67795000	67900000	13559	13580	chr2	67970000	68075000	13594	13615	chr2:0-242193529	1.60556	2.04851	2.71336
[truncated: 1,487 more rows]
