# Supplementary material for: Systematic evaluation of chromosome conformation capture assays
Source: Nat Methods. 2021 Sep 3;18(9):1046–55. doi: 10.1038/s41592-021-01248-7 (PMC8446342; doi:10.1038/s41592-021-01248-7)
Supplement: Source Data Extended Data Fig. 6 — Loop and anchor relationship, protocol-specific and shared loop anchor lists. [file 41592_2021_1248_MOESM13_ESM.xlsx]

## Sheet: ExtendedDataFigure6a
Condition	# of loops	# of loop anchors
FA-DpnII	3951	7248
FA+DSG-DpnII	13018	21209
FA+DSG-Mnase	22508	32995

## Sheet: ExtendedDataFigure6b
FA-DpnII_chrom	FA-DpnII_start	FA-DpnII_end	FA-DpnII_#ofloops	FA+DSG-DpnII_chrom	FA+DSG-DpnII_start	FA+DSG-DpnII_end	FA+DSG-DpnII_#ofloops
chr1	4950000	4960000	1	0	0	0	0
chr1	5090000	5100000	1	0	0	0	0
chr1	5500000	5510000	1	0	0	0	0
chr1	6250000	6255000	1	0	0	0	0
chr1	6345000	6350000	1	0	0	0	0
chr1	6700000	6710000	1	0	0	0	0
chr1	8860000	8870000	1	0	0	0	0
chr1	9015000	9020000	1	0	0	0	0
chr1	9095000	9100000	1	0	0	0	0
chr1	9600000	9610000	1	0	0	0	0
chr1	10790000	10795000	1	0	0	0	0
chr1	11460000	11470000	1	0	0	0	0
chr1	11825000	11830000	1	0	0	0	0
chr1	11890000	11895000	1	0	0	0	0
chr1	12405000	12410000	1	0	0	0	0
chr1	12470000	12475000	1	0	0	0	0
chr1	14600000	14610000	1	0	0	0	0
chr1	14780000	14800000	2	0	0	0	0
chr1	15410000	15420000	1	0	0	0	0
chr1	15790000	15800000	1	0	0	0	0
chr1	17890000	17900000	1	0	0	0	0
chr1	18095000	18100000	1	0	0	0	0
chr1	18690000	18700000	1	0	0	0	0
chr1	18815000	18820000	1	0	0	0	0
chr1	20140000	20150000	1	0	0	0	0
chr1	20640000	20645000	1	0	0	0	0
chr1	21230000	21240000	1	0	0	0	0
chr1	21340000	21350000	1	0	0	0	0
chr1	21490000	21500000	2	0	0	0	0
chr1	22510000	22520000	1	0	0	0	0
chr1	22530000	22540000	1	0	0	0	0
chr1	24380000	24390000	1	0	0	0	0
chr1	24820000	24830000	1	0	0	0	0
chr1	25680000	25690000	1	0	0	0	0
chr1	27040000	27050000	1	0	0	0	0
chr1	27330000	27340000	1	0	0	0	0
chr1	27520000	27530000	1	0	0	0	0
chr1	28810000	28820000	1	0	0	0	0
chr1	28980000	28990000	1	0	0	0	0
chr1	29315000	29330000	2	0	0	0	0
chr1	29595000	29600000	1	0	0	0	0
chr1	30110000	30120000	1	0	0	0	0
chr1	30220000	30225000	1	0	0	0	0
chr1	30700000	30710000	1	0	0	0	0
chr1	31670000	31680000	1	0	0	0	0
chr1	31740000	31745000	1	0	0	0	0
chr1	32680000	32690000	1	0	0	0	0
chr1	33380000	33390000	1	0	0	0	0
chr1	33600000	33610000	1	0	0	0	0
chr1	35440000	35450000	1	0	0	0	0
chr1	36090000	36100000	1	0	0	0	0
chr1	36610000	36620000	1	0	0	0	0
chr1	37010000	37020000	1	0	0	0	0
chr1	37800000	37810000	1	0	0	0	0
chr1	38420000	38430000	1	0	0	0	0
chr1	38610000	38620000	1	0	0	0	0
chr1	39115000	39120000	1	0	0	0	0
chr1	39190000	39195000	2	0	0	0	0
chr1	39830000	39840000	1	0	0	0	0
chr1	39905000	39910000	1	0	0	0	0
chr1	39960000	39970000	1	0	0	0	0
chr1	40855000	40860000	1	0	0	0	0
chr1	41415000	41420000	1	0	0	0	0
chr1	43690000	43700000	1	0	0	0	0
chr1	43750000	43755000	1	0	0	0	0
chr1	47180000	47190000	1	0	0	0	0
chr1	47400000	47410000	1	0	0	0	0
chr1	52910000	52920000	1	0	0	0	0
chr1	53280000	53290000	2	0	0	0	0
chr1	53380000	53385000	1	0	0	0	0
chr1	53390000	53400000	1	0	0	0	0
chr1	53955000	53960000	1	0	0	0	0
chr1	54390000	54400000	2	0	0	0	0
chr1	54810000	54820000	1	0	0	0	0
chr1	55870000	55880000	1	0	0	0	0
chr1	56835000	56840000	1	0	0	0	0
chr1	56960000	56965000	1	0	0	0	0
chr1	60840000	60850000	1	0	0	0	0
chr1	61030000	61040000	1	0	0	0	0
chr1	63610000	63620000	1	0	0	0	0
chr1	65190000	65200000	1	0	0	0	0
chr1	66435000	66440000	1	0	0	0	0
chr1	67210000	67220000	1	0	0	0	0
chr1	67480000	67495000	2	0	0	0	0
chr1	68320000	68330000	1	0	0	0	0
chr1	85110000	85120000	1	0	0	0	0
chr1	88190000	88200000	1	0	0	0	0
chr1	88300000	88310000	1	0	0	0	0
chr1	88860000	88870000	1	0	0	0	0
chr1	89750000	89760000	1	0	0	0	0
chr1	90310000	90320000	1	0	0	0	0
chr1	90700000	90710000	1	0	0	0	0
chr1	90940000	90950000	1	0	0	0	0
chr1	92860000	92870000	1	0	0	0	0
chr1	93820000	93830000	1	0	0	0	0
chr1	94860000	94865000	1	0	0	0	0
chr1	99470000	99480000	1	0	0	0	0
chr1	109185000	109190000	1	0	0	0	0
chr1	109760000	109765000	1	0	0	0	0
chr1	110060000	110070000	1	0	0	0	0
chr1	111740000	111750000	1	0	0	0	0
chr1	112455000	112460000	1	0	0	0	0
chr1	114290000	114300000	1	0	0	0	0
chr1	114980000	114990000	1	0	0	0	0
chr1	116720000	116730000	1	0	0	0	0
chr1	117040000	117050000	1	0	0	0	0
chr1	119270000	119280000	1	0	0	0	0
chr1	119610000	119620000	1	0	0	0	0
chr1	119720000	119730000	1	0	0	0	0
chr1	147080000	147090000	1	0	0	0	0
chr1	147240000	147250000	1	0	0	0	0
chr1	149940000	149950000	1	0	0	0	0
chr1	150140000	150150000	1	0	0	0	0
chr1	151710000	151715000	1	0	0	0	0
chr1	152180000	152200000	2	0	0	0	0
chr1	153390000	153400000	1	0	0	0	0
chr1	153530000	153535000	1	0	0	0	0
chr1	153750000	153755000	1	0	0	0	0
chr1	153790000	153800000	1	0	0	0	0
chr1	154340000	154350000	1	0	0	0	0
chr1	154480000	154485000	1	0	0	0	0
chr1	155965000	155970000	1	0	0	0	0
chr1	156075000	156080000	1	0	0	0	0
chr1	156240000	156250000	1	0	0	0	0
chr1	157350000	157360000	1	0	0	0	0
chr1	157380000	157385000	1	0	0	0	0
chr1	159070000	159080000	1	0	0	0	0
chr1	160415000	160420000	1	0	0	0	0
chr1	161210000	161220000	1	0	0	0	0
chr1	163160000	163170000	1	0	0	0	0
chr1	163190000	163200000	1	0	0	0	0
chr1	163290000	163300000	1	0	0	0	0
chr1	165350000	165360000	2	0	0	0	0
chr1	165400000	165405000	1	0	0	0	0
chr1	165595000	165600000	1	0	0	0	0
chr1	165720000	165730000	1	0	0	0	0
chr1	165900000	165910000	1	0	0	0	0
chr1	165920000	165930000	1	0	0	0	0
chr1	167080000	167090000	1	0	0	0	0
chr1	172620000	172630000	1	0	0	0	0
chr1	175160000	175170000	1	0	0	0	0
chr1	179800000	179810000	1	0	0	0	0
chr1	180880000	180890000	1	0	0	0	0
chr1	182390000	182395000	1	0	0	0	0
chr1	183670000	183680000	1	0	0	0	0
chr1	183900000	183910000	1	0	0	0	0
chr1	186470000	186480000	1	0	0	0	0
chr1	196650000	196660000	1	0	0	0	0
chr1	197180000	197190000	1	0	0	0	0
chr1	200490000	200495000	1	0	0	0	0
chr1	200970000	200975000	1	0	0	0	0
chr1	201050000	201055000	1	0	0	0	0
chr1	202130000	202140000	1	0	0	0	0
chr1	202650000	202655000	1	0	0	0	0
chr1	202710000	202720000	2	0	0	0	0
chr1	203470000	203480000	1	0	0	0	0
chr1	203500000	203505000	1	0	0	0	0
chr1	203690000	203695000	1	0	0	0	0
chr1	203770000	203775000	1	0	0	0	0
chr1	203830000	203840000	1	0	0	0	0
chr1	204260000	204265000	1	0	0	0	0
chr1	204935000	204940000	1	0	0	0	0
chr1	205800000	205810000	1	0	0	0	0
chr1	205970000	205980000	1	0	0	0	0
chr1	206495000	206500000	1	0	0	0	0
chr1	207070000	207080000	1	0	0	0	0
chr1	208130000	208140000	1	0	0	0	0
chr1	208210000	208220000	1	0	0	0	0
chr1	208230000	208240000	1	0	0	0	0
chr1	209090000	209100000	1	0	0	0	0
chr1	209180000	209190000	1	0	0	0	0
chr1	209580000	209585000	1	0	0	0	0
chr1	209590000	209600000	1	0	0	0	0
chr1	209675000	209680000	1	0	0	0	0
chr1	212310000	212320000	1	0	0	0	0
chr1	212480000	212490000	1	0	0	0	0
chr1	212590000	212600000	1	0	0	0	0
chr1	214110000	214120000	1	0	0	0	0
chr1	217880000	217890000	1	0	0	0	0
chr1	220390000	220400000	1	0	0	0	0
chr1	220480000	220490000	1	0	0	0	0
chr1	220770000	220780000	1	0	0	0	0
chr1	223085000	223090000	1	0	0	0	0
chr1	223160000	223170000	1	0	0	0	0
chr1	223470000	223480000	1	0	0	0	0
chr1	224110000	224120000	1	0	0	0	0
chr1	224330000	224340000	1	0	0	0	0
chr1	224635000	224640000	1	0	0	0	0
chr1	226730000	226740000	1	0	0	0	0
chr1	228730000	228740000	1	0	0	0	0
chr1	229220000	229230000	1	0	0	0	0
chr1	230310000	230320000	1	0	0	0	0
chr1	231590000	231600000	1	0	0	0	0
chr1	234590000	234600000	1	0	0	0	0
chr1	234730000	234740000	1	0	0	0	0
chr1	236540000	236550000	1	0	0	0	0
chr1	236610000	236620000	1	0	0	0	0
chr1	240030000	240050000	2	0	0	0	0
chr1	240140000	240150000	1	0	0	0	0
chr1	240490000	240500000	1	0	0	0	0
chr1	241250000	241260000	1	0	0	0	0
chr1	241620000	241630000	1	0	0	0	0
chr1	241820000	241830000	1	0	0	0	0
chr1	241840000	241850000	1	0	0	0	0
chr1	241900000	241910000	1	0	0	0	0
chr1	244855000	244860000	1	0	0	0	0
chr10	7690000	7700000	1	0	0	0	0
chr10	8050000	8060000	1	0	0	0	0
chr10	8290000	8300000	1	0	0	0	0
chr10	11780000	11790000	1	0	0	0	0
chr10	12650000	12660000	1	0	0	0	0
chr10	13200000	13210000	1	0	0	0	0
chr10	13320000	13330000	1	0	0	0	0
chr10	13380000	13390000	1	0	0	0	0
chr10	13520000	13530000	1	0	0	0	0
chr10	13650000	13660000	1	0	0	0	0
chr10	13790000	13800000	1	0	0	0	0
chr10	14480000	14490000	1	0	0	0	0
chr10	15710000	15720000	1	0	0	0	0
chr10	15900000	15910000	1	0	0	0	0
chr10	16540000	16550000	1	0	0	0	0
chr10	22700000	22710000	1	0	0	0	0
chr10	23170000	23180000	1	0	0	0	0
chr10	23280000	23290000	1	0	0	0	0
chr10	24500000	24510000	1	0	0	0	0
chr10	24630000	24640000	1	0	0	0	0
chr10	26720000	26730000	1	0	0	0	0
chr10	28250000	28260000	1	0	0	0	0
chr10	28520000	28530000	1	0	0	0	0
chr10	28980000	28990000	1	0	0	0	0
chr10	30540000	30550000	1	0	0	0	0
chr10	32780000	32790000	1	0	0	0	0
chr10	33010000	33020000	1	0	0	0	0
chr10	48540000	48550000	1	0	0	0	0
chr10	58290000	58300000	1	0	0	0	0
chr10	60420000	60430000	1	0	0	0	0
chr10	60820000	60830000	2	0	0	0	0
chr10	63080000	63090000	1	0	0	0	0
chr10	69380000	69390000	1	0	0	0	0
chr10	69650000	69655000	1	0	0	0	0
chr10	69725000	69730000	1	0	0	0	0
chr10	70250000	70260000	1	0	0	0	0
chr10	70380000	70390000	1	0	0	0	0
chr10	71385000	71390000	1	0	0	0	0
chr10	71950000	71960000	1	0	0	0	0
chr10	72050000	72060000	1	0	0	0	0
chr10	72070000	72080000	1	0	0	0	0
chr10	72120000	72130000	1	0	0	0	0
chr10	72620000	72630000	1	0	0	0	0
chr10	72800000	72810000	1	0	0	0	0
chr10	72890000	72900000	1	0	0	0	0
chr10	75280000	75290000	1	0	0	0	0
chr10	77630000	77640000	1	0	0	0	0
chr10	78840000	78850000	1	0	0	0	0
chr10	84360000	84370000	1	0	0	0	0
chr10	89210000	89220000	3	0	0	0	0
chr10	90920000	90930000	1	0	0	0	0
chr10	91040000	91050000	1	0	0	0	0
chr10	95355000	95360000	1	0	0	0	0
chr10	98015000	98020000	1	0	0	0	0
chr10	98250000	98260000	1	0	0	0	0
chr10	99440000	99445000	1	0	0	0	0
chr10	99545000	99550000	1	0	0	0	0
chr10	100030000	100040000	1	0	0	0	0
chr10	100320000	100330000	1	0	0	0	0
chr10	100510000	100520000	1	0	0	0	0
chr10	102160000	102170000	1	0	0	0	0
chr10	102505000	102510000	1	0	0	0	0
chr10	102590000	102595000	1	0	0	0	0
chr10	103675000	103680000	1	0	0	0	0
chr10	103690000	103700000	1	0	0	0	0
chr10	104030000	104040000	1	0	0	0	0
chr10	104210000	104220000	2	0	0	0	0
chr10	110540000	110550000	1	0	0	0	0
chr10	110720000	110730000	1	0	0	0	0
chr10	114695000	114700000	1	0	0	0	0
chr10	116690000	116700000	1	0	0	0	0
chr10	117160000	117165000	1	0	0	0	0
chr10	117450000	117460000	1	0	0	0	0
chr10	117860000	117870000	1	0	0	0	0
chr10	118600000	118610000	1	0	0	0	0
chr10	119740000	119750000	1	0	0	0	0
chr10	119840000	119850000	1	0	0	0	0
chr10	122220000	122225000	1	0	0	0	0
chr10	122240000	122250000	1	0	0	0	0
chr10	122430000	122435000	1	0	0	0	0
chr10	123380000	123390000	1	0	0	0	0
chr10	123770000	123780000	1	0	0	0	0
chr10	123890000	123900000	1	0	0	0	0
chr10	124990000	125000000	1	0	0	0	0
chr10	125350000	125360000	1	0	0	0	0
chr10	127900000	127910000	2	0	0	0	0
chr10	128430000	128440000	1	0	0	0	0
chr10	129760000	129770000	1	0	0	0	0
chr10	132380000	132385000	1	0	0	0	0
chr10	132790000	132800000	1	0	0	0	0
chr11	280000	290000	1	0	0	0	0
chr11	1700000	1710000	1	0	0	0	0
chr11	2395000	2400000	1	0	0	0	0
chr11	2710000	2720000	1	0	0	0	0
chr11	4640000	4650000	2	0	0	0	0
chr11	6010000	6020000	1	0	0	0	0
chr11	7510000	7520000	1	0	0	0	0
chr11	7550000	7560000	1	0	0	0	0
chr11	7670000	7680000	1	0	0	0	0
chr11	10290000	10300000	1	0	0	0	0
chr11	11390000	11400000	1	0	0	0	0
chr11	12290000	12300000	1	0	0	0	0
chr11	12590000	12600000	1	0	0	0	0
chr11	13210000	13215000	1	0	0	0	0
chr11	16950000	16960000	1	0	0	0	0
chr11	17735000	17740000	1	0	0	0	0
chr11	19220000	19230000	1	0	0	0	0
chr11	20040000	20050000	1	0	0	0	0
chr11	22540000	22550000	1	0	0	0	0
chr11	27370000	27380000	1	0	0	0	0
chr11	29170000	29180000	1	0	0	0	0
chr11	30730000	30740000	1	0	0	0	0
chr11	32150000	32155000	1	0	0	0	0
chr11	32430000	32440000	1	0	0	0	0
chr11	32970000	32980000	1	0	0	0	0
chr11	33520000	33530000	1	0	0	0	0
chr11	34160000	34170000	1	0	0	0	0
chr11	34880000	34890000	1	0	0	0	0
chr11	35490000	35500000	1	0	0	0	0
chr11	36050000	36060000	1	0	0	0	0
chr11	36290000	36295000	1	0	0	0	0
chr11	36455000	36460000	1	0	0	0	0
chr11	36680000	36690000	1	0	0	0	0
chr11	41190000	41200000	1	0	0	0	0
chr11	43830000	43840000	1	0	0	0	0
chr11	44260000	44270000	1	0	0	0	0
chr11	45675000	45680000	1	0	0	0	0
chr11	45750000	45760000	1	0	0	0	0
chr11	45930000	45940000	1	0	0	0	0
chr11	46120000	46140000	2	0	0	0	0
chr11	46230000	46240000	2	0	0	0	0
chr11	47245000	47250000	1	0	0	0	0
chr11	57460000	57470000	1	0	0	0	0
chr11	57540000	57550000	1	0	0	0	0
chr11	58500000	58510000	1	0	0	0	0
chr11	60610000	60620000	1	0	0	0	0
chr11	61410000	61420000	1	0	0	0	0
chr11	61950000	61960000	1	0	0	0	0
chr11	62080000	62090000	2	0	0	0	0
chr11	63840000	63845000	1	0	0	0	0
chr11	64200000	64205000	1	0	0	0	0
chr11	64265000	64270000	1	0	0	0	0
chr11	65970000	65980000	1	0	0	0	0
chr11	66870000	66880000	1	0	0	0	0
chr11	68930000	68940000	1	0	0	0	0
chr11	69060000	69070000	1	0	0	0	0
chr11	69200000	69210000	1	0	0	0	0
chr11	69630000	69640000	1	0	0	0	0
chr11	69650000	69660000	1	0	0	0	0
chr11	69800000	69810000	1	0	0	0	0
chr11	69815000	69820000	1	0	0	0	0
chr11	69920000	69930000	1	0	0	0	0
chr11	71130000	71140000	1	0	0	0	0
chr11	72025000	72030000	1	0	0	0	0
chr11	72310000	72315000	1	0	0	0	0
chr11	72485000	72490000	1	0	0	0	0
chr11	72595000	72600000	1	0	0	0	0
chr11	72680000	72685000	1	0	0	0	0
chr11	73950000	73960000	1	0	0	0	0
chr11	76600000	76605000	1	0	0	0	0
chr11	76665000	76670000	1	0	0	0	0
chr11	76790000	76800000	1	0	0	0	0
chr11	77090000	77110000	2	0	0	0	0
chr11	83190000	83200000	1	0	0	0	0
chr11	83240000	83250000	1	0	0	0	0
chr11	83300000	83310000	1	0	0	0	0
chr11	83640000	83650000	1	0	0	0	0
chr11	86280000	86290000	1	0	0	0	0
chr11	86460000	86470000	1	0	0	0	0
chr11	87740000	87750000	1	0	0	0	0
chr11	93920000	93930000	1	0	0	0	0
chr11	94760000	94770000	1	0	0	0	0
chr11	108350000	108360000	1	0	0	0	0
chr11	113720000	113730000	1	0	0	0	0
chr11	115650000	115660000	1	0	0	0	0
chr11	116350000	116360000	1	0	0	0	0
chr11	116500000	116510000	1	0	0	0	0
chr11	116630000	116640000	1	0	0	0	0
chr11	117790000	117800000	1	0	0	0	0
chr11	117825000	117835000	2	0	0	0	0
chr11	117940000	117945000	1	0	0	0	0
chr11	117950000	117960000	1	0	0	0	0
chr11	118790000	118800000	2	0	0	0	0
chr11	118890000	118900000	1	0	0	0	0
chr11	119360000	119370000	1	0	0	0	0
chr11	120295000	120300000	1	0	0	0	0
chr11	120620000	120630000	1	0	0	0	0
chr11	120660000	120670000	1	0	0	0	0
chr11	120920000	120930000	1	0	0	0	0
chr11	120940000	120950000	1	0	0	0	0
chr11	122650000	122660000	1	0	0	0	0
chr11	122750000	122760000	1	0	0	0	0
chr11	123235000	123240000	1	0	0	0	0
chr11	123560000	123570000	1	0	0	0	0
chr11	123630000	123635000	1	0	0	0	0
chr11	125720000	125730000	1	0	0	0	0
chr11	125920000	125925000	1	0	0	0	0
chr11	130120000	130125000	1	0	0	0	0
chr11	130440000	130450000	1	0	0	0	0
chr11	131040000	131050000	1	0	0	0	0
chr11	131880000	131890000	1	0	0	0	0
chr11	133150000	133160000	1	0	0	0	0
chr11	133570000	133575000	1	0	0	0	0
chr11	134380000	134390000	1	0	0	0	0
chr11	134510000	134520000	1	0	0	0	0
chr12	550000	560000	1	0	0	0	0
chr12	2285000	2290000	1	0	0	0	0
chr12	3070000	3075000	1	0	0	0	0
chr12	4110000	4120000	1	0	0	0	0
chr12	4410000	4420000	1	0	0	0	0
chr12	4530000	4540000	1	0	0	0	0
chr12	4995000	5000000	1	0	0	0	0
chr12	5920000	5930000	1	0	0	0	0
chr12	6180000	6190000	1	0	0	0	0
chr12	7680000	7690000	1	0	0	0	0
chr12	8820000	8830000	1	0	0	0	0
chr12	8940000	8950000	1	0	0	0	0
chr12	11720000	11730000	1	0	0	0	0
chr12	12150000	12160000	1	0	0	0	0
chr12	13100000	13105000	1	0	0	0	0
chr12	13730000	13740000	1	0	0	0	0
chr12	13960000	13970000	1	0	0	0	0
chr12	15590000	15600000	1	0	0	0	0
chr12	16350000	16360000	1	0	0	0	0
chr12	21320000	21330000	1	0	0	0	0
chr12	21700000	21710000	1	0	0	0	0
chr12	21980000	21990000	1	0	0	0	0
chr12	25110000	25120000	1	0	0	0	0
chr12	25580000	25590000	1	0	0	0	0
chr12	26020000	26030000	1	0	0	0	0
chr12	32760000	32770000	1	0	0	0	0
chr12	32900000	32910000	1	0	0	0	0
chr12	46370000	46375000	1	0	0	0	0
chr12	46660000	46665000	1	0	0	0	0
chr12	48860000	48865000	1	0	0	0	0
chr12	50080000	50090000	1	0	0	0	0
chr12	50640000	50650000	1	0	0	0	0
chr12	50710000	50720000	1	0	0	0	0
chr12	52220000	52225000	1	0	0	0	0
chr12	53330000	53340000	2	0	0	0	0
chr12	53420000	53430000	1	0	0	0	0
chr12	54005000	54010000	1	0	0	0	0
chr12	54020000	54030000	1	0	0	0	0
chr12	54200000	54210000	2	0	0	0	0
chr12	55930000	55940000	1	0	0	0	0
chr12	56030000	56040000	1	0	0	0	0
chr12	56500000	56510000	1	0	0	0	0
chr12	57025000	57030000	1	0	0	0	0
chr12	57260000	57265000	1	0	0	0	0
chr12	57825000	57830000	1	0	0	0	0
chr12	57895000	57900000	1	0	0	0	0
chr12	63280000	63290000	1	0	0	0	0
chr12	64540000	64550000	1	0	0	0	0
chr12	64900000	64910000	1	0	0	0	0
chr12	67380000	67390000	1	0	0	0	0
chr12	67580000	67590000	1	0	0	0	0
chr12	70140000	70150000	1	0	0	0	0
chr12	70560000	70570000	1	0	0	0	0
chr12	75620000	75630000	1	0	0	0	0
chr12	78180000	78190000	1	0	0	0	0
chr12	80750000	80760000	1	0	0	0	0
chr12	84880000	84890000	1	0	0	0	0
chr12	89700000	89710000	1	0	0	0	0
chr12	92980000	92990000	1	0	0	0	0
chr12	93500000	93510000	1	0	0	0	0
chr12	94135000	94140000	1	0	0	0	0
chr12	94525000	94530000	1	0	0	0	0
chr12	96070000	96080000	2	0	0	0	0
chr12	96190000	96200000	1	0	0	0	0
chr12	101010000	101020000	1	0	0	0	0
chr12	101770000	101775000	1	0	0	0	0
chr12	101840000	101845000	1	0	0	0	0
chr12	101940000	101950000	1	0	0	0	0
chr12	103520000	103530000	1	0	0	0	0
chr12	109080000	109090000	1	0	0	0	0
chr12	109265000	109270000	1	0	0	0	0
chr12	110110000	110120000	1	0	0	0	0
chr12	110340000	110350000	1	0	0	0	0
chr12	114180000	114190000	1	0	0	0	0
chr12	114310000	114320000	1	0	0	0	0
chr12	116420000	116430000	1	0	0	0	0
chr12	116680000	116690000	1	0	0	0	0
chr12	117660000	117665000	1	0	0	0	0
chr12	119450000	119460000	1	0	0	0	0
chr12	120425000	120430000	1	0	0	0	0
chr12	120645000	120650000	1	0	0	0	0
chr12	120970000	120980000	1	0	0	0	0
chr12	121090000	121100000	1	0	0	0	0
chr12	121220000	121230000	1	0	0	0	0
chr12	122945000	122950000	1	0	0	0	0
chr12	123260000	123270000	1	0	0	0	0
chr12	123300000	123310000	1	0	0	0	0
chr12	123390000	123400000	1	0	0	0	0
chr12	123580000	123590000	2	0	0	0	0
chr12	123740000	123750000	1	0	0	0	0
chr12	123850000	123860000	1	0	0	0	0
chr12	124000000	124010000	1	0	0	0	0
chr12	124030000	124040000	1	0	0	0	0
chr12	124750000	124760000	1	0	0	0	0
chr12	124860000	124865000	1	0	0	0	0
chr12	125250000	125260000	1	0	0	0	0
chr12	128655000	128660000	1	0	0	0	0
chr12	128765000	128770000	1	0	0	0	0
chr12	130740000	130750000	1	0	0	0	0
chr12	131090000	131100000	1	0	0	0	0
chr12	131750000	131760000	1	0	0	0	0
chr12	131840000	131845000	1	0	0	0	0
chr12	131910000	131920000	2	0	0	0	0
chr12	132150000	132160000	1	0	0	0	0
chr12	132500000	132510000	1	0	0	0	0
chr13	20200000	20210000	1	0	0	0	0
chr13	20470000	20480000	1	0	0	0	0
chr13	20710000	20720000	1	0	0	0	0
chr13	23940000	23950000	1	0	0	0	0
chr13	24015000	24020000	1	0	0	0	0
chr13	26490000	26500000	1	0	0	0	0
chr13	26680000	26690000	1	0	0	0	0
chr13	26990000	26995000	1	0	0	0	0
chr13	27340000	27345000	1	0	0	0	0
chr13	27350000	27355000	1	0	0	0	0
chr13	28530000	28540000	1	0	0	0	0
chr13	28620000	28630000	1	0	0	0	0
chr13	29930000	29940000	1	0	0	0	0
chr13	30800000	30810000	1	0	0	0	0
chr13	31410000	31420000	1	0	0	0	0
chr13	31745000	31750000	1	0	0	0	0
chr13	32380000	32390000	1	0	0	0	0
chr13	32570000	32580000	1	0	0	0	0
chr13	36260000	36270000	1	0	0	0	0
chr13	37090000	37100000	1	0	0	0	0
chr13	37590000	37600000	1	0	0	0	0
chr13	41060000	41070000	1	0	0	0	0
chr13	43530000	43540000	1	0	0	0	0
chr13	49690000	49700000	1	0	0	0	0
chr13	49780000	49790000	1	0	0	0	0
chr13	50120000	50130000	1	0	0	0	0
chr13	52660000	52670000	1	0	0	0	0
chr13	52800000	52810000	1	0	0	0	0
chr13	52965000	52970000	1	0	0	0	0
chr13	53760000	53770000	1	0	0	0	0
chr13	60610000	60615000	1	0	0	0	0
chr13	62120000	62130000	1	0	0	0	0
chr13	76040000	76050000	1	0	0	0	0
chr13	95390000	95395000	1	0	0	0	0
chr13	95760000	95770000	1	0	0	0	0
chr13	95810000	95820000	1	0	0	0	0
chr13	97230000	97240000	1	0	0	0	0
chr13	97990000	98000000	1	0	0	0	0
chr13	98030000	98040000	1	0	0	0	0
chr13	98660000	98670000	1	0	0	0	0
chr13	106080000	106090000	1	0	0	0	0
chr13	106790000	106800000	1	0	0	0	0
chr13	110400000	110410000	1	0	0	0	0
chr13	110680000	110690000	1	0	0	0	0
chr13	112070000	112075000	1	0	0	0	0
chr13	112165000	112170000	1	0	0	0	0
chr13	113970000	113980000	1	0	0	0	0
chr14	20470000	20475000	1	0	0	0	0
chr14	21080000	21085000	1	0	0	0	0
chr14	22770000	22775000	1	0	0	0	0
chr14	22835000	22840000	1	0	0	0	0
chr14	23180000	23185000	1	0	0	0	0
chr14	23370000	23380000	2	0	0	0	0
chr14	24335000	24340000	1	0	0	0	0
chr14	29540000	29550000	1	0	0	0	0
chr14	34310000	34320000	1	0	0	0	0
chr14	36590000	36600000	1	0	0	0	0
chr14	36940000	36950000	1	0	0	0	0
chr14	37865000	37870000	1	0	0	0	0
chr14	50600000	50610000	1	0	0	0	0
chr14	50750000	50760000	1	0	0	0	0
chr14	55260000	55270000	1	0	0	0	0
chr14	55700000	55710000	1	0	0	0	0
chr14	57050000	57060000	1	0	0	0	0
chr14	58640000	58650000	1	0	0	0	0
chr14	59440000	59450000	1	0	0	0	0
chr14	61730000	61740000	1	0	0	0	0
chr14	64750000	64755000	1	0	0	0	0
chr14	64760000	64770000	1	0	0	0	0
chr14	64895000	64900000	1	0	0	0	0
chr14	65180000	65190000	1	0	0	0	0
chr14	65350000	65360000	1	0	0	0	0
chr14	68780000	68790000	1	0	0	0	0
chr14	69350000	69360000	1	0	0	0	0
chr14	70090000	70100000	1	0	0	0	0
chr14	71300000	71310000	1	0	0	0	0
chr14	73170000	73180000	1	0	0	0	0
chr14	75640000	75645000	1	0	0	0	0
chr14	75880000	75900000	2	0	0	0	0
chr14	76040000	76050000	1	0	0	0	0
chr14	76395000	76400000	1	0	0	0	0
chr14	77065000	77070000	1	0	0	0	0
chr14	77135000	77140000	1	0	0	0	0
chr14	77210000	77215000	1	0	0	0	0
chr14	78170000	78180000	1	0	0	0	0
chr14	88020000	88030000	1	0	0	0	0
chr14	88150000	88160000	1	0	0	0	0
chr14	90510000	90520000	1	0	0	0	0
chr14	90680000	90690000	1	0	0	0	0
chr14	91310000	91320000	1	0	0	0	0
chr14	92950000	92955000	1	0	0	0	0
chr14	93135000	93140000	1	0	0	0	0
chr14	94050000	94060000	1	0	0	0	0
chr14	94125000	94130000	1	0	0	0	0
chr14	94290000	94300000	1	0	0	0	0
chr14	94440000	94450000	1	0	0	0	0
chr14	95895000	95900000	1	0	0	0	0
chr14	96275000	96280000	1	0	0	0	0
chr14	96300000	96310000	1	0	0	0	0
chr14	99625000	99630000	1	0	0	0	0
chr14	100440000	100450000	1	0	0	0	0
chr14	100770000	100780000	1	0	0	0	0
chr14	100870000	100880000	1	0	0	0	0
chr14	101080000	101090000	1	0	0	0	0
chr14	102210000	102220000	1	0	0	0	0
chr14	102230000	102235000	1	0	0	0	0
chr14	103225000	103230000	1	0	0	0	0
chr14	105080000	105090000	1	0	0	0	0
chr14	105370000	105380000	1	0	0	0	0
chr14	105460000	105480000	3	0	0	0	0
chr15	26100000	26110000	1	0	0	0	0
chr15	27360000	27370000	1	0	0	0	0
chr15	28990000	28995000	1	0	0	0	0
chr15	29130000	29140000	1	0	0	0	0
chr15	29560000	29570000	1	0	0	0	0
chr15	29680000	29690000	1	0	0	0	0
chr15	33290000	33300000	1	0	0	0	0
chr15	37030000	37040000	1	0	0	0	0
chr15	38470000	38480000	1	0	0	0	0
chr15	39730000	39740000	1	0	0	0	0
chr15	40100000	40110000	1	0	0	0	0
chr15	40905000	40910000	1	0	0	0	0
chr15	41560000	41570000	1	0	0	0	0
chr15	41820000	41830000	1	0	0	0	0
chr15	42070000	42080000	2	0	0	0	0
chr15	42135000	42140000	1	0	0	0	0
chr15	42160000	42170000	1	0	0	0	0
chr15	42380000	42390000	1	0	0	0	0
chr15	42560000	42570000	1	0	0	0	0
chr15	42650000	42660000	1	0	0	0	0
chr15	44210000	44220000	1	0	0	0	0
chr15	45705000	45710000	1	0	0	0	0
chr15	45790000	45795000	1	0	0	0	0
chr15	47580000	47590000	1	0	0	0	0
chr15	47710000	47720000	1	0	0	0	0
chr15	47960000	47970000	1	0	0	0	0
chr15	48000000	48010000	1	0	0	0	0
chr15	51800000	51810000	1	0	0	0	0
chr15	51890000	51900000	1	0	0	0	0
chr15	52240000	52250000	1	0	0	0	0
chr15	55430000	55440000	1	0	0	0	0
chr15	56280000	56290000	1	0	0	0	0
chr15	56420000	56430000	1	0	0	0	0
chr15	57150000	57160000	1	0	0	0	0
chr15	57335000	57340000	1	0	0	0	0
chr15	57760000	57770000	1	0	0	0	0
chr15	59545000	59550000	1	0	0	0	0
chr15	59890000	59900000	1	0	0	0	0
chr15	60730000	60740000	1	0	0	0	0
chr15	63285000	63290000	1	0	0	0	0
chr15	64500000	64510000	1	0	0	0	0
chr15	64740000	64745000	1	0	0	0	0
chr15	66950000	66960000	1	0	0	0	0
chr15	67290000	67300000	1	0	0	0	0
chr15	68150000	68160000	1	0	0	0	0
chr15	70380000	70390000	1	0	0	0	0
chr15	70470000	70480000	1	0	0	0	0
chr15	71000000	71010000	1	0	0	0	0
chr15	71100000	71110000	1	0	0	0	0
chr15	71430000	71440000	1	0	0	0	0
chr15	74375000	74380000	1	0	0	0	0
chr15	74620000	74630000	1	0	0	0	0
chr15	75045000	75050000	1	0	0	0	0
chr15	76055000	76060000	1	0	0	0	0
chr15	76190000	76195000	1	0	0	0	0
chr15	78420000	78425000	1	0	0	0	0
chr15	78620000	78630000	1	0	0	0	0
chr15	78710000	78720000	1	0	0	0	0
chr15	78980000	78985000	1	0	0	0	0
chr15	79450000	79460000	1	0	0	0	0
chr15	79580000	79590000	1	0	0	0	0
chr15	80650000	80660000	1	0	0	0	0
chr15	81095000	81100000	1	0	0	0	0
chr15	86600000	86610000	1	0	0	0	0
chr15	88610000	88620000	1	0	0	0	0
chr15	89005000	89010000	1	0	0	0	0
chr15	89310000	89320000	1	0	0	0	0
chr15	89610000	89620000	1	0	0	0	0
chr15	89900000	89910000	1	0	0	0	0
chr15	90130000	90140000	1	0	0	0	0
chr15	91480000	91490000	1	0	0	0	0
chr15	92065000	92070000	1	0	0	0	0
chr15	92110000	92120000	1	0	0	0	0
chr15	92200000	92210000	1	0	0	0	0
chr15	93240000	93250000	1	0	0	0	0
chr15	96360000	96370000	2	0	0	0	0
chr15	96560000	96570000	1	0	0	0	0
chr15	98160000	98170000	1	0	0	0	0
chr15	98180000	98190000	1	0	0	0	0
chr15	98310000	98315000	1	0	0	0	0
chr15	98450000	98460000	1	0	0	0	0
chr15	100865000	100870000	1	0	0	0	0
chr15	100910000	100915000	1	0	0	0	0
chr16	840000	850000	1	0	0	0	0
chr16	930000	940000	1	0	0	0	0
chr16	1440000	1450000	1	0	0	0	0
chr16	1550000	1560000	1	0	0	0	0
chr16	1740000	1750000	1	0	0	0	0
chr16	2840000	2845000	1	0	0	0	0
chr16	3990000	4000000	1	0	0	0	0
chr16	5610000	5620000	2	0	0	0	0
chr16	8780000	8790000	1	0	0	0	0
chr16	9010000	9015000	1	0	0	0	0
chr16	9260000	9270000	1	0	0	0	0
chr16	13100000	13110000	1	0	0	0	0
chr16	16030000	16040000	1	0	0	0	0
chr16	19410000	19420000	1	0	0	0	0
chr16	19680000	19690000	1	0	0	0	0
chr16	19705000	19710000	1	0	0	0	0
chr16	20340000	20350000	1	0	0	0	0
chr16	26660000	26670000	1	0	0	0	0
chr16	27785000	27790000	1	0	0	0	0
chr16	30600000	30610000	1	0	0	0	0
chr16	31070000	31085000	2	0	0	0	0
chr16	49050000	49060000	1	0	0	0	0
chr16	49350000	49360000	1	0	0	0	0
chr16	52170000	52180000	1	0	0	0	0
chr16	54170000	54180000	1	0	0	0	0
chr16	55030000	55040000	1	0	0	0	0
chr16	55250000	55260000	2	0	0	0	0
chr16	57630000	57635000	1	0	0	0	0
chr16	57725000	57730000	1	0	0	0	0
chr16	57995000	58000000	1	0	0	0	0
chr16	58290000	58300000	1	0	0	0	0
chr16	58490000	58500000	1	0	0	0	0
chr16	66480000	66485000	1	0	0	0	0
chr16	66610000	66620000	1	0	0	0	0
chr16	66720000	66730000	1	0	0	0	0
chr16	68360000	68365000	1	0	0	0	0
chr16	68435000	68440000	1	0	0	0	0
chr16	69160000	69170000	1	0	0	0	0
chr16	69300000	69310000	1	0	0	0	0
chr16	69400000	69410000	1	0	0	0	0
chr16	69560000	69570000	1	0	0	0	0
chr16	70360000	70370000	1	0	0	0	0
chr16	75650000	75660000	1	0	0	0	0
chr16	75760000	75770000	1	0	0	0	0
chr16	77970000	77980000	1	0	0	0	0
chr16	80560000	80570000	1	0	0	0	0
chr16	80800000	80810000	1	0	0	0	0
chr16	81625000	81630000	1	0	0	0	0
chr16	81690000	81695000	1	0	0	0	0
chr16	84300000	84310000	1	0	0	0	0
chr16	84520000	84535000	2	0	0	0	0
chr16	84595000	84600000	1	0	0	0	0
chr16	84610000	84620000	1	0	0	0	0
chr16	84980000	84990000	1	0	0	0	0
chr16	85080000	85090000	1	0	0	0	0
chr16	86830000	86840000	1	0	0	0	0
chr16	87410000	87420000	1	0	0	0	0
chr16	87630000	87640000	1	0	0	0	0
chr16	88440000	88445000	1	0	0	0	0
chr17	1510000	1520000	1	0	0	0	0
chr17	1620000	1630000	1	0	0	0	0
chr17	1910000	1915000	1	0	0	0	0
chr17	2080000	2090000	1	0	0	0	0
chr17	4170000	4180000	1	0	0	0	0
chr17	4190000	4200000	1	0	0	0	0
chr17	4400000	4410000	1	0	0	0	0
chr17	4540000	4550000	2	0	0	0	0
chr17	4740000	4745000	1	0	0	0	0
chr17	4815000	4820000	1	0	0	0	0
chr17	5090000	5100000	1	0	0	0	0
chr17	5180000	5190000	1	0	0	0	0
chr17	5780000	5790000	1	0	0	0	0
chr17	5800000	5810000	1	0	0	0	0
chr17	6040000	6050000	1	0	0	0	0
chr17	6470000	6480000	2	0	0	0	0
chr17	6640000	6650000	1	0	0	0	0
chr17	7220000	7230000	1	0	0	0	0
chr17	7310000	7320000	1	0	0	0	0
chr17	7410000	7420000	1	0	0	0	0
chr17	7500000	7510000	1	0	0	0	0
chr17	8570000	8580000	1	0	0	0	0
chr17	9520000	9530000	1	0	0	0	0
chr17	10290000	10300000	1	0	0	0	0
chr17	10310000	10320000	1	0	0	0	0
chr17	10750000	10755000	1	0	0	0	0
chr17	18000000	18010000	1	0	0	0	0
chr17	19580000	19590000	1	0	0	0	0
chr17	27910000	27920000	1	0	0	0	0
chr17	28240000	28250000	1	0	0	0	0
chr17	28380000	28390000	1	0	0	0	0
chr17	28530000	28540000	1	0	0	0	0
chr17	28680000	28685000	1	0	0	0	0
chr17	28885000	28890000	1	0	0	0	0
chr17	28980000	28990000	1	0	0	0	0
chr17	29110000	29120000	1	0	0	0	0
chr17	30920000	30930000	1	0	0	0	0
chr17	31370000	31380000	1	0	0	0	0
chr17	31560000	31570000	1	0	0	0	0
chr17	31720000	31730000	1	0	0	0	0
chr17	33030000	33040000	1	0	0	0	0
chr17	34150000	34160000	1	0	0	0	0
chr17	34530000	34540000	1	0	0	0	0
chr17	35000000	35010000	1	0	0	0	0
chr17	38570000	38580000	1	0	0	0	0
chr17	39410000	39420000	1	0	0	0	0
chr17	39500000	39510000	1	0	0	0	0
chr17	40785000	40790000	1	0	0	0	0
chr17	42930000	42940000	1	0	0	0	0
chr17	43400000	43405000	1	0	0	0	0
chr17	43510000	43520000	1	0	0	0	0
chr17	43940000	43950000	1	0	0	0	0
chr17	44110000	44120000	1	0	0	0	0
chr17	44630000	44640000	1	0	0	0	0
chr17	44860000	44865000	1	0	0	0	0
chr17	45285000	45290000	1	0	0	0	0
chr17	46840000	46850000	1	0	0	0	0
chr17	46940000	46950000	1	0	0	0	0
chr17	47220000	47230000	1	0	0	0	0
chr17	48540000	48550000	1	0	0	0	0
chr17	48780000	48790000	2	0	0	0	0
chr17	49065000	49070000	1	0	0	0	0
chr17	49165000	49170000	1	0	0	0	0
chr17	49385000	49390000	1	0	0	0	0
chr17	49720000	49730000	1	0	0	0	0
chr17	50190000	50200000	1	0	0	0	0
chr17	50280000	50290000	1	0	0	0	0
chr17	51370000	51380000	1	0	0	0	0
chr17	57000000	57005000	1	0	0	0	0
chr17	58710000	58720000	1	0	0	0	0
chr17	61280000	61290000	1	0	0	0	0
chr17	62700000	62705000	1	0	0	0	0
chr17	62960000	62965000	1	0	0	0	0
chr17	63430000	63440000	1	0	0	0	0
chr17	64030000	64040000	1	0	0	0	0
chr17	64260000	64270000	1	0	0	0	0
chr17	66310000	66320000	1	0	0	0	0
chr17	67730000	67740000	1	0	0	0	0
chr17	71470000	71480000	1	0	0	0	0
chr17	71760000	71770000	1	0	0	0	0
chr17	72970000	72980000	1	0	0	0	0
chr17	72990000	73000000	1	0	0	0	0
chr17	73440000	73450000	1	0	0	0	0
chr17	73940000	73950000	1	0	0	0	0
chr17	74000000	74010000	1	0	0	0	0
chr17	74160000	74170000	1	0	0	0	0
chr17	74460000	74470000	1	0	0	0	0
chr17	74640000	74650000	1	0	0	0	0
chr17	74730000	74740000	1	0	0	0	0
chr17	76140000	76150000	1	0	0	0	0
chr17	76270000	76280000	1	0	0	0	0
chr17	76305000	76310000	1	0	0	0	0
chr17	76990000	77000000	1	0	0	0	0
chr17	77210000	77220000	1	0	0	0	0
chr17	77730000	77740000	1	0	0	0	0
chr17	78000000	78010000	1	0	0	0	0
chr17	79925000	79930000	1	0	0	0	0
chr17	79975000	79980000	1	0	0	0	0
chr17	81120000	81130000	2	0	0	0	0
chr17	81190000	81195000	1	0	0	0	0
chr17	81230000	81240000	1	0	0	0	0
chr17	82090000	82100000	1	0	0	0	0
chr17	82660000	82670000	1	0	0	0	0
chr17	82910000	82920000	1	0	0	0	0
chr18	300000	310000	1	0	0	0	0
chr18	490000	500000	1	0	0	0	0
chr18	3060000	3070000	1	0	0	0	0
chr18	3850000	3860000	1	0	0	0	0
chr18	3880000	3890000	1	0	0	0	0
chr18	5840000	5850000	1	0	0	0	0
chr18	6430000	6440000	1	0	0	0	0
chr18	9990000	10000000	1	0	0	0	0
chr18	11540000	11550000	1	0	0	0	0
chr18	12790000	12800000	1	0	0	0	0
chr18	12880000	12890000	1	0	0	0	0
chr18	22180000	22190000	1	0	0	0	0
chr18	30370000	30380000	1	0	0	0	0
chr18	33440000	33450000	1	0	0	0	0
chr18	35030000	35040000	1	0	0	0	0
chr18	35130000	35140000	1	0	0	0	0
chr18	41890000	41900000	1	0	0	0	0
chr18	45930000	45940000	1	0	0	0	0
chr18	46370000	46380000	1	0	0	0	0
chr18	46385000	46390000	1	0	0	0	0
chr18	47105000	47110000	1	0	0	0	0
chr18	47200000	47205000	1	0	0	0	0
chr18	47260000	47270000	1	0	0	0	0
chr18	47990000	48000000	1	0	0	0	0
chr18	48040000	48045000	1	0	0	0	0
chr18	48050000	48060000	1	0	0	0	0
chr18	48290000	48300000	1	0	0	0	0
chr18	49010000	49020000	1	0	0	0	0
chr18	49450000	49460000	1	0	0	0	0
chr18	50330000	50340000	1	0	0	0	0
chr18	50930000	50940000	1	0	0	0	0
chr18	54430000	54440000	1	0	0	0	0
chr18	54670000	54680000	2	0	0	0	0
chr18	54970000	54980000	1	0	0	0	0
chr18	58030000	58040000	1	0	0	0	0
chr18	58045000	58050000	1	0	0	0	0
chr18	58755000	58760000	1	0	0	0	0
chr18	58930000	58940000	1	0	0	0	0
chr18	59450000	59460000	1	0	0	0	0
chr18	59620000	59630000	1	0	0	0	0
chr18	59810000	59820000	2	0	0	0	0
chr18	62600000	62610000	1	0	0	0	0
chr18	70180000	70190000	1	0	0	0	0
chr18	76400000	76410000	1	0	0	0	0
chr19	725000	730000	1	0	0	0	0
chr19	1010000	1020000	1	0	0	0	0
chr19	1110000	1115000	1	0	0	0	0
chr19	1280000	1285000	1	0	0	0	0
chr19	1360000	1365000	1	0	0	0	0
chr19	1750000	1755000	1	0	0	0	0
chr19	2110000	2115000	1	0	0	0	0
chr19	3100000	3110000	1	0	0	0	0
chr19	3340000	3350000	1	0	0	0	0
chr19	4265000	4270000	1	0	0	0	0
chr19	4360000	4365000	1	0	0	0	0
chr19	4565000	4570000	1	0	0	0	0
chr19	4635000	4640000	1	0	0	0	0
chr19	4810000	4820000	1	0	0	0	0
chr19	4935000	4940000	1	0	0	0	0
chr19	5140000	5150000	1	0	0	0	0
chr19	6000000	6010000	1	0	0	0	0
chr19	6270000	6280000	1	0	0	0	0
chr19	6410000	6420000	1	0	0	0	0
chr19	7980000	7990000	1	0	0	0	0
chr19	8070000	8080000	1	0	0	0	0
chr19	9850000	9860000	1	0	0	0	0
chr19	10005000	10010000	1	0	0	0	0
chr19	10100000	10110000	1	0	0	0	0
chr19	10390000	10400000	1	0	0	0	0
chr19	10560000	10570000	1	0	0	0	0
chr19	10680000	10690000	1	0	0	0	0
chr19	11100000	11105000	1	0	0	0	0
chr19	11120000	11130000	1	0	0	0	0
chr19	11190000	11200000	1	0	0	0	0
chr19	11445000	11450000	1	0	0	0	0
chr19	13980000	13990000	2	0	0	0	0
chr19	14150000	14160000	1	0	0	0	0
chr19	14190000	14200000	1	0	0	0	0
chr19	14340000	14350000	1	0	0	0	0
chr19	15180000	15190000	2	0	0	0	0
chr19	15250000	15255000	1	0	0	0	0
chr19	15370000	15380000	1	0	0	0	0
chr19	16030000	16040000	1	0	0	0	0
chr19	17860000	17870000	2	0	0	0	0
chr19	17930000	17935000	1	0	0	0	0
chr19	18110000	18120000	1	0	0	0	0
chr19	18230000	18240000	1	0	0	0	0
chr19	18650000	18660000	1	0	0	0	0
chr19	18770000	18780000	2	0	0	0	0
chr19	18840000	18845000	1	0	0	0	0
chr19	19270000	19280000	1	0	0	0	0
chr19	19635000	19640000	1	0	0	0	0
chr19	28330000	28340000	1	0	0	0	0
chr19	28620000	28630000	1	0	0	0	0
chr19	29110000	29120000	1	0	0	0	0
chr19	29675000	29680000	1	0	0	0	0
chr19	31960000	31970000	1	0	0	0	0
chr19	33435000	33440000	1	0	0	0	0
chr19	33780000	33790000	1	0	0	0	0
chr19	34850000	34860000	1	0	0	0	0
chr19	37990000	38000000	1	0	0	0	0
chr19	38090000	38100000	1	0	0	0	0
chr19	39310000	39320000	1	0	0	0	0
chr19	39560000	39570000	1	0	0	0	0
chr19	41190000	41200000	1	0	0	0	0
chr19	41420000	41430000	1	0	0	0	0
chr19	42520000	42525000	1	0	0	0	0
chr19	43445000	43450000	1	0	0	0	0
chr19	44870000	44880000	1	0	0	0	0
chr19	44985000	44990000	1	0	0	0	0
chr19	45050000	45060000	2	0	0	0	0
chr19	46610000	46620000	1	0	0	0	0
chr19	46750000	46760000	1	0	0	0	0
chr19	46980000	46990000	1	0	0	0	0
chr19	48570000	48575000	1	0	0	0	0
chr19	49340000	49350000	1	0	0	0	0
chr19	49495000	49500000	1	0	0	0	0
chr19	49700000	49710000	1	0	0	0	0
chr19	49790000	49800000	1	0	0	0	0
chr19	50710000	50720000	2	0	0	0	0
chr19	53500000	53505000	1	0	0	0	0
chr19	55140000	55150000	1	0	0	0	0
chr19	55360000	55370000	1	0	0	0	0
chr19	55440000	55450000	1	0	0	0	0
chr19	55640000	55650000	1	0	0	0	0
chr19	56080000	56090000	1	0	0	0	0
chr19	56300000	56310000	1	0	0	0	0
chr19	58020000	58030000	1	0	0	0	0
chr19	58310000	58320000	1	0	0	0	0
chr2	1655000	1660000	1	0	0	0	0
chr2	3460000	3470000	1	0	0	0	0
chr2	3640000	3650000	1	0	0	0	0
chr2	6340000	6350000	1	0	0	0	0
chr2	7430000	7440000	1	0	0	0	0
chr2	8970000	8980000	1	0	0	0	0
chr2	9000000	9010000	1	0	0	0	0
chr2	9260000	9270000	1	0	0	0	0
chr2	11690000	11700000	1	0	0	0	0
chr2	15790000	15800000	1	0	0	0	0
chr2	15910000	15920000	1	0	0	0	0
chr2	16220000	16230000	1	0	0	0	0
chr2	18180000	18190000	1	0	0	0	0
chr2	20970000	20980000	1	0	0	0	0
chr2	24810000	24820000	1	0	0	0	0
chr2	27200000	27205000	1	0	0	0	0
chr2	27240000	27245000	1	0	0	0	0
chr2	27305000	27310000	1	0	0	0	0
chr2	27450000	27460000	1	0	0	0	0
chr2	27620000	27630000	1	0	0	0	0
chr2	28970000	28980000	1	0	0	0	0
chr2	32830000	32840000	1	0	0	0	0
chr2	32920000	32930000	1	0	0	0	0
chr2	36530000	36540000	1	0	0	0	0
chr2	36800000	36810000	1	0	0	0	0
chr2	37010000	37020000	1	0	0	0	0
chr2	38270000	38280000	1	0	0	0	0
chr2	38560000	38570000	1	0	0	0	0
chr2	40240000	40250000	1	0	0	0	0
chr2	42180000	42190000	1	0	0	0	0
chr2	42960000	42970000	1	0	0	0	0
chr2	45925000	45930000	1	0	0	0	0
chr2	46070000	46080000	1	0	0	0	0
chr2	47645000	47650000	1	0	0	0	0
chr2	49780000	49790000	1	0	0	0	0
chr2	50130000	50140000	1	0	0	0	0
chr2	54740000	54750000	1	0	0	0	0
chr2	55050000	55060000	1	0	0	0	0
chr2	55700000	55710000	1	0	0	0	0
chr2	55720000	55730000	1	0	0	0	0
chr2	55950000	55960000	1	0	0	0	0
chr2	57380000	57390000	1	0	0	0	0
chr2	64040000	64050000	1	0	0	0	0
chr2	64650000	64660000	1	0	0	0	0
chr2	65540000	65550000	1	0	0	0	0
chr2	67850000	67860000	1	0	0	0	0
chr2	69825000	69830000	1	0	0	0	0
chr2	69940000	69950000	1	0	0	0	0
chr2	70050000	70060000	1	0	0	0	0
chr2	70705000	70710000	1	0	0	0	0
chr2	70940000	70945000	1	0	0	0	0
chr2	71500000	71510000	1	0	0	0	0
chr2	72760000	72770000	1	0	0	0	0
chr2	72900000	72910000	1	0	0	0	0
chr2	74130000	74140000	1	0	0	0	0
chr2	74250000	74260000	1	0	0	0	0
chr2	74490000	74500000	1	0	0	0	0
chr2	74580000	74590000	1	0	0	0	0
chr2	74700000	74705000	1	0	0	0	0
chr2	75470000	75480000	1	0	0	0	0
chr2	79230000	79240000	1	0	0	0	0
chr2	84480000	84490000	1	0	0	0	0
chr2	85275000	85280000	1	0	0	0	0
chr2	85710000	85720000	1	0	0	0	0
chr2	86130000	86140000	1	0	0	0	0
chr2	88320000	88330000	1	0	0	0	0
chr2	96580000	96590000	1	0	0	0	0
chr2	96710000	96720000	1	0	0	0	0
chr2	96870000	96875000	1	0	0	0	0
chr2	97810000	97820000	1	0	0	0	0
chr2	98160000	98170000	1	0	0	0	0
chr2	99560000	99570000	1	0	0	0	0
chr2	101890000	101895000	1	0	0	0	0
chr2	101965000	101970000	1	0	0	0	0
chr2	112880000	112890000	1	0	0	0	0
chr2	114540000	114550000	1	0	0	0	0
chr2	120320000	120330000	1	0	0	0	0
chr2	121075000	121080000	1	0	0	0	0
chr2	128170000	128180000	1	0	0	0	0
chr2	128300000	128310000	1	0	0	0	0
chr2	128980000	128990000	1	0	0	0	0
chr2	129250000	129260000	1	0	0	0	0
chr2	130820000	130830000	1	0	0	0	0
chr2	134210000	134220000	1	0	0	0	0
chr2	149010000	149020000	1	0	0	0	0
chr2	153350000	153360000	1	0	0	0	0
chr2	158040000	158050000	1	0	0	0	0
chr2	161930000	161940000	1	0	0	0	0
chr2	161980000	161990000	1	0	0	0	0
chr2	162910000	162920000	1	0	0	0	0
chr2	163100000	163110000	1	0	0	0	0
chr2	163190000	163200000	1	0	0	0	0
chr2	163340000	163350000	1	0	0	0	0
chr2	164920000	164930000	1	0	0	0	0
chr2	168920000	168930000	2	0	0	0	0
chr2	171590000	171600000	1	0	0	0	0
chr2	171780000	171790000	1	0	0	0	0
chr2	174165000	174170000	1	0	0	0	0
chr2	186910000	186920000	1	0	0	0	0
chr2	197300000	197310000	1	0	0	0	0
chr2	197405000	197410000	1	0	0	0	0
chr2	199860000	199870000	1	0	0	0	0
chr2	199930000	199940000	1	0	0	0	0
chr2	200475000	200480000	1	0	0	0	0
chr2	200910000	200920000	1	0	0	0	0
chr2	201170000	201180000	1	0	0	0	0
chr2	201950000	201960000	1	0	0	0	0
chr2	206250000	206260000	1	0	0	0	0
chr2	207730000	207740000	1	0	0	0	0
chr2	209560000	209570000	1	0	0	0	0
chr2	210200000	210210000	1	0	0	0	0
chr2	216390000	216400000	1	0	0	0	0
chr2	217260000	217270000	1	0	0	0	0
chr2	217885000	217890000	1	0	0	0	0
chr2	218740000	218750000	1	0	0	0	0
chr2	218830000	218840000	1	0	0	0	0
chr2	219405000	219410000	1	0	0	0	0
chr2	219520000	219525000	1	0	0	0	0
chr2	222470000	222480000	1	0	0	0	0
chr2	222700000	222710000	1	0	0	0	0
chr2	226510000	226520000	1	0	0	0	0
chr2	226620000	226640000	2	0	0	0	0
chr2	227520000	227530000	1	0	0	0	0
chr2	232925000	232930000	1	0	0	0	0
chr2	232995000	233000000	1	0	0	0	0
chr2	234950000	234960000	1	0	0	0	0
chr2	235100000	235110000	1	0	0	0	0
chr2	235790000	235800000	1	0	0	0	0
chr2	235920000	235930000	1	0	0	0	0
chr2	237060000	237070000	1	0	0	0	0
chr2	237560000	237570000	1	0	0	0	0
chr2	240235000	240240000	1	0	0	0	0
chr2	240440000	240445000	1	0	0	0	0
chr20	2830000	2840000	1	0	0	0	0
chr20	2860000	2870000	2	0	0	0	0
chr20	3030000	3040000	1	0	0	0	0
chr20	8770000	8780000	1	0	0	0	0
chr20	9420000	9430000	1	0	0	0	0
chr20	13550000	13560000	1	0	0	0	0
chr20	19790000	19800000	2	0	0	0	0
chr20	19980000	19990000	1	0	0	0	0
chr20	20580000	20590000	1	0	0	0	0
chr20	20650000	20660000	1	0	0	0	0
chr20	31570000	31575000	1	0	0	0	0
chr20	31840000	31850000	1	0	0	0	0
chr20	32030000	32040000	1	0	0	0	0
chr20	32350000	32360000	1	0	0	0	0
chr20	32515000	32520000	1	0	0	0	0
chr20	32620000	32630000	1	0	0	0	0
chr20	32645000	32650000	1	0	0	0	0
chr20	32700000	32705000	1	0	0	0	0
chr20	35340000	35350000	1	0	0	0	0
chr20	35430000	35440000	1	0	0	0	0
chr20	35995000	36000000	1	0	0	0	0
chr20	36610000	36620000	1	0	0	0	0
chr20	36740000	36750000	1	0	0	0	0
chr20	37400000	37405000	1	0	0	0	0
chr20	37570000	37580000	1	0	0	0	0
chr20	38165000	38170000	1	0	0	0	0
chr20	38345000	38350000	1	0	0	0	0
chr20	38410000	38415000	1	0	0	0	0
chr20	38880000	38890000	1	0	0	0	0
chr20	40260000	40270000	1	0	0	0	0
chr20	41930000	41940000	1	0	0	0	0
chr20	43540000	43550000	1	0	0	0	0
chr20	43700000	43710000	1	0	0	0	0
chr20	43740000	43750000	1	0	0	0	0
chr20	44450000	44460000	1	0	0	0	0
chr20	44610000	44620000	2	0	0	0	0
chr20	44730000	44750000	2	0	0	0	0
chr20	47290000	47300000	1	0	0	0	0
chr20	47610000	47620000	1	0	0	0	0
chr20	47630000	47640000	1	0	0	0	0
chr20	49080000	49090000	1	0	0	0	0
chr20	49240000	49250000	1	0	0	0	0
chr20	51010000	51020000	1	0	0	0	0
chr20	51600000	51610000	1	0	0	0	0
chr20	51790000	51800000	1	0	0	0	0
chr20	53420000	53430000	1	0	0	0	0
chr20	56195000	56200000	1	0	0	0	0
chr20	58105000	58110000	1	0	0	0	0
chr20	58175000	58180000	1	0	0	0	0
chr20	58190000	58200000	1	0	0	0	0
chr20	58340000	58350000	1	0	0	0	0
chr20	58490000	58500000	1	0	0	0	0
chr20	58710000	58720000	1	0	0	0	0
chr20	60260000	60270000	1	0	0	0	0
chr20	61130000	61140000	1	0	0	0	0
chr20	61230000	61240000	1	0	0	0	0
chr20	62380000	62385000	1	0	0	0	0
chr20	62670000	62680000	1	0	0	0	0
chr20	62770000	62780000	1	0	0	0	0
chr20	63540000	63550000	1	0	0	0	0
chr20	63880000	63890000	1	0	0	0	0
chr20	63960000	63980000	2	0	0	0	0
chr21	26870000	26880000	1	0	0	0	0
chr21	36320000	36330000	1	0	0	0	0
chr21	36700000	36710000	1	0	0	0	0
chr21	37700000	37710000	1	0	0	0	0
chr21	38165000	38170000	1	0	0	0	0
chr21	38720000	38730000	1	0	0	0	0
chr21	39525000	39530000	1	0	0	0	0
chr21	39705000	39710000	1	0	0	0	0
chr21	41770000	41775000	1	0	0	0	0
chr21	45635000	45640000	1	0	0	0	0
chr22	19130000	19140000	1	0	0	0	0
chr22	19900000	19905000	1	0	0	0	0
chr22	20090000	20100000	1	0	0	0	0
chr22	22350000	22355000	1	0	0	0	0
chr22	22850000	22860000	1	0	0	0	0
chr22	23110000	23120000	1	0	0	0	0
chr22	23265000	23270000	1	0	0	0	0
chr22	24495000	24500000	1	0	0	0	0
chr22	25470000	25480000	1	0	0	0	0
chr22	26170000	26175000	1	0	0	0	0
chr22	26320000	26330000	2	0	0	0	0
chr22	26500000	26510000	1	0	0	0	0
chr22	26760000	26770000	1	0	0	0	0
chr22	27380000	27390000	1	0	0	0	0
chr22	27990000	28000000	1	0	0	0	0
chr22	28830000	28840000	1	0	0	0	0
chr22	30000000	30010000	1	0	0	0	0
chr22	30110000	30120000	1	0	0	0	0
chr22	30620000	30630000	1	0	0	0	0
chr22	30975000	30980000	1	0	0	0	0
chr22	35010000	35030000	2	0	0	0	0
chr22	37070000	37080000	1	0	0	0	0
chr22	38860000	38865000	1	0	0	0	0
chr22	39020000	39030000	1	0	0	0	0
chr22	39550000	39560000	1	0	0	0	0
chr22	39620000	39630000	1	0	0	0	0
chr22	39930000	39935000	1	0	0	0	0
chr22	41340000	41350000	1	0	0	0	0
chr22	41395000	41400000	1	0	0	0	0
chr22	42690000	42700000	1	0	0	0	0
chr22	42790000	42810000	2	0	0	0	0
chr22	44990000	45000000	1	0	0	0	0
chr22	45320000	45330000	1	0	0	0	0
chr22	46105000	46110000	1	0	0	0	0
chr22	46350000	46360000	2	0	0	0	0
chr22	46670000	46680000	1	0	0	0	0
chr22	49180000	49190000	1	0	0	0	0
chr22	50270000	50280000	1	0	0	0	0
chr22	50620000	50630000	1	0	0	0	0
chr3	200000	210000	1	0	0	0	0
chr3	240000	250000	1	0	0	0	0
chr3	350000	360000	1	0	0	0	0
chr3	370000	380000	1	0	0	0	0
chr3	5730000	5740000	1	0	0	0	0
chr3	9380000	9390000	1	0	0	0	0
chr3	9690000	9700000	1	0	0	0	0
chr3	9810000	9820000	1	0	0	0	0
chr3	10090000	10100000	1	0	0	0	0
chr3	10340000	10350000	1	0	0	0	0
chr3	10700000	10710000	1	0	0	0	0
chr3	10760000	10780000	2	0	0	0	0
chr3	12150000	12160000	1	0	0	0	0
chr3	12905000	12910000	1	0	0	0	0
chr3	12975000	12980000	1	0	0	0	0
chr3	13080000	13090000	2	0	0	0	0
chr3	13240000	13250000	1	0	0	0	0
chr3	13470000	13480000	1	0	0	0	0
chr3	13630000	13640000	2	0	0	0	0
chr3	13660000	13670000	2	0	0	0	0
chr3	13760000	13770000	1	0	0	0	0
chr3	14265000	14270000	1	0	0	0	0
chr3	14465000	14470000	1	0	0	0	0
chr3	14800000	14805000	1	0	0	0	0
chr3	16540000	16550000	1	0	0	0	0
chr3	17250000	17260000	1	0	0	0	0
chr3	17410000	17420000	1	0	0	0	0
chr3	19640000	19650000	1	0	0	0	0
chr3	24240000	24250000	1	0	0	0	0
chr3	24310000	24320000	1	0	0	0	0
chr3	24590000	24600000	1	0	0	0	0
chr3	27720000	27730000	1	0	0	0	0
chr3	27820000	27830000	1	0	0	0	0
chr3	33140000	33150000	1	0	0	0	0
chr3	33890000	33900000	1	0	0	0	0
chr3	34010000	34020000	1	0	0	0	0
chr3	38340000	38350000	1	0	0	0	0
chr3	38510000	38520000	1	0	0	0	0
chr3	38830000	38840000	1	0	0	0	0
chr3	40180000	40190000	1	0	0	0	0
chr3	42430000	42440000	1	0	0	0	0
chr3	42540000	42550000	1	0	0	0	0
chr3	42655000	42660000	1	0	0	0	0
chr3	42740000	42745000	1	0	0	0	0
chr3	44200000	44210000	2	0	0	0	0
chr3	46200000	46210000	1	0	0	0	0
chr3	46990000	46995000	1	0	0	0	0
chr3	47000000	47010000	1	0	0	0	0
chr3	47160000	47170000	1	0	0	0	0
chr3	47290000	47300000	1	0	0	0	0
chr3	48550000	48555000	1	0	0	0	0
chr3	49460000	49470000	1	0	0	0	0
chr3	49800000	49810000	1	0	0	0	0
chr3	50255000	50260000	1	0	0	0	0
chr3	50430000	50435000	1	0	0	0	0
chr3	51720000	51725000	1	0	0	0	0
chr3	52220000	52225000	1	0	0	0	0
chr3	52345000	52350000	1	0	0	0	0
chr3	54150000	54160000	1	0	0	0	0
chr3	54370000	54380000	1	0	0	0	0
chr3	56340000	56350000	1	0	0	0	0
chr3	56430000	56440000	1	0	0	0	0
chr3	58000000	58010000	1	0	0	0	0
chr3	58160000	58170000	1	0	0	0	0
chr3	58520000	58530000	1	0	0	0	0
chr3	58630000	58635000	1	0	0	0	0
chr3	64460000	64470000	1	0	0	0	0
chr3	66250000	66260000	1	0	0	0	0
chr3	69440000	69450000	1	0	0	0	0
chr3	69790000	69800000	1	0	0	0	0
chr3	72240000	72250000	1	0	0	0	0
chr3	73490000	73500000	1	0	0	0	0
chr3	88220000	88230000	1	0	0	0	0
chr3	88420000	88430000	1	0	0	0	0
chr3	98330000	98340000	1	0	0	0	0
chr3	100070000	100080000	1	0	0	0	0
chr3	101210000	101220000	1	0	0	0	0
chr3	104270000	104280000	2	0	0	0	0
chr3	104560000	104570000	1	0	0	0	0
chr3	107260000	107270000	1	0	0	0	0
chr3	109400000	109410000	1	0	0	0	0
chr3	111950000	111955000	1	0	0	0	0
chr3	119080000	119090000	1	0	0	0	0
chr3	122660000	122670000	1	0	0	0	0
chr3	122750000	122760000	1	0	0	0	0
chr3	122910000	122920000	1	0	0	0	0
chr3	123060000	123070000	1	0	0	0	0
chr3	123280000	123290000	2	0	0	0	0
chr3	124570000	124580000	1	0	0	0	0
chr3	124890000	124895000	1	0	0	0	0
chr3	126450000	126460000	1	0	0	0	0
chr3	127160000	127170000	1	0	0	0	0
chr3	127370000	127375000	1	0	0	0	0
chr3	128070000	128080000	1	0	0	0	0
chr3	128790000	128800000	1	0	0	0	0
chr3	128840000	128850000	1	0	0	0	0
chr3	129480000	129490000	1	0	0	0	0
chr3	129935000	129940000	1	0	0	0	0
chr3	132170000	132180000	1	0	0	0	0
chr3	135450000	135460000	1	0	0	0	0
chr3	135740000	135750000	1	0	0	0	0
chr3	137020000	137030000	1	0	0	0	0
chr3	138600000	138610000	1	0	0	0	0
chr3	138700000	138710000	1	0	0	0	0
chr3	139100000	139110000	1	0	0	0	0
chr3	139210000	139220000	1	0	0	0	0
chr3	139430000	139440000	1	0	0	0	0
chr3	139540000	139550000	1	0	0	0	0
chr3	139950000	139960000	1	0	0	0	0
chr3	141960000	141970000	1	0	0	0	0
chr3	150235000	150240000	1	0	0	0	0
chr3	157090000	157100000	1	0	0	0	0
chr3	160940000	160950000	1	0	0	0	0
chr3	161080000	161090000	1	0	0	0	0
chr3	161700000	161710000	1	0	0	0	0
chr3	171650000	171660000	1	0	0	0	0
chr3	171760000	171770000	1	0	0	0	0
chr3	178950000	178960000	1	0	0	0	0
chr3	181720000	181730000	1	0	0	0	0
chr3	182240000	182250000	1	0	0	0	0
chr3	183890000	183900000	1	0	0	0	0
chr3	184180000	184190000	1	0	0	0	0
chr3	184565000	184570000	1	0	0	0	0
chr3	185660000	185670000	1	0	0	0	0
chr3	185900000	185910000	1	0	0	0	0
chr3	186250000	186260000	1	0	0	0	0
chr3	186520000	186530000	1	0	0	0	0
chr3	188400000	188410000	1	0	0	0	0
chr3	192800000	192810000	1	0	0	0	0
chr3	196990000	197000000	1	0	0	0	0
chr4	880000	890000	1	0	0	0	0
chr4	1220000	1230000	1	0	0	0	0
chr4	2820000	2830000	1	0	0	0	0
chr4	2930000	2940000	2	0	0	0	0
chr4	3230000	3245000	2	0	0	0	0
chr4	3305000	3310000	1	0	0	0	0
chr4	4570000	4580000	1	0	0	0	0
chr4	5370000	5380000	1	0	0	0	0
chr4	6860000	6870000	1	0	0	0	0
chr4	8900000	8910000	1	0	0	0	0
chr4	12730000	12740000	1	0	0	0	0
chr4	16440000	16450000	1	0	0	0	0
chr4	22410000	22420000	1	0	0	0	0
chr4	22680000	22690000	1	0	0	0	0
chr4	25750000	25755000	1	0	0	0	0
chr4	38150000	38160000	1	0	0	0	0
chr4	38175000	38180000	1	0	0	0	0
chr4	40320000	40330000	1	0	0	0	0
chr4	40980000	40990000	1	0	0	0	0
chr4	41640000	41650000	1	0	0	0	0
chr4	42270000	42280000	1	0	0	0	0
chr4	42520000	42530000	1	0	0	0	0
chr4	42560000	42570000	1	0	0	0	0
chr4	47690000	47700000	1	0	0	0	0
chr4	52020000	52030000	1	0	0	0	0
chr4	53920000	53930000	2	0	0	0	0
chr4	54330000	54340000	1	0	0	0	0
chr4	54970000	54980000	1	0	0	0	0
chr4	56680000	56690000	1	0	0	0	0
chr4	56790000	56800000	1	0	0	0	0
chr4	75995000	76000000	1	0	0	0	0
chr4	76065000	76070000	1	0	0	0	0
chr4	76890000	76900000	1	0	0	0	0
chr4	76950000	76955000	1	0	0	0	0
chr4	77020000	77025000	1	0	0	0	0
chr4	77030000	77040000	1	0	0	0	0
chr4	77070000	77080000	1	0	0	0	0
chr4	77160000	77170000	1	0	0	0	0
chr4	78620000	78630000	1	0	0	0	0
chr4	78860000	78870000	1	0	0	0	0
chr4	81030000	81040000	1	0	0	0	0
chr4	81740000	81750000	1	0	0	0	0
chr4	82040000	82050000	1	0	0	0	0
chr4	82180000	82190000	1	0	0	0	0
chr4	85420000	85430000	1	0	0	0	0
chr4	87080000	87090000	1	0	0	0	0
chr4	87130000	87140000	1	0	0	0	0
chr4	87220000	87230000	1	0	0	0	0
chr4	103910000	103920000	1	0	0	0	0
chr4	107360000	107370000	1	0	0	0	0
chr4	108030000	108040000	1	0	0	0	0
chr4	108510000	108520000	1	0	0	0	0
chr4	109670000	109680000	1	0	0	0	0
chr4	112330000	112340000	1	0	0	0	0
chr4	112640000	112650000	1	0	0	0	0
chr4	114380000	114390000	1	0	0	0	0
chr4	118960000	118970000	1	0	0	0	0
chr4	119290000	119300000	1	0	0	0	0
chr4	125270000	125280000	1	0	0	0	0
chr4	125730000	125740000	1	0	0	0	0
chr4	139080000	139090000	1	0	0	0	0
chr4	139170000	139180000	2	0	0	0	0
chr4	139740000	139750000	1	0	0	0	0
chr4	149980000	149990000	1	0	0	0	0
chr4	150210000	150220000	1	0	0	0	0
chr4	153465000	153470000	1	0	0	0	0
chr4	153570000	153575000	1	0	0	0	0
chr4	153650000	153660000	1	0	0	0	0
chr4	155010000	155020000	1	0	0	0	0
chr4	155360000	155370000	1	0	0	0	0
chr4	158860000	158870000	1	0	0	0	0
chr4	159170000	159180000	1	0	0	0	0
chr4	164885000	164890000	1	0	0	0	0
chr4	165490000	165500000	1	0	0	0	0
chr4	166080000	166090000	1	0	0	0	0
chr4	171850000	171860000	1	0	0	0	0
chr4	174215000	174220000	1	0	0	0	0
chr4	184100000	184110000	1	0	0	0	0
chr4	185640000	185650000	1	0	0	0	0
chr4	186580000	186590000	1	0	0	0	0
chr4	189090000	189100000	1	0	0	0	0
chr4	189200000	189210000	1	0	0	0	0
chr5	920000	930000	1	0	0	0	0
chr5	1070000	1080000	1	0	0	0	0
chr5	1330000	1340000	1	0	0	0	0
chr5	1410000	1420000	1	0	0	0	0
chr5	2730000	2740000	1	0	0	0	0
chr5	16690000	16700000	1	0	0	0	0
chr5	31570000	31580000	2	0	0	0	0
chr5	31910000	31920000	1	0	0	0	0
chr5	32315000	32320000	1	0	0	0	0
chr5	32480000	32490000	1	0	0	0	0
chr5	33590000	33600000	1	0	0	0	0
chr5	36400000	36410000	1	0	0	0	0
chr5	36520000	36530000	1	0	0	0	0
chr5	38550000	38560000	1	0	0	0	0
chr5	41710000	41720000	1	0	0	0	0
chr5	41830000	41840000	1	0	0	0	0
chr5	43230000	43240000	1	0	0	0	0
chr5	54080000	54090000	1	0	0	0	0
chr5	54200000	54210000	1	0	0	0	0
chr5	55140000	55145000	1	0	0	0	0
chr5	55530000	55540000	1	0	0	0	0
chr5	55670000	55680000	1	0	0	0	0
chr5	56470000	56480000	1	0	0	0	0
chr5	58470000	58480000	1	0	0	0	0
chr5	58840000	58850000	1	0	0	0	0
chr5	58880000	58890000	1	0	0	0	0
chr5	59850000	59860000	1	0	0	0	0
chr5	59910000	59920000	1	0	0	0	0
chr5	59980000	59990000	1	0	0	0	0
chr5	60260000	60270000	1	0	0	0	0
chr5	63390000	63400000	1	0	0	0	0
chr5	64775000	64780000	1	0	0	0	0
chr5	66770000	66780000	1	0	0	0	0
chr5	72360000	72370000	1	0	0	0	0
chr5	72520000	72530000	1	0	0	0	0
chr5	73585000	73590000	1	0	0	0	0
chr5	73785000	73790000	1	0	0	0	0
chr5	80140000	80150000	1	0	0	0	0
chr5	80270000	80280000	1	0	0	0	0
chr5	80710000	80720000	1	0	0	0	0
chr5	81160000	81170000	1	0	0	0	0
chr5	90140000	90150000	1	0	0	0	0
chr5	93600000	93610000	1	0	0	0	0
chr5	97195000	97200000	1	0	0	0	0
chr5	97375000	97380000	1	0	0	0	0
chr5	115560000	115570000	1	0	0	0	0
chr5	123090000	123100000	1	0	0	0	0
chr5	123340000	123350000	1	0	0	0	0
chr5	126810000	126820000	1	0	0	0	0
chr5	127310000	127320000	1	0	0	0	0
chr5	127490000	127500000	1	0	0	0	0
chr5	132380000	132390000	1	0	0	0	0
chr5	132500000	132510000	1	0	0	0	0
chr5	133240000	133250000	1	0	0	0	0
chr5	134910000	134920000	1	0	0	0	0
chr5	135200000	135210000	1	0	0	0	0
chr5	135570000	135580000	1	0	0	0	0
chr5	136350000	136360000	1	0	0	0	0
chr5	137740000	137750000	1	0	0	0	0
chr5	138820000	138830000	1	0	0	0	0
chr5	140345000	140350000	1	0	0	0	0
chr5	141505000	141510000	1	0	0	0	0
chr5	141695000	141700000	1	0	0	0	0
chr5	142290000	142300000	1	0	0	0	0
chr5	142750000	142760000	1	0	0	0	0
chr5	144210000	144220000	1	0	0	0	0
chr5	144320000	144330000	1	0	0	0	0
chr5	146390000	146400000	1	0	0	0	0
chr5	147555000	147560000	1	0	0	0	0
chr5	147630000	147640000	1	0	0	0	0
chr5	149220000	149225000	1	0	0	0	0
chr5	149830000	149835000	1	0	0	0	0
chr5	149895000	149900000	1	0	0	0	0
chr5	150270000	150275000	1	0	0	0	0
chr5	150345000	150350000	1	0	0	0	0
chr5	150520000	150525000	1	0	0	0	0
chr5	151450000	151460000	1	0	0	0	0
chr5	152160000	152170000	1	0	0	0	0
chr5	153950000	153960000	1	0	0	0	0
chr5	154900000	154910000	1	0	0	0	0
chr5	157370000	157380000	1	0	0	0	0
chr5	157460000	157470000	1	0	0	0	0
chr5	157810000	157820000	1	0	0	0	0
chr5	158160000	158170000	1	0	0	0	0
chr5	158955000	158960000	1	0	0	0	0
chr5	160010000	160020000	1	0	0	0	0
chr5	163090000	163100000	1	0	0	0	0
chr5	163700000	163710000	1	0	0	0	0
chr5	168110000	168115000	1	0	0	0	0
chr5	168700000	168710000	1	0	0	0	0
chr5	169290000	169300000	1	0	0	0	0
chr5	170230000	170240000	1	0	0	0	0
chr5	173270000	173280000	1	0	0	0	0
chr5	173320000	173330000	1	0	0	0	0
chr5	173560000	173570000	1	0	0	0	0
chr5	174050000	174060000	1	0	0	0	0
chr5	175535000	175540000	1	0	0	0	0
chr5	175870000	175880000	1	0	0	0	0
chr5	176950000	176955000	1	0	0	0	0
chr5	177090000	177100000	1	0	0	0	0
chr6	3000000	3010000	1	0	0	0	0
chr6	3150000	3165000	2	0	0	0	0
chr6	3225000	3230000	1	0	0	0	0
chr6	3270000	3275000	1	0	0	0	0
chr6	3725000	3730000	1	0	0	0	0
chr6	5050000	5060000	1	0	0	0	0
chr6	6790000	6800000	1	0	0	0	0
chr6	7580000	7590000	2	0	0	0	0
chr6	10490000	10500000	1	0	0	0	0
chr6	10510000	10520000	1	0	0	0	0
chr6	10680000	10690000	1	0	0	0	0
chr6	10790000	10800000	1	0	0	0	0
chr6	11490000	11495000	1	0	0	0	0
chr6	12640000	12650000	1	0	0	0	0
chr6	13490000	13500000	1	0	0	0	0
chr6	13910000	13920000	1	0	0	0	0
chr6	17160000	17170000	1	0	0	0	0
chr6	17630000	17640000	1	0	0	0	0
chr6	17770000	17780000	1	0	0	0	0
chr6	19200000	19210000	1	0	0	0	0
chr6	25000000	25010000	1	0	0	0	0
chr6	25490000	25500000	1	0	0	0	0
chr6	29720000	29730000	1	0	0	0	0
chr6	30100000	30110000	1	0	0	0	0
chr6	30370000	30380000	1	0	0	0	0
chr6	30550000	30555000	1	0	0	0	0
chr6	31410000	31420000	1	0	0	0	0
chr6	31665000	31670000	1	0	0	0	0
chr6	31680000	31690000	1	0	0	0	0
chr6	31735000	31740000	1	0	0	0	0
chr6	33850000	33860000	1	0	0	0	0
chr6	33960000	33965000	1	0	0	0	0
chr6	34020000	34030000	1	0	0	0	0
chr6	34240000	34250000	1	0	0	0	0
chr6	36635000	36640000	1	0	0	0	0
chr6	37105000	37110000	1	0	0	0	0
chr6	37170000	37175000	2	0	0	0	0
chr6	37550000	37555000	1	0	0	0	0
chr6	41320000	41330000	1	0	0	0	0
chr6	41770000	41775000	1	0	0	0	0
chr6	42170000	42175000	1	0	0	0	0
chr6	42300000	42310000	1	0	0	0	0
chr6	42530000	42540000	1	0	0	0	0
chr6	43345000	43350000	1	0	0	0	0
chr6	43360000	43370000	2	0	0	0	0
chr6	43490000	43500000	1	0	0	0	0
chr6	44160000	44165000	1	0	0	0	0
chr6	44225000	44230000	1	0	0	0	0
chr6	44490000	44495000	1	0	0	0	0
chr6	45750000	45755000	1	0	0	0	0
chr6	46860000	46870000	1	0	0	0	0
chr6	50705000	50710000	1	0	0	0	0
chr6	52250000	52260000	1	0	0	0	0
chr6	53440000	53450000	1	0	0	0	0
chr6	53640000	53650000	1	0	0	0	0
chr6	53800000	53810000	1	0	0	0	0
chr6	56630000	56640000	1	0	0	0	0
chr6	74750000	74760000	1	0	0	0	0
chr6	82260000	82270000	1	0	0	0	0
chr6	83870000	83880000	1	0	0	0	0
chr6	89600000	89610000	1	0	0	0	0
chr6	89650000	89660000	1	0	0	0	0
chr6	89740000	89750000	1	0	0	0	0
chr6	96910000	96915000	1	0	0	0	0
chr6	97045000	97050000	1	0	0	0	0
chr6	99600000	99610000	1	0	0	0	0
chr6	104940000	104950000	1	0	0	0	0
chr6	106970000	106980000	1	0	0	0	0
chr6	108360000	108370000	1	0	0	0	0
chr6	108910000	108920000	1	0	0	0	0
chr6	109710000	109720000	1	0	0	0	0
chr6	112020000	112030000	1	0	0	0	0
chr6	112190000	112200000	1	0	0	0	0
chr6	112290000	112300000	1	0	0	0	0
chr6	113300000	113310000	1	0	0	0	0
chr6	113850000	113860000	1	0	0	0	0
chr6	117450000	117460000	1	0	0	0	0
chr6	117840000	117850000	1	0	0	0	0
chr6	118570000	118580000	1	0	0	0	0
chr6	119090000	119100000	1	0	0	0	0
chr6	123700000	123710000	1	0	0	0	0
chr6	129600000	129610000	1	0	0	0	0
chr6	131920000	131930000	1	0	0	0	0
chr6	132170000	132180000	1	0	0	0	0
chr6	132295000	132300000	1	0	0	0	0
chr6	133980000	133985000	1	0	0	0	0
chr6	134075000	134080000	1	0	0	0	0
chr6	134470000	134480000	1	0	0	0	0
chr6	134940000	134950000	1	0	0	0	0
chr6	135540000	135550000	1	0	0	0	0
chr6	136200000	136210000	1	0	0	0	0
chr6	137870000	137880000	1	0	0	0	0
chr6	138580000	138590000	2	0	0	0	0
chr6	139650000	139660000	1	0	0	0	0
chr6	139850000	139860000	1	0	0	0	0
chr6	148170000	148180000	1	0	0	0	0
chr6	149905000	149910000	1	0	0	0	0
chr6	150320000	150330000	1	0	0	0	0
chr6	150420000	150430000	2	0	0	0	0
chr6	150740000	150750000	1	0	0	0	0
chr6	151770000	151780000	1	0	0	0	0
chr6	154270000	154280000	1	0	0	0	0
chr6	157330000	157340000	1	0	0	0	0
chr6	157670000	157680000	2	0	0	0	0
chr6	157760000	157770000	1	0	0	0	0
chr6	157920000	157930000	1	0	0	0	0
chr6	157940000	157950000	1	0	0	0	0
chr6	158590000	158600000	1	0	0	0	0
chr6	158950000	158960000	1	0	0	0	0
chr6	160100000	160110000	1	0	0	0	0
chr6	160760000	160770000	1	0	0	0	0
chr6	161130000	161140000	1	0	0	0	0
chr6	163190000	163200000	1	0	0	0	0
chr6	163340000	163350000	1	0	0	0	0
chr6	166390000	166400000	1	0	0	0	0
chr6	167970000	167980000	2	0	0	0	0
chr6	168120000	168130000	1	0	0	0	0
chr6	168360000	168370000	1	0	0	0	0
chr6	168870000	168880000	1	0	0	0	0
chr6	169615000	169620000	1	0	0	0	0
chr7	1430000	1435000	1	0	0	0	0
chr7	3060000	3070000	1	0	0	0	0
chr7	3190000	3200000	1	0	0	0	0
chr7	4800000	4810000	1	0	0	0	0
chr7	5070000	5080000	1	0	0	0	0
chr7	5495000	5500000	1	0	0	0	0
chr7	7670000	7680000	1	0	0	0	0
chr7	8430000	8440000	1	0	0	0	0
chr7	11430000	11440000	1	0	0	0	0
chr7	11540000	11550000	1	0	0	0	0
chr7	14680000	14690000	1	0	0	0	0
chr7	14730000	14740000	1	0	0	0	0
chr7	24400000	24410000	1	0	0	0	0
chr7	24820000	24830000	1	0	0	0	0
chr7	25260000	25265000	1	0	0	0	0
chr7	25270000	25280000	1	0	0	0	0
chr7	25540000	25550000	1	0	0	0	0
chr7	26070000	26080000	1	0	0	0	0
chr7	26530000	26540000	1	0	0	0	0
chr7	27115000	27120000	1	0	0	0	0
chr7	27930000	27940000	1	0	0	0	0
chr7	28020000	28030000	1	0	0	0	0
chr7	28410000	28420000	1	0	0	0	0
chr7	28570000	28580000	1	0	0	0	0
chr7	30970000	30975000	1	0	0	0	0
chr7	31100000	31110000	1	0	0	0	0
chr7	31430000	31440000	1	0	0	0	0
chr7	32340000	32350000	1	0	0	0	0
chr7	33420000	33430000	1	0	0	0	0
chr7	33740000	33750000	2	0	0	0	0
chr7	33970000	33980000	1	0	0	0	0
chr7	34060000	34070000	1	0	0	0	0
chr7	37210000	37220000	1	0	0	0	0
chr7	37820000	37830000	1	0	0	0	0
chr7	38210000	38220000	1	0	0	0	0
chr7	39235000	39240000	1	0	0	0	0
chr7	41000000	41010000	1	0	0	0	0
chr7	41220000	41230000	1	0	0	0	0
chr7	43250000	43260000	1	0	0	0	0
chr7	43440000	43450000	1	0	0	0	0
chr7	44440000	44450000	1	0	0	0	0
chr7	44560000	44570000	1	0	0	0	0
chr7	44970000	44980000	1	0	0	0	0
chr7	45100000	45110000	1	0	0	0	0
chr7	45250000	45260000	1	0	0	0	0
chr7	47170000	47180000	1	0	0	0	0
chr7	47630000	47640000	1	0	0	0	0
chr7	47810000	47820000	1	0	0	0	0
chr7	47990000	48000000	1	0	0	0	0
chr7	48100000	48110000	1	0	0	0	0
chr7	50640000	50650000	1	0	0	0	0
chr7	55270000	55280000	1	0	0	0	0
chr7	55410000	55420000	1	0	0	0	0
chr7	66825000	66830000	1	0	0	0	0
chr7	66900000	66905000	1	0	0	0	0
chr7	71710000	71720000	1	0	0	0	0
chr7	73860000	73870000	2	0	0	0	0
chr7	74180000	74190000	1	0	0	0	0
chr7	75880000	75890000	1	0	0	0	0
chr7	75980000	75990000	1	0	0	0	0
chr7	76270000	76280000	1	0	0	0	0
chr7	78510000	78520000	1	0	0	0	0
chr7	78900000	78910000	1	0	0	0	0
chr7	81270000	81280000	1	0	0	0	0
chr7	81430000	81440000	1	0	0	0	0
chr7	81510000	81520000	1	0	0	0	0
chr7	81950000	81960000	1	0	0	0	0
chr7	82030000	82040000	1	0	0	0	0
chr7	83360000	83370000	1	0	0	0	0
chr7	83510000	83520000	1	0	0	0	0
chr7	83650000	83660000	1	0	0	0	0
chr7	85830000	85840000	1	0	0	0	0
chr7	88100000	88110000	1	0	0	0	0
chr7	90700000	90710000	1	0	0	0	0
chr7	94230000	94240000	1	0	0	0	0
chr7	95860000	95870000	1	0	0	0	0
chr7	98020000	98025000	1	0	0	0	0
chr7	98760000	98765000	1	0	0	0	0
chr7	99035000	99040000	1	0	0	0	0
chr7	99305000	99310000	1	0	0	0	0
chr7	99900000	99910000	1	0	0	0	0
chr7	100070000	100080000	1	0	0	0	0
chr7	100575000	100580000	1	0	0	0	0
chr7	101220000	101230000	1	0	0	0	0
chr7	101530000	101540000	1	0	0	0	0
chr7	102250000	102260000	1	0	0	0	0
chr7	105650000	105660000	1	0	0	0	0
chr7	112410000	112420000	1	0	0	0	0
chr7	114390000	114400000	1	0	0	0	0
chr7	116770000	116780000	1	0	0	0	0
chr7	121370000	121380000	1	0	0	0	0
chr7	124790000	124800000	1	0	0	0	0
chr7	127700000	127710000	2	0	0	0	0
chr7	128020000	128030000	1	0	0	0	0
chr7	129830000	129840000	1	0	0	0	0
chr7	130240000	130250000	1	0	0	0	0
chr7	131420000	131430000	1	0	0	0	0
chr7	132240000	132250000	1	0	0	0	0
chr7	133990000	134000000	1	0	0	0	0
chr7	134710000	134720000	1	0	0	0	0
chr7	137880000	137890000	1	0	0	0	0
chr7	138600000	138610000	1	0	0	0	0
chr7	138710000	138720000	1	0	0	0	0
chr7	139630000	139640000	1	0	0	0	0
chr7	140920000	140930000	1	0	0	0	0
chr7	140980000	140990000	1	0	0	0	0
chr7	149290000	149300000	1	0	0	0	0
chr7	149400000	149410000	1	0	0	0	0
chr7	155190000	155200000	1	0	0	0	0
chr7	156460000	156470000	1	0	0	0	0
chr8	1500000	1510000	1	0	0	0	0
chr8	1690000	1700000	1	0	0	0	0
chr8	4840000	4850000	1	0	0	0	0
chr8	6780000	6790000	1	0	0	0	0
chr8	9140000	9150000	1	0	0	0	0
chr8	9490000	9500000	1	0	0	0	0
chr8	9680000	9690000	1	0	0	0	0
chr8	10250000	10260000	1	0	0	0	0
chr8	10580000	10585000	1	0	0	0	0
chr8	10720000	10730000	1	0	0	0	0
chr8	10815000	10830000	2	0	0	0	0
chr8	11060000	11070000	1	0	0	0	0
chr8	18560000	18570000	1	0	0	0	0
chr8	19410000	19420000	1	0	0	0	0
chr8	19870000	19880000	1	0	0	0	0
chr8	20110000	20120000	1	0	0	0	0
chr8	23560000	23565000	1	0	0	0	0
chr8	24210000	24220000	1	0	0	0	0
chr8	26680000	26690000	1	0	0	0	0
chr8	27330000	27340000	1	0	0	0	0
chr8	27635000	27640000	1	0	0	0	0
chr8	27980000	27990000	1	0	0	0	0
chr8	30220000	30230000	1	0	0	0	0
chr8	30570000	30580000	1	0	0	0	0
chr8	32380000	32390000	1	0	0	0	0
chr8	32920000	32930000	1	0	0	0	0
chr8	35970000	35980000	1	0	0	0	0
chr8	36050000	36060000	1	0	0	0	0
chr8	36110000	36120000	1	0	0	0	0
chr8	36880000	36890000	1	0	0	0	0
chr8	37410000	37420000	1	0	0	0	0
chr8	37510000	37520000	1	0	0	0	0
chr8	38380000	38390000	1	0	0	0	0
chr8	38455000	38460000	1	0	0	0	0
chr8	38830000	38835000	1	0	0	0	0
chr8	41615000	41620000	1	0	0	0	0
chr8	42300000	42310000	1	0	0	0	0
chr8	42550000	42560000	1	0	0	0	0
chr8	54150000	54160000	1	0	0	0	0
chr8	54620000	54630000	1	0	0	0	0
chr8	60920000	60930000	1	0	0	0	0
chr8	61010000	61020000	1	0	0	0	0
chr8	66040000	66050000	2	0	0	0	0
chr8	66170000	66180000	1	0	0	0	0
chr8	66270000	66280000	1	0	0	0	0
chr8	69540000	69550000	1	0	0	0	0
chr8	70130000	70140000	1	0	0	0	0
chr8	71840000	71850000	1	0	0	0	0
chr8	72020000	72030000	1	0	0	0	0
chr8	72130000	72140000	1	0	0	0	0
chr8	74330000	74340000	1	0	0	0	0
chr8	85430000	85440000	1	0	0	0	0
chr8	90640000	90650000	1	0	0	0	0
chr8	95050000	95060000	1	0	0	0	0
chr8	97250000	97260000	1	0	0	0	0
chr8	97440000	97450000	1	0	0	0	0
chr8	98470000	98480000	1	0	0	0	0
chr8	98930000	98940000	1	0	0	0	0
chr8	100530000	100540000	1	0	0	0	0
chr8	100570000	100580000	1	0	0	0	0
chr8	100860000	100870000	1	0	0	0	0
chr8	101270000	101280000	1	0	0	0	0
chr8	101600000	101610000	1	0	0	0	0
chr8	104760000	104770000	1	0	0	0	0
chr8	105410000	105420000	1	0	0	0	0
chr8	105750000	105760000	1	0	0	0	0
chr8	108910000	108920000	1	0	0	0	0
chr8	109690000	109700000	1	0	0	0	0
chr8	117010000	117020000	1	0	0	0	0
chr8	118100000	118110000	1	0	0	0	0
chr8	120085000	120090000	1	0	0	0	0
chr8	121250000	121260000	1	0	0	0	0
chr8	123910000	123920000	1	0	0	0	0
chr8	124590000	124600000	1	0	0	0	0
chr8	124930000	124940000	1	0	0	0	0
chr8	125120000	125130000	2	0	0	0	0
chr8	125220000	125230000	1	0	0	0	0
chr8	126290000	126300000	1	0	0	0	0
chr8	128320000	128330000	1	0	0	0	0
chr8	131040000	131050000	1	0	0	0	0
chr8	135130000	135140000	1	0	0	0	0
chr8	138480000	138490000	1	0	0	0	0
chr8	139700000	139710000	1	0	0	0	0
chr8	141250000	141255000	1	0	0	0	0
chr8	141350000	141355000	1	0	0	0	0
chr8	141380000	141390000	1	0	0	0	0
chr8	141620000	141630000	1	0	0	0	0
chr8	143600000	143610000	1	0	0	0	0
chr8	143730000	143735000	1	0	0	0	0
chr8	143800000	143815000	2	0	0	0	0
chr8	143920000	143930000	1	0	0	0	0
chr9	5190000	5200000	1	0	0	0	0
chr9	8670000	8680000	1	0	0	0	0
chr9	8850000	8860000	1	0	0	0	0
chr9	15870000	15880000	1	0	0	0	0
chr9	16130000	16140000	1	0	0	0	0
chr9	17530000	17540000	1	0	0	0	0
chr9	18260000	18270000	1	0	0	0	0
chr9	27335000	27340000	1	0	0	0	0
chr9	32960000	32970000	1	0	0	0	0
chr9	34590000	34595000	1	0	0	0	0
chr9	35120000	35130000	1	0	0	0	0
chr9	35260000	35270000	1	0	0	0	0
chr9	36860000	36865000	1	0	0	0	0
chr9	37030000	37040000	1	0	0	0	0
chr9	37250000	37260000	1	0	0	0	0
chr9	68570000	68580000	1	0	0	0	0
chr9	69170000	69180000	1	0	0	0	0
chr9	70630000	70640000	1	0	0	0	0
chr9	72870000	72880000	1	0	0	0	0
chr9	77130000	77140000	1	0	0	0	0
chr9	77440000	77450000	1	0	0	0	0
chr9	89680000	89690000	1	0	0	0	0
chr9	92140000	92150000	1	0	0	0	0
chr9	92795000	92800000	1	0	0	0	0
chr9	96220000	96230000	1	0	0	0	0
chr9	98090000	98100000	1	0	0	0	0
chr9	98270000	98280000	1	0	0	0	0
chr9	98860000	98870000	1	0	0	0	0
chr9	98970000	98980000	1	0	0	0	0
chr9	99170000	99180000	1	0	0	0	0
chr9	99290000	99300000	1	0	0	0	0
chr9	101460000	101465000	1	0	0	0	0
chr9	112050000	112060000	1	0	0	0	0
chr9	113740000	113750000	1	0	0	0	0
chr9	114740000	114745000	1	0	0	0	0
chr9	116740000	116750000	2	0	0	0	0
chr9	116990000	117000000	1	0	0	0	0
chr9	117250000	117260000	1	0	0	0	0
chr9	120760000	120770000	1	0	0	0	0
chr9	120940000	120950000	1	0	0	0	0
chr9	121200000	121210000	1	0	0	0	0
chr9	123550000	123560000	1	0	0	0	0
chr9	124490000	124500000	1	0	0	0	0
chr9	126480000	126490000	1	0	0	0	0
chr9	126960000	126970000	1	0	0	0	0
chr9	127505000	127510000	1	0	0	0	0
chr9	127740000	127750000	1	0	0	0	0
chr9	128580000	128590000	1	0	0	0	0
chr9	128990000	129000000	1	0	0	0	0
chr9	129350000	129360000	1	0	0	0	0
chr9	129460000	129470000	2	0	0	0	0
chr9	129645000	129650000	1	0	0	0	0
chr9	130490000	130495000	1	0	0	0	0
chr9	130610000	130615000	1	0	0	0	0
chr9	131470000	131480000	1	0	0	0	0
chr9	131595000	131600000	1	0	0	0	0
chr9	131735000	131740000	1	0	0	0	0
chr9	131860000	131870000	1	0	0	0	0
chr9	132405000	132410000	1	0	0	0	0
chr9	133220000	133225000	1	0	0	0	0
chr9	133405000	133410000	1	0	0	0	0
chr9	134270000	134280000	1	0	0	0	0
chr9	134740000	134750000	1	0	0	0	0
chr9	135535000	135540000	1	0	0	0	0
chr9	135700000	135705000	1	0	0	0	0
chr9	135790000	135800000	1	0	0	0	0
chr9	135810000	135820000	2	0	0	0	0
chr9	135990000	136000000	1	0	0	0	0
chr9	136090000	136100000	1	0	0	0	0
chr9	136130000	136140000	1	0	0	0	0
chr9	136210000	136220000	1	0	0	0	0
chr9	136500000	136510000	1	0	0	0	0
chr9	137310000	137315000	1	0	0	0	0
chr9	137390000	137395000	1	0	0	0	0
chrX	420000	430000	1	0	0	0	0
chrX	2490000	2500000	1	0	0	0	0
chrX	2580000	2590000	1	0	0	0	0
chrX	9870000	9880000	1	0	0	0	0
chrX	10190000	10200000	1	0	0	0	0
chrX	10630000	10640000	1	0	0	0	0
chrX	18890000	18900000	1	0	0	0	0
chrX	20255000	20260000	1	0	0	0	0
chrX	38990000	39000000	1	0	0	0	0
chrX	40470000	40480000	1	0	0	0	0
chrX	41340000	41350000	1	0	0	0	0
chrX	41440000	41450000	1	0	0	0	0
chrX	50750000	50760000	1	0	0	0	0
chrX	53430000	53440000	1	0	0	0	0
chrX	68510000	68520000	1	0	0	0	0
chrX	68710000	68720000	1	0	0	0	0
chrX	71140000	71145000	1	0	0	0	0
chrX	71400000	71410000	1	0	0	0	0
chrX	71540000	71550000	1	0	0	0	0
chrX	74380000	74390000	1	0	0	0	0
chrX	74530000	74540000	1	0	0	0	0
chrX	109620000	109630000	1	0	0	0	0
chrX	118850000	118860000	1	0	0	0	0
chrX	129630000	129635000	1	0	0	0	0
chrX	130020000	130030000	1	0	0	0	0
chrX	151670000	151680000	2	0	0	0	0
chrX	153780000	153790000	1	0	0	0	0
chrX	154350000	154360000	1	0	0	0	0
chr1	1380000	1390000	1	chr1	1385000	1390000	1
chr1	1480000	1490000	1	chr1	1485000	1490000	1
chr1	1950000	1960000	1	chr1	1950000	1965000	2
chr1	2040000	2050000	1	chr1	2040000	2050000	2
chr1	5630000	5640000	1	chr1	5635000	5640000	2
chr1	5740000	5750000	2	chr1	5745000	5750000	3
chr1	7040000	7050000	1	chr1	7040000	7045000	1
chr1	7200000	7230000	3	chr1	7215000	7225000	3
chr1	7200000	7230000	3	chr1	7205000	7210000	1
chr1	7640000	7650000	1	chr1	7645000	7650000	1
chr1	7660000	7670000	1	chr1	7665000	7680000	3
chr1	7750000	7760000	1	chr1	7750000	7755000	1
chr1	8010000	8020000	1	chr1	8015000	8020000	1
chr1	8310000	8320000	1	chr1	8310000	8320000	2
chr1	8370000	8380000	1	chr1	8360000	8380000	3
chr1	8840000	8850000	1	chr1	8840000	8850000	2
chr1	8980000	8990000	1	chr1	8985000	8990000	2
chr1	9280000	9290000	1	chr1	9285000	9290000	1
chr1	9450000	9460000	1	chr1	9455000	9460000	1
[truncated: 16,059 more rows]

## Sheet: ExtendedDataFigure6c
FA-DpnII_chrom	FA-DpnII_start	FA-DpnII_end	FA-DpnII_#ofloops	FA+DSG-MNase_chrom	FA+DSG-MNase_start	FA+DSG-MNase_end	FA+DSG-MNase_#ofloops
chr1	1380000	1390000	1	0	0	0	0
chr1	1480000	1490000	1	0	0	0	0
chr1	4950000	4960000	1	0	0	0	0
chr1	5090000	5100000	1	0	0	0	0
chr1	6250000	6255000	1	0	0	0	0
chr1	6700000	6710000	1	0	0	0	0
chr1	8010000	8020000	1	0	0	0	0
chr1	8860000	8870000	1	0	0	0	0
chr1	9015000	9020000	1	0	0	0	0
chr1	9095000	9100000	1	0	0	0	0
chr1	9280000	9290000	1	0	0	0	0
chr1	9600000	9610000	1	0	0	0	0
chr1	10635000	10640000	1	0	0	0	0
chr1	10695000	10700000	1	0	0	0	0
chr1	10790000	10795000	1	0	0	0	0
chr1	11040000	11050000	1	0	0	0	0
chr1	11460000	11470000	1	0	0	0	0
chr1	11825000	11830000	1	0	0	0	0
chr1	11890000	11895000	1	0	0	0	0
chr1	12405000	12410000	1	0	0	0	0
chr1	12470000	12475000	1	0	0	0	0
chr1	14600000	14610000	1	0	0	0	0
chr1	15275000	15280000	1	0	0	0	0
chr1	15410000	15420000	1	0	0	0	0
chr1	18095000	18100000	1	0	0	0	0
chr1	18690000	18700000	1	0	0	0	0
chr1	20140000	20150000	1	0	0	0	0
chr1	20420000	20430000	1	0	0	0	0
chr1	20570000	20575000	1	0	0	0	0
chr1	21340000	21350000	1	0	0	0	0
chr1	22510000	22520000	1	0	0	0	0
chr1	23280000	23290000	1	0	0	0	0
chr1	24820000	24830000	1	0	0	0	0
chr1	25680000	25690000	1	0	0	0	0
chr1	25820000	25830000	1	0	0	0	0
chr1	27330000	27340000	1	0	0	0	0
chr1	28810000	28820000	1	0	0	0	0
chr1	28980000	28990000	1	0	0	0	0
chr1	29595000	29600000	1	0	0	0	0
chr1	30110000	30120000	1	0	0	0	0
chr1	30220000	30225000	1	0	0	0	0
chr1	30725000	30730000	1	0	0	0	0
chr1	31670000	31680000	1	0	0	0	0
chr1	31740000	31745000	1	0	0	0	0
chr1	32680000	32690000	1	0	0	0	0
chr1	33380000	33390000	1	0	0	0	0
chr1	35440000	35450000	1	0	0	0	0
chr1	36610000	36620000	1	0	0	0	0
chr1	37010000	37020000	1	0	0	0	0
chr1	37590000	37600000	1	0	0	0	0
chr1	37605000	37610000	1	0	0	0	0
chr1	37800000	37810000	1	0	0	0	0
chr1	38420000	38430000	1	0	0	0	0
chr1	38610000	38620000	1	0	0	0	0
chr1	39115000	39120000	1	0	0	0	0
chr1	39830000	39840000	1	0	0	0	0
chr1	39905000	39910000	1	0	0	0	0
chr1	39960000	39970000	1	0	0	0	0
chr1	43420000	43425000	1	0	0	0	0
chr1	43750000	43755000	1	0	0	0	0
chr1	44820000	44830000	1	0	0	0	0
chr1	45290000	45300000	1	0	0	0	0
chr1	46175000	46180000	1	0	0	0	0
chr1	47180000	47190000	1	0	0	0	0
chr1	47400000	47410000	1	0	0	0	0
chr1	50370000	50380000	1	0	0	0	0
chr1	52910000	52920000	1	0	0	0	0
chr1	53280000	53290000	2	0	0	0	0
chr1	53380000	53385000	1	0	0	0	0
chr1	53955000	53960000	1	0	0	0	0
chr1	54390000	54400000	2	0	0	0	0
chr1	55870000	55880000	1	0	0	0	0
chr1	56960000	56965000	1	0	0	0	0
chr1	59980000	59990000	1	0	0	0	0
chr1	61030000	61040000	1	0	0	0	0
chr1	65190000	65200000	1	0	0	0	0
chr1	65690000	65700000	1	0	0	0	0
chr1	65960000	65970000	2	0	0	0	0
chr1	66435000	66440000	1	0	0	0	0
chr1	66450000	66460000	1	0	0	0	0
chr1	67425000	67430000	1	0	0	0	0
chr1	67480000	67495000	2	0	0	0	0
chr1	67550000	67560000	1	0	0	0	0
chr1	78830000	78840000	1	0	0	0	0
chr1	85110000	85120000	1	0	0	0	0
chr1	85230000	85250000	2	0	0	0	0
chr1	88190000	88200000	1	0	0	0	0
chr1	88860000	88870000	1	0	0	0	0
chr1	89750000	89760000	1	0	0	0	0
chr1	90310000	90320000	1	0	0	0	0
chr1	90940000	90950000	1	0	0	0	0
chr1	92310000	92320000	1	0	0	0	0
chr1	92860000	92870000	1	0	0	0	0
chr1	93820000	93830000	1	0	0	0	0
chr1	94860000	94865000	1	0	0	0	0
chr1	99470000	99480000	1	0	0	0	0
chr1	109185000	109190000	1	0	0	0	0
chr1	109760000	109765000	1	0	0	0	0
chr1	110060000	110070000	1	0	0	0	0
chr1	111320000	111330000	1	0	0	0	0
chr1	112455000	112460000	1	0	0	0	0
chr1	114290000	114300000	1	0	0	0	0
chr1	114980000	114990000	1	0	0	0	0
chr1	115610000	115620000	1	0	0	0	0
chr1	116720000	116730000	1	0	0	0	0
chr1	117040000	117050000	1	0	0	0	0
chr1	119610000	119620000	1	0	0	0	0
chr1	119720000	119730000	1	0	0	0	0
chr1	149940000	149950000	1	0	0	0	0
chr1	150140000	150150000	1	0	0	0	0
chr1	151710000	151715000	1	0	0	0	0
chr1	153390000	153400000	1	0	0	0	0
chr1	153530000	153535000	1	0	0	0	0
chr1	153680000	153690000	3	0	0	0	0
chr1	153750000	153755000	1	0	0	0	0
chr1	154340000	154350000	1	0	0	0	0
chr1	155965000	155970000	1	0	0	0	0
chr1	156075000	156080000	1	0	0	0	0
chr1	156220000	156225000	1	0	0	0	0
chr1	157300000	157310000	1	0	0	0	0
chr1	157350000	157360000	1	0	0	0	0
chr1	157985000	157990000	1	0	0	0	0
chr1	158085000	158090000	1	0	0	0	0
chr1	159885000	159890000	1	0	0	0	0
chr1	160415000	160420000	1	0	0	0	0
chr1	162020000	162030000	1	0	0	0	0
chr1	162880000	162890000	2	0	0	0	0
chr1	163160000	163170000	1	0	0	0	0
chr1	163190000	163200000	1	0	0	0	0
chr1	163290000	163300000	1	0	0	0	0
chr1	165130000	165140000	1	0	0	0	0
chr1	165350000	165360000	2	0	0	0	0
chr1	165720000	165730000	1	0	0	0	0
chr1	165900000	165910000	1	0	0	0	0
chr1	167080000	167090000	1	0	0	0	0
chr1	167210000	167220000	2	0	0	0	0
chr1	167535000	167540000	1	0	0	0	0
chr1	172450000	172460000	1	0	0	0	0
chr1	172620000	172630000	1	0	0	0	0
chr1	172720000	172730000	2	0	0	0	0
chr1	175160000	175170000	1	0	0	0	0
chr1	176900000	176910000	1	0	0	0	0
chr1	177170000	177180000	1	0	0	0	0
chr1	178310000	178320000	1	0	0	0	0
chr1	179800000	179810000	1	0	0	0	0
chr1	180880000	180890000	1	0	0	0	0
chr1	183670000	183680000	1	0	0	0	0
chr1	183900000	183910000	1	0	0	0	0
chr1	185160000	185170000	1	0	0	0	0
chr1	186200000	186210000	1	0	0	0	0
chr1	186470000	186480000	1	0	0	0	0
chr1	196150000	196160000	1	0	0	0	0
chr1	196650000	196660000	1	0	0	0	0
chr1	201050000	201055000	1	0	0	0	0
chr1	202010000	202015000	1	0	0	0	0
chr1	202130000	202140000	1	0	0	0	0
chr1	202200000	202210000	2	0	0	0	0
chr1	202650000	202655000	1	0	0	0	0
chr1	203470000	203480000	1	0	0	0	0
chr1	203770000	203775000	1	0	0	0	0
chr1	203830000	203840000	1	0	0	0	0
chr1	204155000	204160000	1	0	0	0	0
chr1	204260000	204265000	1	0	0	0	0
chr1	204935000	204940000	1	0	0	0	0
chr1	205800000	205810000	1	0	0	0	0
chr1	206480000	206490000	1	0	0	0	0
chr1	206495000	206500000	1	0	0	0	0
chr1	207970000	207980000	1	0	0	0	0
chr1	208210000	208220000	1	0	0	0	0
chr1	209180000	209190000	1	0	0	0	0
chr1	209580000	209585000	1	0	0	0	0
chr1	209590000	209600000	1	0	0	0	0
chr1	209675000	209680000	1	0	0	0	0
chr1	210570000	210580000	1	0	0	0	0
chr1	212080000	212090000	1	0	0	0	0
chr1	212590000	212600000	1	0	0	0	0
chr1	214110000	214120000	1	0	0	0	0
chr1	217880000	217890000	1	0	0	0	0
chr1	220390000	220400000	1	0	0	0	0
chr1	220480000	220490000	1	0	0	0	0
chr1	220770000	220780000	1	0	0	0	0
chr1	223085000	223090000	1	0	0	0	0
chr1	223160000	223170000	1	0	0	0	0
chr1	223470000	223480000	1	0	0	0	0
chr1	224635000	224640000	1	0	0	0	0
chr1	236540000	236550000	1	0	0	0	0
chr1	236610000	236620000	1	0	0	0	0
chr1	240030000	240050000	2	0	0	0	0
chr1	240140000	240150000	1	0	0	0	0
chr1	240490000	240500000	1	0	0	0	0
chr1	241250000	241260000	1	0	0	0	0
chr1	241620000	241630000	1	0	0	0	0
chr1	241820000	241830000	1	0	0	0	0
chr1	241900000	241910000	1	0	0	0	0
chr1	244855000	244860000	1	0	0	0	0
chr1	245370000	245380000	1	0	0	0	0
chr1	245700000	245710000	1	0	0	0	0
chr10	1000000	1010000	1	0	0	0	0
chr10	7690000	7700000	1	0	0	0	0
chr10	8290000	8300000	1	0	0	0	0
chr10	11510000	11515000	1	0	0	0	0
chr10	12890000	12900000	1	0	0	0	0
chr10	13320000	13330000	1	0	0	0	0
chr10	13380000	13390000	1	0	0	0	0
chr10	13520000	13530000	1	0	0	0	0
chr10	13650000	13660000	1	0	0	0	0
chr10	14480000	14490000	1	0	0	0	0
chr10	22315000	22330000	2	0	0	0	0
chr10	22560000	22570000	1	0	0	0	0
chr10	22700000	22710000	1	0	0	0	0
chr10	23280000	23290000	1	0	0	0	0
chr10	24630000	24640000	1	0	0	0	0
chr10	25070000	25080000	1	0	0	0	0
chr10	26720000	26730000	1	0	0	0	0
chr10	27560000	27570000	1	0	0	0	0
chr10	28520000	28530000	1	0	0	0	0
chr10	28980000	28990000	1	0	0	0	0
chr10	29495000	29500000	1	0	0	0	0
chr10	30540000	30550000	1	0	0	0	0
chr10	30685000	30690000	1	0	0	0	0
chr10	32780000	32790000	1	0	0	0	0
chr10	47300000	47310000	1	0	0	0	0
chr10	48540000	48550000	1	0	0	0	0
chr10	48970000	48980000	2	0	0	0	0
chr10	49410000	49420000	1	0	0	0	0
chr10	57340000	57350000	1	0	0	0	0
chr10	57570000	57580000	1	0	0	0	0
chr10	58180000	58190000	1	0	0	0	0
chr10	60420000	60430000	1	0	0	0	0
chr10	60450000	60460000	2	0	0	0	0
chr10	60820000	60830000	2	0	0	0	0
chr10	62850000	62860000	1	0	0	0	0
chr10	63080000	63090000	1	0	0	0	0
chr10	68750000	68760000	1	0	0	0	0
chr10	69380000	69390000	1	0	0	0	0
chr10	69725000	69730000	1	0	0	0	0
chr10	70250000	70260000	1	0	0	0	0
chr10	70905000	70910000	1	0	0	0	0
chr10	71385000	71390000	1	0	0	0	0
chr10	71950000	71960000	1	0	0	0	0
chr10	72050000	72060000	1	0	0	0	0
chr10	72070000	72080000	1	0	0	0	0
chr10	72620000	72630000	1	0	0	0	0
chr10	72800000	72810000	1	0	0	0	0
chr10	72890000	72900000	1	0	0	0	0
chr10	77810000	77820000	1	0	0	0	0
chr10	77980000	77990000	1	0	0	0	0
chr10	78840000	78850000	1	0	0	0	0
chr10	84360000	84370000	1	0	0	0	0
chr10	89210000	89220000	3	0	0	0	0
chr10	89250000	89260000	1	0	0	0	0
chr10	89380000	89390000	1	0	0	0	0
chr10	90920000	90930000	1	0	0	0	0
chr10	91040000	91050000	1	0	0	0	0
chr10	95355000	95360000	1	0	0	0	0
chr10	96820000	96830000	1	0	0	0	0
chr10	98015000	98020000	1	0	0	0	0
chr10	98250000	98260000	1	0	0	0	0
chr10	99440000	99445000	1	0	0	0	0
chr10	99545000	99550000	1	0	0	0	0
chr10	100030000	100040000	1	0	0	0	0
chr10	100320000	100330000	1	0	0	0	0
chr10	100510000	100520000	1	0	0	0	0
chr10	102225000	102230000	1	0	0	0	0
chr10	102505000	102510000	1	0	0	0	0
chr10	102590000	102595000	1	0	0	0	0
chr10	103600000	103610000	2	0	0	0	0
chr10	103675000	103680000	1	0	0	0	0
chr10	103690000	103700000	1	0	0	0	0
chr10	103890000	103900000	1	0	0	0	0
chr10	104030000	104040000	1	0	0	0	0
chr10	104050000	104060000	1	0	0	0	0
chr10	110310000	110320000	1	0	0	0	0
chr10	110540000	110550000	1	0	0	0	0
chr10	110720000	110730000	1	0	0	0	0
chr10	114695000	114700000	1	0	0	0	0
chr10	117160000	117165000	1	0	0	0	0
chr10	117220000	117230000	2	0	0	0	0
chr10	117450000	117460000	1	0	0	0	0
chr10	118600000	118610000	1	0	0	0	0
chr10	119840000	119850000	1	0	0	0	0
chr10	122220000	122225000	1	0	0	0	0
chr10	122240000	122250000	1	0	0	0	0
chr10	122430000	122435000	1	0	0	0	0
chr10	123680000	123690000	1	0	0	0	0
chr10	123770000	123780000	1	0	0	0	0
chr10	125350000	125360000	1	0	0	0	0
chr10	127815000	127820000	1	0	0	0	0
chr10	128430000	128440000	1	0	0	0	0
chr10	132380000	132385000	1	0	0	0	0
chr10	132460000	132465000	1	0	0	0	0
chr11	280000	290000	1	0	0	0	0
chr11	355000	360000	1	0	0	0	0
chr11	400000	405000	1	0	0	0	0
chr11	490000	500000	2	0	0	0	0
chr11	1700000	1710000	1	0	0	0	0
chr11	2310000	2320000	2	0	0	0	0
chr11	2395000	2400000	1	0	0	0	0
chr11	2710000	2720000	1	0	0	0	0
chr11	4640000	4650000	2	0	0	0	0
chr11	6010000	6020000	1	0	0	0	0
chr11	7510000	7520000	1	0	0	0	0
chr11	7550000	7560000	1	0	0	0	0
chr11	7670000	7680000	1	0	0	0	0
chr11	9760000	9770000	2	0	0	0	0
chr11	10290000	10300000	1	0	0	0	0
chr11	11390000	11400000	1	0	0	0	0
chr11	12290000	12300000	1	0	0	0	0
chr11	15200000	15205000	1	0	0	0	0
chr11	16950000	16960000	1	0	0	0	0
chr11	17390000	17395000	1	0	0	0	0
chr11	19220000	19230000	1	0	0	0	0
chr11	19540000	19550000	2	0	0	0	0
chr11	19730000	19740000	1	0	0	0	0
chr11	22330000	22340000	1	0	0	0	0
chr11	27370000	27380000	1	0	0	0	0
chr11	29170000	29180000	1	0	0	0	0
chr11	30350000	30360000	1	0	0	0	0
chr11	31820000	31830000	1	0	0	0	0
chr11	32150000	32155000	1	0	0	0	0
chr11	32970000	32980000	1	0	0	0	0
chr11	33520000	33530000	1	0	0	0	0
chr11	33960000	33970000	2	0	0	0	0
chr11	34880000	34890000	1	0	0	0	0
chr11	35490000	35500000	1	0	0	0	0
chr11	35810000	35820000	2	0	0	0	0
chr11	36680000	36690000	1	0	0	0	0
chr11	43500000	43505000	1	0	0	0	0
chr11	43830000	43840000	1	0	0	0	0
chr11	45675000	45680000	1	0	0	0	0
chr11	45750000	45760000	1	0	0	0	0
chr11	45930000	45940000	1	0	0	0	0
chr11	47340000	47350000	1	0	0	0	0
chr11	47940000	47945000	1	0	0	0	0
chr11	56770000	56780000	1	0	0	0	0
chr11	57460000	57470000	1	0	0	0	0
chr11	57540000	57550000	1	0	0	0	0
chr11	57810000	57820000	1	0	0	0	0
chr11	58500000	58510000	1	0	0	0	0
chr11	61320000	61330000	1	0	0	0	0
chr11	61410000	61420000	1	0	0	0	0
chr11	61870000	61880000	1	0	0	0	0
chr11	62550000	62555000	1	0	0	0	0
chr11	63840000	63845000	1	0	0	0	0
chr11	64200000	64205000	1	0	0	0	0
chr11	64265000	64270000	1	0	0	0	0
chr11	65715000	65720000	1	0	0	0	0
chr11	65970000	65980000	1	0	0	0	0
chr11	66870000	66880000	1	0	0	0	0
chr11	68260000	68270000	1	0	0	0	0
chr11	69060000	69070000	1	0	0	0	0
chr11	69630000	69640000	1	0	0	0	0
chr11	69920000	69930000	1	0	0	0	0
chr11	71130000	71140000	1	0	0	0	0
chr11	72310000	72315000	1	0	0	0	0
chr11	72420000	72430000	2	0	0	0	0
chr11	72470000	72480000	1	0	0	0	0
chr11	72485000	72490000	1	0	0	0	0
chr11	72595000	72600000	1	0	0	0	0
chr11	72820000	72830000	2	0	0	0	0
chr11	73720000	73730000	1	0	0	0	0
chr11	73950000	73960000	1	0	0	0	0
chr11	74565000	74570000	1	0	0	0	0
chr11	76600000	76605000	1	0	0	0	0
chr11	76665000	76670000	1	0	0	0	0
chr11	76720000	76730000	2	0	0	0	0
chr11	83190000	83200000	1	0	0	0	0
chr11	83300000	83310000	1	0	0	0	0
chr11	83640000	83650000	1	0	0	0	0
chr11	86460000	86470000	1	0	0	0	0
chr11	108350000	108360000	1	0	0	0	0
chr11	113720000	113730000	1	0	0	0	0
chr11	114340000	114350000	1	0	0	0	0
chr11	114750000	114760000	1	0	0	0	0
chr11	115650000	115660000	1	0	0	0	0
chr11	116630000	116640000	1	0	0	0	0
chr11	117430000	117440000	1	0	0	0	0
chr11	117790000	117800000	1	0	0	0	0
chr11	119360000	119370000	1	0	0	0	0
chr11	120295000	120300000	1	0	0	0	0
chr11	120305000	120310000	1	0	0	0	0
chr11	120620000	120630000	1	0	0	0	0
chr11	120940000	120950000	1	0	0	0	0
chr11	122650000	122660000	1	0	0	0	0
chr11	122750000	122760000	1	0	0	0	0
chr11	123235000	123240000	1	0	0	0	0
chr11	123560000	123570000	1	0	0	0	0
chr11	123630000	123635000	1	0	0	0	0
chr11	126185000	126190000	1	0	0	0	0
chr11	128950000	128955000	1	0	0	0	0
chr11	129320000	129330000	1	0	0	0	0
chr11	129925000	129930000	1	0	0	0	0
chr11	130120000	130125000	1	0	0	0	0
chr11	130440000	130450000	1	0	0	0	0
chr11	131040000	131050000	1	0	0	0	0
chr11	131880000	131890000	1	0	0	0	0
chr11	133075000	133080000	1	0	0	0	0
chr11	133570000	133575000	1	0	0	0	0
chr11	134380000	134390000	1	0	0	0	0
chr11	134510000	134520000	1	0	0	0	0
chr12	540000	545000	1	0	0	0	0
chr12	550000	560000	1	0	0	0	0
chr12	1570000	1580000	1	0	0	0	0
chr12	1805000	1810000	1	0	0	0	0
chr12	3270000	3275000	2	0	0	0	0
chr12	4410000	4420000	1	0	0	0	0
chr12	4530000	4540000	1	0	0	0	0
chr12	4995000	5000000	1	0	0	0	0
chr12	5920000	5930000	1	0	0	0	0
chr12	6180000	6190000	1	0	0	0	0
chr12	6770000	6780000	1	0	0	0	0
chr12	7680000	7690000	1	0	0	0	0
chr12	8660000	8670000	2	0	0	0	0
chr12	11230000	11240000	1	0	0	0	0
chr12	11720000	11730000	1	0	0	0	0
chr12	12150000	12160000	1	0	0	0	0
chr12	12320000	12330000	1	0	0	0	0
chr12	21320000	21330000	1	0	0	0	0
chr12	21430000	21440000	1	0	0	0	0
chr12	21700000	21710000	1	0	0	0	0
chr12	25110000	25120000	1	0	0	0	0
chr12	32760000	32770000	1	0	0	0	0
chr12	32900000	32910000	1	0	0	0	0
chr12	39770000	39780000	1	0	0	0	0
chr12	48860000	48865000	1	0	0	0	0
chr12	50080000	50090000	1	0	0	0	0
chr12	50640000	50650000	1	0	0	0	0
chr12	50710000	50720000	1	0	0	0	0
chr12	52220000	52225000	1	0	0	0	0
chr12	53330000	53340000	2	0	0	0	0
chr12	54020000	54030000	1	0	0	0	0
chr12	54295000	54300000	1	0	0	0	0
chr12	56500000	56510000	1	0	0	0	0
chr12	57025000	57030000	1	0	0	0	0
chr12	57260000	57265000	1	0	0	0	0
chr12	57825000	57830000	1	0	0	0	0
chr12	57895000	57900000	1	0	0	0	0
chr12	62050000	62060000	1	0	0	0	0
chr12	63070000	63080000	1	0	0	0	0
chr12	63280000	63290000	1	0	0	0	0
chr12	64540000	64550000	1	0	0	0	0
chr12	64900000	64910000	1	0	0	0	0
chr12	67380000	67390000	1	0	0	0	0
chr12	67580000	67590000	1	0	0	0	0
chr12	68580000	68590000	1	0	0	0	0
chr12	70140000	70150000	1	0	0	0	0
chr12	70560000	70570000	1	0	0	0	0
chr12	75530000	75540000	1	0	0	0	0
chr12	78570000	78580000	1	0	0	0	0
chr12	80750000	80760000	1	0	0	0	0
chr12	84880000	84890000	1	0	0	0	0
chr12	90950000	90960000	1	0	0	0	0
chr12	94135000	94140000	1	0	0	0	0
chr12	96070000	96080000	2	0	0	0	0
chr12	96190000	96200000	1	0	0	0	0
chr12	101010000	101020000	1	0	0	0	0
chr12	101840000	101845000	1	0	0	0	0
chr12	103520000	103530000	1	0	0	0	0
chr12	107320000	107330000	1	0	0	0	0
chr12	109080000	109090000	1	0	0	0	0
chr12	109380000	109385000	1	0	0	0	0
chr12	110110000	110120000	1	0	0	0	0
chr12	110340000	110350000	1	0	0	0	0
chr12	111660000	111670000	1	0	0	0	0
chr12	114180000	114190000	1	0	0	0	0
chr12	114310000	114320000	1	0	0	0	0
chr12	114440000	114450000	1	0	0	0	0
chr12	116420000	116430000	1	0	0	0	0
chr12	116680000	116690000	1	0	0	0	0
chr12	117660000	117665000	1	0	0	0	0
chr12	118850000	118860000	1	0	0	0	0
chr12	119450000	119460000	1	0	0	0	0
chr12	120425000	120430000	1	0	0	0	0
chr12	121090000	121100000	1	0	0	0	0
chr12	122855000	122860000	1	0	0	0	0
chr12	123300000	123310000	1	0	0	0	0
chr12	123390000	123400000	1	0	0	0	0
chr12	123610000	123630000	2	0	0	0	0
chr12	123850000	123860000	1	0	0	0	0
chr12	124000000	124010000	1	0	0	0	0
chr12	124785000	124790000	1	0	0	0	0
chr12	124860000	124865000	1	0	0	0	0
chr12	125250000	125260000	1	0	0	0	0
chr12	128655000	128660000	1	0	0	0	0
chr12	128765000	128770000	1	0	0	0	0
chr12	129070000	129080000	1	0	0	0	0
chr12	131090000	131100000	1	0	0	0	0
chr12	131225000	131230000	1	0	0	0	0
chr12	131435000	131440000	1	0	0	0	0
chr12	131840000	131845000	1	0	0	0	0
chr13	20200000	20210000	1	0	0	0	0
chr13	23010000	23020000	1	0	0	0	0
chr13	23940000	23950000	1	0	0	0	0
chr13	24015000	24020000	1	0	0	0	0
chr13	26680000	26690000	1	0	0	0	0
chr13	26990000	26995000	1	0	0	0	0
chr13	27350000	27355000	1	0	0	0	0
chr13	27975000	27980000	1	0	0	0	0
chr13	28530000	28540000	1	0	0	0	0
chr13	28620000	28630000	1	0	0	0	0
chr13	29930000	29940000	1	0	0	0	0
chr13	31410000	31420000	1	0	0	0	0
chr13	31730000	31740000	1	0	0	0	0
chr13	31745000	31750000	1	0	0	0	0
chr13	32570000	32580000	1	0	0	0	0
chr13	36260000	36270000	1	0	0	0	0
chr13	37090000	37100000	1	0	0	0	0
chr13	37590000	37600000	1	0	0	0	0
chr13	41060000	41070000	1	0	0	0	0
chr13	41190000	41200000	1	0	0	0	0
chr13	43530000	43540000	1	0	0	0	0
chr13	46710000	46720000	1	0	0	0	0
chr13	51890000	51900000	1	0	0	0	0
chr13	53140000	53150000	1	0	0	0	0
chr13	53760000	53770000	1	0	0	0	0
chr13	60475000	60480000	1	0	0	0	0
chr13	60610000	60615000	1	0	0	0	0
chr13	76020000	76030000	2	0	0	0	0
chr13	76040000	76050000	1	0	0	0	0
chr13	79430000	79440000	1	0	0	0	0
chr13	95390000	95395000	1	0	0	0	0
chr13	95760000	95770000	1	0	0	0	0
chr13	95810000	95820000	1	0	0	0	0
chr13	97230000	97240000	1	0	0	0	0
chr13	97990000	98000000	1	0	0	0	0
chr13	98660000	98670000	1	0	0	0	0
chr13	100520000	100530000	1	0	0	0	0
chr13	106520000	106530000	1	0	0	0	0
chr13	110400000	110410000	1	0	0	0	0
chr13	110680000	110690000	1	0	0	0	0
chr13	112165000	112170000	1	0	0	0	0
chr13	112445000	112450000	2	0	0	0	0
chr13	113970000	113980000	1	0	0	0	0
chr14	20470000	20475000	1	0	0	0	0
chr14	21080000	21085000	1	0	0	0	0
chr14	22770000	22775000	1	0	0	0	0
chr14	22835000	22840000	1	0	0	0	0
chr14	23115000	23120000	1	0	0	0	0
chr14	23180000	23185000	1	0	0	0	0
chr14	24810000	24820000	1	0	0	0	0
chr14	28770000	28780000	1	0	0	0	0
chr14	34310000	34320000	1	0	0	0	0
chr14	36590000	36600000	1	0	0	0	0
chr14	37250000	37260000	1	0	0	0	0
chr14	37865000	37870000	1	0	0	0	0
chr14	50750000	50760000	1	0	0	0	0
chr14	55260000	55270000	1	0	0	0	0
chr14	58640000	58650000	1	0	0	0	0
chr14	60505000	60510000	1	0	0	0	0
chr14	61730000	61740000	1	0	0	0	0
chr14	62120000	62130000	1	0	0	0	0
chr14	64750000	64755000	1	0	0	0	0
chr14	64895000	64900000	1	0	0	0	0
chr14	65180000	65190000	1	0	0	0	0
chr14	65350000	65360000	1	0	0	0	0
chr14	68780000	68790000	1	0	0	0	0
chr14	69350000	69360000	1	0	0	0	0
chr14	70720000	70730000	1	0	0	0	0
chr14	71300000	71310000	1	0	0	0	0
chr14	75130000	75150000	2	0	0	0	0
chr14	75640000	75645000	1	0	0	0	0
chr14	75880000	75900000	2	0	0	0	0
chr14	76040000	76050000	1	0	0	0	0
chr14	76880000	76885000	1	0	0	0	0
chr14	77135000	77140000	1	0	0	0	0
chr14	77210000	77215000	1	0	0	0	0
chr14	78170000	78180000	1	0	0	0	0
chr14	88020000	88030000	1	0	0	0	0
chr14	88150000	88160000	1	0	0	0	0
chr14	90400000	90410000	2	0	0	0	0
chr14	90680000	90690000	1	0	0	0	0
chr14	91310000	91320000	1	0	0	0	0
chr14	94050000	94060000	1	0	0	0	0
chr14	94125000	94130000	1	0	0	0	0
chr14	94290000	94300000	1	0	0	0	0
chr14	94440000	94450000	1	0	0	0	0
chr14	94750000	94755000	1	0	0	0	0
chr14	95870000	95890000	2	0	0	0	0
chr14	96300000	96310000	1	0	0	0	0
chr14	99735000	99740000	1	0	0	0	0
chr14	100770000	100780000	1	0	0	0	0
chr14	100870000	100880000	1	0	0	0	0
chr14	101080000	101090000	1	0	0	0	0
chr14	102040000	102050000	1	0	0	0	0
chr14	102210000	102220000	1	0	0	0	0
chr14	103080000	103090000	1	0	0	0	0
chr14	103225000	103230000	1	0	0	0	0
chr14	104880000	104890000	1	0	0	0	0
chr14	105370000	105380000	1	0	0	0	0
chr15	25510000	25520000	1	0	0	0	0
chr15	26100000	26110000	1	0	0	0	0
chr15	27360000	27370000	1	0	0	0	0
chr15	28990000	28995000	1	0	0	0	0
chr15	33690000	33700000	1	0	0	0	0
chr15	37030000	37040000	1	0	0	0	0
chr15	37095000	37100000	1	0	0	0	0
chr15	38470000	38480000	1	0	0	0	0
chr15	39730000	39740000	1	0	0	0	0
chr15	39770000	39780000	1	0	0	0	0
chr15	41820000	41830000	1	0	0	0	0
chr15	42060000	42065000	1	0	0	0	0
chr15	42070000	42080000	2	0	0	0	0
chr15	42135000	42140000	1	0	0	0	0
chr15	42160000	42170000	1	0	0	0	0
chr15	42560000	42570000	1	0	0	0	0
chr15	47960000	47970000	1	0	0	0	0
chr15	48000000	48010000	1	0	0	0	0
chr15	50040000	50050000	1	0	0	0	0
chr15	51770000	51775000	1	0	0	0	0
chr15	51800000	51810000	1	0	0	0	0
chr15	51890000	51900000	1	0	0	0	0
chr15	52240000	52250000	1	0	0	0	0
chr15	55650000	55660000	1	0	0	0	0
chr15	56280000	56290000	1	0	0	0	0
chr15	57150000	57160000	1	0	0	0	0
chr15	57335000	57340000	1	0	0	0	0
chr15	57540000	57545000	1	0	0	0	0
chr15	57760000	57770000	1	0	0	0	0
chr15	57850000	57860000	1	0	0	0	0
chr15	59545000	59550000	1	0	0	0	0
chr15	59890000	59900000	1	0	0	0	0
chr15	60730000	60740000	1	0	0	0	0
chr15	63740000	63750000	2	0	0	0	0
chr15	64500000	64510000	1	0	0	0	0
chr15	64740000	64745000	1	0	0	0	0
chr15	65275000	65280000	1	0	0	0	0
chr15	66775000	66780000	1	0	0	0	0
chr15	66840000	66850000	2	0	0	0	0
chr15	66950000	66960000	1	0	0	0	0
chr15	67290000	67300000	1	0	0	0	0
chr15	70100000	70110000	1	0	0	0	0
chr15	70380000	70390000	1	0	0	0	0
chr15	70470000	70480000	1	0	0	0	0
chr15	70800000	70810000	1	0	0	0	0
chr15	71000000	71010000	1	0	0	0	0
chr15	71100000	71110000	1	0	0	0	0
chr15	71430000	71440000	1	0	0	0	0
chr15	74375000	74380000	1	0	0	0	0
chr15	74445000	74450000	1	0	0	0	0
chr15	74620000	74630000	1	0	0	0	0
chr15	77980000	77990000	1	0	0	0	0
chr15	78005000	78010000	1	0	0	0	0
chr15	78100000	78105000	1	0	0	0	0
chr15	78620000	78630000	1	0	0	0	0
chr15	78710000	78720000	1	0	0	0	0
chr15	78980000	78985000	1	0	0	0	0
chr15	79030000	79035000	1	0	0	0	0
chr15	79580000	79590000	1	0	0	0	0
chr15	80650000	80660000	1	0	0	0	0
chr15	81095000	81100000	1	0	0	0	0
chr15	85745000	85750000	1	0	0	0	0
chr15	86600000	86610000	1	0	0	0	0
chr15	88820000	88830000	1	0	0	0	0
chr15	89005000	89010000	1	0	0	0	0
chr15	89310000	89320000	1	0	0	0	0
chr15	89360000	89365000	1	0	0	0	0
chr15	89610000	89620000	1	0	0	0	0
chr15	89750000	89760000	1	0	0	0	0
chr15	90130000	90140000	1	0	0	0	0
chr15	90150000	90155000	1	0	0	0	0
chr15	91480000	91490000	1	0	0	0	0
chr15	91865000	91870000	1	0	0	0	0
chr15	92065000	92070000	1	0	0	0	0
chr15	92080000	92090000	1	0	0	0	0
chr15	92110000	92120000	1	0	0	0	0
chr15	92200000	92210000	1	0	0	0	0
chr15	92385000	92390000	1	0	0	0	0
chr15	92810000	92820000	1	0	0	0	0
chr15	92900000	92910000	1	0	0	0	0
chr15	93240000	93250000	1	0	0	0	0
chr15	96360000	96370000	2	0	0	0	0
chr15	96560000	96570000	1	0	0	0	0
chr15	98160000	98170000	1	0	0	0	0
chr15	98180000	98190000	1	0	0	0	0
chr15	98310000	98315000	1	0	0	0	0
chr15	98320000	98330000	1	0	0	0	0
chr15	98450000	98460000	1	0	0	0	0
chr15	100910000	100915000	1	0	0	0	0
chr16	840000	850000	1	0	0	0	0
chr16	930000	940000	1	0	0	0	0
chr16	1440000	1450000	1	0	0	0	0
chr16	1550000	1560000	1	0	0	0	0
chr16	1740000	1750000	1	0	0	0	0
chr16	1760000	1770000	1	0	0	0	0
chr16	2840000	2845000	1	0	0	0	0
chr16	2910000	2915000	1	0	0	0	0
chr16	3990000	4000000	1	0	0	0	0
chr16	5485000	5490000	1	0	0	0	0
chr16	8780000	8790000	1	0	0	0	0
chr16	13100000	13110000	1	0	0	0	0
chr16	15870000	15880000	1	0	0	0	0
chr16	16030000	16040000	1	0	0	0	0
chr16	19410000	19420000	1	0	0	0	0
chr16	19680000	19690000	1	0	0	0	0
chr16	19705000	19710000	1	0	0	0	0
chr16	20340000	20350000	1	0	0	0	0
chr16	21990000	22000000	1	0	0	0	0
chr16	26660000	26670000	1	0	0	0	0
chr16	27785000	27790000	1	0	0	0	0
chr16	30430000	30440000	1	0	0	0	0
chr16	30600000	30610000	1	0	0	0	0
chr16	31070000	31085000	2	0	0	0	0
chr16	31200000	31210000	1	0	0	0	0
chr16	49410000	49420000	1	0	0	0	0
chr16	54170000	54180000	1	0	0	0	0
chr16	57630000	57635000	1	0	0	0	0
chr16	57725000	57730000	1	0	0	0	0
chr16	66610000	66620000	1	0	0	0	0
chr16	67000000	67015000	2	0	0	0	0
chr16	67840000	67850000	1	0	0	0	0
chr16	68360000	68365000	1	0	0	0	0
chr16	68435000	68440000	1	0	0	0	0
chr16	69110000	69120000	1	0	0	0	0
chr16	69160000	69170000	1	0	0	0	0
chr16	69300000	69310000	1	0	0	0	0
chr16	69400000	69410000	1	0	0	0	0
chr16	70465000	70470000	1	0	0	0	0
chr16	70480000	70490000	1	0	0	0	0
chr16	75105000	75110000	1	0	0	0	0
chr16	75650000	75660000	1	0	0	0	0
chr16	80560000	80570000	1	0	0	0	0
chr16	80800000	80810000	1	0	0	0	0
chr16	81625000	81630000	1	0	0	0	0
chr16	81690000	81695000	1	0	0	0	0
chr16	84300000	84310000	1	0	0	0	0
chr16	84520000	84535000	2	0	0	0	0
chr16	84595000	84600000	1	0	0	0	0
chr16	84980000	84990000	1	0	0	0	0
chr16	86830000	86840000	1	0	0	0	0
chr16	88530000	88535000	1	0	0	0	0
chr17	790000	795000	1	0	0	0	0
chr17	1620000	1630000	1	0	0	0	0
chr17	1910000	1915000	1	0	0	0	0
chr17	2080000	2090000	1	0	0	0	0
chr17	2230000	2240000	1	0	0	0	0
chr17	4170000	4180000	1	0	0	0	0
chr17	4190000	4200000	1	0	0	0	0
chr17	4400000	4410000	1	0	0	0	0
chr17	4540000	4550000	2	0	0	0	0
chr17	4740000	4745000	1	0	0	0	0
chr17	5090000	5100000	1	0	0	0	0
chr17	5180000	5190000	1	0	0	0	0
chr17	5780000	5790000	1	0	0	0	0
chr17	5800000	5810000	1	0	0	0	0
chr17	6040000	6050000	1	0	0	0	0
chr17	6640000	6650000	1	0	0	0	0
chr17	7000000	7010000	1	0	0	0	0
chr17	7310000	7320000	1	0	0	0	0
chr17	7410000	7420000	1	0	0	0	0
chr17	7500000	7510000	1	0	0	0	0
chr17	10290000	10300000	1	0	0	0	0
chr17	10310000	10320000	1	0	0	0	0
chr17	17130000	17140000	1	0	0	0	0
chr17	17500000	17505000	2	0	0	0	0
chr17	17630000	17635000	2	0	0	0	0
chr17	18000000	18010000	1	0	0	0	0
chr17	19580000	19590000	1	0	0	0	0
chr17	27910000	27920000	1	0	0	0	0
chr17	28530000	28540000	1	0	0	0	0
chr17	28615000	28620000	1	0	0	0	0
chr17	28680000	28685000	1	0	0	0	0
chr17	28740000	28750000	2	0	0	0	0
chr17	28885000	28890000	1	0	0	0	0
chr17	28980000	28990000	1	0	0	0	0
chr17	29090000	29100000	1	0	0	0	0
chr17	30920000	30930000	1	0	0	0	0
chr17	31370000	31380000	1	0	0	0	0
chr17	31560000	31570000	1	0	0	0	0
chr17	31720000	31730000	1	0	0	0	0
chr17	32910000	32920000	1	0	0	0	0
chr17	33030000	33040000	1	0	0	0	0
chr17	34545000	34550000	1	0	0	0	0
chr17	35000000	35010000	1	0	0	0	0
chr17	38570000	38580000	1	0	0	0	0
chr17	38600000	38605000	1	0	0	0	0
chr17	39410000	39420000	1	0	0	0	0
chr17	39500000	39510000	1	0	0	0	0
chr17	40085000	40090000	1	0	0	0	0
chr17	40610000	40615000	1	0	0	0	0
chr17	40785000	40790000	1	0	0	0	0
chr17	43400000	43405000	1	0	0	0	0
chr17	43510000	43520000	1	0	0	0	0
chr17	44110000	44120000	1	0	0	0	0
chr17	44630000	44640000	1	0	0	0	0
chr17	44860000	44865000	1	0	0	0	0
chr17	45100000	45110000	2	0	0	0	0
chr17	45285000	45290000	1	0	0	0	0
chr17	47220000	47230000	1	0	0	0	0
chr17	48125000	48130000	1	0	0	0	0
chr17	48540000	48550000	1	0	0	0	0
chr17	48780000	48790000	2	0	0	0	0
chr17	48800000	48805000	1	0	0	0	0
chr17	49065000	49070000	1	0	0	0	0
chr17	49165000	49170000	1	0	0	0	0
chr17	49385000	49390000	1	0	0	0	0
chr17	49400000	49410000	1	0	0	0	0
chr17	49720000	49730000	1	0	0	0	0
chr17	49840000	49850000	1	0	0	0	0
chr17	50190000	50200000	1	0	0	0	0
chr17	50280000	50290000	1	0	0	0	0
chr17	50865000	50870000	1	0	0	0	0
chr17	57995000	58000000	1	0	0	0	0
chr17	58085000	58090000	1	0	0	0	0
chr17	59320000	59330000	1	0	0	0	0
chr17	61280000	61290000	1	0	0	0	0
chr17	62960000	62965000	1	0	0	0	0
chr17	63420000	63425000	1	0	0	0	0
chr17	63690000	63695000	1	0	0	0	0
chr17	64030000	64040000	1	0	0	0	0
chr17	64260000	64270000	1	0	0	0	0
chr17	64970000	64975000	1	0	0	0	0
chr17	66310000	66320000	1	0	0	0	0
chr17	67730000	67740000	1	0	0	0	0
chr17	67940000	67950000	1	0	0	0	0
chr17	68250000	68255000	1	0	0	0	0
chr17	72990000	73000000	1	0	0	0	0
chr17	73440000	73450000	1	0	0	0	0
chr17	73940000	73950000	1	0	0	0	0
chr17	74160000	74170000	1	0	0	0	0
chr17	74180000	74185000	1	0	0	0	0
chr17	74460000	74470000	1	0	0	0	0
chr17	75310000	75320000	1	0	0	0	0
chr17	76140000	76150000	1	0	0	0	0
chr17	76305000	76310000	1	0	0	0	0
chr17	76990000	77000000	1	0	0	0	0
chr17	77210000	77220000	1	0	0	0	0
chr17	77730000	77740000	1	0	0	0	0
chr17	78000000	78010000	1	0	0	0	0
chr17	79380000	79390000	1	0	0	0	0
chr17	79975000	79980000	1	0	0	0	0
chr17	81190000	81195000	1	0	0	0	0
chr17	81230000	81240000	1	0	0	0	0
chr18	300000	310000	1	0	0	0	0
chr18	3850000	3860000	1	0	0	0	0
chr18	3880000	3890000	1	0	0	0	0
chr18	6430000	6440000	1	0	0	0	0
chr18	9990000	10000000	1	0	0	0	0
chr18	11540000	11550000	1	0	0	0	0
chr18	12790000	12800000	1	0	0	0	0
chr18	12880000	12890000	1	0	0	0	0
chr18	21200000	21210000	1	0	0	0	0
chr18	22180000	22190000	1	0	0	0	0
chr18	32160000	32170000	1	0	0	0	0
chr18	35030000	35040000	1	0	0	0	0
chr18	35130000	35140000	1	0	0	0	0
chr18	41890000	41900000	1	0	0	0	0
chr18	45280000	45290000	1	0	0	0	0
chr18	45930000	45940000	1	0	0	0	0
chr18	46385000	46390000	1	0	0	0	0
chr18	47105000	47110000	1	0	0	0	0
chr18	47260000	47270000	1	0	0	0	0
chr18	48040000	48045000	1	0	0	0	0
chr18	48050000	48060000	1	0	0	0	0
chr18	49010000	49020000	1	0	0	0	0
chr18	49450000	49460000	1	0	0	0	0
chr18	50330000	50340000	1	0	0	0	0
chr18	54430000	54440000	1	0	0	0	0
chr18	54970000	54980000	1	0	0	0	0
chr18	58030000	58040000	1	0	0	0	0
chr18	58755000	58760000	1	0	0	0	0
chr18	58930000	58940000	1	0	0	0	0
chr18	59810000	59820000	2	0	0	0	0
chr18	62600000	62610000	1	0	0	0	0
chr18	70180000	70190000	1	0	0	0	0
chr18	76400000	76410000	1	0	0	0	0
chr19	725000	730000	1	0	0	0	0
chr19	920000	925000	1	0	0	0	0
chr19	985000	990000	1	0	0	0	0
chr19	1360000	1365000	1	0	0	0	0
chr19	2210000	2215000	1	0	0	0	0
chr19	2650000	2655000	1	0	0	0	0
chr19	2755000	2760000	1	0	0	0	0
chr19	3340000	3350000	1	0	0	0	0
chr19	3430000	3440000	1	0	0	0	0
chr19	4360000	4365000	1	0	0	0	0
chr19	4565000	4570000	1	0	0	0	0
chr19	4935000	4940000	1	0	0	0	0
chr19	5050000	5060000	1	0	0	0	0
chr19	5140000	5150000	1	0	0	0	0
chr19	5785000	5790000	1	0	0	0	0
chr19	6000000	6010000	1	0	0	0	0
chr19	7110000	7120000	1	0	0	0	0
chr19	7980000	7990000	1	0	0	0	0
chr19	8070000	8080000	1	0	0	0	0
chr19	9850000	9860000	1	0	0	0	0
chr19	10005000	10010000	1	0	0	0	0
chr19	10100000	10110000	1	0	0	0	0
chr19	10270000	10280000	1	0	0	0	0
chr19	11100000	11105000	1	0	0	0	0
chr19	11120000	11130000	1	0	0	0	0
chr19	11190000	11200000	1	0	0	0	0
chr19	13420000	13430000	1	0	0	0	0
chr19	13570000	13580000	1	0	0	0	0
chr19	13600000	13610000	2	0	0	0	0
chr19	13980000	13990000	2	0	0	0	0
chr19	14050000	14060000	2	0	0	0	0
chr19	14150000	14160000	1	0	0	0	0
chr19	15180000	15190000	2	0	0	0	0
chr19	15370000	15380000	1	0	0	0	0
chr19	16030000	16040000	1	0	0	0	0
chr19	18230000	18240000	1	0	0	0	0
chr19	18650000	18660000	1	0	0	0	0
chr19	18840000	18845000	1	0	0	0	0
chr19	19270000	19280000	1	0	0	0	0
chr19	19345000	19350000	1	0	0	0	0
chr19	19540000	19545000	1	0	0	0	0
chr19	19635000	19640000	1	0	0	0	0
chr19	28330000	28340000	1	0	0	0	0
chr19	28620000	28630000	1	0	0	0	0
chr19	29675000	29680000	1	0	0	0	0
chr19	31960000	31970000	1	0	0	0	0
chr19	33435000	33440000	1	0	0	0	0
chr19	33780000	33790000	1	0	0	0	0
chr19	34230000	34240000	1	0	0	0	0
chr19	34850000	34860000	1	0	0	0	0
chr19	37990000	38000000	1	0	0	0	0
chr19	38090000	38100000	1	0	0	0	0
chr19	38840000	38850000	1	0	0	0	0
chr19	39120000	39130000	1	0	0	0	0
chr19	39310000	39320000	1	0	0	0	0
chr19	39560000	39570000	1	0	0	0	0
chr19	39650000	39660000	1	0	0	0	0
chr19	41290000	41300000	1	0	0	0	0
chr19	42520000	42525000	1	0	0	0	0
chr19	44870000	44880000	1	0	0	0	0
chr19	46265000	46270000	1	0	0	0	0
chr19	46610000	46620000	1	0	0	0	0
chr19	46980000	46990000	1	0	0	0	0
chr19	48570000	48575000	1	0	0	0	0
chr19	49340000	49350000	1	0	0	0	0
chr19	49495000	49500000	1	0	0	0	0
chr19	49700000	49710000	1	0	0	0	0
chr19	49790000	49800000	1	0	0	0	0
chr19	52690000	52695000	1	0	0	0	0
chr19	53420000	53425000	1	0	0	0	0
chr19	53500000	53505000	1	0	0	0	0
chr19	55300000	55305000	1	0	0	0	0
chr19	55360000	55370000	1	0	0	0	0
chr19	55380000	55390000	2	0	0	0	0
chr19	55440000	55450000	1	0	0	0	0
chr19	55640000	55650000	1	0	0	0	0
chr2	290000	300000	1	0	0	0	0
chr2	3640000	3650000	1	0	0	0	0
chr2	6340000	6350000	1	0	0	0	0
chr2	8870000	8880000	2	0	0	0	0
chr2	8970000	8980000	1	0	0	0	0
chr2	9260000	9270000	1	0	0	0	0
chr2	10030000	10040000	1	0	0	0	0
chr2	11780000	11790000	1	0	0	0	0
chr2	15910000	15920000	1	0	0	0	0
chr2	16220000	16230000	1	0	0	0	0
chr2	16890000	16900000	1	0	0	0	0
chr2	18180000	18190000	1	0	0	0	0
chr2	20970000	20980000	1	0	0	0	0
chr2	24810000	24820000	1	0	0	0	0
chr2	26180000	26190000	1	0	0	0	0
chr2	27200000	27205000	1	0	0	0	0
chr2	27240000	27245000	1	0	0	0	0
chr2	27305000	27310000	1	0	0	0	0
chr2	27450000	27460000	1	0	0	0	0
chr2	27620000	27630000	1	0	0	0	0
chr2	28970000	28980000	1	0	0	0	0
chr2	32830000	32840000	1	0	0	0	0
chr2	32920000	32930000	1	0	0	0	0
chr2	36530000	36540000	1	0	0	0	0
chr2	36800000	36810000	1	0	0	0	0
chr2	37010000	37020000	1	0	0	0	0
chr2	38560000	38570000	1	0	0	0	0
chr2	38730000	38740000	1	0	0	0	0
chr2	39920000	39930000	1	0	0	0	0
chr2	42080000	42085000	1	0	0	0	0
chr2	42180000	42190000	1	0	0	0	0
chr2	42960000	42970000	1	0	0	0	0
chr2	44770000	44780000	1	0	0	0	0
chr2	45645000	45655000	2	0	0	0	0
chr2	45770000	45775000	1	0	0	0	0
chr2	45925000	45930000	1	0	0	0	0
chr2	46070000	46080000	1	0	0	0	0
chr2	46990000	46995000	1	0	0	0	0
chr2	47645000	47650000	1	0	0	0	0
chr2	49780000	49790000	1	0	0	0	0
chr2	50130000	50140000	1	0	0	0	0
chr2	54740000	54750000	1	0	0	0	0
chr2	55050000	55060000	1	0	0	0	0
chr2	55720000	55730000	1	0	0	0	0
chr2	55950000	55960000	1	0	0	0	0
chr2	57380000	57390000	1	0	0	0	0
chr2	63850000	63860000	1	0	0	0	0
chr2	67850000	67860000	1	0	0	0	0
chr2	69825000	69830000	1	0	0	0	0
chr2	69940000	69950000	1	0	0	0	0
chr2	70050000	70060000	1	0	0	0	0
chr2	70690000	70700000	1	0	0	0	0
chr2	70705000	70710000	1	0	0	0	0
chr2	70940000	70945000	1	0	0	0	0
chr2	72760000	72770000	1	0	0	0	0
chr2	72900000	72910000	1	0	0	0	0
chr2	74700000	74705000	1	0	0	0	0
chr2	75470000	75480000	1	0	0	0	0
chr2	79860000	79870000	1	0	0	0	0
chr2	84480000	84490000	1	0	0	0	0
chr2	85275000	85280000	1	0	0	0	0
chr2	85300000	85310000	1	0	0	0	0
chr2	85710000	85720000	1	0	0	0	0
chr2	86030000	86050000	2	0	0	0	0
chr2	86130000	86140000	1	0	0	0	0
chr2	88320000	88330000	1	0	0	0	0
chr2	96270000	96280000	1	0	0	0	0
chr2	96360000	96370000	1	0	0	0	0
chr2	96580000	96590000	1	0	0	0	0
chr2	96710000	96720000	1	0	0	0	0
chr2	96870000	96875000	1	0	0	0	0
chr2	97810000	97820000	1	0	0	0	0
chr2	98160000	98170000	1	0	0	0	0
chr2	98835000	98840000	1	0	0	0	0
chr2	99560000	99570000	1	0	0	0	0
chr2	100990000	100995000	1	0	0	0	0
chr2	101890000	101895000	1	0	0	0	0
chr2	101965000	101970000	1	0	0	0	0
chr2	102590000	102600000	1	0	0	0	0
chr2	117930000	117940000	1	0	0	0	0
chr2	119020000	119030000	1	0	0	0	0
chr2	119280000	119290000	1	0	0	0	0
chr2	120220000	120230000	1	0	0	0	0
chr2	120320000	120330000	1	0	0	0	0
chr2	120690000	120695000	1	0	0	0	0
chr2	127070000	127080000	1	0	0	0	0
chr2	127160000	127170000	1	0	0	0	0
chr2	128980000	128990000	1	0	0	0	0
chr2	129250000	129260000	1	0	0	0	0
chr2	130820000	130830000	1	0	0	0	0
chr2	134210000	134220000	1	0	0	0	0
chr2	149010000	149020000	1	0	0	0	0
chr2	153350000	153360000	1	0	0	0	0
chr2	161420000	161430000	1	0	0	0	0
chr2	161930000	161940000	1	0	0	0	0
chr2	162880000	162890000	1	0	0	0	0
chr2	162910000	162920000	1	0	0	0	0
chr2	163100000	163110000	1	0	0	0	0
chr2	163190000	163200000	1	0	0	0	0
chr2	164920000	164930000	1	0	0	0	0
chr2	171780000	171790000	1	0	0	0	0
chr2	174165000	174170000	1	0	0	0	0
chr2	174325000	174330000	1	0	0	0	0
chr2	176070000	176080000	1	0	0	0	0
chr2	176650000	176660000	2	0	0	0	0
chr2	178900000	178910000	1	0	0	0	0
chr2	181575000	181580000	1	0	0	0	0
chr2	181750000	181760000	1	0	0	0	0
chr2	181890000	181900000	1	0	0	0	0
chr2	186910000	186920000	1	0	0	0	0
chr2	199930000	199940000	1	0	0	0	0
chr2	199975000	199980000	1	0	0	0	0
chr2	200475000	200480000	1	0	0	0	0
chr2	200910000	200920000	1	0	0	0	0
chr2	201950000	201960000	1	0	0	0	0
chr2	204680000	204690000	1	0	0	0	0
chr2	207730000	207740000	1	0	0	0	0
chr2	216210000	216220000	1	0	0	0	0
chr2	216390000	216400000	1	0	0	0	0
chr2	217260000	217270000	1	0	0	0	0
chr2	218740000	218750000	1	0	0	0	0
chr2	218830000	218840000	1	0	0	0	0
chr2	219405000	219410000	1	0	0	0	0
chr2	219520000	219525000	1	0	0	0	0
chr2	222470000	222480000	1	0	0	0	0
chr2	226510000	226520000	1	0	0	0	0
chr2	227520000	227530000	1	0	0	0	0
chr2	227660000	227670000	1	0	0	0	0
chr2	232120000	232140000	2	0	0	0	0
chr2	232455000	232460000	1	0	0	0	0
chr2	232995000	233000000	1	0	0	0	0
chr2	235790000	235800000	1	0	0	0	0
chr2	235920000	235930000	1	0	0	0	0
chr2	237560000	237570000	1	0	0	0	0
chr2	240235000	240240000	1	0	0	0	0
chr2	240440000	240445000	1	0	0	0	0
chr20	2830000	2840000	1	0	0	0	0
chr20	3030000	3040000	1	0	0	0	0
chr20	4580000	4590000	1	0	0	0	0
chr20	8380000	8390000	1	0	0	0	0
chr20	8770000	8780000	1	0	0	0	0
chr20	9360000	9370000	1	0	0	0	0
chr20	9420000	9430000	1	0	0	0	0
chr20	9980000	9990000	1	0	0	0	0
chr20	10080000	10090000	1	0	0	0	0
chr20	13550000	13560000	1	0	0	0	0
chr20	17540000	17545000	1	0	0	0	0
chr20	19790000	19800000	2	0	0	0	0
chr20	19980000	19990000	1	0	0	0	0
chr20	20000000	20010000	1	0	0	0	0
chr20	20580000	20590000	1	0	0	0	0
chr20	20650000	20660000	1	0	0	0	0
chr20	31570000	31575000	1	0	0	0	0
chr20	31710000	31715000	1	0	0	0	0
chr20	31855000	31860000	1	0	0	0	0
chr20	32350000	32360000	1	0	0	0	0
chr20	32515000	32520000	1	0	0	0	0
chr20	32645000	32650000	1	0	0	0	0
chr20	32700000	32705000	1	0	0	0	0
chr20	32760000	32770000	2	0	0	0	0
chr20	34560000	34570000	1	0	0	0	0
chr20	35995000	36000000	1	0	0	0	0
chr20	37400000	37405000	1	0	0	0	0
chr20	37570000	37580000	1	0	0	0	0
chr20	38345000	38350000	1	0	0	0	0
chr20	38410000	38415000	1	0	0	0	0
chr20	38880000	38890000	1	0	0	0	0
chr20	39250000	39260000	1	0	0	0	0
chr20	41930000	41940000	1	0	0	0	0
chr20	43540000	43550000	1	0	0	0	0
chr20	43700000	43710000	1	0	0	0	0
chr20	44200000	44210000	1	0	0	0	0
chr20	44220000	44230000	1	0	0	0	0
chr20	47200000	47220000	2	0	0	0	0
chr20	47290000	47300000	1	0	0	0	0
chr20	47510000	47520000	1	0	0	0	0
chr20	47610000	47620000	1	0	0	0	0
chr20	47630000	47640000	1	0	0	0	0
chr20	49080000	49090000	1	0	0	0	0
chr20	50065000	50070000	1	0	0	0	0
chr20	50470000	50475000	1	0	0	0	0
chr20	51010000	51020000	1	0	0	0	0
chr20	51600000	51610000	1	0	0	0	0
chr20	53420000	53430000	1	0	0	0	0
chr20	56195000	56200000	1	0	0	0	0
chr20	57340000	57350000	1	0	0	0	0
chr20	58105000	58110000	1	0	0	0	0
chr20	58190000	58200000	1	0	0	0	0
chr20	58240000	58250000	2	0	0	0	0
chr20	58340000	58350000	1	0	0	0	0
chr20	58490000	58500000	1	0	0	0	0
chr20	58710000	58720000	1	0	0	0	0
chr20	59090000	59100000	1	0	0	0	0
chr20	61130000	61140000	1	0	0	0	0
chr20	61230000	61240000	1	0	0	0	0
chr20	62380000	62385000	1	0	0	0	0
chr20	62670000	62680000	1	0	0	0	0
chr20	62770000	62780000	1	0	0	0	0
chr20	63540000	63550000	1	0	0	0	0
chr20	63880000	63890000	1	0	0	0	0
chr21	26870000	26880000	1	0	0	0	0
chr21	30835000	30840000	1	0	0	0	0
chr21	36320000	36330000	1	0	0	0	0
chr21	37700000	37710000	1	0	0	0	0
chr21	38165000	38170000	1	0	0	0	0
chr21	38720000	38730000	1	0	0	0	0
chr21	39705000	39710000	1	0	0	0	0
chr21	40850000	40855000	1	0	0	0	0
chr21	41770000	41775000	1	0	0	0	0
chr21	44955000	44960000	1	0	0	0	0
chr21	45130000	45135000	1	0	0	0	0
chr21	45635000	45640000	1	0	0	0	0
chr22	17880000	17890000	1	0	0	0	0
chr22	19130000	19140000	1	0	0	0	0
chr22	19900000	19905000	1	0	0	0	0
chr22	20090000	20100000	1	0	0	0	0
chr22	22350000	22355000	1	0	0	0	0
chr22	22425000	22430000	1	0	0	0	0
chr22	23110000	23120000	1	0	0	0	0
chr22	23180000	23185000	1	0	0	0	0
chr22	23265000	23270000	1	0	0	0	0
chr22	24495000	24500000	1	0	0	0	0
chr22	24945000	24950000	1	0	0	0	0
chr22	25040000	25045000	1	0	0	0	0
chr22	27990000	28000000	1	0	0	0	0
chr22	28050000	28060000	1	0	0	0	0
chr22	30110000	30120000	1	0	0	0	0
chr22	30620000	30630000	1	0	0	0	0
chr22	30975000	30980000	1	0	0	0	0
chr22	35920000	35930000	2	0	0	0	0
chr22	36305000	36310000	1	0	0	0	0
chr22	36465000	36470000	1	0	0	0	0
chr22	39020000	39030000	1	0	0	0	0
chr22	39120000	39130000	1	0	0	0	0
chr22	41340000	41350000	1	0	0	0	0
chr22	41395000	41400000	1	0	0	0	0
chr22	41715000	41720000	1	0	0	0	0
chr22	42690000	42700000	1	0	0	0	0
chr22	43275000	43280000	2	0	0	0	0
chr22	43340000	43345000	1	0	0	0	0
chr22	44075000	44080000	1	0	0	0	0
chr22	44990000	45000000	1	0	0	0	0
chr22	45320000	45330000	1	0	0	0	0
chr22	46000000	46010000	2	0	0	0	0
chr22	46105000	46110000	1	0	0	0	0
chr22	46590000	46595000	1	0	0	0	0
chr22	49180000	49190000	1	0	0	0	0
chr22	49290000	49300000	2	0	0	0	0
chr22	49930000	49935000	1	0	0	0	0
chr22	50270000	50280000	1	0	0	0	0
chr3	200000	210000	1	0	0	0	0
chr3	240000	250000	1	0	0	0	0
chr3	370000	380000	1	0	0	0	0
chr3	8980000	8985000	1	0	0	0	0
chr3	9380000	9390000	1	0	0	0	0
chr3	9470000	9480000	1	0	0	0	0
chr3	9690000	9700000	1	0	0	0	0
chr3	9810000	9820000	1	0	0	0	0
chr3	10090000	10100000	1	0	0	0	0
chr3	12150000	12160000	1	0	0	0	0
chr3	12975000	12980000	1	0	0	0	0
chr3	13080000	13090000	2	0	0	0	0
chr3	13240000	13250000	1	0	0	0	0
chr3	13470000	13480000	1	0	0	0	0
chr3	13630000	13640000	2	0	0	0	0
chr3	13660000	13670000	2	0	0	0	0
chr3	14265000	14270000	1	0	0	0	0
chr3	14800000	14805000	1	0	0	0	0
chr3	14910000	14920000	2	0	0	0	0
chr3	19640000	19650000	1	0	0	0	0
chr3	24240000	24250000	1	0	0	0	0
chr3	24310000	24320000	1	0	0	0	0
chr3	24590000	24600000	1	0	0	0	0
chr3	33890000	33900000	1	0	0	0	0
chr3	38480000	38490000	2	0	0	0	0
chr3	38510000	38520000	1	0	0	0	0
chr3	40180000	40190000	1	0	0	0	0
chr3	42250000	42260000	2	0	0	0	0
chr3	42430000	42440000	1	0	0	0	0
chr3	42655000	42660000	1	0	0	0	0
chr3	45660000	45670000	1	0	0	0	0
chr3	46200000	46210000	1	0	0	0	0
chr3	46900000	46905000	1	0	0	0	0
chr3	46990000	46995000	1	0	0	0	0
chr3	47290000	47300000	1	0	0	0	0
chr3	50255000	50260000	1	0	0	0	0
chr3	50430000	50435000	1	0	0	0	0
chr3	51720000	51725000	1	0	0	0	0
chr3	52345000	52350000	1	0	0	0	0
chr3	54150000	54160000	1	0	0	0	0
chr3	56430000	56440000	1	0	0	0	0
chr3	56790000	56800000	1	0	0	0	0
chr3	58160000	58170000	1	0	0	0	0
chr3	58520000	58530000	1	0	0	0	0
chr3	64460000	64470000	1	0	0	0	0
chr3	69440000	69450000	1	0	0	0	0
chr3	72240000	72250000	1	0	0	0	0
chr3	72810000	72820000	1	0	0	0	0
chr3	72940000	72950000	1	0	0	0	0
chr3	73490000	73500000	1	0	0	0	0
chr3	86780000	86790000	1	0	0	0	0
chr3	88220000	88230000	1	0	0	0	0
chr3	88420000	88430000	1	0	0	0	0
chr3	98330000	98340000	1	0	0	0	0
chr3	100070000	100080000	1	0	0	0	0
chr3	104560000	104570000	1	0	0	0	0
chr3	107260000	107270000	1	0	0	0	0
chr3	109400000	109410000	1	0	0	0	0
chr3	111720000	111725000	1	0	0	0	0
chr3	111950000	111955000	1	0	0	0	0
chr3	119080000	119090000	1	0	0	0	0
chr3	122660000	122670000	1	0	0	0	0
chr3	122910000	122920000	1	0	0	0	0
chr3	123060000	123070000	1	0	0	0	0
chr3	124570000	124580000	1	0	0	0	0
chr3	124890000	124895000	1	0	0	0	0
chr3	126450000	126460000	1	0	0	0	0
chr3	127160000	127170000	1	0	0	0	0
chr3	128620000	128630000	2	0	0	0	0
chr3	129920000	129930000	1	0	0	0	0
chr3	129935000	129940000	1	0	0	0	0
chr3	132170000	132180000	1	0	0	0	0
chr3	132540000	132550000	1	0	0	0	0
chr3	132730000	132740000	2	0	0	0	0
chr3	135740000	135750000	1	0	0	0	0
chr3	137020000	137030000	1	0	0	0	0
chr3	137710000	137720000	1	0	0	0	0
chr3	138600000	138610000	1	0	0	0	0
chr3	138700000	138710000	1	0	0	0	0
chr3	139100000	139110000	1	0	0	0	0
chr3	139210000	139220000	1	0	0	0	0
chr3	139430000	139440000	1	0	0	0	0
chr3	139540000	139550000	1	0	0	0	0
chr3	139950000	139960000	1	0	0	0	0
chr3	141100000	141110000	1	0	0	0	0
chr3	141350000	141360000	1	0	0	0	0
chr3	148850000	148860000	1	0	0	0	0
chr3	148870000	148880000	1	0	0	0	0
chr3	149470000	149480000	1	0	0	0	0
chr3	150235000	150240000	1	0	0	0	0
chr3	157090000	157100000	1	0	0	0	0
chr3	159820000	159830000	1	0	0	0	0
chr3	161080000	161090000	1	0	0	0	0
chr3	161400000	161420000	2	0	0	0	0
chr3	169150000	169160000	1	0	0	0	0
chr3	171150000	171160000	1	0	0	0	0
chr3	171650000	171660000	1	0	0	0	0
chr3	171760000	171770000	1	0	0	0	0
chr3	178440000	178450000	1	0	0	0	0
chr3	178950000	178960000	1	0	0	0	0
chr3	182240000	182250000	1	0	0	0	0
chr3	183190000	183200000	1	0	0	0	0
chr3	184180000	184190000	1	0	0	0	0
chr3	184320000	184330000	1	0	0	0	0
chr3	184565000	184570000	1	0	0	0	0
chr3	185660000	185670000	1	0	0	0	0
chr3	186520000	186530000	1	0	0	0	0
chr3	188400000	188410000	1	0	0	0	0
chr3	190190000	190200000	1	0	0	0	0
chr3	196080000	196085000	1	0	0	0	0
chr3	196190000	196195000	1	0	0	0	0
chr3	196990000	197000000	1	0	0	0	0
chr4	880000	890000	1	0	0	0	0
chr4	1740000	1745000	1	0	0	0	0
chr4	1805000	1810000	1	0	0	0	0
chr4	2820000	2830000	1	0	0	0	0
chr4	3230000	3245000	2	0	0	0	0
chr4	3305000	3310000	1	0	0	0	0
chr4	6860000	6870000	1	0	0	0	0
chr4	8475000	8480000	1	0	0	0	0
chr4	8540000	8545000	1	0	0	0	0
chr4	8900000	8910000	1	0	0	0	0
chr4	16200000	16210000	1	0	0	0	0
chr4	25750000	25755000	1	0	0	0	0
chr4	38150000	38160000	1	0	0	0	0
chr4	40980000	40990000	1	0	0	0	0
chr4	42520000	42530000	1	0	0	0	0
chr4	47690000	47700000	1	0	0	0	0
chr4	52020000	52030000	1	0	0	0	0
chr4	54330000	54340000	1	0	0	0	0
chr4	56680000	56690000	1	0	0	0	0
chr4	76435000	76440000	1	0	0	0	0
chr4	76750000	76755000	1	0	0	0	0
chr4	76890000	76900000	1	0	0	0	0
chr4	77030000	77040000	1	0	0	0	0
chr4	77160000	77170000	1	0	0	0	0
chr4	78620000	78630000	1	0	0	0	0
chr4	81740000	81750000	1	0	0	0	0
chr4	82040000	82050000	1	0	0	0	0
chr4	82180000	82190000	1	0	0	0	0
chr4	84740000	84750000	1	0	0	0	0
chr4	85420000	85430000	1	0	0	0	0
chr4	87080000	87090000	1	0	0	0	0
chr4	87130000	87140000	1	0	0	0	0
chr4	87220000	87230000	1	0	0	0	0
chr4	88530000	88540000	1	0	0	0	0
chr4	103910000	103920000	1	0	0	0	0
chr4	107190000	107200000	1	0	0	0	0
chr4	108510000	108520000	1	0	0	0	0
chr4	109670000	109680000	1	0	0	0	0
chr4	110000000	110010000	1	0	0	0	0
chr4	110500000	110510000	2	0	0	0	0
chr4	110960000	110970000	1	0	0	0	0
chr4	112330000	112340000	1	0	0	0	0
chr4	112640000	112650000	1	0	0	0	0
chr4	119290000	119300000	1	0	0	0	0
chr4	125270000	125280000	1	0	0	0	0
chr4	138570000	138580000	1	0	0	0	0
chr4	139740000	139750000	1	0	0	0	0
chr4	149980000	149990000	1	0	0	0	0
chr4	150210000	150220000	1	0	0	0	0
chr4	153650000	153660000	1	0	0	0	0
chr4	155010000	155020000	1	0	0	0	0
chr4	155360000	155370000	1	0	0	0	0
chr4	158860000	158870000	1	0	0	0	0
chr4	162500000	162510000	1	0	0	0	0
chr4	163560000	163570000	2	0	0	0	0
chr4	164885000	164890000	1	0	0	0	0
chr4	165490000	165500000	1	0	0	0	0
chr4	166080000	166090000	1	0	0	0	0
chr4	171850000	171860000	1	0	0	0	0
chr4	172190000	172200000	1	0	0	0	0
chr4	173525000	173530000	1	0	0	0	0
chr4	183250000	183260000	2	0	0	0	0
chr4	185640000	185650000	1	0	0	0	0
chr5	1070000	1080000	1	0	0	0	0
chr5	1410000	1420000	1	0	0	0	0
chr5	2730000	2740000	1	0	0	0	0
chr5	5400000	5410000	1	0	0	0	0
chr5	5700000	5710000	1	0	0	0	0
chr5	5870000	5880000	1	0	0	0	0
chr5	31570000	31580000	2	0	0	0	0
chr5	31910000	31920000	1	0	0	0	0
chr5	34900000	34910000	1	0	0	0	0
chr5	36400000	36410000	1	0	0	0	0
chr5	38430000	38440000	1	0	0	0	0
chr5	41710000	41720000	1	0	0	0	0
chr5	41830000	41840000	1	0	0	0	0
chr5	54080000	54090000	1	0	0	0	0
chr5	54200000	54210000	1	0	0	0	0
chr5	55140000	55145000	1	0	0	0	0
chr5	55410000	55430000	2	0	0	0	0
chr5	55670000	55680000	1	0	0	0	0
chr5	56470000	56480000	1	0	0	0	0
chr5	57500000	57510000	1	0	0	0	0
chr5	58470000	58480000	1	0	0	0	0
chr5	58840000	58850000	1	0	0	0	0
chr5	59850000	59860000	1	0	0	0	0
chr5	59910000	59920000	1	0	0	0	0
chr5	59980000	59990000	1	0	0	0	0
chr5	60260000	60270000	1	0	0	0	0
chr5	63390000	63400000	1	0	0	0	0
chr5	64775000	64780000	1	0	0	0	0
chr5	65090000	65100000	1	0	0	0	0
chr5	73585000	73590000	1	0	0	0	0
chr5	73785000	73790000	1	0	0	0	0
chr5	80140000	80150000	1	0	0	0	0
chr5	80570000	80580000	1	0	0	0	0
chr5	90140000	90150000	1	0	0	0	0
chr5	93600000	93610000	1	0	0	0	0
chr5	95260000	95270000	1	0	0	0	0
chr5	97195000	97200000	1	0	0	0	0
chr5	97375000	97380000	1	0	0	0	0
chr5	115560000	115570000	1	0	0	0	0
chr5	126350000	126360000	1	0	0	0	0
chr5	126810000	126820000	1	0	0	0	0
chr5	127310000	127320000	1	0	0	0	0
chr5	135200000	135210000	1	0	0	0	0
chr5	136350000	136360000	1	0	0	0	0
chr5	140345000	140350000	1	0	0	0	0
chr5	140875000	140880000	1	0	0	0	0
chr5	141505000	141510000	1	0	0	0	0
chr5	141520000	141530000	1	0	0	0	0
chr5	141695000	141700000	1	0	0	0	0
chr5	142290000	142300000	1	0	0	0	0
chr5	142550000	142560000	1	0	0	0	0
chr5	142750000	142760000	1	0	0	0	0
chr5	142870000	142880000	1	0	0	0	0
chr5	144210000	144220000	1	0	0	0	0
chr5	144320000	144330000	1	0	0	0	0
chr5	146140000	146150000	1	0	0	0	0
chr5	146390000	146400000	1	0	0	0	0
chr5	147555000	147560000	1	0	0	0	0
chr5	147630000	147640000	1	0	0	0	0
chr5	149220000	149225000	1	0	0	0	0
chr5	149370000	149380000	1	0	0	0	0
chr5	149830000	149835000	1	0	0	0	0
chr5	149895000	149900000	1	0	0	0	0
chr5	150030000	150040000	1	0	0	0	0
chr5	150345000	150350000	1	0	0	0	0
chr5	151450000	151460000	1	0	0	0	0
chr5	152160000	152170000	1	0	0	0	0
chr5	153950000	153960000	1	0	0	0	0
chr5	154160000	154170000	1	0	0	0	0
chr5	154410000	154420000	2	0	0	0	0
chr5	154900000	154910000	1	0	0	0	0
chr5	157370000	157380000	1	0	0	0	0
chr5	157460000	157470000	1	0	0	0	0
chr5	158955000	158960000	1	0	0	0	0
chr5	160010000	160020000	1	0	0	0	0
chr5	163090000	163100000	1	0	0	0	0
chr5	163350000	163360000	1	0	0	0	0
chr5	163700000	163710000	1	0	0	0	0
chr5	168110000	168115000	1	0	0	0	0
chr5	169290000	169300000	1	0	0	0	0
chr5	170095000	170100000	1	0	0	0	0
chr5	170230000	170240000	1	0	0	0	0
chr5	172110000	172120000	1	0	0	0	0
chr5	172280000	172290000	1	0	0	0	0
chr5	172480000	172485000	1	0	0	0	0
chr5	173270000	173280000	1	0	0	0	0
chr5	173560000	173570000	1	0	0	0	0
chr5	174050000	174060000	1	0	0	0	0
chr5	175710000	175715000	1	0	0	0	0
chr5	176950000	176955000	1	0	0	0	0
chr5	177090000	177100000	1	0	0	0	0
chr5	177445000	177450000	1	0	0	0	0
chr5	178590000	178595000	1	0	0	0	0
chr6	3000000	3010000	1	0	0	0	0
chr6	3270000	3275000	1	0	0	0	0
chr6	5380000	5390000	2	0	0	0	0
chr6	6790000	6800000	1	0	0	0	0
chr6	7290000	7310000	2	0	0	0	0
chr6	7410000	7420000	2	0	0	0	0
chr6	7580000	7590000	2	0	0	0	0
chr6	8220000	8230000	1	0	0	0	0
chr6	10490000	10500000	1	0	0	0	0
chr6	10680000	10690000	1	0	0	0	0
chr6	10790000	10800000	1	0	0	0	0
chr6	11490000	11495000	1	0	0	0	0
chr6	12640000	12650000	1	0	0	0	0
chr6	13490000	13500000	1	0	0	0	0
chr6	17160000	17170000	1	0	0	0	0
chr6	17630000	17640000	1	0	0	0	0
chr6	17770000	17780000	1	0	0	0	0
chr6	25000000	25010000	1	0	0	0	0
chr6	25490000	25500000	1	0	0	0	0
chr6	29720000	29730000	1	0	0	0	0
chr6	29825000	29830000	1	0	0	0	0
chr6	29840000	29850000	1	0	0	0	0
chr6	30370000	30380000	1	0	0	0	0
chr6	31480000	31490000	1	0	0	0	0
chr6	31665000	31670000	1	0	0	0	0
chr6	31780000	31790000	2	0	0	0	0
chr6	31880000	31885000	1	0	0	0	0
chr6	32690000	32700000	1	0	0	0	0
chr6	33960000	33965000	1	0	0	0	0
chr6	35130000	35135000	1	0	0	0	0
chr6	35230000	35240000	2	0	0	0	0
chr6	36635000	36640000	1	0	0	0	0
chr6	36850000	36860000	1	0	0	0	0
chr6	37105000	37110000	1	0	0	0	0
chr6	37550000	37555000	1	0	0	0	0
chr6	41320000	41330000	1	0	0	0	0
chr6	41700000	41705000	1	0	0	0	0
chr6	41770000	41775000	1	0	0	0	0
chr6	42100000	42105000	1	0	0	0	0
chr6	42170000	42175000	1	0	0	0	0
chr6	43075000	43080000	1	0	0	0	0
chr6	43345000	43350000	1	0	0	0	0
chr6	43360000	43370000	2	0	0	0	0
chr6	43490000	43500000	1	0	0	0	0
chr6	44160000	44165000	1	0	0	0	0
chr6	44225000	44230000	1	0	0	0	0
chr6	44490000	44495000	1	0	0	0	0
chr6	45750000	45755000	1	0	0	0	0
chr6	46860000	46870000	1	0	0	0	0
chr6	50190000	50200000	1	0	0	0	0
chr6	50590000	50600000	1	0	0	0	0
chr6	50705000	50710000	1	0	0	0	0
chr6	50840000	50845000	1	0	0	0	0
chr6	52250000	52260000	1	0	0	0	0
chr6	52290000	52300000	1	0	0	0	0
chr6	52380000	52390000	1	0	0	0	0
chr6	53440000	53450000	1	0	0	0	0
chr6	53640000	53650000	1	0	0	0	0
chr6	53800000	53810000	1	0	0	0	0
chr6	56840000	56850000	1	0	0	0	0
chr6	82260000	82270000	1	0	0	0	0
chr6	83870000	83880000	1	0	0	0	0
chr6	89600000	89610000	1	0	0	0	0
chr6	89650000	89660000	1	0	0	0	0
chr6	89740000	89750000	1	0	0	0	0
chr6	96910000	96915000	1	0	0	0	0
chr6	97045000	97050000	1	0	0	0	0
chr6	105740000	105750000	1	0	0	0	0
chr6	107970000	107980000	2	0	0	0	0
chr6	109710000	109720000	1	0	0	0	0
chr6	111700000	111710000	1	0	0	0	0
chr6	112020000	112030000	1	0	0	0	0
chr6	112190000	112200000	1	0	0	0	0
chr6	112290000	112300000	1	0	0	0	0
chr6	117450000	117460000	1	0	0	0	0
chr6	118570000	118580000	1	0	0	0	0
chr6	118970000	118980000	1	0	0	0	0
chr6	119090000	119100000	1	0	0	0	0
chr6	123700000	123710000	1	0	0	0	0
chr6	125755000	125760000	1	0	0	0	0
chr6	129600000	129610000	1	0	0	0	0
chr6	132170000	132180000	1	0	0	0	0
chr6	133980000	133985000	1	0	0	0	0
chr6	134075000	134080000	1	0	0	0	0
chr6	134470000	134480000	1	0	0	0	0
chr6	134940000	134950000	1	0	0	0	0
chr6	135540000	135550000	1	0	0	0	0
chr6	136200000	136210000	1	0	0	0	0
chr6	137870000	137880000	1	0	0	0	0
chr6	139230000	139240000	1	0	0	0	0
chr6	139350000	139360000	1	0	0	0	0
chr6	139650000	139660000	1	0	0	0	0
chr6	139850000	139860000	1	0	0	0	0
chr6	149905000	149910000	1	0	0	0	0
chr6	150320000	150330000	1	0	0	0	0
chr6	150420000	150430000	2	0	0	0	0
chr6	151770000	151780000	1	0	0	0	0
chr6	157330000	157340000	1	0	0	0	0
chr6	157920000	157930000	1	0	0	0	0
chr6	158590000	158600000	1	0	0	0	0
chr6	158950000	158960000	1	0	0	0	0
chr6	160760000	160770000	1	0	0	0	0
chr6	163190000	163200000	1	0	0	0	0
chr6	163340000	163350000	1	0	0	0	0
chr6	167970000	167980000	2	0	0	0	0
chr6	168120000	168130000	1	0	0	0	0
chr6	168360000	168370000	1	0	0	0	0
chr6	168870000	168880000	1	0	0	0	0
chr6	169615000	169620000	1	0	0	0	0
chr7	1430000	1435000	1	0	0	0	0
chr7	4800000	4810000	1	0	0	0	0
chr7	5070000	5080000	1	0	0	0	0
chr7	5660000	5665000	1	0	0	0	0
chr7	7670000	7680000	1	0	0	0	0
chr7	11430000	11440000	1	0	0	0	0
chr7	11540000	11550000	1	0	0	0	0
chr7	14680000	14690000	1	0	0	0	0
chr7	19740000	19750000	1	0	0	0	0
chr7	23700000	23710000	1	0	0	0	0
chr7	25270000	25280000	1	0	0	0	0
chr7	25540000	25550000	1	0	0	0	0
chr7	26530000	26540000	1	0	0	0	0
chr7	27115000	27120000	1	0	0	0	0
chr7	27930000	27940000	1	0	0	0	0
chr7	28020000	28030000	1	0	0	0	0
chr7	28410000	28420000	1	0	0	0	0
chr7	28570000	28580000	1	0	0	0	0
chr7	30970000	30975000	1	0	0	0	0
chr7	31100000	31110000	1	0	0	0	0
chr7	31430000	31440000	1	0	0	0	0
chr7	33970000	33980000	1	0	0	0	0
chr7	34060000	34070000	1	0	0	0	0
chr7	36480000	36490000	2	0	0	0	0
chr7	37210000	37220000	1	0	0	0	0
chr7	37820000	37830000	1	0	0	0	0
chr7	39235000	39240000	1	0	0	0	0
chr7	39315000	39320000	1	0	0	0	0
chr7	41220000	41230000	1	0	0	0	0
chr7	43250000	43260000	1	0	0	0	0
chr7	44440000	44450000	1	0	0	0	0
chr7	44470000	44475000	1	0	0	0	0
chr7	44970000	44980000	1	0	0	0	0
chr7	45100000	45110000	1	0	0	0	0
chr7	47170000	47180000	1	0	0	0	0
chr7	47630000	47640000	1	0	0	0	0
chr7	50640000	50650000	1	0	0	0	0
chr7	66825000	66830000	1	0	0	0	0
chr7	70590000	70600000	1	0	0	0	0
chr7	71710000	71720000	1	0	0	0	0
chr7	73970000	73975000	1	0	0	0	0
chr7	75880000	75890000	1	0	0	0	0
chr7	75980000	75990000	1	0	0	0	0
chr7	76270000	76280000	1	0	0	0	0
chr7	78900000	78910000	1	0	0	0	0
chr7	81270000	81280000	1	0	0	0	0
chr7	81430000	81440000	1	0	0	0	0
chr7	81510000	81520000	1	0	0	0	0
chr7	82030000	82040000	1	0	0	0	0
chr7	83400000	83410000	1	0	0	0	0
chr7	85830000	85840000	1	0	0	0	0
chr7	86460000	86470000	1	0	0	0	0
chr7	86930000	86940000	1	0	0	0	0
chr7	87910000	87920000	1	0	0	0	0
chr7	88100000	88110000	1	0	0	0	0
chr7	92695000	92700000	1	0	0	0	0
chr7	94230000	94240000	1	0	0	0	0
chr7	94295000	94300000	1	0	0	0	0
chr7	98160000	98165000	1	0	0	0	0
chr7	98760000	98765000	1	0	0	0	0
chr7	99035000	99040000	1	0	0	0	0
chr7	99305000	99310000	1	0	0	0	0
chr7	100070000	100080000	1	0	0	0	0
chr7	100565000	100570000	1	0	0	0	0
chr7	100575000	100580000	1	0	0	0	0
chr7	100680000	100690000	2	0	0	0	0
chr7	101220000	101230000	1	0	0	0	0
chr7	101530000	101540000	1	0	0	0	0
chr7	102250000	102260000	1	0	0	0	0
chr7	114390000	114400000	1	0	0	0	0
chr7	116770000	116780000	1	0	0	0	0
chr7	117120000	117130000	1	0	0	0	0
chr7	121075000	121080000	1	0	0	0	0
chr7	121370000	121380000	1	0	0	0	0
chr7	124790000	124800000	1	0	0	0	0
chr7	128020000	128030000	1	0	0	0	0
chr7	129830000	129840000	1	0	0	0	0
chr7	130000000	130010000	1	0	0	0	0
chr7	131420000	131430000	1	0	0	0	0
chr7	132240000	132250000	1	0	0	0	0
chr7	134600000	134605000	1	0	0	0	0
chr7	134710000	134720000	1	0	0	0	0
chr7	134930000	134950000	2	0	0	0	0
chr7	135340000	135345000	1	0	0	0	0
chr7	137880000	137890000	1	0	0	0	0
chr7	138600000	138610000	1	0	0	0	0
chr7	138710000	138720000	1	0	0	0	0
chr7	139630000	139640000	1	0	0	0	0
chr7	139990000	140000000	1	0	0	0	0
chr7	149290000	149300000	1	0	0	0	0
chr7	156460000	156470000	1	0	0	0	0
chr8	1500000	1510000	1	0	0	0	0
chr8	4840000	4850000	1	0	0	0	0
chr8	6780000	6790000	1	0	0	0	0
chr8	9490000	9500000	1	0	0	0	0
chr8	9680000	9690000	1	0	0	0	0
chr8	10250000	10260000	1	0	0	0	0
chr8	10580000	10585000	1	0	0	0	0
chr8	10720000	10730000	1	0	0	0	0
chr8	11060000	11070000	1	0	0	0	0
chr8	11740000	11745000	1	0	0	0	0
chr8	19410000	19420000	1	0	0	0	0
chr8	23300000	23310000	1	0	0	0	0
chr8	23560000	23565000	1	0	0	0	0
chr8	24210000	24220000	1	0	0	0	0
chr8	26680000	26690000	1	0	0	0	0
chr8	27330000	27340000	1	0	0	0	0
chr8	27435000	27440000	1	0	0	0	0
chr8	27580000	27590000	2	0	0	0	0
chr8	27980000	27990000	1	0	0	0	0
chr8	33090000	33100000	1	0	0	0	0
chr8	35970000	35980000	1	0	0	0	0
chr8	36050000	36060000	1	0	0	0	0
chr8	36110000	36120000	1	0	0	0	0
chr8	36860000	36870000	1	0	0	0	0
chr8	36880000	36890000	1	0	0	0	0
chr8	37140000	37150000	1	0	0	0	0
chr8	37410000	37420000	1	0	0	0	0
chr8	38455000	38460000	1	0	0	0	0
chr8	41615000	41620000	1	0	0	0	0
chr8	42300000	42310000	1	0	0	0	0
chr8	42550000	42560000	1	0	0	0	0
chr8	54150000	54160000	1	0	0	0	0
chr8	54620000	54630000	1	0	0	0	0
chr8	61010000	61020000	1	0	0	0	0
chr8	66040000	66050000	2	0	0	0	0
chr8	66440000	66450000	1	0	0	0	0
chr8	66600000	66610000	1	0	0	0	0
chr8	69540000	69550000	1	0	0	0	0
chr8	70130000	70140000	1	0	0	0	0
chr8	70840000	70850000	1	0	0	0	0
chr8	72020000	72030000	1	0	0	0	0
chr8	72130000	72140000	1	0	0	0	0
chr8	74090000	74100000	1	0	0	0	0
chr8	80070000	80075000	1	0	0	0	0
chr8	93950000	93960000	1	0	0	0	0
chr8	95050000	95060000	1	0	0	0	0
chr8	97440000	97450000	1	0	0	0	0
chr8	98550000	98560000	1	0	0	0	0
chr8	98930000	98940000	1	0	0	0	0
chr8	100150000	100160000	1	0	0	0	0
chr8	100530000	100540000	1	0	0	0	0
chr8	100570000	100580000	1	0	0	0	0
chr8	101270000	101280000	1	0	0	0	0
chr8	101600000	101610000	1	0	0	0	0
chr8	104760000	104770000	1	0	0	0	0
chr8	105410000	105420000	1	0	0	0	0
chr8	105750000	105760000	1	0	0	0	0
chr8	109690000	109700000	1	0	0	0	0
chr8	117010000	117020000	1	0	0	0	0
chr8	120060000	120070000	1	0	0	0	0
chr8	120085000	120090000	1	0	0	0	0
chr8	123910000	123920000	1	0	0	0	0
chr8	124930000	124940000	1	0	0	0	0
chr8	126290000	126300000	1	0	0	0	0
chr8	128320000	128330000	1	0	0	0	0
chr8	134480000	134490000	1	0	0	0	0
chr8	134620000	134630000	2	0	0	0	0
chr8	138480000	138490000	1	0	0	0	0
chr8	139620000	139625000	1	0	0	0	0
chr8	141250000	141255000	1	0	0	0	0
chr8	141350000	141355000	1	0	0	0	0
chr8	143730000	143735000	1	0	0	0	0
chr8	143800000	143815000	2	0	0	0	0
chr8	143920000	143930000	1	0	0	0	0
chr8	144250000	144260000	1	0	0	0	0
chr9	5190000	5200000	1	0	0	0	0
chr9	18260000	18270000	1	0	0	0	0
chr9	18420000	18430000	1	0	0	0	0
chr9	21990000	22000000	1	0	0	0	0
chr9	35120000	35130000	1	0	0	0	0
chr9	35260000	35270000	1	0	0	0	0
chr9	36210000	36220000	1	0	0	0	0
chr9	37250000	37260000	1	0	0	0	0
chr9	68570000	68580000	1	0	0	0	0
chr9	69000000	69010000	1	0	0	0	0
chr9	69060000	69070000	1	0	0	0	0
chr9	69170000	69180000	1	0	0	0	0
chr9	73010000	73020000	1	0	0	0	0
chr9	77130000	77140000	1	0	0	0	0
chr9	77440000	77450000	1	0	0	0	0
chr9	77740000	77750000	1	0	0	0	0
chr9	83340000	83350000	1	0	0	0	0
chr9	84400000	84410000	2	0	0	0	0
chr9	89680000	89690000	1	0	0	0	0
chr9	98090000	98100000	1	0	0	0	0
chr9	98270000	98280000	1	0	0	0	0
chr9	98860000	98870000	1	0	0	0	0
chr9	99290000	99300000	1	0	0	0	0
chr9	100030000	100040000	1	0	0	0	0
chr9	101460000	101465000	1	0	0	0	0
chr9	112050000	112060000	1	0	0	0	0
chr9	113450000	113460000	1	0	0	0	0
chr9	113740000	113750000	1	0	0	0	0
chr9	114410000	114420000	1	0	0	0	0
chr9	114740000	114745000	1	0	0	0	0
chr9	116740000	116750000	2	0	0	0	0
chr9	116850000	116860000	1	0	0	0	0
chr9	116990000	117000000	1	0	0	0	0
chr9	117250000	117260000	1	0	0	0	0
chr9	120760000	120770000	1	0	0	0	0
chr9	120940000	120950000	1	0	0	0	0
chr9	121200000	121210000	1	0	0	0	0
chr9	124490000	124500000	1	0	0	0	0
chr9	126960000	126970000	1	0	0	0	0
chr9	127740000	127750000	1	0	0	0	0
chr9	128020000	128025000	1	0	0	0	0
chr9	128580000	128590000	1	0	0	0	0
chr9	128990000	129000000	1	0	0	0	0
chr9	129460000	129470000	2	0	0	0	0
chr9	129645000	129650000	1	0	0	0	0
chr9	129780000	129785000	1	0	0	0	0
chr9	130490000	130495000	1	0	0	0	0
chr9	130610000	130615000	1	0	0	0	0
chr9	131140000	131150000	1	0	0	0	0
chr9	131470000	131480000	1	0	0	0	0
chr9	131595000	131600000	1	0	0	0	0
chr9	131735000	131740000	1	0	0	0	0
chr9	131860000	131870000	1	0	0	0	0
chr9	132795000	132800000	1	0	0	0	0
chr9	133220000	133225000	1	0	0	0	0
chr9	133365000	133370000	1	0	0	0	0
chr9	133470000	133475000	1	0	0	0	0
chr9	133780000	133790000	2	0	0	0	0
chr9	134270000	134280000	1	0	0	0	0
chr9	134740000	134750000	1	0	0	0	0
chr9	135535000	135540000	1	0	0	0	0
chr9	135700000	135705000	1	0	0	0	0
chr9	135810000	135820000	2	0	0	0	0
chr9	135990000	136000000	1	0	0	0	0
chr9	136090000	136100000	1	0	0	0	0
chr9	136130000	136140000	1	0	0	0	0
chr9	136210000	136220000	1	0	0	0	0
chr9	136500000	136510000	1	0	0	0	0
chr9	137310000	137315000	1	0	0	0	0
chr9	137390000	137395000	1	0	0	0	0
chrX	2490000	2500000	1	0	0	0	0
chrX	9870000	9880000	1	0	0	0	0
chrX	12950000	12960000	1	0	0	0	0
chrX	18890000	18900000	1	0	0	0	0
chrX	18920000	18930000	1	0	0	0	0
chrX	19520000	19530000	1	0	0	0	0
chrX	20255000	20260000	1	0	0	0	0
chrX	38990000	39000000	1	0	0	0	0
chrX	41340000	41350000	1	0	0	0	0
chrX	50750000	50760000	1	0	0	0	0
chrX	50910000	50920000	1	0	0	0	0
chrX	53430000	53440000	1	0	0	0	0
chrX	71140000	71145000	1	0	0	0	0
chrX	71240000	71245000	1	0	0	0	0
chrX	71540000	71550000	1	0	0	0	0
chrX	103670000	103680000	1	0	0	0	0
chrX	103800000	103820000	2	0	0	0	0
chrX	109620000	109630000	1	0	0	0	0
chrX	110160000	110165000	1	0	0	0	0
chrX	118850000	118860000	1	0	0	0	0
chrX	129630000	129635000	1	0	0	0	0
chrX	130020000	130030000	1	0	0	0	0
chrX	153780000	153790000	1	0	0	0	0
chr1	1950000	1960000	1	chr1	1950000	1965000	2
chr1	2040000	2050000	1	chr1	2040000	2050000	3
chr1	5500000	5510000	1	chr1	5500000	5515000	5
chr1	5630000	5640000	1	chr1	5635000	5640000	3
chr1	5740000	5750000	2	chr1	5745000	5750000	3
chr1	6345000	6350000	1	chr1	6335000	6350000	3
chr1	7040000	7050000	1	chr1	7040000	7045000	2
chr1	7200000	7230000	3	chr1	7200000	7230000	8
chr1	7640000	7650000	1	chr1	7640000	7650000	5
chr1	7660000	7670000	1	chr1	7665000	7670000	4
chr1	7750000	7760000	1	chr1	7750000	7755000	1
chr1	8310000	8320000	1	chr1	8310000	8320000	3
chr1	8370000	8380000	1	chr1	8370000	8375000	1
chr1	8840000	8850000	1	chr1	8840000	8850000	4
chr1	8980000	8990000	1	chr1	8985000	8990000	2
chr1	9450000	9460000	1	chr1	9450000	9460000	2
chr1	9870000	9880000	1	chr1	9860000	9880000	7
chr1	10510000	10515000	1	chr1	10510000	10520000	4
chr1	12125000	12130000	1	chr1	12110000	12130000	3
chr1	12205000	12210000	1	chr1	12200000	12210000	2
chr1	14560000	14570000	1	chr1	14560000	14570000	3
chr1	14780000	14800000	2	chr1	14780000	14785000	1
chr1	15040000	15050000	2	chr1	15045000	15050000	5
chr1	15120000	15130000	2	chr1	15125000	15130000	2
chr1	15325000	15330000	1	chr1	15320000	15330000	4
chr1	15425000	15430000	1	chr1	15425000	15435000	3
chr1	15790000	15800000	1	chr1	15790000	15805000	3
chr1	15930000	15940000	1	chr1	15935000	15950000	2
chr1	16075000	16080000	1	chr1	16060000	16080000	5
chr1	16180000	16185000	1	chr1	16180000	16190000	2
chr1	17060000	17070000	1	chr1	17055000	17065000	3
chr1	17120000	17130000	1	chr1	17120000	17130000	4
chr1	17230000	17240000	2	chr1	17235000	17250000	3
chr1	17500000	17505000	1	chr1	17485000	17505000	4
chr1	17605000	17610000	1	chr1	17605000	17610000	2
chr1	17660000	17670000	1	chr1	17660000	17665000	5
chr1	17890000	17900000	1	chr1	17890000	17895000	1
chr1	17920000	17930000	2	chr1	17920000	17925000	5
chr1	18570000	18580000	1	chr1	18570000	18590000	8
chr1	18600000	18610000	3	chr1	18595000	18610000	6
chr1	18815000	18820000	1	chr1	18810000	18825000	2
chr1	18875000	18880000	1	chr1	18875000	18880000	1
chr1	19920000	19930000	1	chr1	19920000	19930000	5
chr1	19970000	19980000	1	chr1	19975000	19980000	2
chr1	20210000	20220000	2	chr1	20210000	20215000	3
chr1	20365000	20370000	1	chr1	20360000	20370000	4
chr1	20490000	20500000	3	chr1	20490000	20495000	3
chr1	20640000	20645000	1	chr1	20640000	20645000	2
chr1	21230000	21240000	1	chr1	21230000	21240000	1
chr1	21250000	21260000	2	chr1	21250000	21260000	2
chr1	21490000	21500000	2	chr1	21490000	21510000	2
chr1	21590000	21600000	2	chr1	21590000	21600000	4
chr1	22120000	22140000	2	chr1	22130000	22135000	4
chr1	22410000	22430000	3	chr1	22415000	22430000	6
chr1	22530000	22540000	1	chr1	22525000	22540000	3
chr1	22640000	22650000	3	chr1	22640000	22645000	3
chr1	22670000	22680000	1	chr1	22670000	22675000	1
chr1	22920000	22930000	1	chr1	22920000	22940000	3
chr1	22970000	22980000	1	chr1	22970000	22980000	5
chr1	23090000	23100000	2	chr1	23085000	23100000	4
chr1	23180000	23190000	2	chr1	23180000	23190000	2
chr1	23540000	23555000	2	chr1	23545000	23550000	1
chr1	23630000	23640000	2	chr1	23635000	23640000	1
chr1	24200000	24210000	1	chr1	24195000	24210000	3
chr1	24380000	24390000	1	chr1	24385000	24395000	3
chr1	24680000	24690000	1	chr1	24680000	24690000	4
chr1	25610000	25620000	1	chr1	25610000	25620000	4
chr1	25790000	25800000	2	chr1	25790000	25800000	3
chr1	25990000	26000000	1	chr1	25995000	26000000	1
chr1	26600000	26605000	1	chr1	26600000	26610000	2
chr1	26620000	26625000	1	chr1	26620000	26625000	1
chr1	26690000	26695000	1	chr1	26690000	26700000	3
chr1	26785000	26790000	1	chr1	26785000	26790000	2
chr1	27040000	27050000	1	chr1	27040000	27045000	1
chr1	27100000	27110000	2	chr1	27090000	27105000	6
chr1	27280000	27285000	1	chr1	27280000	27285000	3
chr1	27290000	27310000	3	chr1	27295000	27305000	3
chr1	27380000	27400000	3	chr1	27390000	27400000	4
chr1	27520000	27530000	1	chr1	27525000	27530000	1
chr1	27600000	27610000	2	chr1	27600000	27610000	4
chr1	27860000	27870000	1	chr1	27855000	27865000	2
chr1	27960000	27970000	1	chr1	27960000	27965000	1
chr1	28785000	28790000	1	chr1	28780000	28800000	3
chr1	28870000	28875000	1	chr1	28870000	28890000	6
chr1	28880000	28900000	4	chr1	28870000	28890000	6
chr1	29030000	29040000	1	chr1	29020000	29040000	3
chr1	29120000	29130000	2	chr1	29120000	29125000	2
chr1	29190000	29200000	1	chr1	29195000	29210000	4
chr1	29230000	29250000	4	chr1	29230000	29245000	12
chr1	29315000	29330000	2	chr1	29320000	29330000	1
chr1	29700000	29710000	2	chr1	29695000	29710000	8
chr1	30080000	30090000	2	chr1	30080000	30110000	10
chr1	30700000	30710000	1	chr1	30700000	30710000	7
chr1	30795000	30810000	2	chr1	30800000	30805000	1
chr1	30900000	30915000	3	chr1	30910000	30915000	2
chr1	31660000	31665000	1	chr1	31660000	31670000	3
chr1	31810000	31820000	1	chr1	31815000	31820000	1
chr1	31960000	31970000	2	chr1	31960000	31965000	2
chr1	32770000	32780000	1	chr1	32770000	32775000	3
chr1	33295000	33300000	1	chr1	33290000	33300000	3
chr1	33365000	33370000	1	chr1	33365000	33370000	5
chr1	33600000	33610000	1	chr1	33600000	33615000	3
chr1	34460000	34470000	1	chr1	34460000	34465000	3
chr1	34590000	34600000	1	chr1	34590000	34600000	3
chr1	35200000	35210000	1	chr1	35200000	35205000	1
chr1	35290000	35300000	1	chr1	35295000	35300000	1
chr1	35540000	35550000	1	chr1	35540000	35545000	1
chr1	35565000	35570000	1	chr1	35565000	35580000	3
chr1	35725000	35730000	1	chr1	35725000	35730000	2
chr1	36090000	36100000	1	chr1	36095000	36100000	3
chr1	36150000	36160000	1	chr1	36150000	36160000	2
chr1	36280000	36290000	2	chr1	36285000	36290000	1
chr1	36700000	36710000	1	chr1	36700000	36705000	3
chr1	37090000	37100000	1	chr1	37095000	37100000	2
chr1	37675000	37700000	3	chr1	37680000	37685000	1
chr1	38020000	38030000	2	chr1	38025000	38030000	2
chr1	38040000	38050000	1	chr1	38040000	38050000	3
chr1	38500000	38510000	1	chr1	38500000	38510000	4
chr1	38810000	38820000	2	chr1	38810000	38820000	3
chr1	39100000	39110000	1	chr1	39100000	39105000	2
chr1	39190000	39195000	2	chr1	39190000	39195000	2
chr1	39255000	39270000	2	chr1	39255000	39260000	2
chr1	39350000	39360000	1	chr1	39355000	39360000	1
chr1	39450000	39460000	1	chr1	39455000	39460000	1
chr1	39815000	39820000	1	chr1	39815000	39820000	3
chr1	40855000	40860000	1	chr1	40855000	40860000	1
chr1	40950000	40955000	1	chr1	40950000	40955000	3
chr1	41265000	41270000	1	chr1	41265000	41270000	1
chr1	41320000	41325000	1	chr1	41320000	41325000	1
chr1	41415000	41420000	1	chr1	41415000	41420000	1
chr1	41430000	41435000	1	chr1	41430000	41440000	3
chr1	42570000	42580000	1	chr1	42575000	42580000	2
chr1	42740000	42750000	1	chr1	42745000	42750000	3
chr1	42770000	42780000	1	chr1	42775000	42780000	1
chr1	43070000	43080000	1	chr1	43070000	43075000	3
chr1	43235000	43240000	1	chr1	43235000	43240000	1
chr1	43600000	43610000	1	chr1	43600000	43610000	3
chr1	43690000	43700000	1	chr1	43695000	43700000	1
chr1	43930000	43935000	1	chr1	43930000	43940000	3
chr1	44400000	44410000	1	chr1	44405000	44410000	2
chr1	44590000	44600000	1	chr1	44590000	44600000	3
chr1	45000000	45020000	3	chr1	45000000	45020000	6
chr1	45495000	45500000	1	chr1	45490000	45500000	4
chr1	46035000	46040000	1	chr1	46035000	46040000	1
chr1	46445000	46450000	1	chr1	46445000	46450000	2
chr1	46525000	46530000	1	chr1	46525000	46540000	2
chr1	47220000	47230000	1	chr1	47220000	47230000	4
chr1	47430000	47450000	4	chr1	47430000	47450000	9
chr1	47520000	47530000	2	chr1	47520000	47535000	4
chr1	47620000	47630000	2	chr1	47620000	47630000	3
chr1	47705000	47715000	2	chr1	47710000	47715000	3
chr1	47995000	48000000	1	chr1	47995000	48000000	1
chr1	48060000	48065000	1	chr1	48060000	48065000	2
chr1	50410000	50420000	2	chr1	50415000	50425000	4
chr1	50600000	50620000	2	chr1	50605000	50610000	2
chr1	50700000	50710000	1	chr1	50700000	50710000	2
chr1	50965000	50970000	1	chr1	50960000	50970000	3
chr1	52700000	52710000	1	chr1	52680000	52710000	5
chr1	53170000	53190000	2	chr1	53180000	53190000	3
chr1	53390000	53400000	1	chr1	53390000	53400000	1
chr1	53480000	53490000	2	chr1	53485000	53490000	2
chr1	53590000	53600000	1	chr1	53590000	53595000	3
chr1	53680000	53690000	1	chr1	53680000	53685000	2
chr1	53860000	53865000	1	chr1	53860000	53865000	1
chr1	54405000	54410000	1	chr1	54400000	54410000	4
chr1	54480000	54490000	2	chr1	54485000	54500000	5
chr1	54810000	54820000	1	chr1	54810000	54820000	1
chr1	55140000	55150000	1	chr1	55140000	55145000	1
chr1	55270000	55280000	1	chr1	55270000	55290000	7
chr1	55370000	55380000	1	chr1	55375000	55380000	3
chr1	55850000	55860000	1	chr1	55840000	55855000	3
chr1	56580000	56590000	1	chr1	56575000	56590000	6
[truncated: 23,353 more rows]

## Sheet: ExtendedDataFigure6d
FA-DpnII
FA-DpnII-Specific	1	1	1	1	1	1	1	1	1	1	1	1	1	1	1	1	1	1	1	1	1	1	1	1	1	1	1	1	1	1	1	1	1	1	1	1	1	1	1	1	1	1	1	1	1	1	1	2	1
intersect_of_all_protocols	1	1	1	2	1	3	3	1	1	1	1	1	1	1	1	1	1	1	1	1	1	2	2	1	1	1	1	1	1	1	2	1	1	1	2	1	3	1	1	2	1	3	2	2	2	3	3	1	1
FA-DpnII_intersect_FA+DSG-Mnase	1	1	2	1	1	1	1	1	2	1	1	1	1	2	1	1	1	2	1	1	1	1	1	1	1	1	1	1	1	1	1	1	1	1	2	1	1	1	1	1	1	1	1	1	1	1	1	1	2
FA-DpnII_intersect_FA+DSG-DpnII	1	1	1	1	1	1	1	1	1	1	1	1	4	1	1	1	1	2	1	1	1	2	1	1	1	1	2	1	1	1	1	3	1	1	1	1	1	1	2	3	1	2	2	1	2	1	1	1	1
FA+DSG-DpnII
FA+DSG-DpnII-Specific	3	1	1	1	1	1	1	1	1	1	1	1	1	1	1	2	1	1	1	1	1	1	1	1	2	1	1	1	1	1	1	2	1	1	1	1	2	1	1	1	1	1	1	1	1	1	1	2	1
intersect_of_all_protocols	3	2	2	2	3	1	1	3	1	3	1	2	3	2	2	1	5	2	1	1	1	2	3	2	1	2	1	3	1	1	2	2	3	1	2	4	4	3	1	3	2	1	4	2	2	3	4	3	1
FA+DSG-DpnII_intersect_FA+DSG-Mnase	3	1	1	1	1	1	2	2	1	1	1	2	2	1	4	4	1	1	1	2	1	2	1	2	2	1	2	1	1	2	2	1	2	2	1	2	1	1	2	1	1	1	1	1	1	2	1	1	1
FA-DpnII_intersect_FA+DSG-DpnII	7	1	1	1	1	1	1	1	1	1	1	1	1	4	1	1	1	1	2	1	1	1	2	1	1	1	1	2	1	1	1	1	3	1	1	1	1	1	1	2	3	1	2	2	1	2	1	1	1
FA+DSG-Mnase
FA+DSG-Mnase-Specific	3	2	2	1	3	1	2	1	1	2	1	1	1	1	4	1	2	1	1	1	1	1	3	1	5	1	1	1	1	1	1	1	1	1	1	1	1	2	1	1	2	1	1	2	2	1	1	1	1
intersect_of_all_protocols	11	2	3	3	3	2	8	8	5	4	1	3	1	4	2	2	7	4	1	3	2	3	5	2	4	3	2	5	2	3	4	3	4	2	5	5	8	6	1	5	3	4	3	2	4	4	6	3	1
FA+DSG-DpnII_intersect_FA+DSG-Mnase	7	2	3	2	3	3	4	6	1	2	4	5	2	1	5	4	4	3	3	2	3	2	3	2	3	2	2	2	2	2	1	1	2	2	6	6	3	1	3	3	1	4	2	1	1	2	1	2	4
FA-DpnII_intersect_FA+DSG-Mnase	7	5	3	1	3	1	2	2	1	2	3	3	1	1	1	7	3	3	2	1	1	1	1	1	2	2	1	3	1	2	9	1	5	1	1	3	3	3	1	5	3	1	2	3	7	3	1	2	2
[truncated: 5,000 more columns]

## Sheet: ExtendedDataFigure6e
FA-DpnII
FA-DpnII-Specific	3	1	1	1	1	1	1	1	1	1	1	1	1	2	1	1	1	1	2	1	1	1	1	2	2	1	1	2	1	1	1	1	1	1	1	1	1	1	1	2	1	1	1	2	1	1	1	1	1
intersect_of_all_protocols	7	3	1	3	2	2	4	1	2	4	2	3	5	4	2	2	5	1	1	7	3	1	1	1	2	3	1	2	1	1	3	1	2	2	3	1	2	2	2	2	2	6	6	2	2	1	1	3	3
FA-DpnII_intersect_FA+DSG-Mnase	3	1	1	1	1	2	1	1	1	1	1	1	1	1	1	3	1	1	1	1	1	1	1	1	1	1	1	1	1	2	1	1	1	1	1	1	1	1	2	1	1	1	2	1	1	1	3	2	1
FA-DpnII_intersect_FA+DSG-DpnII	7	2	1	3	3	2	1	2	1	3	1	1	1	2	2	2	1	2	1	1	1	1	3	2	3	3	3	2	1	1	1	5	5	1	7	1	3	1	3	2	4	1	1	1	2	1	1	1	1
FA+DSG-DpnII
FA+DSG-DpnII-Specific	3	1	1	1	1	1	1	1	1	1	1	2	1	2	1	1	1	1	1	1	1	1	1	1	1	1	1	1	1	1	1	3	1	1	1	1	1	1	1	1	1	1	1	1	1	1	1	1	1
intersect_of_all_protocols	3	3	1	4	1	2	3	2	3	5	3	5	7	4	2	2	10	2	1	5	3	1	2	2	3	2	3	4	3	3	4	2	3	2	3	1	1	4	2	2	2	8	8	2	2	2	5	2	5
FA+DSG-DpnII_intersect_FA+DSG-Mnase	3	1	1	1	1	1	3	1	2	2	2	1	2	1	4	4	2	2	1	1	1	1	1	1	2	2	1	2	1	1	1	2	1	1	1	1	1	2	1	1	1	1	1	1	2	1	1	2	1
FA-DpnII_intersect_FA+DSG-DpnII	7	2	1	3	3	2	1	2	1	3	1	1	1	2	2	2	1	2	1	1	1	1	3	2	3	3	3	2	1	1	1	5	5	1	7	1	3	1	3	2	4	1	1	1	2	1	1	1	1
FA+DSG-Mnase
FA+DSG-Mnase-Specific	3	1	1	1	2	2	1	2	1	1	1	1	1	1	1	1	2	1	1	1	1	1	2	1	2	1	2	1	3	2	2	1	1	1	1	2	1	2	1	1	1	1	1	1	1	2	4	1	2
intersect_of_all_protocols	11	4	3	5	2	3	6	4	4	6	6	5	7	5	4	3	7	8	2	7	3	1	2	1	6	3	3	3	3	3	5	2	2	2	3	1	1	5	2	3	2	5	4	5	5	4	6	2	4
FA+DSG-DpnII_intersect_FA+DSG-Mnase	7	1	2	1	1	2	3	3	2	2	3	2	4	2	1	3	2	3	1	2	3	3	2	1	3	1	2	1	2	1	1	2	2	2	2	1	1	1	2	1	2	2	4	1	3	3	2	2	4
FA-DpnII_intersect_FA+DSG-Mnase	7	4	2	2	2	4	6	2	2	3	3	1	4	2	1	4	2	2	5	1	3	3	2	4	2	1	2	2	1	2	1	3	2	6	1	3	3	1	3	2	7	1	1	10	4	1	7	7	4
[truncated: 5,000 more columns]
