# Supplementary material for: Systematic evaluation of chromosome conformation capture assays
Source: Nat Methods. 2021 Sep 3;18(9):1046–55. doi: 10.1038/s41592-021-01248-7 (PMC8446342; doi:10.1038/s41592-021-01248-7)
Supplement: Source Data Extended Data Fig. 7 — Number of commonly detected insulation boundaries and the strength of these boundaries. [file 41592_2021_1248_MOESM14_ESM.xlsx]

## Sheet: ExtendedDataFigure7_c_right_top
FA-DpnII
chr1	1070000	1100000	0.495792	chr1	1070000	1100000	0.427897
chr1	1900000	1930000	1.21891	chr1	1900000	1930000	1.24673
chr1	2160000	2190000	0.682421	chr1	2160000	2190000	0.640038
chr1	2390000	2420000	1.10895	chr1	2380000	2410000	0.836611
chr1	3420000	3450000	1.37751	chr1	3420000	3450000	1.11523
chr1	6210000	6240000	0.337926	chr1	6220000	6250000	0.325467
chr1	6680000	6710000	1.19111	chr1	6680000	6710000	1.13926
chr1	7200000	7230000	0.337368	chr1	7200000	7230000	0.457352
chr1	7960000	7990000	1.46218	chr1	7960000	7990000	1.62814
chr1	8330000	8360000	1.46166	chr1	8340000	8370000	1.34368
chr1	8850000	8880000	1.09614	chr1	8840000	8870000	1.10945
chr1	9240000	9270000	0.45604	chr1	9230000	9260000	0.369019
chr1	9570000	9600000	1.02986	chr1	9580000	9610000	0.830167
chr1	9920000	9950000	0.427861	chr1	9910000	9940000	0.450159
chr1	10150000	10180000	0.276139	chr1	10150000	10180000	0.215173
chr1	10480000	10510000	1.36391	chr1	10480000	10510000	1.45942
chr1	10990000	11020000	1.96144	chr1	11000000	11030000	1.65222
chr1	11260000	11290000	0.904752	chr1	11260000	11290000	1.00505
chr1	11630000	11660000	0.826062	chr1	11640000	11670000	0.543078
chr1	11900000	11930000	0.358743	chr1	11900000	11930000	0.311497
chr1	12240000	12270000	1.34563	chr1	12230000	12260000	1.28984
chr1	12650000	12680000	1.76138	chr1	12650000	12680000	1.68795
chr1	13630000	13660000	0.679633	chr1	13640000	13670000	0.591733
chr1	13940000	13970000	0.63506	chr1	13940000	13970000	0.548465
chr1	15060000	15090000	0.806064	chr1	15040000	15070000	0.730057
chr1	15510000	15540000	1.25317	chr1	15510000	15540000	1.1515
chr1	15760000	15790000	0.754089	chr1	15760000	15790000	0.661455
chr1	15990000	16020000	0.60072	chr1	16000000	16030000	0.49585
chr1	17040000	17070000	0.794992	chr1	17050000	17080000	0.549717
chr1	17410000	17440000	1.1465	chr1	17420000	17450000	1.16456
chr1	17630000	17660000	0.575243	chr1	17630000	17660000	0.442141
chr1	18560000	18590000	1.00202	chr1	18540000	18570000	0.820022
chr1	19230000	19260000	1.24982	chr1	19240000	19270000	1.16493
chr1	19640000	19670000	1.4984	chr1	19640000	19670000	1.84976
chr1	20190000	20220000	0.647113	chr1	20180000	20210000	0.471681
chr1	20490000	20520000	1.18704	chr1	20490000	20520000	0.97416
chr1	20660000	20690000	0.550234	chr1	20660000	20690000	0.444688
chr1	21190000	21220000	1.71155	chr1	21190000	21220000	1.57937
chr1	21660000	21690000	1.27943	chr1	21660000	21690000	1.1271
chr1	22000000	22030000	1.89435	chr1	21980000	22010000	1.41101
chr1	22400000	22430000	0.67126	chr1	22390000	22420000	0.572259
chr1	22650000	22680000	1.21928	chr1	22650000	22680000	0.977673
chr1	22950000	22980000	1.54716	chr1	22930000	22960000	0.803242
chr1	23270000	23300000	0.799025	chr1	23270000	23300000	1.116
chr1	23740000	23770000	0.879459	chr1	23720000	23750000	0.709602
chr1	24390000	24420000	0.3232	chr1	24400000	24430000	0.264295
chr1	24630000	24660000	1.27875	chr1	24630000	24660000	1.48041
chr1	24840000	24870000	0.782522	chr1	24830000	24860000	0.658463
chr1	25520000	25550000	0.54935	chr1	25520000	25550000	0.553683
chr1	25800000	25830000	1.15183	chr1	25800000	25830000	1.04872
chr1	26010000	26040000	0.485955	chr1	26010000	26040000	0.354711
chr1	26460000	26490000	1.68548	chr1	26470000	26500000	1.38988
chr1	26890000	26920000	1.27982	chr1	26890000	26920000	1.32141
chr1	27820000	27850000	0.652374	chr1	27820000	27850000	0.531477
chr1	28220000	28250000	0.924014	chr1	28230000	28260000	1.40252
chr1	28630000	28660000	1.28819	chr1	28630000	28660000	0.868484
chr1	29200000	29230000	1.79511	chr1	29200000	29230000	1.89096
chr1	30100000	30130000	0.613721	chr1	30120000	30150000	0.454595
chr1	30700000	30730000	1.70534	chr1	30700000	30730000	1.85063
chr1	31150000	31180000	0.851672	chr1	31140000	31170000	0.698647
chr1	31540000	31570000	0.347269	chr1	31540000	31570000	0.262462
chr1	31780000	31810000	0.429642	chr1	31780000	31810000	0.283275
chr1	32400000	32430000	0.873727	chr1	32390000	32420000	0.578307
chr1	32790000	32820000	0.580433	chr1	32790000	32820000	0.798913
chr1	33090000	33120000	0.8911	chr1	33090000	33120000	0.716793
chr1	33610000	33640000	0.266342	chr1	33600000	33630000	1.23743
chr1	34150000	34180000	0.722101	chr1	34150000	34180000	0.964162
chr1	34730000	34760000	1.34383	chr1	34740000	34770000	1.19474
chr1	35170000	35200000	0.585956	chr1	35170000	35200000	0.434711
chr1	35420000	35450000	0.546659	chr1	35430000	35460000	0.550482
chr1	35790000	35820000	1.08951	chr1	35790000	35820000	0.953062
chr1	36070000	36100000	0.610601	chr1	36070000	36100000	0.550757
chr1	39080000	39110000	0.756584	chr1	39080000	39110000	0.582697
chr1	39500000	39530000	0.623482	chr1	39500000	39530000	0.578212
chr1	39750000	39780000	1.06249	chr1	39750000	39780000	0.830085
chr1	40050000	40080000	1.37446	chr1	40050000	40080000	1.27991
chr1	40430000	40460000	0.779113	chr1	40410000	40440000	0.786919
chr1	41010000	41040000	1.52064	chr1	41010000	41040000	1.26039
chr1	41240000	41270000	0.419555	chr1	41240000	41270000	0.226205
chr1	41490000	41520000	1.1372	chr1	41510000	41540000	1.00122
chr1	42750000	42780000	0.736125	chr1	42750000	42780000	0.643759
chr1	43150000	43180000	1.02783	chr1	43160000	43190000	0.922398
chr1	43430000	43460000	0.348979	chr1	43440000	43470000	0.449384
chr1	43700000	43730000	0.911486	chr1	43700000	43730000	0.666501
chr1	43970000	44000000	1.24553	chr1	43970000	44000000	1.08834
chr1	44200000	44230000	0.290309	chr1	44210000	44240000	0.217405
chr1	44700000	44730000	1.37771	chr1	44690000	44720000	1.35493
chr1	45000000	45030000	0.891395	chr1	45000000	45030000	0.823378
chr1	45570000	45600000	1.29408	chr1	45560000	45590000	1.15936
chr1	45870000	45900000	0.51219	chr1	45870000	45900000	0.466386
chr1	46710000	46740000	1.12173	chr1	46720000	46750000	1.65586
chr1	47720000	47750000	0.763505	chr1	47730000	47760000	0.402128
chr1	50340000	50370000	2.23303	chr1	50330000	50360000	1.8987
chr1	51520000	51550000	0.246081	chr1	51510000	51540000	0.26208
chr1	51780000	51810000	0.57875	chr1	51790000	51820000	0.385932
chr1	52360000	52390000	1.30732	chr1	52360000	52390000	0.965536
chr1	52680000	52710000	1.05245	chr1	52680000	52710000	0.883127
chr1	53200000	53230000	1.22757	chr1	53210000	53240000	1.12085
chr1	53460000	53490000	0.416881	chr1	53460000	53490000	0.429052
chr1	54050000	54080000	0.580189	chr1	54040000	54070000	0.498308
chr1	54480000	54510000	0.576725	chr1	54480000	54510000	0.659954
chr1	55050000	55080000	0.945545	chr1	55030000	55060000	0.696803
chr1	55270000	55300000	0.478198	chr1	55280000	55310000	0.562592
chr1	55880000	55910000	0.649661	chr1	55880000	55910000	0.3827
chr1	56570000	56600000	0.359898	chr1	56570000	56600000	0.377716
chr1	56800000	56830000	1.70196	chr1	56810000	56840000	1.2373
chr1	58220000	58250000	0.35796	chr1	58240000	58270000	0.238927
chr1	58710000	58740000	1.01083	chr1	58700000	58730000	1.43866
chr1	59120000	59150000	0.416664	chr1	59110000	59140000	0.411687
chr1	61850000	61880000	1.45221	chr1	61850000	61880000	1.40273
chr1	62120000	62150000	0.297305	chr1	62120000	62150000	0.645417
chr1	62420000	62450000	2.11113	chr1	62420000	62450000	1.61208
chr1	63540000	63570000	1.49148	chr1	63530000	63560000	1.61235
chr1	63910000	63940000	0.359741	chr1	63900000	63930000	0.285971
chr1	64240000	64270000	2.11837	chr1	64240000	64270000	2.04876
chr1	64810000	64840000	0.604357	chr1	64810000	64840000	0.446567
chr1	65040000	65070000	0.29417	chr1	65040000	65070000	0.982889
chr1	65440000	65470000	0.269128	chr1	65440000	65470000	0.210146
chr1	65680000	65710000	0.912848	chr1	65670000	65700000	0.763866
chr1	65940000	65970000	0.973773	chr1	65940000	65970000	0.571572
chr1	66490000	66520000	0.377584	chr1	66470000	66500000	0.358103
chr1	66730000	66760000	1.41534	chr1	66740000	66770000	1.05089
chr1	67190000	67220000	0.671922	chr1	67190000	67220000	0.353581
chr1	67830000	67860000	0.75678	chr1	67810000	67840000	0.541655
chr1	68460000	68490000	1.417	chr1	68460000	68490000	1.13373
chr1	70510000	70540000	1.09325	chr1	70500000	70530000	1.38103
chr1	71060000	71090000	2.84055	chr1	71070000	71100000	1.78301
chr1	74000000	74030000	0.337923	chr1	74010000	74040000	0.490888
chr1	75220000	75250000	0.802339	chr1	75210000	75240000	0.794135
chr1	75810000	75840000	1.18744	chr1	75810000	75840000	1.03597
chr1	76840000	76870000	0.652099	chr1	76820000	76850000	0.441191
chr1	77680000	77710000	0.674566	chr1	77670000	77700000	0.635943
chr1	78110000	78140000	1.29499	chr1	78120000	78150000	1.15228
chr1	78600000	78630000	0.967927	chr1	78600000	78630000	1.24494
chr1	79500000	79530000	0.733908	chr1	79500000	79530000	0.565704
chr1	81520000	81550000	1.20789	chr1	81510000	81540000	0.771015
chr1	84120000	84150000	0.733278	chr1	84120000	84150000	0.528028
chr1	84420000	84450000	0.575748	chr1	84420000	84450000	0.716174
chr1	84750000	84780000	0.282618	chr1	84750000	84780000	0.261866
chr1	84930000	84960000	0.797795	chr1	84930000	84960000	0.547023
chr1	85260000	85290000	1.15762	chr1	85260000	85290000	1.14089
chr1	85560000	85590000	0.621165	chr1	85560000	85590000	0.630924
chr1	85910000	85940000	0.399961	chr1	85910000	85940000	0.369244
chr1	87100000	87130000	1.5798	chr1	87100000	87130000	1.23973
chr1	87320000	87350000	0.383304	chr1	87330000	87360000	0.224347
chr1	88060000	88090000	0.749132	chr1	88050000	88080000	0.648723
chr1	88610000	88640000	1.35234	chr1	88630000	88660000	0.98334
chr1	89450000	89480000	1.07996	chr1	89450000	89480000	0.870676
chr1	90020000	90050000	1.51587	chr1	90020000	90050000	2.27396
chr1	91170000	91200000	0.532423	chr1	91170000	91200000	0.566698
chr1	92280000	92310000	1.22089	chr1	92270000	92300000	1.18599
chr1	92820000	92850000	0.984787	chr1	92810000	92840000	0.93814
chr1	93060000	93090000	0.234746	chr1	93060000	93090000	0.303785
chr1	93560000	93590000	0.439031	chr1	93570000	93600000	0.429862
chr1	93850000	93880000	1.84295	chr1	93860000	93890000	1.4938
chr1	94800000	94830000	1.06811	chr1	94800000	94830000	0.711072
chr1	95050000	95080000	1.31685	chr1	95050000	95080000	1.6921
chr1	96210000	96240000	0.57861	chr1	96210000	96240000	0.676129
chr1	97540000	97570000	0.405893	chr1	97550000	97580000	0.384016
chr1	98040000	98070000	0.635171	chr1	98040000	98070000	0.769743
chr1	98760000	98790000	0.363906	chr1	98770000	98800000	0.29881
chr1	99150000	99180000	0.67305	chr1	99150000	99180000	0.583107
chr1	100440000	100470000	0.704979	chr1	100450000	100480000	0.603427
chr1	100870000	100900000	2.55388	chr1	100880000	100910000	2.14926
chr1	101280000	101310000	1.73408	chr1	101280000	101310000	1.42833
chr1	102420000	102450000	0.656781	chr1	102410000	102440000	0.277352
chr1	102960000	102990000	0.898504	chr1	102970000	103000000	0.78985
chr1	103450000	103480000	0.507851	chr1	103450000	103480000	0.67744
chr1	104760000	104790000	0.59386	chr1	104760000	104790000	0.420772
chr1	105930000	105960000	0.561225	chr1	105910000	105940000	0.50688
chr1	107140000	107170000	0.507642	chr1	107130000	107160000	0.454103
chr1	107740000	107770000	1.44511	chr1	107730000	107760000	0.997641
chr1	108670000	108700000	0.42793	chr1	108660000	108690000	0.585265
chr1	109050000	109080000	1.04149	chr1	109050000	109080000	1.20919
chr1	109530000	109560000	0.793027	chr1	109530000	109560000	0.82102
chr1	110010000	110040000	1.1563	chr1	110020000	110050000	1.07924
chr1	110500000	110530000	1.18414	chr1	110500000	110530000	1.23289
chr1	112690000	112720000	1.19842	chr1	112690000	112720000	1.17257
chr1	113100000	113130000	2.23478	chr1	113100000	113130000	2.24713
chr1	113950000	113980000	0.708242	chr1	113950000	113980000	0.469005
chr1	114290000	114320000	0.443684	chr1	114290000	114320000	0.4313
chr1	114740000	114770000	1.22011	chr1	114730000	114760000	1.51846
chr1	115110000	115140000	0.570508	chr1	115120000	115150000	0.699916
chr1	116380000	116410000	0.539796	chr1	116380000	116410000	0.523257
chr1	117040000	117070000	1.43037	chr1	117040000	117070000	1.39345
chr1	117340000	117370000	0.242111	chr1	117350000	117380000	0.488695
chr1	117500000	117530000	0.659589	chr1	117490000	117520000	0.22757
chr1	117930000	117960000	1.91489	chr1	117930000	117960000	1.98944
chr1	118840000	118870000	0.315302	chr1	118840000	118870000	0.330641
chr1	145820000	145850000	0.259758	chr1	145820000	145850000	0.6059
chr1	150230000	150260000	1.26219	chr1	150210000	150240000	1.27681
chr1	150550000	150580000	0.434991	chr1	150550000	150580000	0.34628
chr1	151000000	151030000	0.904709	chr1	150990000	151020000	1.04734
chr1	152840000	152870000	0.335989	chr1	152840000	152870000	0.219407
chr1	153270000	153300000	1.26472	chr1	153270000	153300000	0.706016
chr1	153490000	153520000	0.268775	chr1	153490000	153520000	0.44993
chr1	153650000	153680000	0.47089	chr1	153660000	153690000	0.238792
chr1	153980000	154010000	0.950961	chr1	153980000	154010000	1.05928
chr1	154170000	154200000	0.421942	chr1	154170000	154200000	0.45136
chr1	154540000	154570000	0.420744	chr1	154540000	154570000	0.255693
chr1	154930000	154960000	0.230001	chr1	154930000	154960000	0.251753
chr1	155620000	155650000	1.31983	chr1	155620000	155650000	1.27642
chr1	156330000	156360000	0.911656	chr1	156330000	156360000	0.716363
chr1	156650000	156680000	0.793802	chr1	156650000	156680000	0.651643
chr1	157530000	157560000	0.493109	chr1	157530000	157560000	0.435532
chr1	158160000	158190000	1.36695	chr1	158160000	158190000	1.42446
chr1	159760000	159790000	0.972777	chr1	159760000	159790000	0.992459
chr1	160020000	160050000	0.534916	chr1	160030000	160060000	0.466576
chr1	160680000	160710000	0.488929	chr1	160680000	160710000	0.311498
chr1	160970000	161000000	0.506271	chr1	160970000	161000000	1.15109
chr1	161150000	161180000	1.05848	chr1	161140000	161170000	0.352024
chr1	162030000	162060000	1.4069	chr1	162030000	162060000	1.13446
chr1	162550000	162580000	0.572658	chr1	162570000	162600000	0.505775
chr1	162800000	162830000	1.94601	chr1	162800000	162830000	1.70624
chr1	165090000	165120000	1.23312	chr1	165070000	165100000	0.764895
chr1	165350000	165380000	0.416157	chr1	165350000	165380000	0.351582
chr1	165920000	165950000	1.94071	chr1	165920000	165950000	1.86872
chr1	167690000	167720000	1.16787	chr1	167700000	167730000	1.1503
chr1	168070000	168100000	0.927763	chr1	168070000	168100000	0.697014
chr1	168600000	168630000	0.776093	chr1	168600000	168630000	0.500371
chr1	169090000	169120000	0.637362	chr1	169090000	169120000	0.38182
chr1	169350000	169380000	1.20118	chr1	169350000	169380000	1.14671
chr1	169870000	169900000	1.60459	chr1	169850000	169880000	1.68503
chr1	170510000	170540000	0.269734	chr1	170520000	170550000	0.291166
chr1	171460000	171490000	0.894384	chr1	171440000	171470000	0.850837
chr1	171980000	172010000	1.21222	chr1	171980000	172010000	1.2041
chr1	172410000	172440000	1.07579	chr1	172420000	172450000	0.983233
chr1	172720000	172750000	1.5297	chr1	172730000	172760000	1.28217
chr1	173200000	173230000	0.401503	chr1	173190000	173220000	0.318782
chr1	173410000	173440000	1.03846	chr1	173420000	173450000	1.16822
chr1	174220000	174250000	1.26667	chr1	174220000	174250000	0.915363
chr1	174730000	174760000	1.22501	chr1	174730000	174760000	1.02167
chr1	175880000	175910000	0.539785	chr1	175880000	175910000	0.368315
chr1	176220000	176250000	0.871356	chr1	176210000	176240000	1.08176
chr1	176870000	176900000	1.0308	chr1	176860000	176890000	0.846051
chr1	177930000	177960000	1.11873	chr1	177930000	177960000	1.18346
chr1	178280000	178310000	0.832193	chr1	178280000	178310000	0.77278
chr1	178520000	178550000	1.51399	chr1	178520000	178550000	1.13977
chr1	178760000	178790000	0.360364	chr1	178750000	178780000	0.405352
chr1	180170000	180200000	0.929522	chr1	180170000	180200000	0.796393
chr1	180490000	180520000	1.72033	chr1	180490000	180520000	1.38836
chr1	180860000	180890000	1.1565	chr1	180850000	180880000	0.973311
chr1	181160000	181190000	2.07013	chr1	181160000	181190000	2.08719
chr1	181460000	181490000	0.78154	chr1	181460000	181490000	0.653888
chr1	182060000	182090000	1.27888	chr1	182080000	182110000	0.997564
chr1	182390000	182420000	1.19667	chr1	182390000	182420000	1.16452
chr1	182820000	182850000	2.61949	chr1	182820000	182850000	2.82473
chr1	183270000	183300000	0.601299	chr1	183260000	183290000	0.552546
chr1	183600000	183630000	1.17973	chr1	183620000	183650000	1.0744
chr1	183910000	183940000	0.855244	chr1	183910000	183940000	0.726006
chr1	184690000	184720000	1.47206	chr1	184690000	184720000	1.25279
chr1	185680000	185710000	1.49653	chr1	185700000	185730000	1.34057
chr1	186370000	186400000	1.39923	chr1	186370000	186400000	1.45861
chr1	187000000	187030000	1.43703	chr1	187020000	187050000	1.18222
chr1	187900000	187930000	0.737188	chr1	187920000	187950000	0.461145
chr1	192440000	192470000	2.21086	chr1	192440000	192470000	1.76447
chr1	193040000	193070000	1.60279	chr1	193030000	193060000	1.54817
chr1	196130000	196160000	0.272568	chr1	196110000	196140000	0.289968
chr1	196310000	196340000	0.543819	chr1	196290000	196320000	0.234853
chr1	197900000	197930000	1.09047	chr1	197890000	197920000	0.749774
chr1	198300000	198330000	0.333611	chr1	198300000	198330000	0.252213
chr1	198450000	198480000	0.443411	chr1	198450000	198480000	0.388841
chr1	198690000	198720000	1.56437	chr1	198680000	198710000	1.38497
chr1	200510000	200540000	1.90204	chr1	200510000	200540000	1.9271
chr1	200850000	200880000	0.966729	chr1	200850000	200880000	0.819991
chr1	201220000	201250000	0.231036	chr1	201220000	201250000	0.231254
chr1	201820000	201850000	1.2041	chr1	201830000	201860000	1.16271
chr1	202130000	202160000	0.865043	chr1	202130000	202160000	0.58666
chr1	202710000	202740000	0.533579	chr1	202710000	202740000	0.536073
chr1	203000000	203030000	1.29431	chr1	202990000	203020000	1.0731
chr1	203250000	203280000	0.716525	chr1	203250000	203280000	0.526653
chr1	203480000	203510000	0.533161	chr1	203480000	203510000	0.434645
chr1	203840000	203870000	1.74015	chr1	203840000	203870000	1.63911
chr1	204120000	204150000	1.25268	chr1	204120000	204150000	1.13245
chr1	204500000	204530000	1.63097	chr1	204500000	204530000	1.42637
chr1	204950000	204980000	0.469615	chr1	204960000	204990000	0.348683
chr1	205250000	205280000	0.825758	chr1	205240000	205270000	0.884757
chr1	205730000	205760000	0.869159	chr1	205720000	205750000	0.835064
chr1	206680000	206710000	0.640209	chr1	206670000	206700000	0.643577
chr1	207790000	207820000	0.575533	chr1	207780000	207810000	0.9639
chr1	207990000	208020000	0.554348	chr1	207990000	208020000	0.34214
chr1	208640000	208670000	0.486846	chr1	208640000	208670000	0.540863
chr1	209180000	209210000	0.812148	chr1	209190000	209220000	0.670134
chr1	209540000	209570000	0.826165	chr1	209550000	209580000	0.526108
chr1	209780000	209810000	0.56554	chr1	209780000	209810000	0.794475
chr1	211660000	211690000	1.03021	chr1	211660000	211690000	1.01593
chr1	212030000	212060000	1.47954	chr1	212030000	212060000	1.31967
chr1	212440000	212470000	1.10576	chr1	212440000	212470000	1.00928
chr1	212780000	212810000	0.242948	chr1	212780000	212810000	0.284015
chr1	214190000	214220000	1.49955	chr1	214180000	214210000	1.26056
chr1	214620000	214650000	1.84733	chr1	214620000	214650000	1.76058
chr1	215140000	215170000	0.658105	chr1	215140000	215170000	0.592684
chr1	216210000	216240000	0.479402	chr1	216190000	216220000	0.311736
chr1	217400000	217430000	0.693618	chr1	217400000	217430000	0.654315
chr1	217680000	217710000	1.25304	chr1	217680000	217710000	1.26221
chr1	218580000	218610000	0.378451	chr1	218580000	218610000	0.444116
chr1	219940000	219970000	1.82253	chr1	219940000	219970000	1.45912
chr1	220780000	220810000	1.72378	chr1	220790000	220820000	1.81734
chr1	221200000	221230000	0.361398	chr1	221180000	221210000	0.28807
chr1	221450000	221480000	1.47974	chr1	221450000	221480000	1.3669
chr1	221730000	221760000	0.444274	chr1	221710000	221740000	0.39576
chr1	222160000	222190000	0.689415	chr1	222160000	222190000	0.402989
chr1	222720000	222750000	0.688744	chr1	222720000	222750000	0.61046
chr1	224480000	224510000	0.812998	chr1	224480000	224510000	0.774727
chr1	224920000	224950000	1.1298	chr1	224930000	224960000	0.764433
chr1	225440000	225470000	2.11266	chr1	225430000	225460000	2.1442
chr1	225760000	225790000	0.251902	chr1	225780000	225810000	0.211835
chr1	226860000	226890000	0.838824	chr1	226850000	226880000	0.764841
chr1	227970000	228000000	1.07241	chr1	227970000	228000000	1.0021
chr1	229220000	229250000	1.39303	chr1	229220000	229250000	0.861607
chr1	230040000	230070000	0.484322	chr1	230030000	230060000	0.518362
chr1	230300000	230330000	1.91099	chr1	230290000	230320000	1.66902
chr1	230620000	230650000	0.689514	chr1	230620000	230650000	0.585376
chr1	232610000	232640000	0.363378	chr1	232610000	232640000	0.370743
chr1	232930000	232960000	0.626721	chr1	232940000	232970000	0.443264
chr1	233290000	233320000	1.76364	chr1	233290000	233320000	1.46919
chr1	234040000	234070000	0.625458	chr1	234040000	234070000	0.565399
chr1	235090000	235120000	1.85971	chr1	235110000	235140000	1.75019
chr1	235480000	235510000	1.14912	chr1	235480000	235510000	1.11331
chr1	236590000	236620000	1.21204	chr1	236590000	236620000	1.10186
chr1	239380000	239410000	0.349415	chr1	239380000	239410000	0.230493
chr1	240170000	240200000	0.273033	chr1	240170000	240200000	0.210698
chr1	240690000	240720000	1.09017	chr1	240680000	240710000	1.03115
chr1	240950000	240980000	0.682331	chr1	240940000	240970000	0.319754
chr1	242010000	242040000	1.26679	chr1	241990000	242020000	1.18957
chr1	243330000	243360000	1.14842	chr1	243330000	243360000	0.779258
chr1	243710000	243740000	0.215485	chr1	243700000	243730000	0.32075
chr1	244270000	244300000	1.02662	chr1	244270000	244300000	1.07004
chr1	244810000	244840000	0.813087	chr1	244820000	244850000	0.655656
chr1	245060000	245090000	1.14879	chr1	245070000	245100000	1.53198
chr1	245990000	246020000	0.920309	chr1	245990000	246020000	0.717168
chr1	246480000	246510000	1.61457	chr1	246470000	246500000	1.11442
chr2	280000	310000	0.535476	chr2	290000	320000	0.532227
chr2	660000	690000	1.03968	chr2	660000	690000	0.99819
chr2	1840000	1870000	2.02889	chr2	1820000	1850000	2.19908
chr2	3370000	3400000	0.463584	chr2	3350000	3380000	0.410255
chr2	3660000	3690000	1.48155	chr2	3680000	3710000	1.5912
chr2	4990000	5020000	0.271701	chr2	5010000	5040000	0.393443
chr2	5640000	5670000	0.343458	chr2	5630000	5660000	0.256901
chr2	6320000	6350000	0.295982	chr2	6320000	6350000	0.296107
chr2	6820000	6850000	0.877246	chr2	6840000	6870000	0.890949
chr2	7410000	7440000	0.409999	chr2	7410000	7440000	0.286695
chr2	9120000	9150000	1.03143	chr2	9120000	9150000	0.834811
chr2	9410000	9440000	1.15724	chr2	9410000	9440000	1.04589
chr2	9770000	9800000	0.606652	chr2	9770000	9800000	0.374046
chr2	10050000	10080000	1.38602	chr2	10050000	10080000	1.25936
chr2	10420000	10450000	0.896014	chr2	10430000	10460000	0.670443
chr2	10680000	10710000	1.68968	chr2	10680000	10710000	1.51691
chr2	11120000	11150000	1.55614	chr2	11120000	11150000	1.26821
chr2	11450000	11480000	0.640754	chr2	11450000	11480000	0.649579
chr2	11810000	11840000	1.53718	chr2	11810000	11840000	1.13394
chr2	12700000	12730000	1.04927	chr2	12700000	12730000	0.921733
chr2	14390000	14420000	0.389437	chr2	14370000	14400000	0.383412
chr2	14640000	14670000	0.277759	chr2	14640000	14670000	0.45869
chr2	15150000	15180000	1.0162	chr2	15150000	15180000	0.897359
chr2	16580000	16610000	0.643307	chr2	16600000	16630000	0.533317
chr2	18150000	18180000	0.43328	chr2	18150000	18180000	0.236359
chr2	18380000	18410000	1.17999	chr2	18370000	18400000	1.01307
chr2	18740000	18770000	0.592138	chr2	18740000	18770000	0.451674
chr2	19350000	19380000	1.84723	chr2	19350000	19380000	1.32668
chr2	19880000	19910000	1.31498	chr2	19870000	19900000	1.20392
chr2	20340000	20370000	1.18191	chr2	20340000	20370000	0.967075
chr2	21010000	21040000	0.821481	chr2	21010000	21040000	0.562184
chr2	23780000	23810000	1.02623	chr2	23780000	23810000	1.09411
chr2	24070000	24100000	0.372163	chr2	24060000	24090000	0.509211
chr2	24390000	24420000	0.806153	chr2	24390000	24420000	0.684668
chr2	24810000	24840000	1.1165	chr2	24810000	24840000	1.11006
chr2	25200000	25230000	0.890407	chr2	25210000	25240000	0.981436
chr2	25830000	25860000	0.976515	chr2	25850000	25880000	0.947846
chr2	26170000	26200000	0.80325	chr2	26180000	26210000	0.682137
chr2	26780000	26810000	0.734447	chr2	26780000	26810000	0.714419
chr2	27050000	27080000	0.602432	chr2	27050000	27080000	0.556111
chr2	27360000	27390000	1.26216	chr2	27370000	27400000	1.08768
chr2	27680000	27710000	1.7907	chr2	27670000	27700000	1.4994
chr2	28390000	28420000	1.06409	chr2	28400000	28430000	1.04156
chr2	28930000	28960000	1.34286	chr2	28930000	28960000	1.17275
chr2	29830000	29860000	0.218125	chr2	29820000	29850000	0.23532
chr2	30140000	30170000	1.75317	chr2	30130000	30160000	1.47996
chr2	31520000	31550000	0.27383	chr2	31520000	31550000	0.314046
chr2	31820000	31850000	1.47908	chr2	31820000	31850000	1.31951
chr2	32150000	32180000	0.28755	chr2	32150000	32180000	0.317547
chr2	32530000	32560000	0.54895	chr2	32520000	32550000	0.577162
chr2	33020000	33050000	0.637069	chr2	33020000	33050000	0.590809
chr2	34060000	34090000	0.501623	chr2	34050000	34080000	0.622906
chr2	34540000	34570000	0.274231	chr2	34540000	34570000	0.389163
chr2	36320000	36350000	0.968768	chr2	36310000	36340000	1.34791
chr2	37080000	37110000	0.362798	chr2	37070000	37100000	0.394863
chr2	37380000	37410000	0.915816	chr2	37380000	37410000	0.821194
chr2	37870000	37900000	1.66754	chr2	37890000	37920000	1.2684
chr2	38270000	38300000	0.970672	chr2	38270000	38300000	0.673755
chr2	38510000	38540000	0.820882	chr2	38510000	38540000	0.644137
chr2	38760000	38790000	1.03807	chr2	38770000	38800000	1.03765
chr2	39240000	39270000	1.08593	chr2	39240000	39270000	0.756955
chr2	39890000	39920000	0.865588	chr2	39890000	39920000	0.899117
chr2	40200000	40230000	0.371687	chr2	40200000	40230000	0.362908
chr2	40450000	40480000	0.586779	chr2	40450000	40480000	0.465825
chr2	40790000	40820000	0.9379	chr2	40790000	40820000	0.779582
chr2	41810000	41840000	1.57833	chr2	41810000	41840000	1.47338
chr2	42070000	42100000	1.03546	chr2	42070000	42100000	1.03058
chr2	42350000	42380000	1.01694	chr2	42340000	42370000	1.01578
chr2	42800000	42830000	2.04668	chr2	42800000	42830000	1.99564
chr2	43220000	43250000	1.23649	chr2	43220000	43250000	1.11586
chr2	43570000	43600000	1.86697	chr2	43570000	43600000	1.60973
chr2	43990000	44020000	1.30939	chr2	43990000	44020000	1.18003
chr2	44360000	44390000	0.863495	chr2	44370000	44400000	0.844131
chr2	44950000	44980000	1.26981	chr2	44950000	44980000	1.24301
chr2	45590000	45620000	1.40514	chr2	45600000	45630000	1.47368
chr2	45970000	46000000	1.46553	chr2	45970000	46000000	1.31865
chr2	46440000	46470000	0.391066	chr2	46440000	46470000	0.262724
chr2	46610000	46640000	0.864732	chr2	46620000	46650000	0.594155
chr2	46890000	46920000	1.35869	chr2	46890000	46920000	1.23015
chr2	47770000	47800000	1.61813	chr2	47770000	47800000	1.34244
chr2	48090000	48120000	0.824284	chr2	48090000	48120000	0.543676
chr2	48590000	48620000	2.09584	chr2	48570000	48600000	1.24935
chr2	48940000	48970000	0.296964	chr2	48920000	48950000	0.433259
chr2	50480000	50510000	1.10817	chr2	50460000	50490000	1.01737
chr2	51480000	51510000	0.296686	chr2	51490000	51520000	0.314779
chr2	53200000	53230000	0.496811	chr2	53180000	53210000	0.514981
chr2	53760000	53790000	1.39282	chr2	53750000	53780000	1.86186
chr2	54100000	54130000	0.515965	chr2	54100000	54130000	0.313325
chr2	54700000	54730000	0.854381	chr2	54690000	54720000	0.796556
chr2	55210000	55240000	1.12582	chr2	55210000	55240000	1.1629
chr2	55610000	55640000	1.46043	chr2	55630000	55660000	1.55734
chr2	56160000	56190000	1.40188	chr2	56140000	56170000	1.06289
chr2	56750000	56780000	0.358513	chr2	56760000	56790000	0.347422
chr2	57520000	57550000	1.52199	chr2	57510000	57540000	1.11195
chr2	58230000	58260000	0.364464	chr2	58230000	58260000	0.446482
chr2	58750000	58780000	0.751511	chr2	58750000	58780000	0.275941
chr2	59030000	59060000	0.338442	chr2	59030000	59060000	0.403471
chr2	60670000	60700000	2.02094	chr2	60670000	60700000	1.48973
chr2	61880000	61910000	1.67537	chr2	61880000	61910000	2.01773
chr2	62410000	62440000	1.40361	chr2	62430000	62460000	1.30976
chr2	62770000	62800000	0.681779	chr2	62770000	62800000	0.263486
chr2	63560000	63590000	1.36592	chr2	63570000	63600000	1.23893
chr2	64310000	64340000	0.495248	chr2	64300000	64330000	0.439733
chr2	64570000	64600000	1.051	chr2	64550000	64580000	0.971924
chr2	64880000	64910000	1.60484	chr2	64880000	64910000	1.13502
chr2	65220000	65250000	0.619915	chr2	65240000	65270000	0.420809
chr2	65570000	65600000	2.33524	chr2	65570000	65600000	2.13544
chr2	66570000	66600000	0.399665	chr2	66580000	66610000	0.373771
chr2	67220000	67250000	0.718032	chr2	67230000	67260000	0.529464
chr2	67630000	67660000	0.394152	chr2	67630000	67660000	0.238806
chr2	68030000	68060000	1.2414	chr2	68030000	68060000	1.22738
chr2	68440000	68470000	1.00026	chr2	68450000	68480000	0.885342
chr2	68690000	68720000	0.396311	chr2	68690000	68720000	0.256127
chr2	68920000	68950000	1.0943	chr2	68920000	68950000	1.02274
chr2	69880000	69910000	0.826146	chr2	69870000	69900000	0.933911
chr2	70280000	70310000	2.02753	chr2	70280000	70310000	2.93438
chr2	71000000	71030000	0.995622	chr2	71020000	71050000	1.00512
chr2	71520000	71550000	1.47605	chr2	71520000	71550000	1.3177
chr2	71790000	71820000	0.489562	chr2	71790000	71820000	0.34006
chr2	72140000	72170000	1.01279	chr2	72140000	72170000	0.999358
chr2	72570000	72600000	0.268565	chr2	72570000	72600000	0.232015
chr2	72740000	72770000	0.313631	chr2	72740000	72770000	0.229207
chr2	72870000	72900000	0.741064	chr2	72860000	72890000	0.652139
chr2	73210000	73240000	1.42372	chr2	73230000	73260000	1.0582
chr2	74180000	74210000	0.997416	chr2	74170000	74200000	1.02821
chr2	74640000	74670000	0.549857	chr2	74640000	74670000	0.430985
chr2	74890000	74920000	0.667051	chr2	74890000	74920000	0.657328
chr2	75420000	75450000	0.503116	chr2	75430000	75460000	0.309236
chr2	77670000	77700000	0.287173	chr2	77670000	77700000	0.438152
chr2	79900000	79930000	1.63204	chr2	79880000	79910000	1.5186
chr2	80260000	80290000	0.517124	chr2	80260000	80290000	0.310041
chr2	83190000	83220000	1.22499	chr2	83200000	83230000	0.761645
chr2	84900000	84930000	1.22986	chr2	84900000	84930000	1.28271
chr2	85310000	85340000	1.57106	chr2	85310000	85340000	1.4177
chr2	85600000	85630000	0.987382	chr2	85610000	85640000	0.955962
chr2	85810000	85840000	0.369134	chr2	85800000	85830000	0.236996
chr2	86090000	86120000	1.30323	chr2	86080000	86110000	1.31523
chr2	86430000	86460000	0.509021	chr2	86430000	86460000	0.320769
chr2	88180000	88210000	0.489564	chr2	88180000	88210000	0.436647
chr2	88520000	88550000	0.931323	chr2	88530000	88560000	0.584039
chr2	88750000	88780000	0.731074	chr2	88750000	88780000	1.05402
chr2	96290000	96320000	0.481734	chr2	96290000	96320000	0.557462
chr2	96530000	96560000	0.677011	chr2	96520000	96550000	0.55029
chr2	96800000	96830000	0.496952	chr2	96800000	96830000	0.487304
chr2	97780000	97810000	0.542342	chr2	97780000	97810000	0.45958
chr2	98000000	98030000	0.374019	chr2	98000000	98030000	0.375157
chr2	100230000	100260000	0.577759	chr2	100240000	100270000	0.534668
chr2	100560000	100590000	1.31067	chr2	100560000	100590000	1.3338
chr2	100990000	101020000	1.12664	chr2	100990000	101020000	0.81837
chr2	101240000	101270000	1.47009	chr2	101240000	101270000	1.56993
chr2	101860000	101890000	1.21625	chr2	101860000	101890000	1.17835
chr2	105010000	105040000	0.585269	chr2	104990000	105020000	0.563464
chr2	105310000	105340000	0.922756	chr2	105310000	105340000	1.35352
chr2	106090000	106120000	0.793492	chr2	106090000	106120000	0.77258
chr2	106640000	106670000	0.232065	chr2	106630000	106660000	0.308659
chr2	106830000	106860000	0.302943	chr2	106850000	106880000	0.219884
chr2	107120000	107150000	0.432363	chr2	107110000	107140000	0.350081
chr2	108170000	108200000	2.07284	chr2	108180000	108210000	1.49393
chr2	108850000	108880000	0.274057	chr2	108850000	108880000	0.300279
chr2	109110000	109140000	0.684084	chr2	109110000	109140000	0.59235
chr2	109510000	109540000	1.16336	chr2	109510000	109540000	1.09202
chr2	112050000	112080000	0.77775	chr2	112040000	112070000	0.746509
chr2	112580000	112610000	0.276848	chr2	112580000	112610000	0.246282
chr2	112720000	112750000	0.566301	chr2	112730000	112760000	0.521985
chr2	112950000	112980000	0.915252	chr2	112960000	112990000	0.585589
chr2	117790000	117820000	2.50426	chr2	117790000	117820000	2.30291
chr2	118510000	118540000	0.276178	chr2	118520000	118550000	0.250376
chr2	118860000	118890000	1.68837	chr2	118860000	118890000	1.3787
chr2	119370000	119400000	0.343192	chr2	119350000	119380000	0.415592
chr2	120310000	120340000	0.566421	chr2	120310000	120340000	0.56116
chr2	120670000	120700000	1.65503	chr2	120670000	120700000	1.27917
chr2	121070000	121100000	1.41062	chr2	121070000	121100000	1.22479
chr2	121350000	121380000	0.802618	chr2	121350000	121380000	0.855531
chr2	121740000	121770000	1.75704	chr2	121740000	121770000	1.84647
chr2	122500000	122530000	0.231827	chr2	122500000	122530000	0.348789
chr2	123990000	124020000	0.506392	chr2	124010000	124040000	0.702261
chr2	125550000	125580000	0.294144	chr2	125570000	125600000	0.259471
chr2	127020000	127050000	0.645867	chr2	127000000	127030000	0.91522
chr2	127280000	127310000	0.263774	chr2	127280000	127310000	0.211129
chr2	127490000	127520000	0.307903	chr2	127500000	127530000	0.32136
chr2	127860000	127890000	0.22001	chr2	127870000	127900000	0.896985
chr2	128740000	128770000	1.00507	chr2	128730000	128760000	1.03057
chr2	133160000	133190000	1.31766	chr2	133170000	133200000	0.706359
chr2	133540000	133570000	0.657032	chr2	133540000	133570000	0.43296
chr2	134100000	134130000	0.464122	chr2	134100000	134130000	0.626674
chr2	135220000	135250000	0.461763	chr2	135220000	135250000	0.418525
chr2	135870000	135900000	1.05538	chr2	135870000	135900000	1.19535
chr2	137850000	137880000	2.20434	chr2	137860000	137890000	1.62928
chr2	138830000	138860000	1.245	chr2	138840000	138870000	1.38506
chr2	141560000	141590000	0.323087	chr2	141560000	141590000	0.426529
chr2	142130000	142160000	0.561483	chr2	142130000	142160000	0.558397
chr2	142600000	142630000	0.430213	chr2	142620000	142650000	0.701528
chr2	143010000	143040000	1.5254	chr2	143000000	143030000	1.2499
chr2	144510000	144540000	0.769332	chr2	144510000	144540000	0.827451
chr2	146680000	146710000	1.2275	chr2	146680000	146710000	1.18594
chr2	148500000	148530000	0.859266	chr2	148520000	148550000	0.652297
chr2	148980000	149010000	1.25248	chr2	148990000	149020000	1.13618
chr2	149570000	149600000	2.39187	chr2	149560000	149590000	2.19737
chr2	150460000	150490000	1.21476	chr2	150460000	150490000	1.15254
chr2	151230000	151260000	0.776138	chr2	151230000	151260000	0.694057
chr2	153510000	153540000	0.278784	chr2	153510000	153540000	0.480741
chr2	156310000	156340000	1.15484	chr2	156310000	156340000	1.01235
chr2	156580000	156610000	1.39324	chr2	156580000	156610000	1.42872
chr2	157300000	157330000	1.2066	chr2	157290000	157320000	1.06235
chr2	158000000	158030000	1.30506	chr2	158010000	158040000	1.01428
chr2	159760000	159790000	1.17774	chr2	159750000	159780000	1.00897
chr2	160060000	160090000	0.643171	chr2	160070000	160100000	0.291146
chr2	160980000	161010000	0.538678	chr2	160980000	161010000	0.417171
chr2	161420000	161450000	1.22324	chr2	161430000	161460000	1.09735
chr2	161920000	161950000	0.792448	chr2	161930000	161960000	0.691411
chr2	162320000	162350000	2.10839	chr2	162320000	162350000	1.86188
chr2	163140000	163170000	0.91223	chr2	163150000	163180000	1.01853
chr2	164040000	164070000	0.241507	chr2	164040000	164070000	0.374338
chr2	164480000	164510000	1.09709	chr2	164480000	164510000	1.00785
chr2	165930000	165960000	0.466858	chr2	165930000	165960000	0.415168
chr2	166160000	166190000	1.44815	chr2	166160000	166190000	1.20066
chr2	168930000	168960000	0.847349	chr2	168920000	168950000	0.8027
chr2	169920000	169950000	0.266481	chr2	169910000	169940000	0.828314
chr2	171540000	171570000	1.01432	chr2	171530000	171560000	0.981367
chr2	172110000	172140000	1.46056	chr2	172120000	172150000	1.3447
chr2	172460000	172490000	1.04943	chr2	172460000	172490000	0.73424
chr2	172780000	172810000	0.461498	chr2	172770000	172800000	0.322984
chr2	173000000	173030000	0.550514	chr2	172990000	173020000	0.479441
chr2	173860000	173890000	0.441102	chr2	173870000	173900000	0.502569
chr2	174340000	174370000	1.71883	chr2	174350000	174380000	1.52087
chr2	174690000	174720000	0.513015	chr2	174690000	174720000	0.508188
chr2	175000000	175030000	0.386333	chr2	174990000	175020000	0.359614
chr2	175690000	175720000	1.06088	chr2	175690000	175720000	0.592992
chr2	176100000	176130000	2.66917	chr2	176100000	176130000	2.22252
chr2	176640000	176670000	1.11509	chr2	176630000	176660000	0.835775
chr2	177760000	177790000	0.93176	chr2	177770000	177800000	0.336156
chr2	179400000	179430000	0.554197	chr2	179400000	179430000	0.311786
chr2	180090000	180120000	1.81202	chr2	180100000	180130000	1.52347
chr2	180500000	180530000	0.309938	chr2	180490000	180520000	0.230584
chr2	181070000	181100000	1.32853	chr2	181060000	181090000	1.10036
chr2	181450000	181480000	0.300236	chr2	181450000	181480000	0.35716
chr2	181710000	181740000	1.02831	chr2	181710000	181740000	1.18919
chr2	182160000	182190000	1.24737	chr2	182140000	182170000	0.928568
chr2	186860000	186890000	0.772636	chr2	186840000	186870000	0.618642
chr2	187460000	187490000	1.2154	chr2	187460000	187490000	1.15371
chr2	187840000	187870000	0.634246	chr2	187840000	187870000	0.638216
chr2	188500000	188530000	1.87475	chr2	188500000	188530000	1.67033
chr2	188970000	189000000	1.37362	chr2	188990000	189020000	1.45761
chr2	189420000	189450000	1.91349	chr2	189420000	189450000	1.7933
chr2	190060000	190090000	0.765822	chr2	190060000	190090000	0.683471
chr2	190310000	190340000	0.529287	chr2	190310000	190340000	0.516229
chr2	190750000	190780000	0.387976	chr2	190750000	190780000	0.444529
chr2	191520000	191550000	1.75388	chr2	191530000	191560000	1.46364
chr2	191770000	191800000	0.685565	chr2	191770000	191800000	0.535888
chr2	194060000	194090000	0.333425	chr2	194080000	194110000	0.228637
chr2	195650000	195680000	0.760534	chr2	195650000	195680000	0.607336
chr2	196770000	196800000	1.24465	chr2	196770000	196800000	1.21331
chr2	197370000	197400000	1.22154	chr2	197380000	197410000	1.44115
chr2	197780000	197810000	0.522575	chr2	197780000	197810000	0.306535
chr2	198290000	198320000	1.13399	chr2	198290000	198320000	1.05685
chr2	199230000	199260000	0.317802	chr2	199220000	199250000	0.264806
chr2	199470000	199500000	1.40095	chr2	199470000	199500000	1.23847
chr2	199940000	199970000	2.22061	chr2	199920000	199950000	2.07271
chr2	200480000	200510000	1.03731	chr2	200480000	200510000	0.768816
chr2	200870000	200900000	1.25304	chr2	200860000	200890000	1.28451
chr2	201770000	201800000	1.26789	chr2	201770000	201800000	1.15739
chr2	202260000	202290000	0.473033	chr2	202250000	202280000	0.52074
chr2	202550000	202580000	1.57431	chr2	202550000	202580000	1.37849
chr2	203440000	203470000	0.624158	chr2	203430000	203460000	0.512497
chr2	204300000	204330000	0.688065	chr2	204310000	204340000	0.575337
chr2	205660000	205690000	0.748438	chr2	205660000	205690000	0.65118
chr2	205970000	206000000	1.59802	chr2	205950000	205980000	1.47173
chr2	206140000	206170000	0.270995	chr2	206150000	206180000	0.272911
chr2	206670000	206700000	0.356352	chr2	206650000	206680000	0.214368
chr2	206970000	207000000	0.500045	chr2	206970000	207000000	0.529954
chr2	207460000	207490000	1.43378	chr2	207460000	207490000	1.18883
chr2	207730000	207760000	0.63264	chr2	207730000	207760000	0.459291
chr2	208370000	208400000	1.98039	chr2	208360000	208390000	1.68373
chr2	209300000	209330000	1.19935	chr2	209300000	209330000	1.17042
chr2	209950000	209980000	1.15154	chr2	209950000	209980000	1.00189
chr2	210200000	210230000	1.05596	chr2	210190000	210220000	0.810999
chr2	210410000	210440000	0.280912	chr2	210410000	210440000	0.342795
chr2	211210000	211240000	0.333247	chr2	211190000	211220000	0.390564
chr2	214320000	214350000	0.501	chr2	214300000	214330000	0.377442
chr2	215290000	215320000	2.45407	chr2	215300000	215330000	2.49111
chr2	215920000	215950000	1.90656	chr2	215920000	215950000	1.53677
chr2	216490000	216520000	0.728461	chr2	216490000	216520000	0.48236
chr2	216670000	216700000	1.33485	chr2	216670000	216700000	1.27616
chr2	217140000	217170000	0.527461	chr2	217140000	217170000	0.423445
chr2	217500000	217530000	0.55732	chr2	217500000	217530000	0.534698
chr2	217760000	217790000	1.60312	chr2	217750000	217780000	1.41443
chr2	218100000	218130000	1.24333	chr2	218100000	218130000	1.12219
chr2	218640000	218670000	0.747078	chr2	218630000	218660000	0.486995
chr2	218850000	218880000	0.480433	chr2	218850000	218880000	0.435238
chr2	219370000	219400000	0.52489	chr2	219370000	219400000	0.416005
chr2	219700000	219730000	1.14471	chr2	219700000	219730000	1.02973
chr2	220080000	220110000	0.343737	chr2	220070000	220100000	0.323818
chr2	220670000	220700000	0.597014	chr2	220670000	220700000	0.539
chr2	221570000	221600000	1.48767	chr2	221570000	221600000	1.41867
chr2	221990000	222020000	1.29745	chr2	222000000	222030000	0.976412
chr2	222300000	222330000	0.486937	chr2	222310000	222340000	0.395241
chr2	222630000	222660000	2.25501	chr2	222620000	222650000	2.10238
chr2	222940000	222970000	1.09162	chr2	222940000	222970000	1.07826
chr2	223950000	223980000	1.45802	chr2	223940000	223970000	1.04752
chr2	224280000	224310000	1.1324	chr2	224280000	224310000	1.09737
chr2	224770000	224800000	1.50811	chr2	224760000	224790000	1.57955
chr2	225110000	225140000	0.417245	chr2	225110000	225140000	0.493534
chr2	226180000	226210000	0.459393	chr2	226200000	226230000	0.306776
chr2	226410000	226440000	0.325437	chr2	226410000	226440000	0.293489
chr2	226780000	226810000	1.20205	chr2	226780000	226810000	1.10541
chr2	227350000	227380000	0.608558	chr2	227350000	227380000	0.610774
chr2	227880000	227910000	0.883135	chr2	227870000	227900000	0.715674
chr2	229260000	229290000	0.393538	chr2	229240000	229270000	0.273349
chr2	230590000	230620000	0.457676	chr2	230600000	230630000	0.348979
chr2	230800000	230830000	0.83183	chr2	230810000	230840000	0.56908
chr2	231050000	231080000	0.98071	chr2	231040000	231070000	0.823516
chr2	231450000	231480000	1.03238	chr2	231460000	231490000	0.918087
chr2	231830000	231860000	1.64747	chr2	231830000	231860000	1.38121
chr2	232320000	232350000	0.342595	chr2	232320000	232350000	0.233887
chr2	232540000	232570000	1.24152	chr2	232550000	232580000	1.25758
chr2	232830000	232860000	0.338005	chr2	232830000	232860000	0.237874
chr2	233240000	233270000	1.32221	chr2	233240000	233270000	1.06189
chr2	233470000	233500000	0.227512	chr2	233450000	233480000	0.279493
chr2	234530000	234560000	1.76329	chr2	234530000	234560000	1.62073
chr2	235750000	235780000	1.46228	chr2	235750000	235780000	1.2597
chr2	236180000	236210000	0.691662	chr2	236180000	236210000	0.827722
chr2	237070000	237100000	3.40586	chr2	237070000	237100000	2.96463
chr2	238280000	238310000	1.26032	chr2	238270000	238300000	1.21687
chr2	238830000	238860000	0.253834	chr2	238840000	238870000	0.647158
chr2	239990000	240020000	1.55256	chr2	239980000	240010000	1.54246
chr2	240460000	240490000	1.29272	chr2	240460000	240490000	1.15761
chr2	240830000	240860000	0.659423	chr2	240830000	240860000	0.502049
chr2	241640000	241670000	0.904491	chr2	241650000	241680000	0.872506
chr2	241870000	241900000	0.636443	chr2	241870000	241900000	0.47553
chr3	560000	590000	0.574742	chr3	560000	590000	0.692843
chr3	3170000	3200000	1.27406	chr3	3170000	3200000	0.98692
chr3	4640000	4670000	1.48194	chr3	4650000	4680000	1.2718
chr3	6750000	6780000	0.276297	chr3	6750000	6780000	0.383983
chr3	8400000	8430000	0.619425	chr3	8400000	8430000	0.891237
chr3	8960000	8990000	1.04651	chr3	8960000	8990000	0.851223
chr3	9330000	9360000	1.1289	chr3	9330000	9360000	1.07979
chr3	9480000	9510000	0.315182	chr3	9480000	9510000	0.374754
chr3	9710000	9740000	0.683358	chr3	9730000	9760000	0.549545
chr3	10300000	10330000	1.51303	chr3	10300000	10330000	1.56058
chr3	10730000	10760000	0.62142	chr3	10730000	10760000	0.400225
chr3	11340000	11370000	1.20004	chr3	11350000	11380000	1.07315
chr3	11850000	11880000	2.07347	chr3	11850000	11880000	1.95544
chr3	12110000	12140000	0.683417	chr3	12110000	12140000	0.819345
chr3	12480000	12510000	1.25837	chr3	12500000	12530000	1.2457
chr3	12830000	12860000	0.368494	chr3	12830000	12860000	0.294884
chr3	12990000	13020000	0.569799	chr3	12990000	13020000	0.601949
chr3	13440000	13470000	0.782016	chr3	13430000	13460000	0.64128
chr3	13650000	13680000	1.07732	chr3	13650000	13680000	1.14789
chr3	14120000	14150000	1.576	chr3	14120000	14150000	1.66414
chr3	14480000	14510000	0.714271	chr3	14490000	14520000	0.684177
chr3	14910000	14940000	1.27807	chr3	14910000	14940000	1.27864
chr3	15580000	15610000	1.13369	chr3	15580000	15610000	0.462069
chr3	15800000	15830000	0.690826	chr3	15800000	15830000	1.03251
chr3	16250000	16280000	1.8123	chr3	16250000	16280000	1.62504
chr3	16560000	16590000	1.56968	chr3	16560000	16590000	1.42937
chr3	17230000	17260000	1.05135	chr3	17230000	17260000	0.778568
chr3	17410000	17440000	0.464297	chr3	17420000	17450000	0.339527
chr3	17840000	17870000	0.948157	chr3	17840000	17870000	1.06161
chr3	18410000	18440000	0.745874	chr3	18410000	18440000	0.448526
chr3	19840000	19870000	1.96438	chr3	19840000	19870000	1.3825
chr3	20190000	20220000	1.01208	chr3	20210000	20240000	0.841524
chr3	20490000	20520000	0.470684	chr3	20490000	20520000	0.364212
chr3	20920000	20950000	0.424166	chr3	20910000	20940000	0.296754
chr3	21880000	21910000	0.267058	chr3	21860000	21890000	0.306641
chr3	22130000	22160000	0.761712	chr3	22120000	22150000	0.747979
chr3	23910000	23940000	0.971083	chr3	23890000	23920000	1.14084
chr3	24670000	24700000	0.600521	chr3	24680000	24710000	0.85807
chr3	25850000	25880000	0.676275	chr3	25840000	25870000	0.384396
chr3	27080000	27110000	1.59385	chr3	27090000	27120000	1.30516
chr3	27290000	27320000	0.289947	chr3	27290000	27320000	0.214199
chr3	28350000	28380000	1.90221	chr3	28350000	28380000	1.45286
chr3	29160000	29190000	0.403829	chr3	29160000	29190000	0.454629
chr3	29760000	29790000	0.288804	chr3	29740000	29770000	0.397824
chr3	30000000	30030000	0.928247	chr3	30000000	30030000	0.894312
chr3	30740000	30770000	1.8287	chr3	30740000	30770000	1.84259
chr3	31530000	31560000	0.56463	chr3	31530000	31560000	0.821597
chr3	32140000	32170000	0.726572	chr3	32130000	32160000	0.576923
chr3	32700000	32730000	1.05346	chr3	32710000	32740000	1.00069
chr3	33090000	33120000	0.813389	chr3	33100000	33130000	0.569395
chr3	33380000	33410000	0.812888	chr3	33380000	33410000	0.712989
chr3	34750000	34780000	0.299336	chr3	34760000	34790000	0.382061
chr3	36700000	36730000	0.699513	chr3	36700000	36730000	0.542039
chr3	36970000	37000000	1.23154	chr3	36970000	37000000	1.27648
chr3	37790000	37820000	1.26199	chr3	37800000	37830000	1.18744
chr3	38000000	38030000	0.631735	chr3	38000000	38030000	0.689745
chr3	38480000	38510000	1.10534	chr3	38480000	38510000	1.05535
chr3	39390000	39420000	1.61608	chr3	39390000	39420000	1.73678
chr3	40170000	40200000	0.384628	chr3	40180000	40210000	0.322471
chr3	40310000	40340000	0.28325	chr3	40300000	40330000	0.301684
chr3	43150000	43180000	0.617862	chr3	43150000	43180000	0.594298
chr3	43510000	43540000	0.984387	chr3	43510000	43540000	0.866784
chr3	43750000	43780000	0.441962	chr3	43750000	43780000	0.364464
chr3	44290000	44320000	0.988428	chr3	44290000	44320000	0.91416
chr3	45000000	45030000	1.47891	chr3	45000000	45030000	1.21787
chr3	45220000	45250000	0.411772	chr3	45220000	45250000	0.351901
chr3	45490000	45520000	0.992703	chr3	45490000	45520000	0.96021
chr3	45710000	45740000	0.465732	chr3	45720000	45750000	0.276725
chr3	46070000	46100000	0.42821	chr3	46070000	46100000	0.453322
chr3	46680000	46710000	0.653379	chr3	46680000	46710000	0.43258
chr3	46900000	46930000	0.218702	chr3	46900000	46930000	0.556401
chr3	47000000	47030000	0.596909	chr3	47000000	47030000	0.228033
chr3	47370000	47400000	1.2341	chr3	47380000	47410000	1.26146
chr3	47790000	47820000	1.63364	chr3	47790000	47820000	1.49624
chr3	48170000	48200000	1.35344	chr3	48160000	48190000	1.32904
chr3	48690000	48720000	0.604248	chr3	48680000	48710000	0.615228
chr3	48980000	49010000	1.11397	chr3	48980000	49010000	1.1109
chr3	49450000	49480000	0.574297	chr3	49440000	49470000	0.51779
chr3	49680000	49710000	0.339072	chr3	49700000	49730000	0.211291
chr3	50080000	50110000	0.662574	chr3	50080000	50110000	0.484949
chr3	50320000	50350000	1.30765	chr3	50320000	50350000	1.19735
chr3	50610000	50640000	1.29982	chr3	50610000	50640000	1.41647
chr3	51920000	51950000	1.18019	chr3	51920000	51950000	1.30657
chr3	52190000	52220000	0.448694	chr3	52190000	52220000	0.283063
chr3	52690000	52720000	1.1042	chr3	52700000	52730000	0.999867
chr3	53080000	53110000	0.606475	chr3	53080000	53110000	0.345335
chr3	53910000	53940000	1.46167	chr3	53910000	53940000	1.1731
chr3	54820000	54850000	2.49378	chr3	54820000	54850000	1.7985
chr3	55160000	55190000	0.618914	chr3	55160000	55190000	0.624645
chr3	55470000	55500000	1.24752	chr3	55470000	55500000	1.3258
chr3	55730000	55760000	0.776711	chr3	55730000	55760000	0.380255
chr3	56980000	57010000	0.744246	chr3	56980000	57010000	0.780642
chr3	57550000	57580000	1.46322	chr3	57550000	57580000	1.42027
chr3	57850000	57880000	0.957765	chr3	57840000	57870000	0.834983
chr3	58160000	58190000	0.646849	chr3	58160000	58190000	0.473782
chr3	58300000	58330000	0.331007	chr3	58290000	58320000	0.231751
chr3	59050000	59080000	0.590764	chr3	59040000	59070000	0.484994
chr3	59870000	59900000	0.665233	chr3	59890000	59920000	0.554128
chr3	60950000	60980000	0.542081	chr3	60930000	60960000	0.365492
chr3	61850000	61880000	0.353867	chr3	61860000	61890000	0.325332
chr3	62180000	62210000	1.81922	chr3	62170000	62200000	1.3868
chr3	63320000	63350000	0.978818	chr3	63330000	63360000	0.838864
chr3	63830000	63860000	0.272169	chr3	63820000	63850000	0.332776
chr3	64000000	64030000	1.25458	chr3	64000000	64030000	1.1077
chr3	65330000	65360000	1.18145	chr3	65330000	65360000	1.11515
chr3	65750000	65780000	1.06734	chr3	65750000	65780000	0.79166
chr3	66220000	66250000	1.75102	chr3	66200000	66230000	1.69351
chr3	66500000	66530000	0.22193	chr3	66490000	66520000	0.2505
chr3	66900000	66930000	0.903013	chr3	66880000	66910000	0.894119
chr3	69420000	69450000	0.431381	chr3	69430000	69460000	0.28872
chr3	69970000	70000000	1.53803	chr3	69970000	70000000	1.38237
chr3	70510000	70540000	0.858366	chr3	70510000	70540000	0.595881
chr3	71040000	71070000	0.557272	chr3	71020000	71050000	0.50342
chr3	71680000	71710000	1.97375	chr3	71670000	71700000	1.80168
chr3	72250000	72280000	0.371522	chr3	72250000	72280000	0.332338
chr3	72810000	72840000	1.00939	chr3	72820000	72850000	0.980399
chr3	73080000	73110000	1.87246	chr3	73080000	73110000	1.96342
chr3	74240000	74270000	0.380635	chr3	74240000	74270000	0.548635
chr3	75150000	75180000	0.828319	chr3	75170000	75200000	0.630304
chr3	76950000	76980000	0.50249	chr3	76950000	76980000	0.665862
chr3	78180000	78210000	0.288359	chr3	78190000	78220000	0.396718
chr3	78630000	78660000	2.20769	chr3	78640000	78670000	1.99559
chr3	79030000	79060000	1.43209	chr3	79030000	79060000	1.04809
chr3	79510000	79540000	1.21192	chr3	79500000	79530000	1.1464
chr3	81270000	81300000	0.629803	chr3	81270000	81300000	0.904718
chr3	84480000	84510000	0.219201	chr3	84480000	84510000	0.489444
chr3	85620000	85650000	0.410663	chr3	85600000	85630000	0.607415
chr3	87240000	87270000	1.08602	chr3	87220000	87250000	1.16515
chr3	87510000	87540000	0.472511	chr3	87520000	87550000	0.363878
chr3	89090000	89120000	0.384062	chr3	89100000	89130000	0.698044
chr3	97740000	97770000	1.5023	chr3	97740000	97770000	1.1803
chr3	98020000	98050000	1.64877	chr3	98010000	98040000	1.28351
chr3	98790000	98820000	0.600475	chr3	98780000	98810000	0.61276
chr3	99000000	99030000	0.923447	chr3	99020000	99050000	0.760507
chr3	99810000	99840000	1.97611	chr3	99810000	99840000	1.73155
chr3	100260000	100290000	1.19146	chr3	100280000	100310000	1.10475
chr3	100700000	100730000	0.601377	chr3	100700000	100730000	0.608967
chr3	101190000	101220000	0.471493	chr3	101190000	101220000	0.446343
chr3	101670000	101700000	1.76757	chr3	101680000	101710000	1.94539
chr3	102580000	102610000	0.756742	chr3	102600000	102630000	0.571039
chr3	104240000	104270000	0.497043	chr3	104220000	104250000	0.417987
chr3	105350000	105380000	1.19421	chr3	105340000	105370000	0.408466
chr3	105520000	105550000	0.508363	chr3	105510000	105540000	0.921233
chr3	106220000	106250000	0.382567	chr3	106240000	106270000	0.346593
chr3	106600000	106630000	0.963863	chr3	106600000	106630000	0.843152
chr3	107540000	107570000	0.291453	chr3	107520000	107550000	0.56368
chr3	107910000	107940000	0.652142	chr3	107920000	107950000	0.272863
chr3	108570000	108600000	1.48712	chr3	108560000	108590000	1.07873
chr3	109720000	109750000	0.255312	chr3	109730000	109760000	0.357028
chr3	110300000	110330000	0.328779	chr3	110300000	110330000	0.349623
chr3	111060000	111090000	0.794085	chr3	111060000	111090000	0.631945
chr3	111320000	111350000	0.248671	chr3	111320000	111350000	0.322881
chr3	112100000	112130000	1.58939	chr3	112100000	112130000	1.58383
chr3	112540000	112570000	1.82225	chr3	112530000	112560000	2.01726
chr3	113010000	113040000	1.28502	chr3	113020000	113050000	1.15262
chr3	113290000	113320000	0.293314	chr3	113290000	113320000	0.284737
chr3	113690000	113720000	1.13915	chr3	113690000	113720000	0.924638
chr3	114340000	114370000	0.849076	chr3	114340000	114370000	1.24339
chr3	114810000	114840000	0.603883	chr3	114790000	114820000	0.420902
chr3	115430000	115460000	0.337305	chr3	115430000	115460000	0.370126
chr3	115820000	115850000	1.6383	chr3	115830000	115860000	1.58635
chr3	116750000	116780000	1.06203	chr3	116740000	116770000	0.403671
chr3	117500000	117530000	0.412085	chr3	117500000	117530000	0.579082
chr3	118840000	118870000	0.710372	chr3	118840000	118870000	0.653814
chr3	119120000	119150000	0.792336	chr3	119120000	119150000	0.924285
chr3	119450000	119480000	0.448129	chr3	119450000	119480000	0.338683
chr3	119800000	119830000	0.884548	chr3	119810000	119840000	0.854675
chr3	120200000	120230000	0.509943	chr3	120180000	120210000	0.958028
chr3	122360000	122390000	1.99157	chr3	122360000	122390000	2.23525
chr3	123250000	123280000	0.858842	chr3	123250000	123280000	0.815701
chr3	123580000	123610000	1.56679	chr3	123580000	123610000	1.56773
chr3	123990000	124020000	0.508365	chr3	123990000	124020000	0.389885
chr3	124290000	124320000	0.36003	chr3	124310000	124340000	0.234776
chr3	124540000	124570000	0.468028	chr3	124540000	124570000	0.33437
chr3	124720000	124750000	0.628359	chr3	124730000	124760000	0.50302
chr3	125440000	125470000	0.713415	chr3	125460000	125490000	0.732416
chr3	126460000	126490000	1.2645	chr3	126460000	126490000	1.25652
chr3	126670000	126700000	0.359317	chr3	126660000	126690000	0.338714
chr3	126980000	127010000	0.794143	chr3	126990000	127020000	0.776177
chr3	127550000	127580000	1.78887	chr3	127540000	127570000	1.75297
chr3	128050000	128080000	1.42697	chr3	128040000	128070000	1.41792
chr3	128610000	128640000	1.52054	chr3	128600000	128630000	1.44631
chr3	128870000	128900000	0.922128	chr3	128870000	128900000	0.67185
chr3	129290000	129320000	0.827147	chr3	129290000	129320000	0.759155
chr3	129610000	129640000	0.630855	chr3	129610000	129640000	0.552558
chr3	132010000	132040000	0.428604	chr3	132010000	132040000	0.217349
chr3	133420000	133450000	1.36551	chr3	133420000	133450000	1.29683
chr3	133670000	133700000	0.643845	chr3	133670000	133700000	0.466963
chr3	134190000	134220000	0.83561	chr3	134200000	134230000	0.498152
chr3	134490000	134520000	1.13174	chr3	134500000	134530000	1.37919
chr3	134790000	134820000	0.58033	chr3	134780000	134810000	0.344239
chr3	135880000	135910000	0.537862	chr3	135890000	135920000	0.508545
chr3	136060000	136090000	0.985546	chr3	136060000	136090000	1.14162
chr3	136740000	136770000	0.971699	chr3	136740000	136770000	0.76525
chr3	138910000	138940000	1.72149	chr3	138910000	138940000	1.77722
chr3	139390000	139420000	2.4959	chr3	139390000	139420000	2.02628
chr3	140870000	140900000	1.00402	chr3	140870000	140900000	0.92352
chr3	141560000	141590000	0.601681	chr3	141580000	141610000	0.635881
chr3	141930000	141960000	0.738978	chr3	141920000	141950000	0.572708
chr3	142560000	142590000	0.984473	chr3	142560000	142590000	1.25148
chr3	143020000	143050000	1.30165	chr3	143040000	143070000	0.972527
chr3	143950000	143980000	1.18159	chr3	143960000	143990000	1.00476
chr3	146320000	146350000	0.431861	chr3	146320000	146350000	0.264032
chr3	147400000	147430000	0.966543	chr3	147400000	147430000	0.774147
chr3	148080000	148110000	0.753945	chr3	148060000	148090000	0.748711
chr3	148940000	148970000	1.23951	chr3	148930000	148960000	1.48421
chr3	149320000	149350000	0.327278	chr3	149310000	149340000	0.260689
chr3	149490000	149520000	0.820336	chr3	149490000	149520000	0.820331
chr3	150200000	150230000	1.07263	chr3	150200000	150230000	0.781637
chr3	150520000	150550000	1.3075	chr3	150530000	150560000	1.26535
chr3	153000000	153030000	2.56253	chr3	153000000	153030000	2.17479
chr3	154730000	154760000	1.0214	chr3	154730000	154760000	0.889464
chr3	155330000	155360000	1.38746	chr3	155330000	155360000	1.43539
chr3	155730000	155760000	0.514899	chr3	155720000	155750000	1.75644
chr3	155980000	156010000	1.54013	chr3	155990000	156020000	0.515265
chr3	157140000	157170000	1.85514	chr3	157150000	157180000	1.7715
chr3	158500000	158530000	0.762451	chr3	158500000	158530000	0.60556
chr3	159250000	159280000	1.18493	chr3	159250000	159280000	0.829763
chr3	160010000	160040000	0.650537	chr3	160010000	160040000	0.406241
chr3	160940000	160970000	0.418561	chr3	160960000	160990000	0.258815
chr3	161460000	161490000	0.894449	chr3	161450000	161480000	1.26133
chr3	161820000	161850000	1.68502	chr3	161830000	161860000	0.860937
chr3	168840000	168870000	1.35086	chr3	168840000	168870000	1.05647
chr3	170390000	170420000	0.390919	chr3	170390000	170420000	0.735799
chr3	171170000	171200000	0.47477	chr3	171170000	171200000	0.319952
chr3	171560000	171590000	0.994633	chr3	171580000	171610000	0.71772
chr3	171790000	171820000	0.291234	chr3	171800000	171830000	0.327364
chr3	172320000	172350000	1.46515	chr3	172320000	172350000	1.31682
chr3	173560000	173590000	0.220538	chr3	173560000	173590000	0.487331
chr3	174090000	174120000	0.532306	chr3	174090000	174120000	0.436624
chr3	174420000	174450000	0.738617	chr3	174430000	174460000	0.859054
chr3	175350000	175380000	0.260737	chr3	175370000	175400000	0.433553
chr3	175940000	175970000	0.427577	chr3	175940000	175970000	0.25818
chr3	177780000	177810000	0.370389	chr3	177790000	177820000	0.412556
chr3	178380000	178410000	2.481	chr3	178380000	178410000	2.45545
chr3	178960000	178990000	1.70452	chr3	178980000	179010000	1.66968
chr3	179320000	179350000	1.25379	chr3	179320000	179350000	1.15841
chr3	180600000	180630000	1.65125	chr3	180590000	180620000	1.19625
chr3	181690000	181720000	0.654233	chr3	181690000	181720000	0.57209
chr3	182670000	182700000	2.1819	chr3	182690000	182720000	1.52964
chr3	183100000	183130000	0.578768	chr3	183090000	183120000	0.605589
chr3	183440000	183470000	1.38293	chr3	183430000	183460000	1.37328
chr3	184300000	184330000	1.01676	chr3	184300000	184330000	0.892457
chr3	184540000	184570000	0.709585	chr3	184540000	184570000	0.572026
chr3	184810000	184840000	1.25037	chr3	184810000	184840000	1.17157
chr3	185310000	185340000	0.42914	chr3	185310000	185340000	0.495514
chr3	185610000	185640000	1.40414	chr3	185610000	185640000	1.76644
chr3	185930000	185960000	1.90874	chr3	185930000	185960000	1.22093
chr3	186250000	186280000	0.612028	chr3	186240000	186270000	0.522267
chr3	186550000	186580000	1.29365	chr3	186540000	186570000	1.14679
chr3	186810000	186840000	0.658521	chr3	186810000	186840000	0.664266
chr3	187310000	187340000	0.789638	chr3	187300000	187330000	0.704815
chr3	187720000	187750000	2.92882	chr3	187720000	187750000	2.6757
chr3	188260000	188290000	0.524698	chr3	188250000	188280000	0.446882
chr3	189220000	189250000	0.531567	chr3	189210000	189240000	0.251156
chr3	190200000	190230000	0.36273	chr3	190200000	190230000	0.370792
chr3	190700000	190730000	0.823254	chr3	190690000	190720000	0.670255
chr3	191410000	191440000	1.07729	chr3	191410000	191440000	1.38119
chr3	192780000	192810000	1.70593	chr3	192780000	192810000	1.41844
chr3	193040000	193070000	0.733848	chr3	193020000	193050000	0.486632
chr3	194310000	194340000	1.58499	chr3	194310000	194340000	1.16156
chr3	194660000	194690000	1.73128	chr3	194660000	194690000	1.70521
chr3	195250000	195280000	1.66865	chr3	195250000	195280000	1.48095
chr3	196230000	196260000	0.930209	chr3	196220000	196250000	0.798807
chr3	196510000	196540000	1.2751	chr3	196510000	196540000	0.546296
chr3	196960000	196990000	0.85968	chr3	196940000	196970000	1.0898
chr3	197210000	197240000	0.548109	chr3	197220000	197250000	0.510732
chr3	197620000	197650000	1.75675	chr3	197640000	197670000	1.54453
chr3	197880000	197910000	0.660439	chr3	197880000	197910000	0.747386
chr4	470000	500000	0.38266	chr4	480000	510000	0.396183
chr4	1010000	1040000	1.17635	chr4	1010000	1040000	0.80412
chr4	1340000	1370000	0.969378	chr4	1330000	1360000	0.787448
chr4	1680000	1710000	1.49577	chr4	1690000	1720000	1.66134
chr4	2210000	2240000	0.491119	chr4	2200000	2230000	0.28532
chr4	2510000	2540000	0.354504	chr4	2510000	2540000	0.403769
chr4	2720000	2750000	1.03254	chr4	2720000	2750000	0.672008
chr4	3040000	3070000	0.77739	chr4	3040000	3070000	0.928601
chr4	4440000	4470000	0.957202	chr4	4450000	4480000	0.731571
chr4	5470000	5500000	0.673725	chr4	5490000	5520000	0.534288
chr4	6210000	6240000	0.677108	chr4	6190000	6220000	0.42648
chr4	7070000	7100000	0.873225	chr4	7070000	7100000	0.591831
chr4	7740000	7770000	1.42038	chr4	7750000	7780000	1.35839
chr4	7990000	8020000	1.04127	chr4	7990000	8020000	0.856712
chr4	8420000	8450000	0.619191	chr4	8420000	8450000	0.36246
chr4	10050000	10080000	1.76693	chr4	10050000	10080000	1.20344
chr4	10550000	10580000	1.31738	chr4	10530000	10560000	1.24032
chr4	11780000	11810000	0.717588	chr4	11780000	11810000	0.457214
chr4	13290000	13320000	0.333818	chr4	13270000	13300000	0.361086
chr4	13620000	13650000	2.00552	chr4	13620000	13650000	1.77268
chr4	13880000	13910000	0.389814	chr4	13870000	13900000	0.395778
chr4	15460000	15490000	1.00024	chr4	15460000	15490000	0.523789
chr4	15690000	15720000	0.365628	chr4	15700000	15730000	0.877411
chr4	16000000	16030000	0.767	chr4	16000000	16030000	0.57537
chr4	16260000	16290000	1.10647	chr4	16260000	16290000	0.491411
chr4	16480000	16510000	0.581867	chr4	16480000	16510000	0.899326
chr4	16770000	16800000	0.49557	chr4	16780000	16810000	0.451936
chr4	17320000	17350000	0.342372	chr4	17310000	17340000	0.307422
chr4	17480000	17510000	1.64749	chr4	17480000	17510000	1.66814
chr4	18020000	18050000	0.342007	chr4	18020000	18050000	0.297018
chr4	19220000	19250000	0.797842	chr4	19220000	19250000	0.84185
chr4	19840000	19870000	0.222477	chr4	19830000	19860000	0.254401
chr4	20240000	20270000	0.88032	chr4	20240000	20270000	0.759851
chr4	20730000	20760000	1.30453	chr4	20730000	20760000	1.50788
chr4	21480000	21510000	0.524834	chr4	21460000	21490000	0.613174
chr4	21760000	21790000	1.77671	chr4	21760000	21790000	1.23667
chr4	22710000	22740000	0.854679	chr4	22730000	22760000	0.579493
chr4	24970000	25000000	0.521217	chr4	24970000	25000000	0.272633
chr4	25410000	25440000	1.51922	chr4	25430000	25460000	1.41636
chr4	25750000	25780000	0.228777	chr4	25750000	25780000	0.901535
chr4	26410000	26440000	1.38003	chr4	26410000	26440000	1.31299
chr4	26710000	26740000	0.468146	chr4	26730000	26760000	0.37178
chr4	27030000	27060000	1.54798	chr4	27030000	27060000	1.81684
chr4	27650000	27680000	2.10005	chr4	27660000	27690000	0.423246
chr4	29060000	29090000	0.484999	chr4	29070000	29100000	0.424101
chr4	30690000	30720000	0.667252	chr4	30690000	30720000	0.735894
chr4	33630000	33660000	1.26461	chr4	33640000	33670000	0.861953
chr4	35980000	36010000	0.533252	chr4	35980000	36010000	0.654465
chr4	37800000	37830000	0.591826	chr4	37800000	37830000	0.320484
chr4	38040000	38070000	0.9346	chr4	38030000	38060000	0.790645
chr4	38170000	38200000	0.217643	chr4	38170000	38200000	0.218896
chr4	39150000	39180000	0.578377	chr4	39150000	39180000	0.556126
chr4	39440000	39470000	1.26419	chr4	39450000	39480000	0.895039
chr4	39670000	39700000	0.380767	chr4	39670000	39700000	0.252128
chr4	39970000	40000000	1.07218	chr4	39970000	40000000	1.3464
chr4	40320000	40350000	0.462705	chr4	40330000	40360000	0.446736
chr4	40890000	40920000	1.33626	chr4	40890000	40920000	1.1343
chr4	41250000	41280000	1.91413	chr4	41250000	41280000	2.11685
chr4	41890000	41920000	1.08206	chr4	41910000	41940000	1.40426
chr4	42090000	42120000	0.305737	chr4	42090000	42120000	0.306235
chr4	42520000	42550000	0.483872	chr4	42500000	42530000	0.425723
chr4	46800000	46830000	0.341944	chr4	46820000	46850000	0.454236
chr4	47630000	47660000	0.456831	chr4	47610000	47640000	0.854967
chr4	47910000	47940000	0.659178	chr4	47910000	47940000	0.493144
chr4	48270000	48300000	0.511898	chr4	48270000	48300000	0.261342
chr4	48550000	48580000	0.792678	chr4	48540000	48570000	0.554111
chr4	48930000	48960000	0.747762	chr4	48930000	48960000	0.838475
chr4	52440000	52470000	0.832577	chr4	52430000	52460000	0.494671
chr4	52980000	53010000	1.49414	chr4	52990000	53020000	1.20948
chr4	53450000	53480000	0.399582	chr4	53460000	53490000	0.252109
chr4	53900000	53930000	0.757819	chr4	53890000	53920000	0.678138
chr4	54230000	54260000	2.37793	chr4	54230000	54260000	2.33739
chr4	56880000	56910000	1.24165	chr4	56890000	56920000	1.40044
chr4	58390000	58420000	0.27484	chr4	58390000	58420000	0.392667
chr4	59290000	59320000	0.212809	chr4	59290000	59320000	0.412173
chr4	60820000	60850000	0.371799	chr4	60820000	60850000	0.447249
chr4	62590000	62620000	0.274584	chr4	62590000	62620000	0.230001
chr4	64650000	64680000	1.24189	chr4	64650000	64680000	1.21172
chr4	66700000	66730000	0.464927	chr4	66690000	66720000	0.369717
chr4	67380000	67410000	1.78386	chr4	67370000	67400000	1.78325
chr4	68190000	68220000	1.18579	chr4	68190000	68220000	1.17235
chr4	68500000	68530000	0.835565	chr4	68500000	68530000	0.563435
chr4	69650000	69680000	0.630753	chr4	69650000	69680000	0.685364
chr4	70570000	70600000	2.57697	chr4	70560000	70590000	2.31259
chr4	71040000	71070000	0.539038	chr4	71040000	71070000	0.479169
chr4	72260000	72290000	1.1184	chr4	72250000	72280000	1.17803
chr4	72500000	72530000	0.678862	chr4	72500000	72530000	0.51561
chr4	73040000	73070000	1.70662	chr4	73040000	73070000	1.45252
chr4	73640000	73670000	1.32647	chr4	73640000	73670000	1.22577
chr4	73910000	73940000	0.217851	chr4	73910000	73940000	0.222557
chr4	74140000	74170000	1.21384	chr4	74140000	74170000	1.0508
chr4	74310000	74340000	0.334806	chr4	74310000	74340000	0.234082
chr4	74670000	74700000	1.18243	chr4	74660000	74690000	1.40435
chr4	75860000	75890000	0.543185	chr4	75880000	75910000	0.411745
chr4	76130000	76160000	0.651128	chr4	76130000	76160000	0.559305
chr4	76490000	76520000	1.09895	chr4	76490000	76520000	1.01312
chr4	76750000	76780000	0.537456	chr4	76740000	76770000	0.456748
chr4	77030000	77060000	1.15745	chr4	77030000	77060000	0.985186
chr4	77940000	77970000	1.51184	chr4	77930000	77960000	1.23179
chr4	79890000	79920000	0.943744	chr4	79890000	79920000	0.74026
chr4	80340000	80370000	1.31353	chr4	80350000	80380000	1.1066
chr4	80600000	80630000	0.25017	chr4	80620000	80650000	0.329003
chr4	81050000	81080000	1.46601	chr4	81030000	81060000	0.888373
chr4	81380000	81410000	1.0096	chr4	81390000	81420000	1.16218
chr4	82330000	82360000	1.78616	chr4	82330000	82360000	2.09492
chr4	82810000	82840000	1.51726	chr4	82800000	82830000	1.31218
chr4	83030000	83060000	0.415531	chr4	83030000	83060000	0.368692
chr4	83270000	83300000	0.278898	chr4	83290000	83320000	0.861735
chr4	83460000	83490000	0.876447	chr4	83460000	83490000	0.238583
chr4	83990000	84020000	0.391834	chr4	83980000	84010000	0.361859
chr4	84500000	84530000	1.30371	chr4	84520000	84550000	1.05325
chr4	84980000	85010000	1.99913	chr4	84980000	85010000	2.19458
chr4	85730000	85760000	1.16978	chr4	85730000	85760000	0.782816
chr4	86030000	86060000	0.754401	chr4	86030000	86060000	0.873215
chr4	86480000	86510000	1.3747	chr4	86480000	86510000	1.09996
chr4	86890000	86920000	1.05061	chr4	86890000	86920000	1.03347
chr4	87230000	87260000	0.65823	chr4	87220000	87250000	0.376862
chr4	87500000	87530000	0.465266	chr4	87520000	87550000	0.623507
chr4	87990000	88020000	0.461199	chr4	87980000	88010000	0.439943
chr4	88210000	88240000	0.776793	chr4	88200000	88230000	0.854353
chr4	88500000	88530000	1.52572	chr4	88500000	88530000	1.33636
chr4	89110000	89140000	1.3704	chr4	89110000	89140000	1.20309
chr4	89910000	89940000	0.811059	chr4	89900000	89930000	0.753235
chr4	93770000	93800000	0.69663	chr4	93770000	93800000	0.838702
chr4	94600000	94630000	0.748011	chr4	94610000	94640000	0.659914
chr4	95130000	95160000	1.10081	chr4	95130000	95160000	1.01944
chr4	98440000	98470000	0.527506	chr4	98440000	98470000	0.435751
chr4	99090000	99120000	1.49659	chr4	99080000	99110000	1.20872
chr4	99470000	99500000	1.24857	chr4	99470000	99500000	1.14807
chr4	100410000	100440000	0.666438	chr4	100410000	100440000	0.590153
chr4	101340000	101370000	0.310608	chr4	101360000	101390000	0.647612
chr4	101720000	101750000	0.577491	chr4	101710000	101740000	0.355071
chr4	103930000	103960000	1.36701	chr4	103940000	103970000	1.02016
chr4	106210000	106240000	0.977272	chr4	106220000	106250000	0.733989
chr4	108000000	108030000	1.35791	chr4	108000000	108030000	1.2404
chr4	108640000	108670000	1.30942	chr4	108660000	108690000	1.41772
chr4	109980000	110010000	1.5083	chr4	109970000	110000000	1.4912
chr4	111620000	111650000	1.6514	chr4	111620000	111650000	1.59771
chr4	112050000	112080000	1.05975	chr4	112030000	112060000	0.800707
chr4	112300000	112330000	1.02684	chr4	112300000	112330000	1.00672
chr4	112610000	112640000	0.921463	chr4	112610000	112640000	0.74415
chr4	113370000	113400000	0.790563	chr4	113360000	113390000	1.0712
chr4	113750000	113780000	0.578024	chr4	113750000	113780000	0.703828
chr4	114730000	114760000	0.833451	chr4	114740000	114770000	0.755332
chr4	117990000	118020000	0.504778	chr4	118000000	118030000	0.447223
chr4	118960000	118990000	1.50718	chr4	118960000	118990000	1.11344
chr4	120050000	120080000	1.89556	chr4	120040000	120070000	1.38121
chr4	121090000	121120000	0.683767	chr4	121090000	121120000	0.878773
chr4	121850000	121880000	1.44813	chr4	121850000	121880000	1.51864
chr4	122930000	122960000	1.35771	chr4	122930000	122960000	0.922715
chr4	123370000	123400000	0.393519	chr4	123350000	123380000	0.437546
chr4	123650000	123680000	0.550386	chr4	123650000	123680000	0.583754
chr4	124310000	124340000	1.40215	chr4	124310000	124340000	1.16949
chr4	124690000	124720000	0.574653	chr4	124710000	124740000	0.524283
chr4	125280000	125310000	2.3588	chr4	125280000	125310000	2.05974
chr4	125730000	125760000	0.708301	chr4	125730000	125760000	0.647899
chr4	128160000	128190000	0.739633	chr4	128170000	128200000	0.668791
chr4	128430000	128460000	0.311206	chr4	128430000	128460000	0.228136
chr4	128800000	128830000	0.653256	chr4	128820000	128850000	1.07385
chr4	129340000	129370000	0.837129	chr4	129350000	129380000	0.415737
chr4	130330000	130360000	0.827424	chr4	130320000	130350000	0.6274
chr4	132650000	132680000	0.759566	chr4	132650000	132680000	0.352348
chr4	134920000	134950000	0.825605	chr4	134940000	134970000	0.646818
chr4	137080000	137110000	0.962673	chr4	137100000	137130000	1.43332
chr4	137520000	137550000	0.332287	chr4	137510000	137540000	0.408853
chr4	137800000	137830000	0.47703	chr4	137800000	137830000	0.322328
chr4	138180000	138210000	0.824828	chr4	138190000	138220000	0.834896
chr4	139000000	139030000	1.49139	chr4	139000000	139030000	1.74162
chr4	139650000	139680000	0.867158	chr4	139640000	139670000	0.789812
chr4	139990000	140020000	0.491784	chr4	139990000	140020000	0.274114
chr4	140350000	140380000	1.01269	chr4	140330000	140360000	1.02739
chr4	140600000	140630000	0.395829	chr4	140580000	140610000	0.307655
chr4	140840000	140870000	1.27277	chr4	140840000	140870000	0.948314
chr4	141130000	141160000	1.34695	chr4	141140000	141170000	1.1202
chr4	141690000	141720000	0.405483	chr4	141690000	141720000	0.312855
chr4	142100000	142130000	1.33372	chr4	142080000	142110000	0.902823
chr4	142330000	142360000	0.234641	chr4	142330000	142360000	0.295977
chr4	142830000	142860000	1.18485	chr4	142840000	142870000	0.809245
chr4	144750000	144780000	0.646281	chr4	144750000	144780000	0.268005
chr4	145080000	145110000	1.8162	chr4	145090000	145120000	1.7151
chr4	145600000	145630000	1.34576	chr4	145600000	145630000	1.07058
chr4	145930000	145960000	1.00407	chr4	145930000	145960000	1.1142
chr4	146230000	146260000	0.553659	chr4	146240000	146270000	0.456762
chr4	146550000	146580000	0.437837	chr4	146550000	146580000	0.334802
chr4	147590000	147620000	1.04845	chr4	147590000	147620000	0.836593
chr4	147900000	147930000	1.07815	chr4	147900000	147930000	1.07233
chr4	150270000	150300000	1.38766	chr4	150270000	150300000	1.27014
chr4	151090000	151120000	1.73729	chr4	151080000	151110000	1.4514
chr4	151350000	151380000	0.239198	chr4	151330000	151360000	0.215436
chr4	151600000	151630000	0.83247	chr4	151610000	151640000	0.746026
chr4	152380000	152410000	1.50159	chr4	152370000	152400000	1.26843
chr4	153120000	153150000	1.14089	chr4	153120000	153150000	0.993276
chr4	153320000	153350000	0.401532	chr4	153330000	153360000	0.362522
chr4	155370000	155400000	1.03935	chr4	155370000	155400000	1.24638
chr4	155940000	155970000	1.15875	chr4	155940000	155970000	0.879266
chr4	156460000	156490000	0.675961	chr4	156450000	156480000	0.63888
chr4	157180000	157210000	1.11103	chr4	157190000	157220000	1.29566
chr4	158230000	158260000	1.02221	chr4	158240000	158270000	0.863082
chr4	158650000	158680000	1.856	chr4	158660000	158690000	1.67497
chr4	159170000	159200000	0.743775	chr4	159170000	159200000	0.61376
chr4	163030000	163060000	0.331593	chr4	163020000	163050000	0.271868
chr4	164740000	164770000	0.636276	chr4	164730000	164760000	0.64822
chr4	165090000	165120000	1.21951	chr4	165090000	165120000	1.05186
chr4	165470000	165500000	1.60052	chr4	165470000	165500000	1.1252
chr4	166120000	166150000	1.05286	chr4	166130000	166160000	1.2826
chr4	166590000	166620000	1.50467	chr4	166590000	166620000	0.726383
chr4	168160000	168190000	1.06834	chr4	168160000	168190000	1.23413
chr4	168470000	168500000	0.43698	chr4	168490000	168520000	0.39349
chr4	169000000	169030000	1.33011	chr4	168990000	169020000	1.16749
chr4	169570000	169600000	1.54048	chr4	169570000	169600000	1.28334
chr4	169770000	169800000	0.401691	chr4	169770000	169800000	0.336972
chr4	170090000	170120000	2.34439	chr4	170090000	170120000	1.45813
chr4	171790000	171820000	0.23628	chr4	171790000	171820000	0.372019
chr4	172900000	172930000	0.806319	chr4	172900000	172930000	0.893333
chr4	174110000	174140000	0.505991	chr4	174130000	174160000	0.292821
chr4	174350000	174380000	1.70442	chr4	174340000	174370000	1.02059
chr4	174740000	174770000	0.319821	chr4	174730000	174760000	0.350818
chr4	175540000	175570000	0.927746	chr4	175560000	175590000	0.371521
chr4	176350000	176380000	1.42321	chr4	176350000	176380000	1.62229
chr4	177080000	177110000	0.534393	chr4	177080000	177110000	0.486124
chr4	180640000	180670000	0.595962	chr4	180650000	180680000	0.743133
chr4	181080000	181110000	0.313125	chr4	181100000	181130000	0.427972
chr4	181520000	181550000	0.719776	chr4	181540000	181570000	0.486268
chr4	182130000	182160000	0.218254	chr4	182130000	182160000	0.407033
chr4	182450000	182480000	0.558498	chr4	182450000	182480000	0.672084
chr4	182910000	182940000	1.41985	chr4	182910000	182940000	1.16125
chr4	183430000	183460000	0.908395	chr4	183430000	183460000	0.901663
chr4	185140000	185170000	1.13947	chr4	185120000	185150000	0.898714
chr4	185400000	185430000	0.834905	chr4	185410000	185440000	1.09166
chr4	186930000	186960000	0.325846	chr4	186950000	186980000	0.365572
chr4	187600000	187630000	0.950542	chr4	187600000	187630000	0.92887
chr5	240000	270000	0.984675	chr5	240000	270000	1.12167
chr5	450000	480000	0.451944	chr5	440000	470000	0.35127
chr5	1640000	1670000	1.08482	chr5	1650000	1680000	1.31941
chr5	4850000	4880000	1.63234	chr5	4840000	4870000	1.14399
chr5	5470000	5500000	2.36828	chr5	5470000	5500000	2.02015
chr5	7180000	7210000	0.48646	chr5	7180000	7210000	0.65862
chr5	7850000	7880000	1.59724	chr5	7850000	7880000	1.48809
chr5	8720000	8750000	0.958158	chr5	8710000	8740000	1.00373
chr5	9190000	9220000	0.706708	chr5	9190000	9220000	0.644655
chr5	9530000	9560000	0.903558	chr5	9530000	9560000	0.811962
chr5	9760000	9790000	0.43576	chr5	9760000	9790000	0.25301
chr5	10230000	10260000	1.21695	chr5	10230000	10260000	1.13223
chr5	10670000	10700000	0.656465	chr5	10660000	10690000	0.460216
chr5	14340000	14370000	1.67029	chr5	14340000	14370000	1.26193
chr5	14650000	14680000	1.17457	chr5	14660000	14690000	0.939156
chr5	18350000	18380000	1.15773	chr5	18350000	18380000	1.01945
chr5	18660000	18690000	0.3153	chr5	18660000	18690000	0.291588
chr5	19750000	19780000	0.484612	chr5	19740000	19770000	0.53156
chr5	23880000	23910000	0.21461	chr5	23880000	23910000	0.591817
chr5	24550000	24580000	0.94705	chr5	24550000	24580000	0.8528
chr5	28780000	28810000	0.798201	chr5	28780000	28810000	0.573145
chr5	29410000	29440000	0.330721	chr5	29410000	29440000	0.483532
chr5	31210000	31240000	0.714419	chr5	31210000	31240000	0.607618
chr5	31530000	31560000	1.43069	chr5	31530000	31560000	1.3513
chr5	31800000	31830000	0.804281	chr5	31800000	31830000	0.704426
chr5	32080000	32110000	1.33259	chr5	32100000	32130000	1.31859
chr5	32360000	32390000	0.370786	chr5	32350000	32380000	0.261102
chr5	33170000	33200000	0.273143	chr5	33160000	33190000	0.215549
chr5	33420000	33450000	1.85304	chr5	33420000	33450000	1.68711
chr5	33920000	33950000	0.621652	chr5	33910000	33940000	0.793046
chr5	34910000	34940000	1.60102	chr5	34900000	34930000	1.40062
chr5	35610000	35640000	0.49058	chr5	35600000	35630000	0.706233
chr5	35930000	35960000	1.47333	chr5	35930000	35960000	1.52654
chr5	36390000	36420000	0.356661	chr5	36390000	36420000	0.248307
chr5	36700000	36730000	0.822253	chr5	36700000	36730000	0.395069
chr5	37370000	37400000	1.8587	chr5	37370000	37400000	1.71608
chr5	37810000	37840000	0.76621	chr5	37830000	37860000	0.794262
chr5	38800000	38830000	1.18925	chr5	38800000	38830000	0.981529
chr5	39340000	39370000	0.720042	chr5	39350000	39380000	0.355784
chr5	39570000	39600000	1.6012	chr5	39560000	39590000	1.53204
chr5	41240000	41270000	0.661283	chr5	41230000	41260000	0.658014
chr5	44800000	44830000	0.944247	chr5	44800000	44830000	1.04451
chr5	53110000	53140000	1.2077	chr5	53090000	53120000	1.39132
chr5	53470000	53500000	0.745679	chr5	53470000	53500000	0.586422
chr5	53850000	53880000	0.298988	chr5	53850000	53880000	0.311974
chr5	54210000	54240000	1.61112	chr5	54210000	54240000	1.26404
chr5	54490000	54520000	1.18381	chr5	54490000	54520000	1.17908
chr5	54880000	54910000	1.31365	chr5	54880000	54910000	1.33963
chr5	55150000	55180000	1.68035	chr5	55150000	55180000	1.56053
chr5	55690000	55720000	0.802931	chr5	55690000	55720000	1.0557
chr5	55920000	55950000	1.15848	chr5	55920000	55950000	0.815264
chr5	56250000	56280000	1.53266	chr5	56250000	56280000	1.38437
chr5	56850000	56880000	1.19379	chr5	56830000	56860000	1.03206
chr5	57270000	57300000	1.87548	chr5	57260000	57290000	1.92882
chr5	57770000	57800000	0.602137	chr5	57760000	57790000	0.49884
chr5	58850000	58880000	1.196	chr5	58830000	58860000	0.690566
chr5	59170000	59200000	0.835848	chr5	59180000	59210000	0.448822
chr5	59380000	59410000	0.426776	chr5	59380000	59410000	0.267553
chr5	60920000	60950000	1.32067	chr5	60920000	60950000	1.33089
chr5	61320000	61350000	0.372439	chr5	61310000	61340000	0.356184
chr5	64780000	64810000	0.530429	chr5	64790000	64820000	0.967126
chr5	65200000	65230000	0.2526	chr5	65190000	65220000	0.248081
chr5	66140000	66170000	1.57554	chr5	66150000	66180000	1.86295
chr5	66780000	66810000	1.00219	chr5	66790000	66820000	0.69932
chr5	67210000	67240000	1.2743	chr5	67200000	67230000	1.13878
chr5	67940000	67970000	0.435556	chr5	67960000	67990000	0.445142
chr5	68250000	68280000	1.37062	chr5	68250000	68280000	1.37366
chr5	69350000	69380000	0.309445	chr5	69350000	69380000	0.284389
chr5	71760000	71790000	0.679869	chr5	71760000	71790000	0.571841
chr5	72300000	72330000	1.37456	chr5	72300000	72330000	1.19513
chr5	72590000	72620000	0.480711	chr5	72580000	72610000	0.316382
chr5	72840000	72870000	1.33397	chr5	72830000	72860000	1.3343
chr5	73540000	73570000	1.33498	chr5	73540000	73570000	1.36021
chr5	73880000	73910000	1.09903	chr5	73890000	73920000	0.996812
chr5	74640000	74670000	2.25757	chr5	74640000	74670000	1.59884
chr5	74910000	74940000	0.342841	chr5	74900000	74930000	0.238464
chr5	75310000	75340000	0.822164	chr5	75310000	75340000	0.870121
chr5	76240000	76270000	0.565831	chr5	76220000	76250000	0.292976
chr5	76830000	76860000	0.582332	chr5	76810000	76840000	0.596543
chr5	77070000	77100000	0.798117	chr5	77070000	77100000	0.659379
chr5	77480000	77510000	1.09454	chr5	77490000	77520000	0.943109
chr5	78280000	78310000	0.711216	chr5	78290000	78320000	0.657268
chr5	78960000	78990000	0.696913	chr5	78950000	78980000	0.637523
chr5	79210000	79240000	0.295035	chr5	79220000	79250000	0.268466
chr5	79500000	79530000	0.809282	chr5	79490000	79520000	1.07845
chr5	80380000	80410000	0.753509	chr5	80380000	80410000	1.26773
chr5	80670000	80700000	1.40033	chr5	80660000	80690000	0.678039
chr5	81290000	81320000	1.04823	chr5	81280000	81310000	0.90534
chr5	81850000	81880000	0.531326	chr5	81860000	81890000	0.490038
chr5	82260000	82290000	2.15635	chr5	82260000	82290000	2.10911
chr5	83580000	83610000	1.47425	chr5	83580000	83610000	1.45737
chr5	86280000	86310000	0.355917	chr5	86280000	86310000	0.230884
chr5	86840000	86870000	0.380204	chr5	86860000	86890000	0.261542
chr5	87010000	87040000	0.818313	chr5	87010000	87040000	1.33518
chr5	87760000	87790000	0.398146	chr5	87760000	87790000	0.461948
chr5	88120000	88150000	0.682199	chr5	88130000	88160000	0.66292
chr5	88690000	88720000	1.88849	chr5	88690000	88720000	1.61315
chr5	90800000	90830000	1.04199	chr5	90800000	90830000	0.901514
chr5	91080000	91110000	0.324551	chr5	91090000	91120000	0.48778
chr5	91410000	91440000	2.3837	chr5	91420000	91450000	2.26794
chr5	91900000	91930000	0.210288	chr5	91890000	91920000	0.366783
chr5	93570000	93600000	1.07205	chr5	93570000	93600000	0.778657
chr5	94500000	94530000	0.218597	chr5	94490000	94520000	0.306899
chr5	95850000	95880000	1.37571	chr5	95850000	95880000	1.23425
chr5	96330000	96360000	1.29089	chr5	96330000	96360000	1.13777
chr5	96740000	96770000	0.807299	chr5	96740000	96770000	0.763173
chr5	97170000	97200000	1.7476	chr5	97170000	97200000	1.69457
chr5	97520000	97550000	0.376549	chr5	97500000	97530000	0.418789
chr5	98330000	98360000	0.895171	chr5	98330000	98360000	0.831197
chr5	98780000	98810000	2.14685	chr5	98780000	98810000	2.09858
chr5	100090000	100120000	0.45266	chr5	100080000	100110000	0.527454
chr5	102500000	102530000	1.09663	chr5	102520000	102550000	1.14902
chr5	103130000	103160000	1.01446	chr5	103140000	103170000	1.17726
chr5	103550000	103580000	2.18071	chr5	103550000	103580000	1.95521
chr5	107660000	107690000	0.842369	chr5	107670000	107700000	0.85707
chr5	109460000	109490000	1.19826	chr5	109460000	109490000	0.381045
chr5	109670000	109700000	0.468718	chr5	109670000	109700000	1.12674
chr5	110710000	110740000	1.46237	chr5	110720000	110750000	1.23565
chr5	111500000	111530000	1.25769	chr5	111500000	111530000	1.24988
chr5	111740000	111770000	0.343201	chr5	111740000	111770000	0.399362
chr5	112520000	112550000	0.902309	chr5	112530000	112560000	0.590131
chr5	112970000	113000000	1.14102	chr5	112950000	112980000	0.867387
chr5	113320000	113350000	0.275886	chr5	113300000	113330000	0.401855
chr5	113610000	113640000	1.69473	chr5	113610000	113640000	1.72152
chr5	114460000	114490000	1.60771	chr5	114480000	114510000	0.91005
chr5	115610000	115640000	1.47478	chr5	115600000	115630000	1.45733
chr5	115820000	115850000	0.711656	chr5	115820000	115850000	0.57284
chr5	116560000	116590000	0.497213	chr5	116540000	116570000	0.390273
chr5	117520000	117550000	0.273281	chr5	117500000	117530000	0.251473
chr5	118040000	118070000	0.348247	chr5	118050000	118080000	0.459757
chr5	120440000	120470000	0.400195	chr5	120440000	120470000	0.39068
chr5	120820000	120850000	1.28804	chr5	120800000	120830000	1.24399
chr5	121940000	121970000	1.65525	chr5	121940000	121970000	1.71005
chr5	122490000	122520000	0.810772	chr5	122490000	122520000	0.775021
chr5	123630000	123660000	1.45	chr5	123620000	123650000	1.37091
chr5	123930000	123960000	0.690993	chr5	123920000	123950000	0.221212
chr5	124740000	124770000	0.499679	chr5	124740000	124770000	0.492734
chr5	126590000	126620000	1.22811	chr5	126590000	126620000	1.17025
chr5	126800000	126830000	0.576972	chr5	126800000	126830000	0.434657
chr5	128190000	128220000	1.22764	chr5	128190000	128220000	1.06903
chr5	128840000	128870000	0.77351	chr5	128850000	128880000	0.738146
chr5	129790000	129820000	0.716936	chr5	129790000	129820000	0.699657
chr5	131790000	131820000	0.406971	chr5	131780000	131810000	0.274879
chr5	132030000	132060000	0.862487	chr5	132020000	132050000	0.827247
chr5	132360000	132390000	0.332056	chr5	132370000	132400000	0.233112
chr5	132500000	132530000	0.534119	chr5	132500000	132530000	0.357046
chr5	133970000	134000000	1.66581	chr5	133980000	134010000	1.68409
chr5	134290000	134320000	0.414552	chr5	134280000	134310000	0.351733
chr5	134590000	134620000	1.3046	chr5	134580000	134610000	1.2511
chr5	134890000	134920000	0.631625	chr5	134890000	134920000	0.484318
chr5	135430000	135460000	1.07302	chr5	135430000	135460000	1.08993
chr5	135550000	135580000	0.306591	chr5	135550000	135580000	0.211663
chr5	135850000	135880000	1.55056	chr5	135850000	135880000	1.18453
chr5	136200000	136230000	1.54788	chr5	136200000	136230000	1.49269
chr5	137600000	137630000	0.520438	chr5	137600000	137630000	0.574732
chr5	137740000	137770000	0.275006	chr5	137740000	137770000	0.338718
chr5	138160000	138190000	0.79662	chr5	138150000	138180000	0.721844
chr5	138550000	138580000	1.40572	chr5	138550000	138580000	1.59308
chr5	139760000	139790000	0.541979	chr5	139760000	139790000	0.331269
chr5	140150000	140180000	0.55191	chr5	140150000	140180000	0.418751
chr5	140360000	140390000	0.541751	chr5	140360000	140390000	0.419149
chr5	141160000	141190000	0.472039	chr5	141180000	141210000	0.239829
chr5	141960000	141990000	1.07829	chr5	141960000	141990000	0.915268
chr5	142140000	142170000	0.511286	chr5	142140000	142170000	0.342265
chr5	142550000	142580000	0.976634	chr5	142540000	142570000	0.908144
chr5	142900000	142930000	1.02723	chr5	142900000	142930000	0.856871
chr5	143390000	143420000	0.698328	chr5	143400000	143430000	0.626407
chr5	143810000	143840000	0.36361	chr5	143800000	143830000	0.331773
chr5	145810000	145840000	0.454094	chr5	145810000	145840000	0.515902
chr5	146080000	146110000	0.790104	chr5	146080000	146110000	0.767758
chr5	147360000	147390000	0.2328	chr5	147360000	147390000	0.466922
chr5	147580000	147610000	1.52149	chr5	147590000	147620000	1.54719
chr5	147850000	147880000	0.32789	chr5	147850000	147880000	0.349253
chr5	149260000	149290000	0.689885	chr5	149280000	149310000	0.453044
chr5	149980000	150010000	0.684962	chr5	149980000	150010000	0.704591
chr5	150430000	150460000	1.11653	chr5	150430000	150460000	0.931129
chr5	151240000	151270000	0.80097	chr5	151240000	151270000	0.810928
chr5	152510000	152540000	1.03743	chr5	152510000	152540000	0.880083
chr5	153430000	153460000	0.726257	chr5	153430000	153460000	0.850525
chr5	153960000	153990000	1.33118	chr5	153950000	153980000	1.13775
chr5	154400000	154430000	1.07709	chr5	154410000	154440000	0.859587
chr5	154620000	154650000	0.652075	chr5	154620000	154650000	0.521508
chr5	154930000	154960000	1.12945	chr5	154930000	154960000	1.42701
chr5	156280000	156310000	0.310231	chr5	156300000	156330000	0.340875
chr5	157120000	157150000	1.70194	chr5	157120000	157150000	1.09776
chr5	157480000	157510000	0.33326	chr5	157480000	157510000	0.261746
chr5	157730000	157760000	1.6888	chr5	157740000	157770000	1.69581
chr5	159990000	160020000	1.45954	chr5	159990000	160020000	1.34578
chr5	164480000	164510000	0.485468	chr5	164490000	164520000	0.259316
chr5	168230000	168260000	1.44673	chr5	168230000	168260000	1.32949
chr5	168960000	168990000	0.772398	chr5	168970000	169000000	0.732302
chr5	169280000	169310000	0.537101	chr5	169300000	169330000	0.467881
chr5	169560000	169590000	1.40579	chr5	169560000	169590000	1.39168
chr5	169980000	170010000	0.799921	chr5	169970000	170000000	0.781573
chr5	170720000	170750000	0.723082	chr5	170720000	170750000	0.514237
chr5	171380000	171410000	1.78704	chr5	171380000	171410000	1.73572
chr5	172440000	172470000	1.28699	chr5	172440000	172470000	1.21129
chr5	172690000	172720000	1.689	chr5	172690000	172720000	1.56362
chr5	172950000	172980000	1.28179	chr5	172950000	172980000	1.06813
chr5	173270000	173300000	0.567333	chr5	173270000	173300000	0.529197
chr5	173600000	173630000	1.56689	chr5	173590000	173620000	1.40055
chr5	173980000	174010000	2.12515	chr5	173970000	174000000	1.64039
chr5	174920000	174950000	0.908647	chr5	174930000	174960000	0.889127
chr5	176640000	176670000	0.61243	chr5	176620000	176650000	0.45963
chr5	177290000	177320000	0.56697	chr5	177290000	177320000	0.334193
chr5	179530000	179560000	0.731983	chr5	179540000	179570000	1.81438
chr5	181070000	181100000	0.987596	chr5	181080000	181110000	0.963517
chr6	1580000	1610000	1.97713	chr6	1580000	1610000	1.69721
chr6	2100000	2130000	0.469862	chr6	2110000	2140000	0.376542
chr6	3050000	3080000	0.552992	chr6	3050000	3080000	0.326075
chr6	3260000	3290000	0.977576	chr6	3260000	3290000	0.755742
chr6	3720000	3750000	1.17434	chr6	3720000	3750000	0.950967
chr6	4000000	4030000	1.29936	chr6	4000000	4030000	1.35483
chr6	5030000	5060000	0.866421	chr6	5010000	5040000	0.871315
chr6	5400000	5430000	1.26839	chr6	5400000	5430000	1.13781
chr6	5760000	5790000	0.58121	chr6	5740000	5770000	0.508546
chr6	6650000	6680000	1.17253	chr6	6650000	6680000	1.44314
chr6	7260000	7290000	1.37141	chr6	7270000	7300000	1.29388
chr6	7600000	7630000	1.17698	chr6	7600000	7630000	0.988206
chr6	8090000	8120000	1.18344	chr6	8090000	8120000	1.39307
chr6	8960000	8990000	0.966092	chr6	8970000	9000000	0.587595
chr6	10420000	10450000	3.08552	chr6	10420000	10450000	2.7267
chr6	10810000	10840000	1.15434	chr6	10810000	10840000	0.992153
chr6	11080000	11110000	0.574673	chr6	11080000	11110000	0.377548
chr6	11560000	11590000	1.91385	chr6	11560000	11590000	1.72049
chr6	12000000	12030000	0.26819	chr6	12010000	12040000	0.347957
chr6	12270000	12300000	1.03626	chr6	12270000	12300000	1.0538
chr6	12600000	12630000	1.62257	chr6	12600000	12630000	1.41352
chr6	13310000	13340000	1.03377	chr6	13310000	13340000	0.764878
chr6	13590000	13620000	0.955977	chr6	13590000	13620000	1.09104
chr6	14190000	14220000	1.23128	chr6	14180000	14210000	1.14369
chr6	14700000	14730000	0.216315	chr6	14720000	14750000	0.288108
chr6	15220000	15250000	0.78438	chr6	15220000	15250000	0.646687
chr6	16750000	16780000	0.889825	chr6	16740000	16770000	0.853961
chr6	17090000	17120000	1.43428	chr6	17110000	17140000	1.39217
chr6	17580000	17610000	0.596419	chr6	17570000	17600000	0.924812
chr6	17800000	17830000	1.02682	chr6	17810000	17840000	0.459657
chr6	18520000	18550000	1.41931	chr6	18530000	18560000	1.23048
chr6	19850000	19880000	0.61812	chr6	19850000	19880000	0.946105
chr6	20060000	20090000	1.26938	chr6	20060000	20090000	0.533639
chr6	20530000	20560000	1.66889	chr6	20530000	20560000	1.61999
chr6	21250000	21280000	0.310561	chr6	21240000	21270000	0.383063
chr6	21570000	21600000	2.22285	chr6	21570000	21600000	2.24818
chr6	22890000	22920000	0.473266	chr6	22890000	22920000	0.313361
chr6	24380000	24410000	1.14816	chr6	24380000	24410000	0.983967
chr6	24770000	24800000	0.639853	chr6	24760000	24790000	0.761599
chr6	25070000	25100000	0.920689	chr6	25070000	25100000	0.837287
chr6	25590000	25620000	1.19408	chr6	25600000	25630000	1.00222
chr6	26000000	26030000	2.51516	chr6	26000000	26030000	3.08631
chr6	27120000	27150000	1.26249	chr6	27120000	27150000	1.42021
chr6	27470000	27500000	0.280261	chr6	27470000	27500000	0.380271
chr6	27790000	27820000	0.399848	chr6	27800000	27830000	0.295711
chr6	28640000	28670000	0.374222	chr6	28640000	28670000	0.247633
chr6	29010000	29040000	1.30195	chr6	29010000	29040000	1.14247
chr6	29610000	29640000	2.19047	chr6	29590000	29620000	1.69474
chr6	30070000	30100000	0.600779	chr6	30070000	30100000	0.428393
chr6	30440000	30470000	0.388239	chr6	30450000	30480000	0.278287
chr6	30600000	30630000	1.17152	chr6	30600000	30630000	1.16208
chr6	31110000	31140000	0.981263	chr6	31110000	31140000	0.901344
chr6	31600000	31630000	0.287245	chr6	31610000	31640000	0.802614
chr6	31970000	32000000	0.589276	chr6	31970000	32000000	0.463984
chr6	32790000	32820000	1.2728	chr6	32780000	32810000	0.836989
chr6	33250000	33280000	1.06406	chr6	33260000	33290000	1.07855
chr6	33760000	33790000	0.519263	chr6	33760000	33790000	0.435416
chr6	34150000	34180000	1.56526	chr6	34150000	34180000	1.43015
chr6	34600000	34630000	0.733811	chr6	34610000	34640000	0.771278
chr6	35250000	35280000	1.12591	chr6	35250000	35280000	0.706517
chr6	35490000	35520000	0.864791	chr6	35480000	35510000	1.08909
chr6	36100000	36130000	0.310785	chr6	36090000	36120000	0.221873
chr6	36360000	36390000	0.499434	chr6	36360000	36390000	0.769573
chr6	36590000	36620000	0.34259	chr6	36590000	36620000	0.269862
chr6	37000000	37030000	0.480687	chr6	37000000	37030000	0.525916
chr6	37230000	37260000	1.16464	chr6	37230000	37260000	1.20402
chr6	37690000	37720000	0.819757	chr6	37690000	37720000	0.564617
chr6	38020000	38050000	0.95661	chr6	38030000	38060000	0.793013
chr6	39320000	39350000	1.24849	chr6	39340000	39370000	1.07821
chr6	39930000	39960000	0.756124	chr6	39910000	39940000	0.644663
chr6	40530000	40560000	0.417425	chr6	40510000	40540000	0.29635
chr6	40810000	40840000	0.437798	chr6	40810000	40840000	0.235274
chr6	41770000	41800000	1.33327	chr6	41750000	41780000	0.828518
chr6	42040000	42070000	0.96277	chr6	42040000	42070000	1.14826
chr6	42210000	42240000	0.489769	chr6	42200000	42230000	0.300387
chr6	42550000	42580000	1.1101	chr6	42560000	42590000	1.02146
chr6	42880000	42910000	1.59642	chr6	42880000	42910000	1.24773
chr6	43170000	43200000	0.85809	chr6	43170000	43200000	0.675123
chr6	43600000	43630000	1.23566	chr6	43600000	43630000	1.68225
chr6	44070000	44100000	0.850585	chr6	44070000	44100000	0.727028
chr6	44400000	44430000	1.22342	chr6	44380000	44410000	1.13215
chr6	44630000	44660000	0.224217	chr6	44650000	44680000	0.227758
chr6	45370000	45400000	0.776291	chr6	45380000	45410000	0.800626
chr6	45700000	45730000	0.363291	chr6	45710000	45740000	0.38781
chr6	45920000	45950000	1.17468	chr6	45930000	45960000	0.82133
chr6	46390000	46420000	0.554868	chr6	46400000	46430000	0.46479
chr6	47050000	47080000	0.833611	chr6	47050000	47080000	0.836085
chr6	47380000	47410000	1.1128	chr6	47370000	47400000	1.10631
chr6	47770000	47800000	0.671845	chr6	47790000	47820000	0.373123
chr6	48750000	48780000	0.739617	chr6	48750000	48780000	0.748571
chr6	49440000	49470000	1.99067	chr6	49440000	49470000	1.7728
chr6	50780000	50810000	0.617613	chr6	50790000	50820000	0.709277
chr6	52020000	52050000	0.51949	chr6	52010000	52040000	0.243828
chr6	52390000	52420000	0.2789	chr6	52390000	52420000	0.223987
chr6	52650000	52680000	0.944484	chr6	52650000	52680000	0.761672
chr6	53080000	53110000	1.29127	chr6	53090000	53120000	1.17808
chr6	53470000	53500000	0.811778	chr6	53470000	53500000	0.543115
chr6	53960000	53990000	1.87624	chr6	53960000	53990000	1.59887
chr6	54690000	54720000	0.54144	chr6	54670000	54700000	0.43857
chr6	55330000	55360000	0.787553	chr6	55330000	55360000	0.626709
chr6	55950000	55980000	0.900369	chr6	55960000	55990000	1.03127
chr6	56590000	56620000	1.36969	chr6	56590000	56620000	1.01117
chr6	56870000	56900000	0.596335	chr6	56870000	56900000	0.537469
chr6	62830000	62860000	0.269165	chr6	62840000	62870000	0.271604
chr6	63280000	63310000	1.092	chr6	63260000	63290000	0.542423
chr6	63820000	63850000	2.26009	chr6	63820000	63850000	2.18752
chr6	65300000	65330000	0.240145	chr6	65300000	65330000	0.362603
chr6	69790000	69820000	0.498685	chr6	69780000	69810000	0.522801
chr6	70180000	70210000	1.23189	chr6	70180000	70210000	1.13153
chr6	70930000	70960000	0.767248	chr6	70930000	70960000	0.794795
chr6	72090000	72120000	0.847818	chr6	72110000	72140000	0.7556
chr6	72600000	72630000	0.759871	chr6	72600000	72630000	0.70682
chr6	73640000	73670000	1.09019	chr6	73640000	73670000	0.59435
chr6	74390000	74420000	0.749373	chr6	74390000	74420000	0.887743
chr6	75210000	75240000	1.62537	chr6	75210000	75240000	1.69351
chr6	76670000	76700000	0.521378	chr6	76670000	76700000	0.403705
chr6	77450000	77480000	2.22334	chr6	77450000	77480000	1.37446
chr6	78410000	78440000	0.593807	chr6	78400000	78430000	0.402905
chr6	81220000	81250000	0.358597	chr6	81200000	81230000	0.313732
chr6	81730000	81760000	0.808804	chr6	81730000	81760000	0.7581
chr6	82230000	82260000	1.67545	chr6	82230000	82260000	1.76518
chr6	82580000	82610000	0.474606	chr6	82600000	82630000	0.418922
chr6	83040000	83070000	1.51487	chr6	83050000	83080000	1.39947
chr6	83530000	83560000	1.82464	chr6	83530000	83560000	1.38029
chr6	84220000	84250000	1.35019	chr6	84220000	84250000	0.917013
chr6	87030000	87060000	1.8744	chr6	87030000	87060000	1.51336
chr6	87460000	87490000	0.538779	chr6	87460000	87490000	0.725592
chr6	92640000	92670000	0.231612	chr6	92630000	92660000	0.33058
chr6	95300000	95330000	0.629906	chr6	95290000	95320000	0.889039
chr6	96510000	96540000	0.86833	chr6	96510000	96540000	0.848819
chr6	97440000	97470000	1.1699	chr6	97430000	97460000	1.09856
chr6	98820000	98850000	0.950844	chr6	98810000	98840000	0.662429
chr6	99260000	99290000	1.6699	chr6	99270000	99300000	1.70208
chr6	99810000	99840000	0.830743	chr6	99810000	99840000	0.814489
chr6	100090000	100120000	1.21928	chr6	100090000	100120000	1.1561
chr6	102080000	102110000	0.970365	chr6	102080000	102110000	0.625308
chr6	105070000	105100000	0.685968	chr6	105070000	105100000	1.01183
chr6	105410000	105440000	1.75055	chr6	105400000	105430000	1.66993
chr6	105700000	105730000	0.466665	chr6	105700000	105730000	0.293619
chr6	106070000	106100000	0.523046	chr6	106070000	106100000	0.405057
chr6	106310000	106340000	1.50953	chr6	106300000	106330000	1.43366
chr6	107840000	107870000	1.15171	chr6	107840000	107870000	1.21594
chr6	108050000	108080000	0.248715	chr6	108050000	108080000	0.219001
chr6	108520000	108550000	2.45196	chr6	108520000	108550000	2.12036
chr6	108830000	108860000	0.375312	chr6	108830000	108860000	0.415299
chr6	109080000	109110000	1.25123	chr6	109080000	109110000	1.10054
chr6	109460000	109490000	1.5667	chr6	109470000	109500000	1.59789
chr6	110470000	110500000	1.42334	chr6	110480000	110510000	1.31018
chr6	110980000	111010000	1.85998	chr6	110970000	111000000	1.84094
chr6	111250000	111280000	1.06754	chr6	111260000	111290000	0.974854
chr6	112040000	112070000	1.34272	chr6	112030000	112060000	1.09725
chr6	112760000	112790000	0.979589	chr6	112760000	112790000	0.655042
chr6	113110000	113140000	0.846785	chr6	113110000	113140000	0.746711
chr6	113620000	113650000	0.244295	chr6	113630000	113660000	0.244166
chr6	113940000	113970000	3.0347	chr6	113950000	113980000	3.11914
chr6	114710000	114740000	0.365294	chr6	114690000	114720000	0.335062
chr6	116090000	116120000	0.267618	chr6	116090000	116120000	1.14689
chr6	117320000	117350000	1.43392	chr6	117330000	117360000	1.0744
chr6	118260000	118290000	0.872194	chr6	118250000	118280000	0.703487
chr6	118540000	118570000	0.352175	chr6	118530000	118560000	0.341487
chr6	118890000	118920000	1.15327	chr6	118900000	118930000	1.3913
chr6	121030000	121060000	0.916568	chr6	121020000	121050000	0.615531
chr6	122350000	122380000	0.321952	chr6	122360000	122390000	0.428452
chr6	123760000	123790000	0.234365	chr6	123740000	123770000	0.604026
chr6	125300000	125330000	1.48189	chr6	125300000	125330000	1.36651
chr6	125980000	126010000	1.12368	chr6	125980000	126010000	0.877914
chr6	126660000	126690000	0.381085	chr6	126660000	126690000	0.284669
chr6	127260000	127290000	1.30251	chr6	127260000	127290000	1.48329
chr6	127700000	127730000	0.865272	chr6	127700000	127730000	0.847635
chr6	128500000	128530000	0.526748	chr6	128500000	128530000	0.497575
chr6	128730000	128760000	1.13635	chr6	128730000	128760000	0.834552
chr6	129470000	129500000	0.947965	chr6	129470000	129500000	0.848186
chr6	129750000	129780000	0.241217	chr6	129770000	129800000	0.224446
chr6	130020000	130050000	1.19883	chr6	130020000	130050000	1.09566
chr6	130290000	130320000	0.806021	chr6	130280000	130310000	0.759849
chr6	130850000	130880000	1.52294	chr6	130840000	130870000	1.20683
chr6	131160000	131190000	1.20876	chr6	131140000	131170000	1.09994
chr6	131610000	131640000	1.56297	chr6	131610000	131640000	1.52428
chr6	131890000	131920000	1.15965	chr6	131890000	131920000	0.848881
chr6	132250000	132280000	0.915694	chr6	132250000	132280000	0.805972
chr6	133540000	133570000	1.64877	chr6	133540000	133570000	1.34663
chr6	134140000	134170000	2.65708	chr6	134150000	134180000	2.39223
chr6	134630000	134660000	0.232513	chr6	134650000	134680000	0.214364
chr6	134940000	134970000	1.28772	chr6	134940000	134970000	1.08158
chr6	136550000	136580000	0.869445	chr6	136560000	136590000	0.749526
chr6	136830000	136860000	0.924137	chr6	136830000	136860000	0.778611
chr6	137320000	137350000	0.351515	chr6	137310000	137340000	0.240538
chr6	137650000	137680000	1.38644	chr6	137670000	137700000	1.12128
chr6	137970000	138000000	0.916555	chr6	137980000	138010000	0.834841
chr6	138390000	138420000	0.582659	chr6	138390000	138420000	0.645445
chr6	138770000	138800000	1.11328	chr6	138780000	138810000	1.00714
chr6	139350000	139380000	1.65877	chr6	139350000	139380000	1.42302
chr6	140050000	140080000	0.72734	chr6	140040000	140070000	0.603889
chr6	140910000	140940000	0.782767	chr6	140910000	140940000	0.561984
chr6	141570000	141600000	1.17474	chr6	141580000	141610000	1.18946
chr6	142120000	142150000	1.0874	chr6	142120000	142150000	0.914108
chr6	142450000	142480000	0.571925	chr6	142460000	142490000	1.06263
chr6	142670000	142700000	1.0247	chr6	142670000	142700000	0.586824
chr6	142940000	142970000	0.334914	chr6	142940000	142970000	0.551002
chr6	144070000	144100000	1.03161	chr6	144070000	144100000	0.905413
chr6	144550000	144580000	1.33052	chr6	144540000	144570000	1.55447
chr6	145210000	145240000	0.86928	chr6	145220000	145250000	0.711077
chr6	145950000	145980000	1.44092	chr6	145950000	145980000	1.29748
chr6	146820000	146850000	1.85889	chr6	146810000	146840000	1.59477
chr6	148530000	148560000	1.38272	chr6	148520000	148550000	1.20341
chr6	149010000	149040000	1.40277	chr6	149020000	149050000	1.10401
chr6	149520000	149550000	1.64845	chr6	149530000	149560000	1.62849
chr6	150050000	150080000	0.87543	chr6	150050000	150080000	0.595811
chr6	150800000	150830000	1.79933	chr6	150800000	150830000	1.85438
chr6	151370000	151400000	2.16428	chr6	151380000	151410000	2.24948
chr6	154120000	154150000	0.972838	chr6	154110000	154140000	0.519199
chr6	154650000	154680000	0.84627	chr6	154650000	154680000	1.05681
chr6	155300000	155330000	1.27629	chr6	155300000	155330000	1.12385
chr6	155520000	155550000	0.546442	chr6	155530000	155560000	0.547846
chr6	157010000	157040000	0.244475	chr6	157010000	157040000	0.412673
chr6	157290000	157320000	1.75014	chr6	157290000	157320000	1.55344
chr6	157650000	157680000	0.7531	chr6	157640000	157670000	0.533255
chr6	158200000	158230000	1.64356	chr6	158190000	158220000	1.59641
chr6	158680000	158710000	1.05625	chr6	158680000	158710000	0.88554
chr6	158990000	159020000	0.450226	chr6	158980000	159010000	0.43353
chr6	159150000	159180000	1.59416	chr6	159150000	159180000	1.40806
chr6	160110000	160140000	1.32768	chr6	160130000	160160000	1.28031
chr6	160900000	160930000	1.19407	chr6	160910000	160940000	1.11353
chr6	161370000	161400000	2.34067	chr6	161370000	161400000	1.80772
chr6	162830000	162860000	0.735566	chr6	162840000	162870000	0.735885
chr6	163960000	163990000	0.529536	chr6	163950000	163980000	0.595498
chr6	164940000	164970000	0.853557	chr6	164940000	164970000	0.821011
chr6	166250000	166280000	0.662751	chr6	166260000	166290000	0.727011
chr6	166760000	166790000	0.62687	chr6	166740000	166770000	0.420959
chr6	167050000	167080000	1.11432	chr6	167050000	167080000	0.926376
chr7	760000	790000	0.807984	chr7	760000	790000	1.09617
chr7	1170000	1200000	1.28732	chr7	1170000	1200000	0.700438
chr7	1550000	1580000	1.23121	chr7	1550000	1580000	1.25034
chr7	2350000	2380000	1.00135	chr7	2350000	2380000	0.890649
chr7	2870000	2900000	1.0972	chr7	2860000	2890000	1.3861
chr7	4580000	4610000	2.35867	chr7	4570000	4600000	2.18161
chr7	4770000	4800000	0.381707	chr7	4770000	4800000	0.35148
chr7	5170000	5200000	1.05253	chr7	5180000	5210000	1.03452
chr7	5460000	5490000	0.509638	chr7	5470000	5500000	0.561739
chr7	5690000	5720000	0.626897	chr7	5690000	5720000	0.503853
chr7	6440000	6470000	1.7471	chr7	6440000	6470000	2.04127
chr7	8300000	8330000	1.41291	chr7	8280000	8310000	1.27223
chr7	11330000	11360000	1.12321	chr7	11350000	11380000	1.01742
chr7	13720000	13750000	0.231775	chr7	13730000	13760000	0.237256
chr7	15290000	15320000	0.920684	chr7	15300000	15330000	0.775456
chr7	15710000	15740000	0.499644	chr7	15710000	15740000	0.513575
chr7	16070000	16100000	1.50132	chr7	16070000	16100000	1.32543
chr7	16580000	16610000	1.16222	chr7	16600000	16630000	1.12501
chr7	17290000	17320000	1.06059	chr7	17290000	17320000	0.821625
chr7	17670000	17700000	1.26935	chr7	17660000	17690000	1.30873
chr7	18660000	18690000	0.890454	chr7	18650000	18680000	0.691711
chr7	19690000	19720000	1.82184	chr7	19670000	19700000	1.1179
chr7	20630000	20660000	0.701205	chr7	20650000	20680000	0.741846
chr7	21240000	21270000	0.311127	chr7	21230000	21260000	0.327475
chr7	21500000	21530000	0.420623	chr7	21500000	21530000	0.353769
chr7	22480000	22510000	3.31033	chr7	22480000	22510000	3.25583
chr7	22800000	22830000	0.456387	chr7	22820000	22850000	0.312355
chr7	23240000	23270000	0.997948	chr7	23230000	23260000	0.824393
chr7	23520000	23550000	1.84603	chr7	23520000	23550000	1.68112
chr7	24770000	24800000	0.819212	chr7	24760000	24790000	0.978662
chr7	25840000	25870000	0.589825	chr7	25850000	25880000	0.503659
chr7	26660000	26690000	1.2419	chr7	26660000	26690000	0.871351
chr7	27180000	27210000	2.18087	chr7	27170000	27200000	2.31895
chr7	27550000	27580000	0.720672	chr7	27570000	27600000	0.729962
chr7	28880000	28910000	1.28946	chr7	28880000	28910000	1.16051
chr7	29120000	29150000	0.495678	chr7	29120000	29150000	0.246749
chr7	29390000	29420000	0.819267	chr7	29390000	29420000	0.427681
chr7	30130000	30160000	0.849899	chr7	30120000	30150000	0.825004
chr7	30580000	30610000	1.05875	chr7	30570000	30600000	0.957379
chr7	31120000	31150000	1.23409	chr7	31120000	31150000	0.750599
chr7	31730000	31760000	0.686762	chr7	31730000	31760000	1.14082
chr7	33110000	33140000	0.926958	chr7	33100000	33130000	0.817902
chr7	33700000	33730000	0.517918	chr7	33710000	33740000	0.497481
chr7	34320000	34350000	0.372863	chr7	34320000	34350000	0.244847
chr7	34800000	34830000	0.384244	chr7	34800000	34830000	0.291102
chr7	35940000	35970000	2.08867	chr7	35940000	35970000	1.60568
chr7	36440000	36470000	1.53629	chr7	36440000	36470000	1.62774
chr7	37190000	37220000	0.873653	chr7	37210000	37240000	0.474236
chr7	38070000	38100000	0.526203	chr7	38060000	38090000	0.593956
chr7	38350000	38380000	2.24401	chr7	38340000	38370000	1.59438
chr7	38740000	38770000	0.916805	chr7	38720000	38750000	0.896054
chr7	39780000	39810000	0.710273	chr7	39780000	39810000	0.744998
chr7	40800000	40830000	0.237245	chr7	40790000	40820000	0.325168
chr7	41010000	41040000	0.46385	chr7	41010000	41040000	0.498908
chr7	41690000	41720000	1.46046	chr7	41690000	41720000	1.22097
chr7	41930000	41960000	0.90738	chr7	41930000	41960000	0.630492
chr7	42250000	42280000	0.412029	chr7	42230000	42260000	0.447686
chr7	42880000	42910000	1.81461	chr7	42880000	42910000	1.57868
chr7	43710000	43740000	0.31166	chr7	43700000	43730000	0.221407
chr7	44220000	44250000	0.70054	chr7	44210000	44240000	0.461431
chr7	44560000	44590000	1.41628	chr7	44560000	44590000	1.27114
chr7	44840000	44870000	0.39164	chr7	44820000	44850000	0.406267
chr7	45130000	45160000	1.18738	chr7	45120000	45150000	1.05744
chr7	46340000	46370000	1.00274	chr7	46340000	46370000	0.825846
chr7	46740000	46770000	0.343324	chr7	46730000	46760000	0.367444
chr7	47230000	47260000	1.4889	chr7	47240000	47270000	1.35138
chr7	47810000	47840000	0.803607	chr7	47810000	47840000	0.655621
chr7	48910000	48940000	0.340648	chr7	48890000	48920000	0.266893
chr7	50060000	50090000	0.673552	chr7	50040000	50070000	0.847445
chr7	50670000	50700000	0.428016	chr7	50690000	50720000	0.323868
chr7	51150000	51180000	1.10335	chr7	51150000	51180000	1.23316
chr7	55250000	55280000	1.26303	chr7	55250000	55280000	0.905754
chr7	55950000	55980000	0.241726	chr7	55950000	55980000	0.24715
chr7	64700000	64730000	0.677169	chr7	64700000	64730000	0.375836
chr7	66000000	66030000	1.02319	chr7	65980000	66010000	1.18346
chr7	66510000	66540000	1.08042	chr7	66530000	66560000	0.762656
chr7	67480000	67510000	0.461508	chr7	67480000	67510000	0.260997
chr7	70790000	70820000	1.47109	chr7	70790000	70820000	1.34717
chr7	71720000	71750000	0.579415	chr7	71730000	71760000	0.66964
chr7	73500000	73530000	0.553624	chr7	73500000	73530000	0.692445
chr7	74180000	74210000	0.539882	chr7	74180000	74210000	0.343774
chr7	74390000	74420000	1.01386	chr7	74390000	74420000	0.890921
chr7	75750000	75780000	0.893986	chr7	75750000	75780000	0.755723
chr7	76020000	76050000	0.732097	chr7	76020000	76050000	0.487836
chr7	77630000	77660000	0.807647	chr7	77630000	77660000	0.510603
chr7	77930000	77960000	0.861481	chr7	77930000	77960000	0.879988
chr7	78490000	78520000	0.631971	chr7	78480000	78510000	0.479789
chr7	78920000	78950000	0.542954	chr7	78920000	78950000	0.34181
chr7	79270000	79300000	1.14884	chr7	79260000	79290000	1.09727
chr7	79770000	79800000	0.539331	chr7	79770000	79800000	0.50324
chr7	80040000	80070000	1.58287	chr7	80040000	80070000	1.51231
chr7	80410000	80440000	0.905777	chr7	80400000	80430000	0.732724
chr7	80670000	80700000	1.13155	chr7	80680000	80710000	1.11275
chr7	80900000	80930000	0.414763	chr7	80910000	80940000	0.273232
chr7	81460000	81490000	2.18128	chr7	81470000	81500000	2.203
chr7	82020000	82050000	1.24675	chr7	82010000	82040000	1.01862
chr7	82720000	82750000	1.16657	chr7	82730000	82760000	1.08407
chr7	84180000	84210000	0.326288	chr7	84170000	84200000	0.2619
chr7	84470000	84500000	0.84516	chr7	84470000	84500000	0.600567
chr7	85010000	85040000	1.81779	chr7	85010000	85040000	1.56179
chr7	85180000	85210000	0.290948	chr7	85170000	85200000	0.271331
chr7	85550000	85580000	0.260336	chr7	85550000	85580000	0.327797
chr7	86540000	86570000	0.259031	chr7	86540000	86570000	0.335692
chr7	86890000	86920000	0.657366	chr7	86890000	86920000	0.738996
chr7	87470000	87500000	0.620329	chr7	87470000	87500000	0.316511
chr7	88210000	88240000	0.881067	chr7	88190000	88220000	0.803573
chr7	90430000	90460000	0.872972	chr7	90420000	90450000	1.03284
chr7	91030000	91060000	1.51038	chr7	91040000	91070000	1.24081
chr7	92460000	92490000	1.57461	chr7	92460000	92490000	1.35947
chr7	92820000	92850000	0.364487	chr7	92810000	92840000	0.321694
chr7	93050000	93080000	1.10799	chr7	93050000	93080000	0.945747
chr7	93220000	93250000	0.281076	chr7	93220000	93250000	0.254892
chr7	94260000	94290000	0.835677	chr7	94270000	94300000	0.622767
chr7	94430000	94460000	0.736275	chr7	94430000	94460000	0.86503
chr7	94690000	94720000	0.442071	chr7	94690000	94720000	0.364978
chr7	95200000	95230000	0.241459	chr7	95200000	95230000	0.361105
chr7	95470000	95500000	0.670947	chr7	95480000	95510000	0.567726
chr7	96060000	96090000	0.935713	chr7	96060000	96090000	0.878453
chr7	96400000	96430000	0.565737	chr7	96390000	96420000	0.458251
chr7	97050000	97080000	1.64338	chr7	97050000	97080000	1.15115
chr7	98260000	98290000	0.503862	chr7	98260000	98290000	0.404573
chr7	98860000	98890000	1.80248	chr7	98850000	98880000	1.92468
chr7	99010000	99040000	0.374064	chr7	99000000	99030000	0.305676
chr7	99400000	99430000	1.72935	chr7	99380000	99410000	1.66002
chr7	100860000	100890000	0.814489	chr7	100870000	100900000	0.725294
chr7	101290000	101320000	0.938714	chr7	101280000	101310000	0.7651
chr7	101530000	101560000	0.697849	chr7	101530000	101560000	0.65483
chr7	101810000	101840000	0.486354	chr7	101810000	101840000	0.405498
chr7	102250000	102280000	1.29997	chr7	102250000	102280000	1.29828
chr7	104200000	104230000	1.43015	chr7	104190000	104220000	1.03683
chr7	105580000	105610000	1.29163	chr7	105580000	105610000	1.26318
chr7	106150000	106180000	1.31589	chr7	106160000	106190000	1.24001
chr7	106460000	106490000	0.415129	chr7	106460000	106490000	0.432004
chr7	106760000	106790000	0.898543	chr7	106770000	106800000	0.934321
chr7	107160000	107190000	1.72051	chr7	107160000	107190000	1.68525
chr7	107440000	107470000	0.460992	chr7	107440000	107470000	0.332096
chr7	107870000	107900000	0.983928	chr7	107880000	107910000	0.681723
chr7	108150000	108180000	1.2087	chr7	108150000	108180000	1.08892
chr7	108590000	108620000	2.35006	chr7	108580000	108610000	1.50784
chr7	110540000	110570000	0.522567	chr7	110540000	110570000	0.468969
chr7	111080000	111110000	0.701249	chr7	111070000	111100000	0.6662
chr7	111480000	111510000	0.339331	chr7	111490000	111520000	0.340175
chr7	113420000	113450000	0.623613	chr7	113420000	113450000	0.408762
chr7	113730000	113760000	0.250957	chr7	113730000	113760000	0.383628
chr7	114840000	114870000	0.724055	chr7	114860000	114890000	0.811432
chr7	115340000	115370000	0.429979	chr7	115340000	115370000	0.340952
chr7	116570000	116600000	0.836415	chr7	116570000	116600000	0.689835
chr7	116860000	116890000	1.05584	chr7	116850000	116880000	1.03083
chr7	117130000	117160000	0.331386	chr7	117120000	117150000	0.242752
chr7	118200000	118230000	0.771208	chr7	118180000	118210000	0.589084
chr7	119880000	119910000	0.390169	chr7	119880000	119910000	0.381179
chr7	120710000	120740000	1.03107	chr7	120700000	120730000	0.761365
chr7	121100000	121130000	0.399424	chr7	121100000	121130000	0.26529
chr7	121330000	121360000	0.441326	chr7	121330000	121360000	0.559593
chr7	121560000	121590000	0.781054	chr7	121560000	121590000	0.531679
chr7	122000000	122030000	1.18001	chr7	122000000	122030000	0.92087
chr7	126870000	126900000	0.495913	chr7	126880000	126910000	0.408372
chr7	128280000	128310000	0.791292	chr7	128260000	128290000	0.738218
chr7	128870000	128900000	0.82096	chr7	128870000	128900000	0.604607
chr7	129190000	129220000	0.62837	chr7	129190000	129220000	0.584136
chr7	129630000	129660000	0.532429	chr7	129640000	129670000	0.425731
chr7	130030000	130060000	2.093	chr7	130030000	130060000	2.00029
chr7	130830000	130860000	1.77986	chr7	130840000	130870000	1.67535
chr7	131050000	131080000	0.445089	chr7	131040000	131070000	0.441261
chr7	131480000	131510000	0.713611	chr7	131480000	131510000	0.440529
chr7	132280000	132310000	0.855029	chr7	132280000	132310000	0.588967
chr7	133330000	133360000	0.492863	chr7	133330000	133360000	0.493807
chr7	134950000	134980000	1.65827	chr7	134950000	134980000	1.69452
chr7	135640000	135670000	1.19901	chr7	135640000	135670000	1.20177
chr7	136030000	136060000	0.986946	chr7	136030000	136060000	0.708257
chr7	137590000	137620000	1.50712	chr7	137590000	137620000	1.3162
chr7	138010000	138040000	2.0445	chr7	138010000	138040000	2.30183
chr7	138440000	138470000	0.513007	chr7	138440000	138470000	0.543701
chr7	139080000	139110000	0.414363	chr7	139080000	139110000	0.272775
chr7	139340000	139370000	1.0068	chr7	139340000	139370000	1.03491
chr7	140000000	140030000	1.16053	chr7	140000000	140030000	0.826999
chr7	140390000	140420000	0.881934	chr7	140390000	140420000	0.780797
chr7	140690000	140720000	0.952777	chr7	140690000	140720000	1.29499
chr7	141020000	141050000	1.06336	chr7	141010000	141040000	0.802552
chr7	141760000	141790000	1.09828	chr7	141770000	141800000	0.998615
chr7	142320000	142350000	1.84435	chr7	142330000	142360000	1.79951
chr7	146000000	146030000	0.224293	chr7	146000000	146030000	0.292723
chr7	148480000	148510000	1.4086	chr7	148480000	148510000	0.923434
chr7	150870000	150900000	0.985815	chr7	150870000	150900000	0.976723
chr7	151460000	151490000	0.261069	chr7	151480000	151510000	0.214666
chr7	151760000	151790000	0.676562	chr7	151760000	151790000	0.692555
chr7	152200000	152230000	0.978508	chr7	152210000	152240000	1.06098
chr7	154890000	154920000	1.33382	chr7	154880000	154910000	1.06818
chr7	157400000	157430000	1.60505	chr7	157410000	157440000	1.8766
chr7	158580000	158610000	0.95739	chr7	158590000	158620000	1.21861
chr7	158970000	159000000	1.0561	chr7	158960000	158990000	1.01935
chr8	760000	790000	0.704624	chr8	760000	790000	0.598063
chr8	2030000	2060000	1.15801	chr8	2030000	2060000	1.27345
chr8	3260000	3290000	0.272041	chr8	3260000	3290000	0.329682
chr8	5060000	5090000	0.487918	chr8	5060000	5090000	0.51621
chr8	6820000	6850000	1.60238	chr8	6820000	6850000	1.6807
chr8	8660000	8690000	1.21867	chr8	8660000	8690000	1.10095
chr8	9000000	9030000	0.784057	chr8	8990000	9020000	0.746589
chr8	9830000	9860000	1.55076	chr8	9820000	9850000	1.45225
chr8	10020000	10050000	0.243973	chr8	10020000	10050000	0.30759
chr8	10830000	10860000	1.48901	chr8	10830000	10860000	1.196
chr8	11550000	11580000	0.306854	chr8	11550000	11580000	0.286034
chr8	11740000	11770000	0.346665	chr8	11740000	11770000	0.345878
chr8	13360000	13390000	0.403889	chr8	13360000	13390000	0.322499
chr8	14250000	14280000	0.237997	chr8	14250000	14280000	0.40655
chr8	14860000	14890000	0.340679	chr8	14840000	14870000	0.669515
chr8	15350000	15380000	0.744057	chr8	15360000	15390000	0.326365
chr8	15770000	15800000	0.398494	chr8	15770000	15800000	0.44728
chr8	16760000	16790000	1.28453	chr8	16770000	16800000	1.08155
chr8	17560000	17590000	0.508145	chr8	17550000	17580000	0.397041
chr8	17910000	17940000	1.70762	chr8	17910000	17940000	1.55112
chr8	18880000	18910000	1.01972	chr8	18880000	18910000	1.06628
chr8	19360000	19390000	1.65283	chr8	19350000	19380000	1.62635
chr8	19810000	19840000	1.40517	chr8	19810000	19840000	1.28018
chr8	20380000	20410000	1.13359	chr8	20380000	20410000	1.10946
chr8	22150000	22180000	0.334748	chr8	22140000	22170000	0.328853
chr8	22590000	22620000	0.807477	chr8	22590000	22620000	0.78458
chr8	23020000	23050000	0.730895	chr8	23020000	23050000	0.649813
chr8	23440000	23470000	1.10275	chr8	23440000	23470000	1.07865
chr8	23730000	23760000	0.8719	chr8	23720000	23750000	0.743266
chr8	25140000	25170000	1.19755	chr8	25130000	25160000	1.04184
chr8	25480000	25510000	1.6692	chr8	25490000	25520000	1.91601
chr8	26080000	26110000	1.1753	chr8	26080000	26110000	0.894113
chr8	26350000	26380000	0.648819	chr8	26360000	26390000	0.508873
chr8	26670000	26700000	1.7683	chr8	26660000	26690000	1.69577
chr8	27760000	27790000	1.1419	chr8	27770000	27800000	1.05181
chr8	28050000	28080000	0.582853	chr8	28050000	28080000	0.435164
chr8	28330000	28360000	0.739973	chr8	28320000	28350000	0.449088
chr8	28600000	28630000	0.340248	chr8	28590000	28620000	0.328005
chr8	28780000	28810000	1.13705	chr8	28780000	28810000	1.05026
chr8	29310000	29340000	1.88539	chr8	29310000	29340000	1.62501
chr8	29720000	29750000	0.540989	chr8	29720000	29750000	0.467783
chr8	30160000	30190000	1.42288	chr8	30150000	30180000	1.24635
chr8	30620000	30650000	1.22261	chr8	30620000	30650000	0.385316
chr8	30800000	30830000	0.366025	chr8	30800000	30830000	1.26751
chr8	31210000	31240000	2.30042	chr8	31200000	31230000	1.68628
chr8	32540000	32570000	1.60971	chr8	32530000	32560000	1.59196
chr8	33090000	33120000	0.503712	chr8	33090000	33120000	0.401224
chr8	33600000	33630000	1.86159	chr8	33600000	33630000	2.20837
chr8	36780000	36810000	1.14037	chr8	36790000	36820000	1.07533
chr8	37150000	37180000	0.751022	chr8	37150000	37180000	0.580132
chr8	37730000	37760000	1.88161	chr8	37730000	37760000	1.74577
chr8	38390000	38420000	0.696021	chr8	38380000	38410000	0.609538
chr8	38710000	38740000	1.39768	chr8	38710000	38740000	1.7336
chr8	39970000	40000000	1.79783	chr8	39980000	40010000	1.141
chr8	40210000	40240000	1.21709	chr8	40210000	40240000	1.04847
chr8	41520000	41550000	1.08948	chr8	41510000	41540000	1.14302
chr8	41910000	41940000	0.510429	chr8	41900000	41930000	0.354199
chr8	42140000	42170000	0.920542	chr8	42130000	42160000	0.753475
chr8	42380000	42410000	1.47863	chr8	42380000	42410000	1.08906
chr8	42670000	42700000	0.603046	chr8	42670000	42700000	0.459679
chr8	47150000	47180000	1.39529	chr8	47150000	47180000	1.20046
chr8	47740000	47770000	1.58919	chr8	47750000	47780000	1.57534
chr8	47940000	47970000	0.360585	chr8	47960000	47990000	0.365094
chr8	48590000	48620000	0.380303	chr8	48580000	48610000	0.321134
chr8	48920000	48950000	2.93122	chr8	48930000	48960000	2.58248
chr8	50000000	50030000	0.626093	chr8	49990000	50020000	0.548771
chr8	51530000	51560000	0.962259	chr8	51540000	51570000	0.91521
chr8	51780000	51810000	0.349612	chr8	51780000	51810000	0.40315
chr8	52010000	52040000	0.765134	chr8	52010000	52040000	0.5169
chr8	52500000	52530000	1.19366	chr8	52510000	52540000	1.22951
chr8	53800000	53830000	0.67907	chr8	53800000	53830000	0.856948
chr8	54570000	54600000	0.6523	chr8	54590000	54620000	0.467314
chr8	56050000	56080000	0.45862	chr8	56070000	56100000	0.219959
chr8	56930000	56960000	0.790372	chr8	56930000	56960000	1.01559
chr8	57380000	57410000	1.16243	chr8	57380000	57410000	0.617997
chr8	58700000	58730000	0.438402	chr8	58700000	58730000	0.348095
chr8	59120000	59150000	0.589536	chr8	59120000	59150000	0.645824
chr8	59910000	59940000	0.619821	chr8	59910000	59940000	0.774949
chr8	61110000	61140000	0.979722	chr8	61110000	61140000	0.887073
chr8	61480000	61510000	2.08229	chr8	61490000	61520000	1.48888
chr8	64510000	64540000	0.881644	chr8	64510000	64540000	1.02605
chr8	66660000	66690000	0.697321	chr8	66660000	66690000	0.583547
chr8	67040000	67070000	0.212361	chr8	67050000	67080000	0.377841
chr8	67790000	67820000	0.449965	chr8	67810000	67840000	0.487876
chr8	68550000	68580000	1.30613	chr8	68540000	68570000	1.62202
chr8	69630000	69660000	2.03622	chr8	69640000	69670000	1.99556
chr8	70130000	70160000	0.961784	chr8	70110000	70140000	0.90884
chr8	70680000	70710000	1.37048	chr8	70670000	70700000	1.5063
chr8	71790000	71820000	2.22908	chr8	71790000	71820000	1.68498
chr8	72960000	72990000	0.606749	chr8	72960000	72990000	0.504179
chr8	73270000	73300000	1.06401	chr8	73280000	73310000	1.16021
chr8	73650000	73680000	1.20656	chr8	73650000	73680000	0.796683
chr8	74340000	74370000	1.07231	chr8	74330000	74360000	1.06197
chr8	75610000	75640000	0.470525	chr8	75610000	75640000	0.777359
chr8	76660000	76690000	0.34836	chr8	76670000	76700000	0.403563
chr8	78920000	78950000	0.327763	chr8	78900000	78930000	0.298387
chr8	80030000	80060000	1.84342	chr8	80020000	80050000	1.48369
chr8	80590000	80620000	0.374609	chr8	80580000	80610000	0.296064
chr8	80970000	81000000	1.24752	chr8	80970000	81000000	1.20532
chr8	82270000	82300000	0.469462	chr8	82270000	82300000	0.225074
chr8	83890000	83920000	0.242034	chr8	83890000	83920000	0.315425
chr8	84600000	84630000	1.06883	chr8	84580000	84610000	0.943644
chr8	85050000	85080000	1.18899	chr8	85060000	85090000	0.684696
chr8	85290000	85320000	0.385663	chr8	85290000	85320000	0.288264
chr8	86020000	86050000	0.897847	chr8	86020000	86050000	0.904064
chr8	86560000	86590000	1.66774	chr8	86570000	86600000	1.44773
chr8	88840000	88870000	0.669961	chr8	88840000	88870000	0.556114
chr8	89240000	89270000	0.6072	chr8	89250000	89280000	0.587328
chr8	89680000	89710000	1.62203	chr8	89680000	89710000	1.36683
chr8	90000000	90030000	1.95712	chr8	89990000	90020000	1.73017
chr8	90950000	90980000	1.17166	chr8	90950000	90980000	1.13014
chr8	91410000	91440000	0.899586	chr8	91420000	91450000	0.607662
chr8	93970000	94000000	1.23244	chr8	93970000	94000000	0.955708
chr8	94350000	94380000	1.05692	chr8	94350000	94380000	0.276722
chr8	94540000	94570000	0.274499	chr8	94550000	94580000	0.426026
chr8	97570000	97600000	1.18667	chr8	97570000	97600000	1.18204
chr8	98130000	98160000	1.96981	chr8	98130000	98160000	1.77798
chr8	98930000	98960000	0.768691	chr8	98930000	98960000	0.87787
chr8	99360000	99390000	0.478006	chr8	99340000	99370000	0.4238
chr8	99850000	99880000	0.833399	chr8	99850000	99880000	0.805006
chr8	100120000	100150000	1.47994	chr8	100110000	100140000	1.27493
chr8	100530000	100560000	1.35525	chr8	100520000	100550000	1.24502
chr8	100830000	100860000	0.870915	chr8	100830000	100860000	0.853093
chr8	101300000	101330000	1.35084	chr8	101300000	101330000	1.43374
chr8	101630000	101660000	0.732036	chr8	101610000	101640000	0.444435
chr8	102210000	102240000	1.78897	chr8	102200000	102230000	1.88851
chr8	102590000	102620000	0.479121	chr8	102600000	102630000	0.482512
chr8	102810000	102840000	1.48622	chr8	102810000	102840000	1.3149
chr8	103050000	103080000	0.847238	chr8	103050000	103080000	0.5059
chr8	104770000	104800000	1.60242	chr8	104770000	104800000	1.73186
chr8	105890000	105920000	2.12597	chr8	105890000	105920000	1.49922
chr8	107050000	107080000	0.436771	chr8	107040000	107070000	0.405751
chr8	107520000	107550000	0.731611	chr8	107510000	107540000	0.902217
chr8	107790000	107820000	1.64621	chr8	107790000	107820000	1.10209
chr8	108810000	108840000	0.626176	chr8	108790000	108820000	0.785888
chr8	109330000	109360000	1.44503	chr8	109330000	109360000	1.44486
chr8	109720000	109750000	0.72345	chr8	109710000	109740000	0.56123
chr8	115070000	115100000	0.62377	chr8	115080000	115110000	0.46361
chr8	115650000	115680000	0.602893	chr8	115660000	115690000	0.606445
chr8	116440000	116470000	0.699183	chr8	116430000	116460000	0.648929
chr8	116760000	116790000	0.660666	chr8	116750000	116780000	0.723924
chr8	117030000	117060000	0.584358	chr8	117040000	117070000	0.505947
chr8	117810000	117840000	0.466767	chr8	117810000	117840000	0.882027
chr8	118100000	118130000	0.852178	chr8	118090000	118120000	0.421439
chr8	118410000	118440000	1.13621	chr8	118410000	118440000	0.856356
chr8	118720000	118750000	0.559704	chr8	118720000	118750000	0.445623
chr8	119060000	119090000	0.629547	chr8	119080000	119110000	0.742416
chr8	119430000	119460000	1.23303	chr8	119440000	119470000	1.06449
chr8	119830000	119860000	1.7963	chr8	119850000	119880000	1.5732
chr8	120090000	120120000	0.725848	chr8	120090000	120120000	0.659663
chr8	120420000	120450000	1.2575	chr8	120420000	120450000	1.11401
chr8	120940000	120970000	1.63859	chr8	120930000	120960000	1.63307
chr8	121240000	121270000	1.04535	chr8	121240000	121270000	0.836224
chr8	121620000	121650000	0.985731	chr8	121620000	121650000	0.85467
chr8	122060000	122090000	0.383507	chr8	122070000	122100000	0.453933
chr8	122640000	122670000	1.49771	chr8	122640000	122670000	1.2945
chr8	123220000	123250000	0.215406	chr8	123240000	123270000	0.245962
chr8	123750000	123780000	1.38678	chr8	123750000	123780000	1.36666
chr8	124010000	124040000	0.324465	chr8	124020000	124050000	0.253471
chr8	124440000	124470000	2.25315	chr8	124440000	124470000	2.22532
chr8	125070000	125100000	1.58134	chr8	125070000	125100000	1.51131
chr8	125410000	125440000	0.612495	chr8	125410000	125440000	0.561569
chr8	126790000	126820000	1.67299	chr8	126810000	126840000	1.33392
chr8	127160000	127190000	0.76878	chr8	127150000	127180000	0.832805
chr8	127710000	127740000	2.73919	chr8	127720000	127750000	2.6399
chr8	129280000	129310000	0.345074	chr8	129270000	129300000	0.244703
chr8	129720000	129750000	1.00878	chr8	129740000	129770000	1.19078
chr8	130100000	130130000	1.2352	chr8	130100000	130130000	0.863675
chr8	130410000	130440000	0.362184	chr8	130420000	130450000	0.354299
chr8	130710000	130740000	1.25172	chr8	130710000	130740000	1.57661
chr8	131790000	131820000	0.993142	chr8	131800000	131830000	0.98099
chr8	132030000	132060000	0.409914	chr8	132010000	132040000	0.283856
chr8	133190000	133220000	0.970348	chr8	133190000	133220000	0.823552
chr8	133460000	133490000	1.27637	chr8	133460000	133490000	1.37942
chr8	134440000	134470000	0.553043	chr8	134440000	134470000	0.525317
chr8	134670000	134700000	0.503183	chr8	134670000	134700000	0.379534
chr8	134890000	134920000	1.62497	chr8	134880000	134910000	1.28736
chr8	135430000	135460000	2.33713	chr8	135420000	135450000	2.02996
chr8	136700000	136730000	0.439439	chr8	136700000	136730000	0.376702
chr8	137330000	137360000	0.250058	chr8	137310000	137340000	0.639891
chr8	138690000	138720000	0.867071	chr8	138710000	138740000	0.386075
chr8	140420000	140450000	0.814888	chr8	140410000	140440000	1.07626
chr8	140640000	140670000	1.08354	chr8	140640000	140670000	0.696941
chr8	141170000	141200000	0.45046	chr8	141170000	141200000	0.441244
chr8	142450000	142480000	1.00064	chr8	142470000	142500000	0.952696
chr8	142720000	142750000	0.313348	chr8	142730000	142760000	0.275335
chr8	143050000	143080000	0.49611	chr8	143060000	143090000	0.283262
chr8	143270000	143300000	1.31034	chr8	143250000	143280000	1.24106
chr8	143590000	143620000	0.601875	chr8	143580000	143610000	0.511755
chr8	143810000	143840000	0.311652	chr8	143820000	143850000	0.40512
chr8	144510000	144540000	1.01907	chr8	144510000	144540000	0.872194
chr8	144800000	144830000	0.766375	chr8	144800000	144830000	0.783929
chr9	570000	600000	0.817535	chr9	570000	600000	0.762911
chr9	810000	840000	1.02796	chr9	800000	830000	1.00397
chr9	1000000	1030000	0.44333	chr9	1010000	1040000	0.405392
chr9	3440000	3470000	0.298146	chr9	3460000	3490000	0.256687
chr9	3710000	3740000	1.20283	chr9	3720000	3750000	1.33422
chr9	4660000	4690000	0.877388	chr9	4650000	4680000	0.722296
chr9	5420000	5450000	0.334323	chr9	5420000	5450000	0.279423
chr9	5600000	5630000	0.916113	chr9	5610000	5640000	0.853061
chr9	5770000	5800000	0.298367	chr9	5770000	5800000	0.260143
chr9	6040000	6070000	0.589926	chr9	6050000	6080000	0.521808
chr9	6330000	6360000	0.987883	chr9	6330000	6360000	0.949297
chr9	6750000	6780000	0.884326	chr9	6740000	6770000	1.26505
chr9	8920000	8950000	0.235413	chr9	8900000	8930000	0.33996
chr9	10010000	10040000	1.71234	chr9	10010000	10040000	1.00182
chr9	12670000	12700000	1.01409	chr9	12670000	12700000	0.955137
chr9	13080000	13110000	0.519657	chr9	13080000	13110000	0.89017
chr9	13410000	13440000	0.784588	chr9	13420000	13450000	0.450035
chr9	14420000	14450000	1.25734	chr9	14420000	14450000	1.28219
[truncated: 1,924 more rows]

## Sheet: ExtendedDataFigure7_c_right_mid
FA+DSG-DpnII
chr1	1070000	1100000	0.498357	chr1	1060000	1090000	0.509219
chr1	1280000	1310000	0.512485	chr1	1290000	1320000	0.397776
chr1	1900000	1930000	1.22154	chr1	1900000	1930000	0.880144
chr1	2170000	2200000	0.831487	chr1	2160000	2190000	0.584592
chr1	2390000	2420000	1.36104	chr1	2390000	2420000	1.04463
chr1	3420000	3450000	1.55315	chr1	3420000	3450000	1.39571
chr1	6220000	6250000	0.398243	chr1	6200000	6230000	0.358419
chr1	6680000	6710000	1.13681	chr1	6660000	6690000	1.05924
chr1	7200000	7230000	0.580178	chr1	7200000	7230000	0.530624
chr1	7950000	7980000	1.46308	chr1	7950000	7980000	1.41988
chr1	8330000	8360000	1.65364	chr1	8320000	8350000	1.38069
chr1	8850000	8880000	1.15378	chr1	8850000	8880000	0.868165
chr1	9250000	9280000	0.651296	chr1	9240000	9270000	0.550799
chr1	9570000	9600000	1.16136	chr1	9570000	9600000	1.05782
chr1	10150000	10180000	0.287742	chr1	10160000	10190000	0.236916
chr1	10490000	10520000	1.40379	chr1	10490000	10520000	1.22565
chr1	11000000	11030000	1.8658	chr1	11000000	11030000	1.81589
chr1	11260000	11290000	1.06786	chr1	11250000	11280000	0.88565
chr1	11630000	11660000	1.44093	chr1	11630000	11660000	1.28624
chr1	11890000	11920000	0.378768	chr1	11900000	11930000	0.354297
chr1	12650000	12680000	1.76533	chr1	12650000	12680000	1.86143
chr1	13640000	13670000	0.836384	chr1	13630000	13660000	0.860811
chr1	13950000	13980000	0.918837	chr1	13930000	13960000	0.654289
chr1	15080000	15110000	1.05526	chr1	15090000	15120000	0.936878
chr1	15290000	15320000	0.350693	chr1	15300000	15330000	0.265339
chr1	15510000	15540000	1.24705	chr1	15510000	15540000	1.18534
chr1	15760000	15790000	0.837784	chr1	15760000	15790000	0.667336
chr1	15990000	16020000	0.746494	chr1	16000000	16030000	0.657896
chr1	17050000	17080000	0.991674	chr1	17050000	17080000	0.78597
chr1	17410000	17440000	0.959551	chr1	17420000	17450000	1.02922
chr1	17910000	17940000	0.441308	chr1	17910000	17940000	0.373246
chr1	18560000	18590000	1.26545	chr1	18560000	18590000	0.95529
chr1	19640000	19670000	1.77	chr1	19640000	19670000	1.42938
chr1	20190000	20220000	0.802179	chr1	20180000	20210000	0.617863
chr1	20490000	20520000	1.45515	chr1	20490000	20520000	1.12634
chr1	20670000	20700000	0.643555	chr1	20670000	20700000	0.592487
chr1	21190000	21220000	1.91864	chr1	21190000	21220000	1.49438
chr1	21660000	21690000	1.34841	chr1	21660000	21690000	1.20662
chr1	22000000	22030000	2.07909	chr1	22020000	22050000	1.46693
chr1	22400000	22430000	0.704174	chr1	22400000	22430000	0.626228
chr1	22650000	22680000	1.43741	chr1	22650000	22680000	1.21022
chr1	22950000	22980000	1.6491	chr1	22950000	22980000	1.41248
chr1	23270000	23300000	0.955726	chr1	23270000	23300000	0.878062
chr1	23740000	23770000	0.889526	chr1	23740000	23770000	0.839421
chr1	24170000	24200000	0.562086	chr1	24170000	24200000	0.474538
chr1	24390000	24420000	0.453229	chr1	24390000	24420000	0.336133
chr1	24620000	24650000	1.322	chr1	24630000	24660000	1.13592
chr1	24840000	24870000	1.08389	chr1	24830000	24860000	0.720694
chr1	25520000	25550000	0.511459	chr1	25530000	25560000	0.522147
chr1	25800000	25830000	1.42158	chr1	25800000	25830000	1.05083
chr1	26010000	26040000	0.709773	chr1	26010000	26040000	0.631389
chr1	26460000	26490000	1.71283	chr1	26460000	26490000	1.44814
chr1	26880000	26910000	1.2246	chr1	26890000	26920000	1.14638
chr1	27380000	27410000	0.921354	chr1	27380000	27410000	0.854907
chr1	28220000	28250000	1.12822	chr1	28220000	28250000	1.07348
chr1	28630000	28660000	1.19825	chr1	28630000	28660000	1.16603
chr1	28860000	28890000	0.325017	chr1	28870000	28900000	0.242611
chr1	30100000	30130000	0.672085	chr1	30100000	30130000	0.606679
chr1	30360000	30390000	0.406044	chr1	30350000	30380000	0.234598
chr1	30700000	30730000	2.02935	chr1	30700000	30730000	1.71088
chr1	30920000	30950000	0.857724	chr1	30920000	30950000	0.37371
chr1	31160000	31190000	0.471385	chr1	31160000	31190000	0.699794
chr1	31540000	31570000	0.464665	chr1	31540000	31570000	0.372754
chr1	31780000	31810000	0.538554	chr1	31780000	31810000	0.502139
chr1	32050000	32080000	0.875819	chr1	32050000	32080000	0.789077
chr1	32400000	32430000	0.984388	chr1	32380000	32410000	0.632634
chr1	33080000	33110000	1.0085	chr1	33080000	33110000	0.860729
chr1	33610000	33640000	1.1971	chr1	33610000	33640000	1.10424
chr1	34150000	34180000	0.55948	chr1	34150000	34180000	1.24657
chr1	34730000	34760000	1.65072	chr1	34740000	34770000	1.213
chr1	35170000	35200000	0.614007	chr1	35170000	35200000	0.51471
chr1	35430000	35460000	0.741004	chr1	35420000	35450000	0.569968
chr1	35790000	35820000	0.763023	chr1	35790000	35820000	1.04612
chr1	36070000	36100000	1.1292	chr1	36070000	36100000	0.525272
chr1	36450000	36480000	1.43099	chr1	36450000	36480000	1.62993
chr1	37420000	37450000	1.69408	chr1	37420000	37450000	2.19617
chr1	37680000	37710000	0.276823	chr1	37680000	37710000	0.264821
chr1	39080000	39110000	1.08473	chr1	39080000	39110000	0.762124
chr1	39500000	39530000	0.724865	chr1	39500000	39530000	0.584618
chr1	39750000	39780000	1.03229	chr1	39760000	39790000	0.912581
chr1	40430000	40460000	0.776529	chr1	40420000	40450000	0.773888
chr1	41010000	41040000	1.50883	chr1	41000000	41030000	1.18504
chr1	41240000	41270000	0.615402	chr1	41230000	41260000	0.502905
chr1	41490000	41520000	1.25676	chr1	41490000	41520000	1.09486
chr1	41790000	41820000	0.407667	chr1	41790000	41820000	0.287427
chr1	42750000	42780000	0.733775	chr1	42750000	42780000	0.690102
chr1	43430000	43460000	0.364307	chr1	43450000	43480000	0.387664
chr1	43700000	43730000	0.998932	chr1	43700000	43730000	0.827547
chr1	43970000	44000000	1.365	chr1	43970000	44000000	1.13699
chr1	44690000	44720000	1.09832	chr1	44690000	44720000	0.968953
chr1	45570000	45600000	1.29811	chr1	45570000	45600000	1.08556
chr1	45870000	45900000	0.679711	chr1	45880000	45910000	0.451479
chr1	46340000	46370000	1.28582	chr1	46340000	46370000	1.23944
chr1	46720000	46750000	1.5424	chr1	46720000	46750000	1.78871
chr1	47720000	47750000	0.907563	chr1	47720000	47750000	0.540234
chr1	48230000	48260000	0.248535	chr1	48230000	48260000	0.274689
chr1	48500000	48530000	0.394114	chr1	48520000	48550000	0.618292
chr1	50340000	50370000	2.30956	chr1	50330000	50360000	2.12624
chr1	51520000	51550000	0.250492	chr1	51530000	51560000	0.235794
chr1	51780000	51810000	0.76128	chr1	51780000	51810000	0.642479
chr1	52050000	52080000	1.05992	chr1	52060000	52090000	1.0096
chr1	52350000	52380000	1.29512	chr1	52360000	52390000	1.15426
chr1	52680000	52710000	1.0871	chr1	52680000	52710000	0.938495
chr1	53190000	53220000	1.49134	chr1	53200000	53230000	1.36504
chr1	53440000	53470000	0.593836	chr1	53440000	53470000	0.558702
chr1	53820000	53850000	1.10336	chr1	53820000	53850000	1.07852
chr1	54050000	54080000	0.792243	chr1	54050000	54080000	0.716679
chr1	54480000	54510000	0.705859	chr1	54480000	54510000	0.765851
chr1	55040000	55070000	0.917353	chr1	55030000	55060000	0.777596
chr1	55270000	55300000	0.665769	chr1	55270000	55300000	0.560336
chr1	55880000	55910000	0.615326	chr1	55880000	55910000	0.434847
chr1	56570000	56600000	0.518289	chr1	56570000	56600000	0.380847
chr1	56810000	56840000	1.7443	chr1	56800000	56830000	1.36482
chr1	57060000	57090000	0.34077	chr1	57050000	57080000	0.218808
chr1	57380000	57410000	0.221867	chr1	57370000	57400000	0.356225
chr1	58710000	58740000	1.12337	chr1	58710000	58740000	1.09894
chr1	59130000	59160000	0.313294	chr1	59130000	59160000	0.45619
chr1	59280000	59310000	0.532745	chr1	59280000	59310000	0.248053
chr1	59950000	59980000	0.502829	chr1	59950000	59980000	0.263888
chr1	61850000	61880000	1.55272	chr1	61850000	61880000	1.41433
chr1	62130000	62160000	0.252351	chr1	62130000	62160000	0.490259
chr1	62420000	62450000	2.47184	chr1	62430000	62460000	1.71845
chr1	63530000	63560000	1.44901	chr1	63530000	63560000	1.48681
chr1	63900000	63930000	0.37383	chr1	63910000	63940000	0.364633
chr1	64240000	64270000	2.92627	chr1	64240000	64270000	2.09524
chr1	64810000	64840000	0.839869	chr1	64810000	64840000	0.557349
chr1	65040000	65070000	0.368721	chr1	65040000	65070000	0.775164
chr1	65670000	65700000	1.24422	chr1	65680000	65710000	0.983121
chr1	65940000	65970000	1.08674	chr1	65940000	65970000	0.731701
chr1	66490000	66520000	0.499094	chr1	66480000	66510000	0.461308
chr1	66730000	66760000	1.607	chr1	66740000	66770000	1.52797
chr1	67200000	67230000	0.777677	chr1	67200000	67230000	0.586256
chr1	67830000	67860000	0.986145	chr1	67820000	67850000	0.772102
chr1	68480000	68510000	1.34955	chr1	68480000	68510000	0.951087
chr1	70120000	70150000	0.575837	chr1	70120000	70150000	1.18818
chr1	70510000	70540000	1.49608	chr1	70510000	70540000	1.52327
chr1	71070000	71100000	2.35626	chr1	71070000	71100000	2.0313
chr1	72620000	72650000	0.547371	chr1	72640000	72670000	0.682545
chr1	74720000	74750000	1.47664	chr1	74740000	74770000	1.30861
chr1	75220000	75250000	1.07447	chr1	75220000	75250000	0.93228
chr1	75810000	75840000	0.925763	chr1	75810000	75840000	0.964469
chr1	76810000	76840000	0.582219	chr1	76820000	76850000	0.65057
chr1	77670000	77700000	0.831205	chr1	77670000	77700000	0.683845
chr1	78110000	78140000	1.56719	chr1	78120000	78150000	1.2541
chr1	78670000	78700000	0.23502	chr1	78670000	78700000	0.957333
chr1	79480000	79510000	0.750595	chr1	79500000	79530000	0.748105
chr1	81520000	81550000	1.22915	chr1	81520000	81550000	1.07588
chr1	81800000	81830000	0.985612	chr1	81810000	81840000	0.901761
chr1	84120000	84150000	0.794105	chr1	84120000	84150000	0.630685
chr1	84420000	84450000	0.714321	chr1	84420000	84450000	0.72264
chr1	84750000	84780000	0.438546	chr1	84750000	84780000	0.369772
chr1	84930000	84960000	0.934006	chr1	84930000	84960000	0.680493
chr1	85260000	85290000	1.3687	chr1	85260000	85290000	1.20895
chr1	85560000	85590000	0.668885	chr1	85560000	85590000	0.268158
chr1	85690000	85720000	0.364436	chr1	85690000	85720000	0.518586
chr1	85910000	85940000	0.444966	chr1	85910000	85940000	0.298679
chr1	87090000	87120000	1.71835	chr1	87090000	87120000	1.60258
chr1	87320000	87350000	0.529123	chr1	87320000	87350000	0.353123
chr1	88060000	88090000	0.691758	chr1	88060000	88090000	0.847857
chr1	88620000	88650000	1.35209	chr1	88610000	88640000	1.39244
chr1	89450000	89480000	1.19263	chr1	89450000	89480000	0.957313
chr1	90020000	90050000	1.46841	chr1	90030000	90060000	1.86777
chr1	92280000	92310000	1.3726	chr1	92280000	92310000	0.993936
chr1	92820000	92850000	1.09063	chr1	92820000	92850000	0.211656
chr1	93060000	93090000	0.367761	chr1	93060000	93090000	0.263644
chr1	93270000	93300000	0.425191	chr1	93270000	93300000	0.615948
chr1	93560000	93590000	0.696073	chr1	93550000	93580000	0.223855
chr1	93840000	93870000	2.13799	chr1	93840000	93870000	1.80293
chr1	94330000	94360000	0.313694	chr1	94330000	94360000	0.220256
chr1	94460000	94490000	1.48184	chr1	94460000	94490000	1.41437
chr1	94800000	94830000	1.35875	chr1	94790000	94820000	1.00968
chr1	95050000	95080000	1.33417	chr1	95060000	95090000	1.37092
chr1	96210000	96240000	0.625346	chr1	96210000	96240000	0.983073
chr1	97560000	97590000	0.462921	chr1	97540000	97570000	0.379223
chr1	98040000	98070000	0.998075	chr1	98040000	98070000	0.946701
chr1	98760000	98790000	0.396862	chr1	98780000	98810000	0.332239
chr1	99160000	99190000	0.900026	chr1	99150000	99180000	0.680164
chr1	99460000	99490000	0.652886	chr1	99460000	99490000	0.532694
chr1	100450000	100480000	1.05384	chr1	100440000	100470000	0.760807
chr1	100870000	100900000	3.1867	chr1	100870000	100900000	2.32264
chr1	101280000	101310000	1.95975	chr1	101280000	101310000	1.72308
chr1	103450000	103480000	0.501013	chr1	103450000	103480000	0.653396
chr1	104760000	104790000	0.619535	chr1	104760000	104790000	0.626423
chr1	107150000	107180000	0.562597	chr1	107150000	107180000	0.579859
chr1	107740000	107770000	1.57929	chr1	107750000	107780000	1.06555
chr1	108670000	108700000	0.558462	chr1	108660000	108690000	0.502206
chr1	109070000	109100000	0.794153	chr1	109050000	109080000	1.06586
chr1	109520000	109550000	1.04525	chr1	109520000	109550000	0.914249
chr1	109760000	109790000	0.516163	chr1	109760000	109790000	0.368217
chr1	110010000	110040000	1.25993	chr1	110010000	110040000	1.11059
chr1	110500000	110530000	1.22329	chr1	110500000	110530000	1.14652
chr1	111020000	111050000	0.674693	chr1	111010000	111040000	0.666865
chr1	112690000	112720000	1.50677	chr1	112690000	112720000	1.26345
chr1	113110000	113140000	2.18996	chr1	113100000	113130000	2.03671
chr1	113960000	113990000	0.958415	chr1	113960000	113990000	0.75554
chr1	114320000	114350000	0.54472	chr1	114310000	114340000	0.5031
chr1	115110000	115140000	0.677779	chr1	115110000	115140000	0.543046
chr1	115580000	115610000	1.01869	chr1	115580000	115610000	0.352025
chr1	117040000	117070000	1.53523	chr1	117040000	117070000	1.3563
chr1	117500000	117530000	0.849434	chr1	117500000	117530000	0.626719
chr1	117920000	117950000	1.99235	chr1	117930000	117960000	1.76038
chr1	119530000	119560000	0.735305	chr1	119540000	119570000	0.822037
chr1	150220000	150250000	1.26259	chr1	150220000	150250000	1.18467
chr1	150550000	150580000	0.5997	chr1	150550000	150580000	0.473409
chr1	150990000	151020000	1.01589	chr1	151000000	151030000	0.891004
chr1	151400000	151430000	0.562409	chr1	151400000	151430000	0.490333
chr1	151860000	151890000	0.31525	chr1	151870000	151900000	0.282569
chr1	152470000	152500000	0.594635	chr1	152480000	152510000	0.516774
chr1	152820000	152850000	0.33729	chr1	152820000	152850000	0.290771
chr1	153260000	153290000	1.30153	chr1	153260000	153290000	1.2167
chr1	153490000	153520000	0.560228	chr1	153490000	153520000	0.397102
chr1	153760000	153790000	0.523537	chr1	153760000	153790000	0.475011
chr1	153980000	154010000	1.11502	chr1	153990000	154020000	0.967049
chr1	154160000	154190000	0.335282	chr1	154160000	154190000	0.32923
chr1	154540000	154570000	0.574091	chr1	154540000	154570000	0.379888
chr1	154920000	154950000	0.361951	chr1	154920000	154950000	0.298175
chr1	155310000	155340000	0.31885	chr1	155320000	155350000	1.02257
chr1	155640000	155670000	1.13158	chr1	155630000	155660000	1.04454
chr1	156060000	156090000	0.433691	chr1	156060000	156090000	0.44006
chr1	156330000	156360000	1.02271	chr1	156330000	156360000	0.801509
chr1	156650000	156680000	0.819406	chr1	156650000	156680000	0.715141
chr1	157530000	157560000	0.671163	chr1	157530000	157560000	0.483198
chr1	157930000	157960000	1.45793	chr1	157920000	157950000	1.25563
chr1	158170000	158200000	1.31587	chr1	158170000	158200000	1.64671
chr1	159080000	159110000	2.00693	chr1	159100000	159130000	1.10082
chr1	159770000	159800000	1.10438	chr1	159750000	159780000	1.22549
chr1	159900000	159930000	0.34332	chr1	159900000	159930000	0.251138
chr1	160020000	160050000	0.603676	chr1	160020000	160050000	0.513938
chr1	160680000	160710000	0.586859	chr1	160680000	160710000	0.388702
chr1	160970000	161000000	1.00537	chr1	160970000	161000000	1.2039
chr1	161150000	161180000	0.569176	chr1	161140000	161170000	0.520872
chr1	161800000	161830000	0.373865	chr1	161790000	161820000	0.417209
chr1	162030000	162060000	1.63995	chr1	162030000	162060000	1.33746
chr1	162800000	162830000	2.16071	chr1	162800000	162830000	1.97398
chr1	164110000	164140000	0.461036	chr1	164110000	164140000	0.477037
chr1	165080000	165110000	1.36663	chr1	165080000	165110000	0.585294
chr1	165910000	165940000	2.41747	chr1	165910000	165940000	2.3356
chr1	166470000	166500000	0.436389	chr1	166460000	166490000	0.446126
chr1	166820000	166850000	0.798504	chr1	166820000	166850000	0.42082
chr1	167540000	167570000	0.462181	chr1	167530000	167560000	0.373
chr1	167690000	167720000	1.10693	chr1	167690000	167720000	1.14621
chr1	168070000	168100000	0.837133	chr1	168070000	168100000	0.917395
chr1	168600000	168630000	0.972114	chr1	168590000	168620000	0.652467
chr1	169080000	169110000	0.660361	chr1	169090000	169120000	0.644005
chr1	169350000	169380000	1.34862	chr1	169360000	169390000	1.12565
chr1	169870000	169900000	1.71852	chr1	169850000	169880000	1.44025
chr1	170510000	170540000	0.333686	chr1	170510000	170540000	0.290212
chr1	170940000	170970000	1.18056	chr1	170940000	170970000	0.85221
chr1	171980000	172010000	1.40519	chr1	171980000	172010000	1.21402
chr1	172420000	172450000	1.39051	chr1	172400000	172430000	1.15907
chr1	172730000	172760000	1.81412	chr1	172720000	172750000	1.41628
chr1	173190000	173220000	0.516599	chr1	173190000	173220000	0.442398
chr1	173410000	173440000	1.26584	chr1	173410000	173440000	0.956194
chr1	173810000	173840000	0.898223	chr1	173810000	173840000	0.85807
chr1	174220000	174250000	1.40197	chr1	174220000	174250000	1.16377
chr1	174730000	174760000	1.50225	chr1	174730000	174760000	1.04604
chr1	175870000	175900000	0.777935	chr1	175860000	175890000	0.667474
chr1	176870000	176900000	1.1705	chr1	176870000	176900000	1.11394
chr1	177930000	177960000	1.15394	chr1	177940000	177970000	1.1256
chr1	178280000	178310000	0.968389	chr1	178280000	178310000	0.764024
chr1	178520000	178550000	1.88204	chr1	178520000	178550000	1.35372
chr1	178760000	178790000	0.384986	chr1	178760000	178790000	0.378617
chr1	179000000	179030000	1.17481	chr1	179010000	179040000	1.10948
chr1	179370000	179400000	0.945083	chr1	179370000	179400000	0.994956
chr1	180170000	180200000	1.17497	chr1	180180000	180210000	0.967002
chr1	180490000	180520000	2.03729	chr1	180490000	180520000	1.81462
chr1	180860000	180890000	1.54434	chr1	180860000	180890000	1.26397
chr1	181160000	181190000	2.32779	chr1	181160000	181190000	2.27178
chr1	181460000	181490000	0.825877	chr1	181460000	181490000	0.800337
chr1	182060000	182090000	1.40805	chr1	182060000	182090000	1.33233
chr1	182390000	182420000	1.30379	chr1	182390000	182420000	1.2104
chr1	182820000	182850000	2.2187	chr1	182820000	182850000	2.31352
chr1	183270000	183300000	0.614647	chr1	183280000	183310000	0.462775
chr1	183620000	183650000	1.31361	chr1	183620000	183650000	1.04721
chr1	183910000	183940000	0.963417	chr1	183910000	183940000	0.81195
chr1	184220000	184250000	0.240111	chr1	184220000	184250000	0.308711
chr1	184680000	184710000	1.60479	chr1	184680000	184710000	1.41355
chr1	185190000	185220000	0.866582	chr1	185170000	185200000	0.887974
chr1	185690000	185720000	1.64321	chr1	185690000	185720000	1.50097
chr1	186370000	186400000	1.48327	chr1	186360000	186390000	1.35347
chr1	186680000	186710000	0.713295	chr1	186680000	186710000	0.71291
chr1	187000000	187030000	1.38158	chr1	187010000	187040000	1.19692
chr1	187900000	187930000	0.81614	chr1	187910000	187940000	0.782039
chr1	188160000	188190000	0.223616	chr1	188180000	188210000	0.545736
chr1	189740000	189770000	0.446725	chr1	189740000	189770000	0.368513
chr1	192440000	192470000	3.00028	chr1	192440000	192470000	2.02751
chr1	192790000	192820000	0.276722	chr1	192800000	192830000	0.346424
chr1	193040000	193070000	1.65329	chr1	193030000	193060000	1.52356
chr1	193390000	193420000	0.488753	chr1	193390000	193420000	0.334963
chr1	196120000	196150000	0.264862	chr1	196120000	196150000	0.234002
chr1	197900000	197930000	1.23	chr1	197900000	197930000	0.991088
chr1	198450000	198480000	0.629785	chr1	198450000	198480000	0.522937
chr1	198690000	198720000	1.88015	chr1	198700000	198730000	1.88112
chr1	200510000	200540000	2.01715	chr1	200510000	200540000	1.78681
chr1	200850000	200880000	0.986314	chr1	200840000	200870000	0.951787
chr1	201220000	201250000	0.400051	chr1	201210000	201240000	0.215351
chr1	201510000	201540000	1.14069	chr1	201510000	201540000	0.842119
chr1	201810000	201840000	0.943552	chr1	201810000	201840000	1.25392
chr1	202140000	202170000	1.38023	chr1	202130000	202160000	0.883278
chr1	202330000	202360000	0.739291	chr1	202330000	202360000	0.618863
chr1	202710000	202740000	0.851786	chr1	202710000	202740000	0.635208
chr1	203000000	203030000	1.55648	chr1	203000000	203030000	1.25037
chr1	203250000	203280000	1.02892	chr1	203250000	203280000	0.53301
chr1	203480000	203510000	0.673642	chr1	203480000	203510000	0.752613
chr1	203850000	203880000	1.88006	chr1	203840000	203870000	1.6242
chr1	204120000	204150000	1.40399	chr1	204120000	204150000	1.18519
chr1	204500000	204530000	1.74633	chr1	204510000	204540000	1.38065
chr1	204950000	204980000	0.579885	chr1	204960000	204990000	0.49816
chr1	205250000	205280000	0.924096	chr1	205250000	205280000	0.847353
chr1	205730000	205760000	0.747942	chr1	205730000	205760000	0.719264
chr1	206680000	206710000	0.69839	chr1	206690000	206720000	0.587616
chr1	207520000	207550000	1.12121	chr1	207520000	207550000	0.921147
chr1	207790000	207820000	0.737226	chr1	207790000	207820000	0.461913
chr1	207990000	208020000	0.600003	chr1	207990000	208020000	0.54462
chr1	208640000	208670000	0.420836	chr1	208640000	208670000	0.799092
chr1	209180000	209210000	0.904698	chr1	209190000	209220000	0.73518
chr1	209540000	209570000	0.986077	chr1	209540000	209570000	0.576081
chr1	209770000	209800000	0.624239	chr1	209780000	209810000	0.925419
chr1	210100000	210130000	0.408953	chr1	210100000	210130000	0.363366
chr1	211660000	211690000	1.2479	chr1	211660000	211690000	0.98563
chr1	212030000	212060000	1.52859	chr1	212030000	212060000	1.27072
chr1	212440000	212470000	1.17804	chr1	212450000	212480000	0.875011
chr1	212770000	212800000	0.338938	chr1	212780000	212810000	0.261218
chr1	213060000	213090000	0.926753	chr1	213070000	213100000	1.09788
chr1	214190000	214220000	1.57782	chr1	214190000	214220000	1.50463
chr1	214620000	214650000	1.9098	chr1	214610000	214640000	1.80196
chr1	215140000	215170000	0.71835	chr1	215150000	215180000	0.673205
chr1	215520000	215550000	1.43532	chr1	215540000	215570000	1.33957
chr1	216210000	216240000	0.508422	chr1	216220000	216250000	0.52912
chr1	217400000	217430000	0.81453	chr1	217410000	217440000	0.858015
chr1	217680000	217710000	1.17897	chr1	217680000	217710000	1.58553
chr1	218550000	218580000	0.344965	chr1	218560000	218590000	0.401331
chr1	219940000	219970000	2.01742	chr1	219950000	219980000	1.58427
chr1	220780000	220810000	1.76794	chr1	220780000	220810000	1.85186
chr1	221200000	221230000	0.482405	chr1	221200000	221230000	0.361746
chr1	221430000	221460000	1.64838	chr1	221430000	221460000	1.6313
chr1	221720000	221750000	0.548567	chr1	221720000	221750000	0.410001
chr1	222160000	222190000	0.703139	chr1	222160000	222190000	0.571443
chr1	222490000	222520000	1.48739	chr1	222500000	222530000	0.631775
chr1	222720000	222750000	0.870248	chr1	222720000	222750000	1.17961
chr1	224480000	224510000	1.03272	chr1	224480000	224510000	1.07256
chr1	224920000	224950000	1.23291	chr1	224920000	224950000	0.875785
chr1	225450000	225480000	2.36891	chr1	225440000	225470000	2.24879
chr1	225760000	225790000	0.312075	chr1	225770000	225800000	0.287895
chr1	225980000	226010000	1.23209	chr1	225980000	226010000	1.1679
chr1	226600000	226630000	0.281411	chr1	226600000	226630000	0.22202
chr1	226990000	227020000	1.03405	chr1	227000000	227030000	0.776412
chr1	227960000	227990000	1.14304	chr1	227960000	227990000	1.07552
chr1	229230000	229260000	1.42773	chr1	229230000	229260000	1.05789
chr1	230040000	230070000	0.421459	chr1	230030000	230060000	0.51381
chr1	230300000	230330000	2.14826	chr1	230290000	230320000	1.90539
chr1	230620000	230650000	0.810358	chr1	230620000	230650000	0.773526
chr1	232610000	232640000	0.359115	chr1	232610000	232640000	0.506703
chr1	232930000	232960000	0.597374	chr1	232930000	232960000	0.590286
chr1	233290000	233320000	1.93682	chr1	233280000	233310000	1.86319
chr1	234070000	234100000	0.894518	chr1	234060000	234090000	0.517125
chr1	234470000	234500000	1.42924	chr1	234460000	234490000	1.57986
chr1	235080000	235110000	2.06095	chr1	235090000	235120000	1.7985
chr1	235770000	235800000	0.428255	chr1	235760000	235790000	0.348735
chr1	236590000	236620000	1.16566	chr1	236590000	236620000	1.04608
chr1	236900000	236930000	0.412376	chr1	236910000	236940000	0.382571
chr1	238230000	238260000	0.588207	chr1	238240000	238270000	0.367535
chr1	238940000	238970000	0.961604	chr1	238930000	238960000	0.442307
chr1	240170000	240200000	0.405387	chr1	240170000	240200000	0.238945
chr1	240700000	240730000	1.15308	chr1	240700000	240730000	1.12595
chr1	240950000	240980000	0.725159	chr1	240950000	240980000	0.555643
chr1	241830000	241860000	1.28079	chr1	241850000	241880000	0.353152
chr1	242010000	242040000	0.371493	chr1	242010000	242040000	1.48767
chr1	243330000	243360000	1.37339	chr1	243330000	243360000	1.06848
chr1	244270000	244300000	1.31362	chr1	244280000	244310000	1.21479
chr1	244440000	244470000	0.418532	chr1	244440000	244470000	0.223201
chr1	244810000	244840000	0.982141	chr1	244810000	244840000	0.927162
chr1	245060000	245090000	1.1741	chr1	245060000	245090000	1.06341
chr1	245580000	245610000	0.245324	chr1	245580000	245610000	0.213478
chr1	245990000	246020000	1.15285	chr1	245990000	246020000	0.942619
chr1	246480000	246510000	1.72606	chr1	246460000	246490000	1.52777
chr2	290000	320000	0.438943	chr2	280000	310000	0.478737
chr2	660000	690000	1.17678	chr2	660000	690000	1.00837
chr2	930000	960000	0.273392	chr2	920000	950000	0.217581
chr2	1210000	1240000	0.264008	chr2	1210000	1240000	0.304379
chr2	1820000	1850000	2.33382	chr2	1820000	1850000	2.27701
chr2	3360000	3390000	0.599789	chr2	3360000	3390000	0.415365
chr2	3660000	3690000	1.4144	chr2	3660000	3690000	1.53231
chr2	7070000	7100000	0.639256	chr2	7080000	7110000	0.345225
chr2	7410000	7440000	0.42907	chr2	7410000	7440000	0.418362
chr2	9120000	9150000	1.22601	chr2	9120000	9150000	1.00912
chr2	9410000	9440000	1.15663	chr2	9410000	9440000	1.09828
chr2	9780000	9810000	0.845242	chr2	9780000	9810000	0.632046
chr2	10050000	10080000	1.53199	chr2	10050000	10080000	1.31529
chr2	10420000	10450000	1.19344	chr2	10420000	10450000	1.00564
chr2	10670000	10700000	1.59906	chr2	10680000	10710000	1.53508
chr2	11120000	11150000	1.8763	chr2	11120000	11150000	1.54482
chr2	11450000	11480000	0.757108	chr2	11440000	11470000	0.768383
chr2	11810000	11840000	1.63739	chr2	11810000	11840000	1.41518
chr2	12310000	12340000	0.240904	chr2	12300000	12330000	0.373612
chr2	12700000	12730000	1.03455	chr2	12700000	12730000	0.882487
chr2	13030000	13060000	3.39291	chr2	13030000	13060000	3.07869
chr2	15150000	15180000	0.917165	chr2	15150000	15180000	1.14588
chr2	15610000	15640000	1.64302	chr2	15610000	15640000	1.57035
chr2	16580000	16610000	0.723862	chr2	16590000	16620000	0.502885
chr2	17650000	17680000	1.06158	chr2	17650000	17680000	0.823961
chr2	18150000	18180000	0.487168	chr2	18160000	18190000	0.381834
chr2	18380000	18410000	1.30412	chr2	18380000	18410000	1.04543
chr2	18740000	18770000	0.82856	chr2	18740000	18770000	0.610412
chr2	19350000	19380000	2.05101	chr2	19340000	19370000	1.72657
chr2	19880000	19910000	1.36702	chr2	19880000	19910000	1.25001
chr2	20340000	20370000	1.26266	chr2	20330000	20360000	1.0309
chr2	21010000	21040000	0.921004	chr2	21020000	21050000	0.811846
chr2	23770000	23800000	1.05898	chr2	23780000	23810000	1.10333
chr2	24390000	24420000	1.12726	chr2	24390000	24420000	0.916387
chr2	24790000	24820000	1.15061	chr2	24790000	24820000	0.94566
chr2	25200000	25230000	1.03988	chr2	25210000	25240000	1.06603
chr2	26170000	26200000	0.979148	chr2	26170000	26200000	0.737177
chr2	26790000	26820000	0.768779	chr2	26780000	26810000	0.719488
chr2	27050000	27080000	0.59943	chr2	27050000	27080000	0.471153
chr2	27360000	27390000	1.35516	chr2	27360000	27390000	1.08326
chr2	27680000	27710000	2.03614	chr2	27680000	27710000	1.60243
chr2	28940000	28970000	1.38154	chr2	28930000	28960000	1.14932
chr2	29830000	29860000	0.31222	chr2	29840000	29870000	0.346253
chr2	30140000	30170000	1.9799	chr2	30130000	30160000	1.6849
chr2	31200000	31230000	0.596214	chr2	31190000	31220000	0.647084
chr2	31520000	31550000	0.326426	chr2	31520000	31550000	0.41264
chr2	31810000	31840000	1.33909	chr2	31820000	31850000	1.34003
chr2	32150000	32180000	0.386041	chr2	32150000	32180000	0.34585
chr2	33020000	33050000	0.814384	chr2	33020000	33050000	0.716332
chr2	34050000	34080000	0.561961	chr2	34070000	34100000	0.727499
chr2	36320000	36350000	1.07639	chr2	36310000	36340000	1.14128
chr2	36770000	36800000	0.502857	chr2	36770000	36800000	0.359674
chr2	37380000	37410000	1.23204	chr2	37380000	37410000	1.0044
chr2	37880000	37910000	1.95096	chr2	37890000	37920000	1.60772
chr2	38270000	38300000	0.954607	chr2	38270000	38300000	0.763079
chr2	38510000	38540000	1.18838	chr2	38510000	38540000	0.984853
chr2	38750000	38780000	1.0176	chr2	38750000	38780000	0.992486
chr2	39230000	39260000	1.06131	chr2	39240000	39270000	1.04145
chr2	39890000	39920000	0.930376	chr2	39890000	39920000	0.903505
chr2	40190000	40220000	0.440099	chr2	40200000	40230000	0.417332
chr2	40450000	40480000	0.728662	chr2	40440000	40470000	0.509856
chr2	41810000	41840000	1.69529	chr2	41810000	41840000	1.59033
chr2	42070000	42100000	1.21291	chr2	42080000	42110000	1.01049
chr2	42350000	42380000	1.19446	chr2	42350000	42380000	1.0744
chr2	42800000	42830000	2.25343	chr2	42800000	42830000	1.90136
chr2	43220000	43250000	1.48234	chr2	43220000	43250000	1.24598
chr2	43580000	43610000	1.93284	chr2	43570000	43600000	1.70562
chr2	43980000	44010000	1.35859	chr2	43980000	44010000	1.23335
chr2	44370000	44400000	0.852622	chr2	44350000	44380000	0.768519
chr2	44950000	44980000	1.62174	chr2	44950000	44980000	1.24418
chr2	45590000	45620000	1.42522	chr2	45590000	45620000	1.42299
chr2	45980000	46010000	1.64044	chr2	45980000	46010000	1.48565
chr2	46440000	46470000	0.54125	chr2	46440000	46470000	0.83984
chr2	46610000	46640000	1.11371	chr2	46610000	46640000	0.402346
chr2	46880000	46910000	1.59466	chr2	46880000	46910000	1.43849
chr2	47390000	47420000	0.237211	chr2	47390000	47420000	1.30224
chr2	47760000	47790000	1.55738	chr2	47760000	47790000	1.45192
chr2	48090000	48120000	0.901373	chr2	48090000	48120000	0.864949
chr2	48590000	48620000	1.28537	chr2	48580000	48610000	1.2845
chr2	48930000	48960000	0.297934	chr2	48930000	48960000	0.551184
chr2	50480000	50510000	2.20498	chr2	50480000	50510000	1.90291
chr2	53200000	53230000	0.597268	chr2	53190000	53220000	0.637758
chr2	53770000	53800000	1.41941	chr2	53760000	53790000	1.09675
chr2	54100000	54130000	0.746477	chr2	54100000	54130000	0.640163
chr2	54700000	54730000	0.917575	chr2	54710000	54740000	0.697704
chr2	55210000	55240000	1.34333	chr2	55210000	55240000	1.46552
chr2	55680000	55710000	1.59477	chr2	55680000	55710000	1.16823
chr2	56160000	56190000	2.16488	chr2	56150000	56180000	1.39183
chr2	56750000	56780000	0.429079	chr2	56760000	56790000	0.375034
chr2	57520000	57550000	1.64661	chr2	57540000	57570000	1.20729
chr2	58230000	58260000	0.427616	chr2	58230000	58260000	0.896079
chr2	58740000	58770000	0.828061	chr2	58740000	58770000	0.419578
chr2	60660000	60690000	1.65575	chr2	60650000	60680000	1.56604
chr2	61050000	61080000	1.0613	chr2	61050000	61080000	1.00126
chr2	61460000	61490000	0.429632	chr2	61460000	61490000	0.444669
chr2	61880000	61910000	1.53822	chr2	61880000	61910000	1.25656
chr2	62410000	62440000	1.87607	chr2	62420000	62450000	1.89176
chr2	62770000	62800000	0.726949	chr2	62770000	62800000	0.750309
chr2	63570000	63600000	1.32839	chr2	63570000	63600000	1.45786
chr2	64310000	64340000	0.563837	chr2	64310000	64340000	0.515946
chr2	64570000	64600000	1.40727	chr2	64570000	64600000	1.03731
chr2	64870000	64900000	1.67434	chr2	64870000	64900000	1.4174
chr2	65220000	65250000	0.634458	chr2	65220000	65250000	0.646727
chr2	65560000	65590000	2.44648	chr2	65570000	65600000	2.12726
chr2	66570000	66600000	0.669807	chr2	66570000	66600000	0.560022
chr2	67220000	67250000	0.814554	chr2	67230000	67260000	0.539142
chr2	67630000	67660000	0.432814	chr2	67640000	67670000	0.328013
chr2	68030000	68060000	1.21974	chr2	68030000	68060000	1.02175
chr2	68440000	68470000	1.28623	chr2	68440000	68470000	0.953771
chr2	68680000	68710000	0.475377	chr2	68690000	68720000	0.360832
chr2	68920000	68950000	1.33424	chr2	68920000	68950000	1.21374
chr2	69300000	69330000	1.53234	chr2	69310000	69340000	1.4925
chr2	69880000	69910000	0.94566	chr2	69880000	69910000	0.69372
chr2	70630000	70660000	0.647903	chr2	70630000	70660000	0.237533
chr2	71010000	71040000	0.967002	chr2	71010000	71040000	0.844799
chr2	71520000	71550000	1.81476	chr2	71520000	71550000	1.58084
chr2	71790000	71820000	0.544206	chr2	71780000	71810000	0.387014
chr2	72140000	72170000	1.12302	chr2	72140000	72170000	0.969926
chr2	72570000	72600000	0.393504	chr2	72570000	72600000	0.253055
chr2	72740000	72770000	0.436826	chr2	72740000	72770000	0.300205
chr2	72870000	72900000	0.905066	chr2	72870000	72900000	0.812331
chr2	73210000	73240000	1.61321	chr2	73210000	73240000	1.46709
chr2	73780000	73810000	1.11107	chr2	73780000	73810000	0.95372
chr2	74440000	74470000	0.268085	chr2	74450000	74480000	0.239208
chr2	74650000	74680000	1.06409	chr2	74650000	74680000	0.557785
chr2	74890000	74920000	0.740613	chr2	74890000	74920000	0.714037
chr2	75410000	75440000	0.732322	chr2	75420000	75450000	0.656122
chr2	76710000	76740000	0.266506	chr2	76690000	76720000	0.310041
chr2	77660000	77690000	0.328596	chr2	77660000	77690000	0.446195
chr2	78960000	78990000	0.302693	chr2	78950000	78980000	0.289373
chr2	79890000	79920000	1.89542	chr2	79900000	79930000	1.60102
chr2	80260000	80290000	0.486581	chr2	80260000	80290000	0.602821
chr2	83190000	83220000	1.33392	chr2	83190000	83220000	1.048
chr2	84300000	84330000	0.776501	chr2	84300000	84330000	0.883067
chr2	84900000	84930000	1.20876	chr2	84900000	84930000	1.15873
chr2	85300000	85330000	1.72321	chr2	85310000	85340000	1.5362
chr2	85600000	85630000	1.21469	chr2	85600000	85630000	1.12542
chr2	85810000	85840000	0.52024	chr2	85810000	85840000	0.33387
chr2	86090000	86120000	1.39888	chr2	86110000	86140000	1.50411
chr2	86430000	86460000	0.658452	chr2	86420000	86450000	0.636121
chr2	88180000	88210000	0.504456	chr2	88190000	88220000	0.486578
chr2	88520000	88550000	0.727828	chr2	88520000	88550000	0.74837
chr2	88750000	88780000	1.03279	chr2	88750000	88780000	1.06991
chr2	95150000	95180000	0.511602	chr2	95150000	95180000	0.496927
chr2	96520000	96550000	0.985055	chr2	96520000	96550000	0.841468
chr2	96800000	96830000	0.556845	chr2	96800000	96830000	0.568745
chr2	97780000	97810000	0.726982	chr2	97780000	97810000	0.537143
chr2	99490000	99520000	1.76069	chr2	99490000	99520000	1.87
chr2	100240000	100270000	0.726455	chr2	100230000	100260000	0.645062
chr2	100560000	100590000	1.29639	chr2	100560000	100590000	1.26092
chr2	100990000	101020000	1.65035	chr2	100990000	101020000	1.41295
chr2	101230000	101260000	1.20416	chr2	101240000	101270000	1.04605
chr2	101860000	101890000	1.36783	chr2	101870000	101900000	1.00718
chr2	102230000	102260000	0.819847	chr2	102230000	102260000	0.935605
chr2	102830000	102860000	1.56526	chr2	102810000	102840000	0.957168
chr2	104860000	104890000	0.486466	chr2	104860000	104890000	0.640226
chr2	105310000	105340000	1.042	chr2	105310000	105340000	1.30196
chr2	106080000	106110000	0.894093	chr2	106080000	106110000	0.771904
chr2	106840000	106870000	0.649185	chr2	106830000	106860000	0.417877
chr2	107120000	107150000	0.546129	chr2	107120000	107150000	0.5811
chr2	108170000	108200000	2.1932	chr2	108170000	108200000	1.65028
chr2	108860000	108890000	0.222149	chr2	108850000	108880000	0.214295
chr2	109110000	109140000	0.964764	chr2	109110000	109140000	0.91734
chr2	109500000	109530000	1.32594	chr2	109500000	109530000	1.14505
chr2	110800000	110830000	0.478622	chr2	110800000	110830000	0.570732
chr2	112040000	112070000	0.891823	chr2	112050000	112080000	0.713779
chr2	112580000	112610000	0.264402	chr2	112570000	112600000	0.597049
chr2	112720000	112750000	0.789847	chr2	112720000	112750000	0.37078
chr2	112950000	112980000	1.09764	chr2	112950000	112980000	0.905355
chr2	113960000	113990000	0.985972	chr2	113960000	113990000	0.987575
chr2	116320000	116350000	0.296496	chr2	116320000	116350000	0.351373
chr2	117780000	117810000	1.88833	chr2	117790000	117820000	2.08116
chr2	118850000	118880000	2.27576	chr2	118850000	118880000	1.60319
chr2	119360000	119390000	0.377199	chr2	119370000	119400000	0.338686
chr2	119660000	119690000	0.971126	chr2	119660000	119690000	0.950991
chr2	120310000	120340000	0.749155	chr2	120310000	120340000	0.63044
chr2	120670000	120700000	2.07196	chr2	120670000	120700000	1.60346
chr2	121070000	121100000	1.92522	chr2	121070000	121100000	1.65548
chr2	121340000	121370000	0.993675	chr2	121350000	121380000	0.914249
chr2	121750000	121780000	1.62869	chr2	121750000	121780000	1.41571
chr2	126770000	126800000	0.377995	chr2	126770000	126800000	0.235341
chr2	127280000	127310000	0.293995	chr2	127280000	127310000	0.225319
chr2	127490000	127520000	0.376333	chr2	127480000	127510000	0.32743
chr2	127860000	127890000	0.243006	chr2	127840000	127870000	0.31782
chr2	128730000	128760000	1.15309	chr2	128730000	128760000	1.36749
chr2	133160000	133190000	1.53307	chr2	133160000	133190000	0.732828
chr2	134100000	134130000	0.578357	chr2	134100000	134130000	0.6285
chr2	134910000	134940000	1.37349	chr2	134910000	134940000	1.55501
chr2	136410000	136440000	0.825583	chr2	136410000	136440000	0.587097
chr2	137850000	137880000	2.39412	chr2	137860000	137890000	1.93457
chr2	138830000	138860000	1.30397	chr2	138820000	138850000	1.44317
chr2	140850000	140880000	0.240734	chr2	140850000	140880000	0.613029
chr2	142120000	142150000	0.513385	chr2	142120000	142150000	0.680993
chr2	143010000	143040000	1.69854	chr2	143000000	143030000	1.47423
chr2	143250000	143280000	0.281447	chr2	143270000	143300000	0.374689
chr2	144510000	144540000	0.82248	chr2	144510000	144540000	0.687953
chr2	145750000	145780000	1.05832	chr2	145740000	145770000	1.00179
chr2	146680000	146710000	0.939829	chr2	146700000	146730000	1.34773
chr2	148500000	148530000	0.988283	chr2	148500000	148530000	0.778219
chr2	148990000	149020000	1.48823	chr2	148980000	149010000	1.28782
chr2	149300000	149330000	0.290294	chr2	149280000	149310000	0.357693
chr2	149570000	149600000	2.96706	chr2	149560000	149590000	2.68985
chr2	150460000	150490000	1.26318	chr2	150460000	150490000	1.03695
chr2	151230000	151260000	1.04147	chr2	151230000	151260000	0.915007
chr2	151570000	151600000	1.22799	chr2	151570000	151600000	1.42525
chr2	152170000	152200000	0.356484	chr2	152170000	152200000	0.218039
chr2	154390000	154420000	0.246132	chr2	154400000	154430000	0.361509
chr2	156310000	156340000	1.07506	chr2	156310000	156340000	1.19612
chr2	156580000	156610000	1.47057	chr2	156580000	156610000	1.31223
chr2	157300000	157330000	1.11344	chr2	157310000	157340000	1.18635
chr2	158000000	158030000	1.44681	chr2	158000000	158030000	1.17996
chr2	159200000	159230000	0.841101	chr2	159220000	159250000	0.520215
chr2	160290000	160320000	0.350831	chr2	160300000	160330000	0.4796
chr2	160980000	161010000	1.27786	chr2	160970000	161000000	1.28007
chr2	161920000	161950000	0.91654	chr2	161910000	161940000	0.831531
chr2	162320000	162350000	2.13148	chr2	162320000	162350000	1.92044
chr2	163130000	163160000	1.18522	chr2	163140000	163170000	1.08695
chr2	164050000	164080000	0.296233	chr2	164060000	164090000	0.417332
chr2	165340000	165370000	0.742271	chr2	165350000	165380000	0.68714
chr2	165930000	165960000	0.56976	chr2	165940000	165970000	0.633258
chr2	166160000	166190000	1.53974	chr2	166160000	166190000	1.63766
chr2	167280000	167310000	0.43245	chr2	167290000	167320000	0.694939
chr2	167920000	167950000	0.374802	chr2	167910000	167940000	0.869498
chr2	168930000	168960000	0.858086	chr2	168930000	168960000	0.961557
chr2	169920000	169950000	0.343691	chr2	169920000	169950000	0.893262
chr2	170350000	170380000	0.821858	chr2	170340000	170370000	0.341697
chr2	171540000	171570000	1.06234	chr2	171540000	171570000	0.974211
chr2	172110000	172140000	1.72143	chr2	172110000	172140000	1.41044
chr2	172460000	172490000	1.34695	chr2	172460000	172490000	1.09996
chr2	172780000	172810000	0.6737	chr2	172780000	172810000	0.471745
chr2	173000000	173030000	0.655982	chr2	172990000	173020000	0.552342
chr2	173230000	173260000	1.0035	chr2	173240000	173270000	1.11059
chr2	173850000	173880000	0.578658	chr2	173850000	173880000	0.503402
chr2	174070000	174100000	0.33843	chr2	174080000	174110000	0.254074
chr2	174340000	174370000	1.88616	chr2	174340000	174370000	1.78694
chr2	174690000	174720000	0.742526	chr2	174690000	174720000	0.533617
chr2	174990000	175020000	1.26431	chr2	175000000	175030000	1.10911
chr2	175670000	175700000	1.01811	chr2	175670000	175700000	0.732562
chr2	176100000	176130000	3.03673	chr2	176090000	176120000	2.38546
chr2	176640000	176670000	1.37085	chr2	176640000	176670000	1.11653
chr2	177760000	177790000	1.02427	chr2	177760000	177790000	0.411399
chr2	179090000	179120000	0.631683	chr2	179070000	179100000	0.783026
chr2	179400000	179430000	0.940197	chr2	179390000	179420000	0.426483
chr2	179740000	179770000	1.02962	chr2	179750000	179780000	0.514217
chr2	180100000	180130000	2.02057	chr2	180100000	180130000	1.67293
chr2	180500000	180530000	0.276487	chr2	180500000	180530000	0.312022
chr2	181070000	181100000	1.46549	chr2	181070000	181100000	1.11781
chr2	181450000	181480000	0.398545	chr2	181450000	181480000	0.294987
chr2	181710000	181740000	1.322	chr2	181710000	181740000	1.33996
chr2	182160000	182190000	1.18821	chr2	182150000	182180000	1.10393
chr2	183230000	183260000	0.875473	chr2	183220000	183250000	1.30426
chr2	186860000	186890000	0.822732	chr2	186850000	186880000	0.831369
chr2	187830000	187860000	0.691504	chr2	187840000	187870000	0.649488
chr2	188500000	188530000	2.2575	chr2	188500000	188530000	1.91591
chr2	188970000	189000000	1.48993	chr2	188970000	189000000	1.20545
chr2	189420000	189450000	2.18253	chr2	189420000	189450000	2.0627
chr2	190060000	190090000	1.19918	chr2	190070000	190100000	0.790333
chr2	190310000	190340000	0.716507	chr2	190300000	190330000	0.57866
chr2	190750000	190780000	0.580932	chr2	190750000	190780000	0.484488
chr2	191030000	191060000	0.993706	chr2	191020000	191050000	0.990935
chr2	191150000	191180000	0.418982	chr2	191150000	191180000	0.378237
chr2	191520000	191550000	1.93679	chr2	191520000	191550000	1.58462
chr2	191790000	191820000	0.855347	chr2	191790000	191820000	0.551235
chr2	194060000	194090000	0.315098	chr2	194060000	194090000	0.448465
chr2	195650000	195680000	0.727951	chr2	195660000	195690000	0.411342
chr2	196330000	196360000	0.399137	chr2	196330000	196360000	0.306394
chr2	196760000	196790000	1.31036	chr2	196780000	196810000	1.12179
chr2	197080000	197110000	0.348295	chr2	197060000	197090000	0.210647
chr2	197370000	197400000	1.10277	chr2	197380000	197410000	1.29539
chr2	197790000	197820000	0.654743	chr2	197780000	197810000	0.35206
chr2	198290000	198320000	1.31017	chr2	198290000	198320000	1.11912
chr2	199470000	199500000	1.4464	chr2	199480000	199510000	1.3828
chr2	199950000	199980000	2.35731	chr2	199930000	199960000	2.15368
chr2	200480000	200510000	1.0624	chr2	200490000	200520000	1.08664
chr2	200870000	200900000	1.1329	chr2	200870000	200900000	0.909567
chr2	201770000	201800000	1.53862	chr2	201770000	201800000	1.35163
chr2	202550000	202580000	1.62769	chr2	202550000	202580000	1.36289
chr2	202860000	202890000	0.729084	chr2	202840000	202870000	0.570189
chr2	203210000	203240000	1.0152	chr2	203210000	203240000	0.926028
chr2	203440000	203470000	0.779576	chr2	203440000	203470000	0.627688
chr2	203810000	203840000	1.5486	chr2	203810000	203840000	1.33401
chr2	204300000	204330000	0.769723	chr2	204300000	204330000	0.619903
chr2	204840000	204870000	0.641085	chr2	204840000	204870000	0.596833
chr2	205660000	205690000	0.919591	chr2	205670000	205700000	0.545734
chr2	205950000	205980000	1.29981	chr2	205970000	206000000	1.66849
chr2	206140000	206170000	0.343359	chr2	206150000	206180000	0.222073
chr2	206660000	206690000	0.499812	chr2	206660000	206690000	0.433894
chr2	206970000	207000000	0.469381	chr2	206970000	207000000	0.570127
chr2	207460000	207490000	1.75932	chr2	207460000	207490000	1.26882
chr2	207730000	207760000	0.688666	chr2	207730000	207760000	0.482471
chr2	209310000	209340000	1.16957	chr2	209310000	209340000	1.56198
chr2	209950000	209980000	1.3483	chr2	209960000	209990000	1.17683
chr2	210200000	210230000	1.11707	chr2	210200000	210230000	1.17899
chr2	210410000	210440000	0.350518	chr2	210420000	210450000	0.622204
chr2	211210000	211240000	0.221569	chr2	211210000	211240000	0.486551
chr2	212560000	212590000	1.89668	chr2	212570000	212600000	1.57927
chr2	213790000	213820000	0.680765	chr2	213770000	213800000	0.818451
chr2	214310000	214340000	0.405495	chr2	214310000	214340000	0.553307
chr2	215290000	215320000	1.58475	chr2	215290000	215320000	2.32449
chr2	215920000	215950000	2.20525	chr2	215920000	215950000	1.72582
chr2	216490000	216520000	0.872452	chr2	216490000	216520000	0.67791
chr2	216670000	216700000	1.49361	chr2	216670000	216700000	1.2629
chr2	217500000	217530000	0.663153	chr2	217500000	217530000	0.46152
chr2	217760000	217790000	1.96556	chr2	217750000	217780000	1.52847
chr2	218640000	218670000	0.787252	chr2	218640000	218670000	0.65899
chr2	219370000	219400000	0.649035	chr2	219370000	219400000	0.582163
chr2	219700000	219730000	1.38596	chr2	219700000	219730000	0.998973
chr2	220670000	220700000	0.676931	chr2	220670000	220700000	0.53328
chr2	221320000	221350000	0.216136	chr2	221330000	221360000	0.221513
chr2	221990000	222020000	1.43448	chr2	222010000	222040000	1.01687
chr2	222300000	222330000	0.533733	chr2	222300000	222330000	0.41532
chr2	222640000	222670000	2.14808	chr2	222620000	222650000	2.07231
chr2	222950000	222980000	1.17777	chr2	222940000	222970000	0.866743
chr2	223230000	223260000	0.239825	chr2	223230000	223260000	0.255989
chr2	223950000	223980000	1.72814	chr2	223950000	223980000	1.3598
chr2	224280000	224310000	1.53158	chr2	224280000	224310000	1.23021
chr2	224770000	224800000	1.37418	chr2	224760000	224790000	1.4271
chr2	225110000	225140000	0.632127	chr2	225110000	225140000	0.612096
chr2	225870000	225900000	0.238783	chr2	225870000	225900000	0.346805
chr2	226180000	226210000	0.508555	chr2	226180000	226210000	0.402738
chr2	226410000	226440000	0.43535	chr2	226420000	226450000	0.293107
chr2	226780000	226810000	1.37671	chr2	226780000	226810000	1.0552
chr2	227350000	227380000	0.652901	chr2	227350000	227380000	0.734264
chr2	227880000	227910000	0.992484	chr2	227880000	227910000	0.877824
chr2	229260000	229290000	0.574807	chr2	229260000	229290000	0.358821
chr2	230590000	230620000	0.588855	chr2	230600000	230630000	0.49818
chr2	230800000	230830000	1.03351	chr2	230800000	230830000	0.837777
chr2	231040000	231070000	1.10446	chr2	231050000	231080000	0.972962
chr2	231450000	231480000	1.12276	chr2	231450000	231480000	0.904534
chr2	231830000	231860000	1.76148	chr2	231830000	231860000	1.41813
chr2	232320000	232350000	0.474326	chr2	232300000	232330000	0.22058
chr2	232540000	232570000	1.33811	chr2	232540000	232570000	1.29712
chr2	232830000	232860000	0.523926	chr2	232820000	232850000	0.316553
chr2	233240000	233270000	1.27908	chr2	233240000	233270000	1.05704
chr2	233470000	233500000	0.363458	chr2	233470000	233500000	0.270433
chr2	234530000	234560000	1.98913	chr2	234530000	234560000	1.58061
chr2	235750000	235780000	1.56708	chr2	235750000	235780000	1.21861
chr2	237070000	237100000	3.59096	chr2	237070000	237100000	3.12793
chr2	237560000	237590000	0.735185	chr2	237560000	237590000	0.591412
chr2	237780000	237810000	0.96192	chr2	237800000	237830000	0.845855
chr2	238280000	238310000	1.61632	chr2	238300000	238330000	1.18478
chr2	239100000	239130000	1.10029	chr2	239100000	239130000	0.740983
chr2	240000000	240030000	1.3124	chr2	240000000	240030000	1.46978
chr2	240140000	240170000	0.368076	chr2	240140000	240170000	0.273084
chr2	240460000	240490000	1.34356	chr2	240480000	240510000	1.23026
chr2	240820000	240850000	0.798045	chr2	240820000	240850000	0.637462
chr2	241340000	241370000	0.479774	chr2	241340000	241370000	0.392447
chr2	241640000	241670000	0.694721	chr2	241640000	241670000	0.802621
chr2	241870000	241900000	0.934895	chr2	241870000	241900000	0.59556
chr3	560000	590000	0.620607	chr3	560000	590000	0.512001
chr3	3170000	3200000	1.30732	chr3	3180000	3210000	1.39268
chr3	4270000	4300000	2.58334	chr3	4280000	4310000	2.22659
chr3	4640000	4670000	1.66924	chr3	4640000	4670000	1.41218
chr3	8400000	8430000	0.702574	chr3	8400000	8430000	0.626229
chr3	8630000	8660000	0.913928	chr3	8640000	8670000	0.636132
chr3	8960000	8990000	1.25707	chr3	8950000	8980000	1.15667
chr3	9480000	9510000	0.436612	chr3	9480000	9510000	0.248628
chr3	9710000	9740000	0.770786	chr3	9710000	9740000	0.563222
chr3	10300000	10330000	1.55546	chr3	10290000	10320000	1.34317
chr3	10730000	10760000	0.705869	chr3	10730000	10760000	0.454448
chr3	11340000	11370000	1.33681	chr3	11350000	11380000	1.19527
chr3	12110000	12140000	0.706423	chr3	12110000	12140000	0.76538
chr3	12470000	12500000	1.40257	chr3	12480000	12510000	1.07114
chr3	12830000	12860000	0.355076	chr3	12830000	12860000	0.280758
chr3	13450000	13480000	0.905399	chr3	13440000	13470000	0.723254
chr3	13650000	13680000	1.69417	chr3	13650000	13680000	1.20667
chr3	13880000	13910000	0.401547	chr3	13880000	13910000	0.235889
chr3	14470000	14500000	0.78918	chr3	14480000	14510000	0.63339
chr3	14910000	14940000	1.52363	chr3	14910000	14940000	1.21883
chr3	15080000	15110000	0.51367	chr3	15080000	15110000	0.346212
chr3	15560000	15590000	0.901907	chr3	15570000	15600000	1.17733
chr3	15800000	15830000	1.26516	chr3	15800000	15830000	0.667151
chr3	16020000	16050000	0.304675	chr3	16020000	16050000	0.28552
chr3	16250000	16280000	2.16632	chr3	16250000	16280000	1.81782
chr3	16570000	16600000	1.71401	chr3	16570000	16600000	1.61274
chr3	17230000	17260000	1.17129	chr3	17230000	17260000	0.865295
chr3	17410000	17440000	0.590957	chr3	17410000	17440000	0.487974
chr3	17840000	17870000	1.10747	chr3	17840000	17870000	1.2121
chr3	18420000	18450000	0.758815	chr3	18410000	18440000	0.573813
chr3	19840000	19870000	2.10512	chr3	19840000	19870000	1.96936
chr3	20190000	20220000	1.11052	chr3	20200000	20230000	1.28236
chr3	20490000	20520000	0.421779	chr3	20490000	20520000	0.605758
chr3	22120000	22150000	0.753554	chr3	22130000	22160000	0.909507
chr3	23150000	23180000	0.586073	chr3	23150000	23180000	0.80011
chr3	23900000	23930000	0.926704	chr3	23880000	23910000	0.727296
chr3	24250000	24280000	1.00911	chr3	24250000	24280000	0.869732
chr3	24670000	24700000	0.587923	chr3	24680000	24710000	0.876794
chr3	25590000	25620000	1.60343	chr3	25590000	25620000	0.82764
chr3	25870000	25900000	0.546232	chr3	25850000	25880000	0.882939
chr3	27080000	27110000	1.15286	chr3	27090000	27120000	1.6657
chr3	28350000	28380000	1.61976	chr3	28350000	28380000	1.38705
chr3	29160000	29190000	0.424931	chr3	29160000	29190000	0.595764
chr3	29750000	29780000	0.350134	chr3	29750000	29780000	0.243063
chr3	30000000	30030000	1.02324	chr3	29990000	30020000	0.937668
chr3	30740000	30770000	2.11124	chr3	30740000	30770000	2.1073
chr3	31520000	31550000	0.710965	chr3	31520000	31550000	1.02413
chr3	32140000	32170000	0.759932	chr3	32150000	32180000	0.542523
chr3	32680000	32710000	0.954933	chr3	32690000	32720000	0.714511
chr3	32930000	32960000	0.289458	chr3	32930000	32960000	0.215095
chr3	33100000	33130000	0.987948	chr3	33100000	33130000	0.967336
chr3	33370000	33400000	0.884794	chr3	33380000	33410000	0.627995
chr3	35930000	35960000	0.486726	chr3	35930000	35960000	0.684644
chr3	36700000	36730000	0.814528	chr3	36700000	36730000	0.656891
chr3	36970000	37000000	1.08882	chr3	36970000	37000000	1.08876
chr3	37370000	37400000	1.20069	chr3	37370000	37400000	1.28393
chr3	37790000	37820000	1.54866	chr3	37780000	37810000	1.53008
chr3	38010000	38040000	0.755285	chr3	38010000	38040000	0.633015
chr3	38480000	38510000	1.22599	chr3	38480000	38510000	1.08663
chr3	39030000	39060000	1.43935	chr3	39030000	39060000	1.26026
chr3	39960000	39990000	0.2623	chr3	39950000	39980000	0.288722
chr3	40170000	40200000	0.6568	chr3	40170000	40200000	0.452175
chr3	40310000	40340000	0.402087	chr3	40310000	40340000	0.309681
chr3	40570000	40600000	1.26562	chr3	40570000	40600000	1.26021
chr3	42530000	42560000	1.33031	chr3	42530000	42560000	1.48613
chr3	42880000	42910000	0.939102	chr3	42880000	42910000	0.915673
chr3	43510000	43540000	1.01022	chr3	43510000	43540000	0.929468
chr3	43750000	43780000	0.638861	chr3	43750000	43780000	0.542525
chr3	44510000	44540000	0.383574	chr3	44500000	44530000	0.265885
chr3	45010000	45040000	1.64144	chr3	45000000	45030000	1.18953
chr3	45220000	45250000	0.572759	chr3	45220000	45250000	0.50343
chr3	45490000	45520000	1.11377	chr3	45490000	45520000	0.89108
chr3	45710000	45740000	0.527332	chr3	45700000	45730000	0.569987
chr3	46070000	46100000	0.620893	chr3	46080000	46110000	0.548301
chr3	46680000	46710000	0.737603	chr3	46670000	46700000	0.63885
chr3	46900000	46930000	0.821295	chr3	46900000	46930000	0.597567
chr3	47370000	47400000	1.30312	chr3	47360000	47390000	1.11102
chr3	47790000	47820000	1.65778	chr3	47790000	47820000	1.47857
chr3	48170000	48200000	1.51891	chr3	48170000	48200000	1.37059
chr3	48430000	48460000	0.493016	chr3	48430000	48460000	0.405766
chr3	48690000	48720000	0.741599	chr3	48690000	48720000	0.603007
chr3	48980000	49010000	0.90354	chr3	49000000	49030000	0.91139
chr3	49450000	49480000	0.777978	chr3	49450000	49480000	0.575064
chr3	49670000	49700000	0.539472	chr3	49690000	49720000	0.381021
chr3	50080000	50110000	0.60333	chr3	50080000	50110000	0.53384
chr3	50330000	50360000	1.39845	chr3	50330000	50360000	1.39338
chr3	50610000	50640000	1.48439	chr3	50610000	50640000	1.10205
chr3	51920000	51950000	1.621	chr3	51920000	51950000	1.49467
chr3	52190000	52220000	0.532876	chr3	52190000	52220000	0.459653
chr3	52440000	52470000	0.647041	chr3	52440000	52470000	0.455318
chr3	52700000	52730000	1.08621	chr3	52690000	52720000	1.03547
chr3	53070000	53100000	0.713022	chr3	53080000	53110000	0.468317
chr3	53910000	53940000	1.4182	chr3	53910000	53940000	1.62296
chr3	54820000	54850000	2.69988	chr3	54820000	54850000	2.06021
chr3	55150000	55180000	0.702453	chr3	55160000	55190000	0.745332
chr3	55470000	55500000	1.10433	chr3	55470000	55500000	1.37019
chr3	55730000	55760000	1.17491	chr3	55730000	55760000	0.616137
chr3	56260000	56290000	0.240693	chr3	56270000	56300000	0.405056
chr3	56980000	57010000	0.828491	chr3	56980000	57010000	0.623909
chr3	57540000	57570000	1.46392	chr3	57550000	57580000	1.38892
chr3	57850000	57880000	1.06941	chr3	57850000	57880000	0.937502
chr3	58160000	58190000	0.927997	chr3	58160000	58190000	0.606038
chr3	58290000	58320000	0.419795	chr3	58290000	58320000	0.258217
chr3	58540000	58570000	0.326	chr3	58540000	58570000	0.24275
chr3	58630000	58660000	1.01974	chr3	58630000	58660000	1.07731
chr3	59200000	59230000	0.502483	chr3	59200000	59230000	0.752571
chr3	59560000	59590000	0.738724	chr3	59560000	59590000	0.506673
chr3	59860000	59890000	0.656624	chr3	59870000	59900000	0.779201
chr3	60950000	60980000	0.318445	chr3	60950000	60980000	0.493113
chr3	61840000	61870000	0.413304	chr3	61840000	61870000	0.393729
chr3	62180000	62210000	2.01452	chr3	62180000	62210000	1.59411
chr3	62620000	62650000	0.799273	chr3	62630000	62660000	0.411947
chr3	63810000	63840000	0.419276	chr3	63830000	63860000	0.312373
chr3	64000000	64030000	1.33119	chr3	64000000	64030000	1.33136
chr3	65330000	65360000	1.07422	chr3	65340000	65370000	1.24122
chr3	65750000	65780000	1.16532	chr3	65750000	65780000	1.04515
chr3	66210000	66240000	2.03867	chr3	66220000	66250000	1.78698
chr3	66500000	66530000	0.247641	chr3	66490000	66520000	0.230649
chr3	67100000	67130000	0.416979	chr3	67100000	67130000	0.243407
chr3	67350000	67380000	1.7035	chr3	67350000	67380000	1.66396
chr3	67790000	67820000	0.360228	chr3	67790000	67820000	1.0221
chr3	69420000	69450000	0.434161	chr3	69420000	69450000	0.379256
chr3	70510000	70540000	0.887164	chr3	70490000	70520000	0.740108
chr3	71680000	71710000	2.19842	chr3	71680000	71710000	1.76863
chr3	72250000	72280000	0.413791	chr3	72250000	72280000	0.404993
chr3	72810000	72840000	1.17686	chr3	72820000	72850000	0.960628
chr3	73080000	73110000	2.02437	chr3	73080000	73110000	2.15364
chr3	73430000	73460000	1.05463	chr3	73430000	73460000	0.935055
chr3	74250000	74280000	0.478781	chr3	74230000	74260000	0.511243
chr3	75150000	75180000	1.01051	chr3	75150000	75180000	0.79262
chr3	76970000	77000000	0.521686	chr3	76950000	76980000	0.514296
chr3	78640000	78670000	2.34669	chr3	78640000	78670000	2.02411
chr3	79020000	79050000	1.70525	chr3	79020000	79050000	1.31514
chr3	79510000	79540000	1.31098	chr3	79510000	79540000	1.11103
chr3	86750000	86780000	1.86162	chr3	86750000	86780000	2.11653
chr3	87230000	87260000	1.33317	chr3	87240000	87270000	0.989628
chr3	87500000	87530000	0.65804	chr3	87510000	87540000	0.559851
chr3	88180000	88210000	2.44009	chr3	88190000	88220000	1.95267
chr3	89100000	89130000	0.658884	chr3	89100000	89130000	0.778621
chr3	96830000	96860000	0.416366	chr3	96830000	96860000	0.676545
chr3	97740000	97770000	1.56125	chr3	97740000	97770000	1.70513
chr3	98020000	98050000	1.8343	chr3	98020000	98050000	1.65499
chr3	98790000	98820000	0.707248	chr3	98790000	98820000	0.672967
chr3	99000000	99030000	1.15334	chr3	99000000	99030000	1.12028
chr3	99480000	99510000	0.39158	chr3	99470000	99500000	0.38004
chr3	99810000	99840000	2.18073	chr3	99800000	99830000	1.91607
chr3	100260000	100290000	1.25861	chr3	100260000	100290000	0.994268
chr3	100700000	100730000	0.804652	chr3	100700000	100730000	0.668549
chr3	101190000	101220000	0.802576	chr3	101190000	101220000	0.742436
chr3	101670000	101700000	1.59469	chr3	101670000	101700000	1.46462
chr3	104940000	104970000	0.259208	chr3	104940000	104970000	0.288534
chr3	105350000	105380000	1.47576	chr3	105350000	105380000	0.889581
chr3	105670000	105700000	0.264069	chr3	105670000	105700000	0.485158
chr3	106600000	106630000	1.07092	chr3	106590000	106620000	0.996824
chr3	107520000	107550000	0.39358	chr3	107510000	107540000	0.587622
chr3	107900000	107930000	0.608589	chr3	107920000	107950000	0.41767
chr3	108990000	109020000	0.427608	chr3	108990000	109020000	0.588936
chr3	109720000	109750000	0.322366	chr3	109730000	109760000	0.423227
chr3	110300000	110330000	0.464777	chr3	110300000	110330000	0.368328
chr3	110560000	110590000	0.210466	chr3	110560000	110590000	0.215519
chr3	111060000	111090000	1.20501	chr3	111070000	111100000	0.617222
chr3	111320000	111350000	0.298088	chr3	111320000	111350000	0.393587
chr3	112090000	112120000	1.60014	chr3	112100000	112130000	1.6398
chr3	112540000	112570000	2.05869	chr3	112540000	112570000	2.16484
chr3	113010000	113040000	1.61481	chr3	113010000	113040000	1.42327
chr3	113290000	113320000	0.436951	chr3	113300000	113330000	0.337312
chr3	113690000	113720000	0.911573	chr3	113680000	113710000	0.810802
chr3	114340000	114370000	1.09683	chr3	114340000	114370000	0.966291
chr3	114810000	114840000	0.705472	chr3	114810000	114840000	0.538874
chr3	115170000	115200000	1.19306	chr3	115160000	115190000	1.06054
chr3	115430000	115460000	0.274658	chr3	115430000	115460000	0.385158
chr3	115820000	115850000	1.93713	chr3	115820000	115850000	1.40323
chr3	116750000	116780000	1.20873	chr3	116750000	116780000	0.384574
chr3	118000000	118030000	0.265933	chr3	118000000	118030000	0.618563
chr3	118830000	118860000	0.741448	chr3	118840000	118870000	0.991693
chr3	119110000	119140000	0.7391	chr3	119100000	119130000	0.929532
chr3	119450000	119480000	0.493299	chr3	119450000	119480000	0.544345
chr3	119810000	119840000	1.05126	chr3	119820000	119850000	0.945004
chr3	120190000	120220000	0.662853	chr3	120190000	120220000	0.637339
chr3	122360000	122390000	2.1687	chr3	122360000	122390000	2.01818
chr3	122670000	122700000	0.446048	chr3	122680000	122710000	0.393285
chr3	123260000	123290000	1.03111	chr3	123250000	123280000	0.899809
chr3	123570000	123600000	1.5116	chr3	123590000	123620000	1.31149
chr3	123990000	124020000	0.847919	chr3	124000000	124030000	0.667375
chr3	124280000	124310000	0.377357	chr3	124290000	124320000	0.378706
chr3	124540000	124570000	0.858828	chr3	124550000	124580000	0.430494
chr3	124720000	124750000	0.541433	chr3	124700000	124730000	0.567617
chr3	124910000	124940000	1.13175	chr3	124910000	124940000	0.991011
chr3	125200000	125230000	0.383285	chr3	125200000	125230000	0.270649
chr3	125430000	125460000	0.804499	chr3	125430000	125460000	0.720147
chr3	126120000	126150000	0.384072	chr3	126130000	126160000	0.449834
chr3	126460000	126490000	1.28071	chr3	126460000	126490000	1.33331
chr3	126670000	126700000	0.520323	chr3	126670000	126700000	0.41839
chr3	126980000	127010000	0.921491	chr3	126980000	127010000	0.784446
chr3	127550000	127580000	1.98472	chr3	127550000	127580000	1.78444
chr3	128050000	128080000	1.32069	chr3	128050000	128080000	1.31101
chr3	128390000	128420000	0.25703	chr3	128380000	128410000	0.227598
chr3	128600000	128630000	1.65844	chr3	128610000	128640000	1.47018
chr3	129300000	129330000	0.921385	chr3	129310000	129340000	0.755911
chr3	129610000	129640000	0.758719	chr3	129610000	129640000	0.561616
chr3	130660000	130690000	0.4486	chr3	130640000	130670000	0.42214
chr3	131780000	131810000	0.461115	chr3	131770000	131800000	0.344443
chr3	132010000	132040000	0.573513	chr3	132010000	132040000	0.403202
chr3	132400000	132430000	1.20773	chr3	132400000	132430000	1.15312
chr3	133030000	133060000	0.387155	chr3	133020000	133050000	0.27392
chr3	133410000	133440000	1.22891	chr3	133390000	133420000	1.19289
chr3	133670000	133700000	0.886156	chr3	133660000	133690000	0.365496
chr3	134180000	134210000	1.03881	chr3	134190000	134220000	0.952163
chr3	134490000	134520000	1.42455	chr3	134510000	134540000	1.30239
chr3	134780000	134810000	0.622251	chr3	134790000	134820000	0.463403
chr3	135880000	135910000	0.864697	chr3	135880000	135910000	0.949704
chr3	136060000	136090000	0.969127	chr3	136060000	136090000	0.529236
chr3	136290000	136320000	0.383337	chr3	136300000	136330000	0.394171
chr3	136740000	136770000	1.17501	chr3	136740000	136770000	0.831543
chr3	138420000	138450000	0.222691	chr3	138410000	138440000	0.362334
chr3	138910000	138940000	1.85818	chr3	138910000	138940000	1.70351
chr3	140860000	140890000	1.00269	chr3	140870000	140900000	1.08421
chr3	141560000	141590000	0.800445	chr3	141560000	141590000	0.669129
chr3	141930000	141960000	0.784817	chr3	141920000	141950000	0.708098
chr3	142560000	142590000	0.98614	chr3	142560000	142590000	0.910992
chr3	143000000	143030000	1.48704	chr3	143000000	143030000	1.23262
chr3	145750000	145780000	0.554465	chr3	145750000	145780000	0.432515
chr3	146320000	146350000	0.39025	chr3	146320000	146350000	0.352753
chr3	146620000	146650000	1.20727	chr3	146610000	146640000	0.98136
chr3	148070000	148100000	1.28397	chr3	148080000	148110000	0.853852
chr3	148940000	148970000	1.26873	chr3	148940000	148970000	1.1531
chr3	149320000	149350000	0.442935	chr3	149320000	149350000	0.378542
chr3	149490000	149520000	1.05785	chr3	149490000	149520000	0.90404
chr3	150200000	150230000	1.37207	chr3	150200000	150230000	1.06755
chr3	150520000	150550000	1.2787	chr3	150500000	150530000	1.15893
chr3	151910000	151940000	1.0662	chr3	151910000	151940000	0.876611
chr3	153000000	153030000	2.6734	chr3	153010000	153040000	2.40447
chr3	153770000	153800000	0.421387	chr3	153760000	153790000	0.30604
chr3	154310000	154340000	1.3856	chr3	154320000	154350000	1.22143
chr3	154730000	154760000	0.912808	chr3	154720000	154750000	1.094
chr3	155330000	155360000	1.6755	chr3	155320000	155350000	1.67079
chr3	155720000	155750000	1.442	chr3	155730000	155760000	1.8343
chr3	155980000	156010000	0.695585	chr3	155970000	156000000	0.896896
chr3	157140000	157170000	2.16356	chr3	157140000	157170000	1.80142
chr3	158500000	158530000	0.969514	chr3	158500000	158530000	0.796117
chr3	159250000	159280000	1.49046	chr3	159250000	159280000	1.07465
chr3	160010000	160040000	0.782389	chr3	160010000	160040000	0.671446
chr3	160940000	160970000	0.41731	chr3	160960000	160990000	0.305449
chr3	161440000	161470000	1.04919	chr3	161450000	161480000	1.46517
chr3	161830000	161860000	1.61439	chr3	161820000	161850000	0.950405
chr3	163060000	163090000	0.650868	chr3	163070000	163100000	0.46593
chr3	165180000	165210000	1.37824	chr3	165180000	165210000	1.00287
chr3	168200000	168230000	0.992573	chr3	168200000	168230000	0.657003
chr3	168840000	168870000	1.33752	chr3	168840000	168870000	1.07551
chr3	170400000	170430000	0.905595	chr3	170390000	170420000	0.727937
chr3	170850000	170880000	1.70067	chr3	170850000	170880000	1.57327
chr3	171170000	171200000	0.567378	chr3	171170000	171200000	0.392962
chr3	171560000	171590000	1.19984	chr3	171560000	171590000	1.07203
chr3	171790000	171820000	0.370959	chr3	171800000	171830000	0.24543
chr3	172030000	172060000	0.421641	chr3	172030000	172060000	0.248835
chr3	172330000	172360000	1.61372	chr3	172330000	172360000	1.32379
chr3	173560000	173590000	0.5067	chr3	173560000	173590000	0.703941
chr3	174100000	174130000	0.524913	chr3	174110000	174140000	0.780336
chr3	174420000	174450000	0.733878	chr3	174430000	174460000	0.422066
chr3	177790000	177820000	0.490282	chr3	177800000	177830000	0.468636
chr3	178380000	178410000	2.56985	chr3	178380000	178410000	2.40604
chr3	178960000	178990000	1.64583	chr3	178970000	179000000	1.69798
chr3	179320000	179350000	1.40038	chr3	179320000	179350000	0.973466
chr3	179590000	179620000	0.908532	chr3	179590000	179620000	0.275594
chr3	180590000	180620000	1.37634	chr3	180600000	180630000	1.16543
chr3	180990000	181020000	0.378077	chr3	181000000	181030000	0.227901
chr3	181690000	181720000	0.638062	chr3	181690000	181720000	0.592616
chr3	182670000	182700000	2.35141	chr3	182670000	182700000	2.03079
chr3	183100000	183130000	0.706009	chr3	183090000	183120000	0.768155
chr3	183430000	183460000	1.54329	chr3	183430000	183460000	1.36756
chr3	183870000	183900000	1.28456	chr3	183860000	183890000	0.982301
chr3	184330000	184360000	1.11051	chr3	184330000	184360000	0.925426
chr3	184540000	184570000	0.972741	chr3	184540000	184570000	0.797913
chr3	184800000	184830000	1.62311	chr3	184820000	184850000	1.27441
chr3	185290000	185320000	0.597958	chr3	185310000	185340000	0.464472
chr3	185620000	185650000	1.24782	chr3	185620000	185650000	1.17254
chr3	185930000	185960000	1.92392	chr3	185930000	185960000	1.75645
chr3	186250000	186280000	0.745086	chr3	186240000	186270000	0.627092
chr3	186550000	186580000	1.34622	chr3	186540000	186570000	1.29691
chr3	186810000	186840000	0.818612	chr3	186810000	186840000	0.65786
chr3	187160000	187190000	0.360098	chr3	187160000	187190000	0.335197
chr3	187300000	187330000	0.88247	chr3	187300000	187330000	0.757313
chr3	187720000	187750000	3.16997	chr3	187720000	187750000	2.78574
chr3	188260000	188290000	0.609284	chr3	188270000	188300000	0.479013
chr3	188950000	188980000	1.32447	chr3	188950000	188980000	1.3569
chr3	189230000	189260000	0.636901	chr3	189230000	189260000	0.368453
chr3	190200000	190230000	0.565719	chr3	190200000	190230000	0.489064
chr3	190700000	190730000	0.918053	chr3	190700000	190730000	1.00658
chr3	191050000	191080000	0.598229	chr3	191040000	191070000	0.563573
chr3	191410000	191440000	0.972244	chr3	191410000	191440000	1.16549
chr3	192450000	192480000	1.26367	chr3	192440000	192470000	1.01407
chr3	192790000	192820000	1.82681	chr3	192780000	192810000	1.70704
chr3	193040000	193070000	0.792256	chr3	193040000	193070000	0.905288
chr3	194310000	194340000	1.68407	chr3	194310000	194340000	1.4328
chr3	194660000	194690000	2.00036	chr3	194660000	194690000	1.69644
chr3	195250000	195280000	1.81792	chr3	195250000	195280000	1.49788
chr3	196230000	196260000	1.12774	chr3	196220000	196250000	1.06969
chr3	196510000	196540000	1.67055	chr3	196510000	196540000	0.819489
chr3	196960000	196990000	1.00802	chr3	196950000	196980000	1.29148
chr3	197200000	197230000	0.721942	chr3	197200000	197230000	0.756334
chr3	197610000	197640000	1.79537	chr3	197630000	197660000	1.50089
chr3	197880000	197910000	0.753854	chr3	197860000	197890000	0.474577
chr4	480000	510000	0.745494	chr4	480000	510000	0.271717
chr4	670000	700000	0.345448	chr4	660000	690000	0.598435
chr4	1010000	1040000	1.21132	chr4	990000	1020000	1.04104
chr4	1340000	1370000	1.0653	chr4	1330000	1360000	0.826499
chr4	1670000	1700000	1.51022	chr4	1680000	1710000	1.17046
chr4	2210000	2240000	0.584768	chr4	2200000	2230000	0.418604
chr4	2460000	2490000	0.55374	chr4	2460000	2490000	0.366859
chr4	2730000	2760000	1.02704	chr4	2720000	2750000	0.817953
chr4	3050000	3080000	0.908684	chr4	3040000	3070000	0.944303
chr4	4450000	4480000	0.990634	chr4	4440000	4470000	0.927408
chr4	5450000	5480000	0.744546	chr4	5470000	5500000	0.863906
chr4	6210000	6240000	0.783441	chr4	6210000	6240000	0.601135
chr4	6550000	6580000	0.720273	chr4	6560000	6590000	0.870505
chr4	7070000	7100000	0.975215	chr4	7080000	7110000	0.960219
chr4	7330000	7360000	0.394241	chr4	7350000	7380000	0.503477
chr4	7740000	7770000	1.61272	chr4	7740000	7770000	1.46491
chr4	7990000	8020000	1.39662	chr4	7990000	8020000	1.19031
chr4	8420000	8450000	0.742071	chr4	8430000	8460000	0.495073
chr4	10540000	10570000	1.43146	chr4	10540000	10570000	1.33802
chr4	11730000	11760000	0.425244	chr4	11740000	11770000	0.472968
chr4	12690000	12720000	0.989125	chr4	12680000	12710000	0.785804
chr4	13620000	13650000	2.68839	chr4	13620000	13650000	1.85177
chr4	13890000	13920000	0.41645	chr4	13880000	13910000	0.452869
chr4	15460000	15490000	1.14047	chr4	15460000	15490000	0.863733
chr4	15700000	15730000	0.477188	chr4	15700000	15730000	0.427733
chr4	16000000	16030000	0.849433	chr4	16000000	16030000	0.738341
chr4	16260000	16290000	1.23996	chr4	16260000	16290000	0.997
chr4	16490000	16520000	0.591312	chr4	16490000	16520000	0.620231
chr4	16770000	16800000	0.499011	chr4	16770000	16800000	0.510772
chr4	17310000	17340000	0.606172	chr4	17310000	17340000	0.39517
chr4	17480000	17510000	1.60016	chr4	17490000	17520000	1.56159
chr4	18020000	18050000	0.453377	chr4	18030000	18060000	0.687337
chr4	18650000	18680000	1.32478	chr4	18640000	18670000	1.13132
chr4	19210000	19240000	0.950292	chr4	19190000	19220000	0.839951
chr4	20240000	20270000	1.15482	chr4	20240000	20270000	0.767347
chr4	21470000	21500000	0.663316	chr4	21480000	21510000	0.611712
chr4	21760000	21790000	1.78599	chr4	21760000	21790000	1.70689
chr4	24970000	25000000	0.707961	chr4	24970000	25000000	0.56891
chr4	25410000	25440000	1.5181	chr4	25410000	25440000	1.57073
chr4	25960000	25990000	1.00333	chr4	25960000	25990000	0.960181
chr4	26410000	26440000	1.5247	chr4	26410000	26440000	1.26401
chr4	26720000	26750000	0.57202	chr4	26710000	26740000	0.33807
chr4	27650000	27680000	2.27461	chr4	27660000	27690000	0.384146
chr4	30700000	30730000	0.511364	chr4	30680000	30710000	0.675169
chr4	32350000	32380000	0.30547	chr4	32350000	32380000	0.2754
chr4	33630000	33660000	1.20287	chr4	33630000	33660000	1.02068
chr4	35980000	36010000	0.60069	chr4	35960000	35990000	0.582803
chr4	37800000	37830000	0.682278	chr4	37800000	37830000	0.539428
chr4	38040000	38070000	1.11638	chr4	38030000	38060000	0.849906
chr4	38170000	38200000	0.32236	chr4	38170000	38200000	0.221651
chr4	38730000	38760000	1.2656	chr4	38730000	38760000	1.15705
chr4	39160000	39190000	0.656742	chr4	39160000	39190000	0.622835
chr4	39440000	39470000	1.38495	chr4	39440000	39470000	1.21476
chr4	39680000	39710000	0.412831	chr4	39680000	39710000	0.324351
chr4	39970000	40000000	1.08682	chr4	39980000	40010000	0.942363
chr4	40310000	40340000	0.684191	chr4	40320000	40350000	0.508348
chr4	40900000	40930000	1.56369	chr4	40900000	40930000	1.37043
chr4	41250000	41280000	2.13558	chr4	41240000	41270000	1.93203
chr4	41920000	41950000	1.00485	chr4	41910000	41940000	1.32381
chr4	42520000	42550000	0.755242	chr4	42530000	42560000	0.720754
chr4	43080000	43110000	0.444739	chr4	43080000	43110000	0.712296
chr4	46810000	46840000	0.377402	chr4	46810000	46840000	0.449227
chr4	47370000	47400000	0.624693	chr4	47390000	47420000	0.648933
chr4	47630000	47660000	0.757282	chr4	47630000	47660000	0.766886
chr4	47920000	47950000	1.10886	chr4	47920000	47950000	0.644278
chr4	48270000	48300000	0.470198	chr4	48260000	48290000	0.448209
chr4	48550000	48580000	0.902819	chr4	48550000	48580000	0.839461
chr4	48930000	48960000	0.772851	chr4	48930000	48960000	0.727201
chr4	52200000	52230000	0.28958	chr4	52200000	52230000	0.301434
chr4	52980000	53010000	1.70923	chr4	52980000	53010000	1.54909
chr4	53900000	53930000	0.936888	chr4	53900000	53930000	0.768707
chr4	55850000	55880000	0.850618	chr4	55850000	55880000	0.700827
chr4	56890000	56920000	1.07121	chr4	56880000	56910000	1.10679
chr4	59290000	59320000	0.248584	chr4	59310000	59340000	0.340654
chr4	60450000	60480000	0.788012	chr4	60450000	60480000	0.694084
chr4	62590000	62620000	0.376022	chr4	62590000	62620000	0.515655
chr4	63520000	63550000	0.213362	chr4	63520000	63550000	0.241683
chr4	66700000	66730000	0.462621	chr4	66700000	66730000	0.453151
chr4	67380000	67410000	1.36039	chr4	67400000	67430000	1.72512
chr4	68190000	68220000	1.37351	chr4	68180000	68210000	1.1881
chr4	68500000	68530000	0.925756	chr4	68500000	68530000	0.953162
chr4	69650000	69680000	0.647767	chr4	69640000	69670000	0.492175
chr4	70570000	70600000	2.52191	chr4	70580000	70610000	2.33358
chr4	71040000	71070000	0.732941	chr4	71020000	71050000	0.497225
chr4	71720000	71750000	1.67231	chr4	71720000	71750000	1.17189
chr4	72260000	72290000	1.16174	chr4	72260000	72290000	1.45966
chr4	72500000	72530000	0.832999	chr4	72500000	72530000	0.790068
chr4	73030000	73060000	1.77945	chr4	73040000	73070000	1.10367
chr4	73300000	73330000	1.34081	chr4	73300000	73330000	1.60155
chr4	73640000	73670000	1.4324	chr4	73640000	73670000	1.38495
chr4	74140000	74170000	1.31754	chr4	74140000	74170000	1.26677
chr4	74310000	74340000	0.516844	chr4	74310000	74340000	0.339222
chr4	74670000	74700000	1.61272	chr4	74660000	74690000	1.31837
chr4	75850000	75880000	0.645182	chr4	75870000	75900000	0.904392
chr4	76130000	76160000	0.918646	chr4	76130000	76160000	0.595674
chr4	76490000	76520000	1.20937	chr4	76490000	76520000	1.21373
chr4	76750000	76780000	0.686745	chr4	76740000	76770000	0.503873
chr4	77030000	77060000	0.550181	chr4	77030000	77060000	0.9329
chr4	77690000	77720000	0.320157	chr4	77690000	77720000	0.305172
chr4	77940000	77970000	1.6505	chr4	77940000	77970000	1.27566
chr4	78510000	78540000	0.860253	chr4	78520000	78550000	0.786191
chr4	80340000	80370000	1.38818	chr4	80340000	80370000	1.10304
chr4	80600000	80630000	0.334143	chr4	80610000	80640000	0.355096
chr4	81040000	81070000	1.69012	chr4	81040000	81070000	1.23447
chr4	81370000	81400000	1.07322	chr4	81370000	81400000	1.25951
chr4	82330000	82360000	1.28708	chr4	82340000	82370000	1.83457
chr4	82800000	82830000	1.33788	chr4	82810000	82840000	1.29764
chr4	83030000	83060000	0.604084	chr4	83030000	83060000	0.46027
chr4	83270000	83300000	0.928866	chr4	83270000	83300000	0.989241
chr4	83460000	83490000	0.344624	chr4	83460000	83490000	0.335745
chr4	83990000	84020000	0.371344	chr4	83990000	84020000	0.54514
chr4	84980000	85010000	2.15335	chr4	84980000	85010000	2.09065
chr4	85730000	85760000	1.36697	chr4	85730000	85760000	1.008
chr4	86030000	86060000	1.06562	chr4	86040000	86070000	0.815946
chr4	86480000	86510000	1.63512	chr4	86480000	86510000	1.36739
chr4	86890000	86920000	1.08451	chr4	86890000	86920000	0.940011
chr4	87230000	87260000	0.76759	chr4	87220000	87250000	0.799367
chr4	87990000	88020000	0.543956	chr4	87980000	88010000	0.580677
chr4	88210000	88240000	0.897893	chr4	88210000	88240000	0.837364
chr4	88500000	88530000	1.80514	chr4	88510000	88540000	1.70539
chr4	88790000	88820000	0.323898	chr4	88790000	88820000	0.210933
chr4	89110000	89140000	1.55996	chr4	89130000	89160000	1.5991
chr4	89900000	89930000	0.798137	chr4	89900000	89930000	0.856875
chr4	90280000	90310000	1.74248	chr4	90290000	90320000	1.43589
chr4	91030000	91060000	0.212638	chr4	91010000	91040000	0.245106
chr4	91640000	91670000	0.230258	chr4	91640000	91670000	0.239267
chr4	93750000	93780000	0.73424	chr4	93770000	93800000	0.824562
chr4	94600000	94630000	0.75557	chr4	94600000	94630000	0.623123
chr4	95130000	95160000	1.05108	chr4	95130000	95160000	0.980215
chr4	96400000	96430000	0.211273	chr4	96400000	96430000	0.290649
chr4	98440000	98470000	0.615746	chr4	98420000	98450000	0.478348
chr4	99090000	99120000	1.57734	chr4	99090000	99120000	1.37245
chr4	99470000	99500000	1.3816	chr4	99460000	99490000	1.22873
chr4	100070000	100100000	1.01801	chr4	100070000	100100000	0.249706
chr4	100410000	100440000	0.610215	chr4	100410000	100440000	0.501453
chr4	101720000	101750000	0.695391	chr4	101730000	101760000	0.237632
chr4	102400000	102430000	1.72904	chr4	102410000	102440000	1.56977
chr4	103930000	103960000	1.30743	chr4	103940000	103970000	1.23847
chr4	105470000	105500000	1.3984	chr4	105470000	105500000	1.38065
chr4	106220000	106250000	1.06869	chr4	106220000	106250000	0.816334
chr4	106810000	106840000	1.08775	chr4	106810000	106840000	0.993304
chr4	108000000	108030000	1.3857	chr4	108010000	108040000	1.1841
chr4	109980000	110010000	1.73319	chr4	109980000	110010000	1.55269
chr4	110260000	110290000	0.593855	chr4	110260000	110290000	0.758787
chr4	110610000	110640000	1.85895	chr4	110600000	110630000	1.87577
chr4	111620000	111650000	2.14757	chr4	111620000	111650000	1.8417
chr4	112050000	112080000	1.21924	chr4	112040000	112070000	1.15954
chr4	112300000	112330000	1.05695	chr4	112300000	112330000	0.832302
chr4	112620000	112650000	0.751405	chr4	112610000	112640000	0.765172
chr4	113370000	113400000	1.03984	chr4	113360000	113390000	0.965449
chr4	113750000	113780000	0.731882	chr4	113750000	113780000	0.639248
chr4	114730000	114760000	0.985992	chr4	114730000	114760000	0.807553
chr4	117990000	118020000	0.37464	chr4	117980000	118010000	0.562047
chr4	118960000	118990000	1.86382	chr4	118960000	118990000	1.47842
chr4	120050000	120080000	2.03239	chr4	120050000	120080000	1.54251
chr4	121860000	121890000	1.60098	chr4	121860000	121890000	1.54789
chr4	122570000	122600000	0.942501	chr4	122570000	122600000	1.05321
chr4	123090000	123120000	0.282262	chr4	123090000	123120000	1.01735
chr4	123370000	123400000	0.440802	chr4	123370000	123400000	0.571344
chr4	123650000	123680000	0.551062	chr4	123650000	123680000	0.425239
chr4	124100000	124130000	0.30463	chr4	124100000	124130000	0.253967
chr4	124310000	124340000	1.60333	chr4	124310000	124340000	1.199
chr4	124700000	124730000	0.556547	chr4	124690000	124720000	0.394544
chr4	125280000	125310000	2.67628	chr4	125280000	125310000	2.05858
chr4	125730000	125760000	0.643056	chr4	125730000	125760000	0.598917
chr4	126590000	126620000	1.36438	chr4	126600000	126630000	1.17121
chr4	127010000	127040000	0.454512	chr4	127010000	127040000	0.548898
chr4	127530000	127560000	1.37759	chr4	127510000	127540000	1.30187
chr4	127760000	127790000	0.466312	chr4	127750000	127780000	0.338504
chr4	128160000	128190000	0.870675	chr4	128160000	128190000	0.883464
chr4	128430000	128460000	0.491388	chr4	128430000	128460000	0.421921
chr4	128850000	128880000	0.739516	chr4	128850000	128880000	1.02918
chr4	129340000	129370000	1.02787	chr4	129330000	129360000	0.566316
chr4	129860000	129890000	0.523362	chr4	129860000	129890000	0.456416
chr4	130330000	130360000	0.854931	chr4	130310000	130340000	0.723778
chr4	130800000	130830000	0.646227	chr4	130790000	130820000	0.251545
chr4	132650000	132680000	0.431814	chr4	132650000	132680000	0.410876
chr4	133130000	133160000	1.89104	chr4	133120000	133150000	0.94143
chr4	134920000	134950000	0.678864	chr4	134910000	134940000	0.728303
chr4	137090000	137120000	0.908308	chr4	137070000	137100000	1.41327
chr4	137510000	137540000	0.450867	chr4	137510000	137540000	0.367067
chr4	137800000	137830000	0.527515	chr4	137800000	137830000	0.6572
chr4	138180000	138210000	0.84603	chr4	138170000	138200000	0.473473
chr4	138560000	138590000	0.67369	chr4	138560000	138590000	0.391533
chr4	139000000	139030000	1.37014	chr4	139000000	139030000	1.57388
chr4	139400000	139430000	0.247304	chr4	139390000	139420000	0.273707
chr4	139650000	139680000	1.04401	chr4	139650000	139680000	0.880192
chr4	139990000	140020000	0.609187	chr4	139990000	140020000	0.418617
chr4	140340000	140370000	1.21678	chr4	140340000	140370000	1.02022
chr4	140590000	140620000	0.477864	chr4	140590000	140620000	0.357872
chr4	140840000	140870000	1.45908	chr4	140840000	140870000	1.20243
chr4	141130000	141160000	1.54664	chr4	141130000	141160000	1.44839
chr4	142100000	142130000	1.16334	chr4	142100000	142130000	1.13163
chr4	142830000	142860000	1.43186	chr4	142840000	142870000	1.53821
chr4	143170000	143200000	0.785676	chr4	143170000	143200000	0.847867
chr4	144530000	144560000	0.537903	chr4	144540000	144570000	0.262815
chr4	145080000	145110000	0.273434	chr4	145080000	145110000	1.4828
chr4	145600000	145630000	1.63145	chr4	145600000	145630000	1.36858
chr4	145930000	145960000	1.00635	chr4	145930000	145960000	1.02064
chr4	146230000	146260000	0.254681	chr4	146230000	146260000	0.510695
chr4	146530000	146560000	0.493414	chr4	146530000	146560000	0.429729
chr4	147580000	147610000	1.17939	chr4	147590000	147620000	1.02411
chr4	147890000	147920000	1.05979	chr4	147900000	147930000	0.822623
chr4	149270000	149300000	1.11149	chr4	149270000	149300000	0.645539
chr4	150270000	150300000	1.46696	chr4	150260000	150290000	1.31225
chr4	150580000	150610000	0.217412	chr4	150590000	150620000	0.254058
chr4	151090000	151120000	1.79051	chr4	151090000	151120000	1.44984
chr4	151350000	151380000	0.456479	chr4	151350000	151380000	0.439196
chr4	151610000	151640000	0.903231	chr4	151610000	151640000	0.751797
chr4	152380000	152410000	1.62698	chr4	152380000	152410000	1.53394
chr4	152760000	152790000	1.13876	chr4	152770000	152800000	1.08968
chr4	153120000	153150000	1.38638	chr4	153120000	153150000	1.11218
chr4	153330000	153360000	0.603851	chr4	153330000	153360000	0.465019
chr4	153620000	153650000	0.306339	chr4	153600000	153630000	1.43838
chr4	155940000	155970000	1.32372	chr4	155940000	155970000	0.415355
chr4	156460000	156490000	0.84953	chr4	156460000	156490000	0.985958
chr4	158650000	158680000	1.84286	chr4	158650000	158680000	1.81861
chr4	159170000	159200000	0.950865	chr4	159180000	159210000	0.776039
chr4	162460000	162490000	0.693886	chr4	162460000	162490000	0.624539
chr4	163020000	163050000	0.496589	chr4	163010000	163040000	0.598681
chr4	164250000	164280000	0.283035	chr4	164260000	164290000	0.395349
chr4	164740000	164770000	0.989209	chr4	164740000	164770000	0.891061
chr4	165470000	165500000	1.98038	chr4	165470000	165500000	1.50316
chr4	165830000	165860000	0.23722	chr4	165820000	165850000	0.224951
chr4	166130000	166160000	1.20515	chr4	166140000	166170000	1.72176
chr4	166590000	166620000	0.99019	chr4	166590000	166620000	1.0746
chr4	167000000	167030000	0.383268	chr4	167000000	167030000	0.465136
chr4	168160000	168190000	1.51888	chr4	168160000	168190000	1.3909
chr4	168470000	168500000	0.5259	chr4	168490000	168520000	0.56048
chr4	168990000	169020000	0.244367	chr4	168990000	169020000	1.25266
chr4	169570000	169600000	1.42213	chr4	169550000	169580000	1.4936
chr4	169770000	169800000	0.546204	chr4	169770000	169800000	0.529488
chr4	170090000	170120000	2.47049	chr4	170090000	170120000	1.81203
chr4	171790000	171820000	0.367389	chr4	171790000	171820000	0.628047
chr4	174100000	174130000	0.628922	chr4	174100000	174130000	0.401032
chr4	174350000	174380000	1.77269	chr4	174350000	174380000	1.40767
chr4	174720000	174750000	0.432391	chr4	174710000	174740000	0.517949
chr4	175530000	175560000	1.27427	chr4	175550000	175580000	0.407971
chr4	175910000	175940000	0.66509	chr4	175910000	175940000	0.758805
chr4	176350000	176380000	1.80061	chr4	176350000	176380000	1.31854
chr4	176680000	176710000	1.37994	chr4	176680000	176710000	0.7637
chr4	181100000	181130000	0.372868	chr4	181100000	181130000	0.279404
chr4	181520000	181550000	0.907361	chr4	181520000	181550000	0.901082
chr4	182130000	182160000	0.247602	chr4	182130000	182160000	0.243825
chr4	182440000	182470000	0.694326	chr4	182440000	182470000	0.61887
chr4	182910000	182940000	1.63833	chr4	182900000	182930000	1.29791
chr4	183430000	183460000	1.18122	chr4	183430000	183460000	1.05569
chr4	183720000	183750000	1.35405	chr4	183730000	183760000	1.48373
chr4	185130000	185160000	1.24994	chr4	185130000	185160000	1.298
chr4	185410000	185440000	1.06386	chr4	185410000	185440000	1.08386
chr4	185610000	185640000	0.549231	chr4	185620000	185650000	0.495406
chr4	186030000	186060000	1.07011	chr4	186030000	186060000	0.262123
chr4	186950000	186980000	0.300996	chr4	186950000	186980000	0.310134
chr4	187590000	187620000	1.06887	chr4	187600000	187630000	0.821192
chr4	189120000	189150000	1.6952	chr4	189140000	189170000	1.3509
chr5	240000	270000	0.925639	chr5	240000	270000	1.03433
chr5	450000	480000	0.528517	chr5	450000	480000	0.409785
chr5	1160000	1190000	0.470795	chr5	1160000	1190000	0.465579
chr5	1640000	1670000	1.34273	chr5	1650000	1680000	1.13519
chr5	4850000	4880000	1.96888	chr5	4840000	4870000	1.59716
chr5	5470000	5500000	2.54729	chr5	5470000	5500000	2.54584
chr5	6570000	6600000	0.883273	chr5	6570000	6600000	0.72539
chr5	8310000	8340000	0.354339	chr5	8310000	8340000	0.242529
chr5	8720000	8750000	0.756323	chr5	8710000	8740000	0.792309
chr5	9190000	9220000	0.838956	chr5	9200000	9230000	0.573515
chr5	9530000	9560000	1.0315	chr5	9530000	9560000	0.915541
chr5	9760000	9790000	0.596062	chr5	9760000	9790000	0.295294
chr5	10230000	10260000	1.26977	chr5	10230000	10260000	1.15075
chr5	10430000	10460000	0.599752	chr5	10420000	10450000	0.361073
chr5	10670000	10700000	0.783942	chr5	10660000	10690000	0.551746
chr5	11240000	11270000	0.299521	chr5	11230000	11260000	0.392383
chr5	12030000	12060000	0.630245	chr5	12040000	12070000	0.497724
chr5	14340000	14370000	1.35377	chr5	14360000	14390000	1.60354
chr5	14650000	14680000	1.73694	chr5	14650000	14680000	0.939652
chr5	15450000	15480000	1.06247	chr5	15460000	15490000	1.08322
chr5	18330000	18360000	1.70964	chr5	18310000	18340000	1.24617
chr5	18660000	18690000	0.442239	chr5	18660000	18690000	0.37262
chr5	19740000	19770000	0.467326	chr5	19750000	19780000	0.546469
chr5	28780000	28810000	1.05742	chr5	28780000	28810000	0.639648
chr5	29430000	29460000	0.344311	chr5	29420000	29450000	0.505048
chr5	31210000	31240000	0.874351	chr5	31210000	31240000	0.720471
chr5	31540000	31570000	1.30503	chr5	31530000	31560000	1.14757
chr5	31800000	31830000	0.815712	chr5	31800000	31830000	0.719461
chr5	32080000	32110000	1.36997	chr5	32100000	32130000	1.13043
chr5	32350000	32380000	0.476945	chr5	32350000	32380000	0.355793
chr5	32610000	32640000	1.13108	chr5	32610000	32640000	1.01328
chr5	32910000	32940000	0.294315	chr5	32910000	32940000	0.242193
chr5	33170000	33200000	0.358095	chr5	33170000	33200000	0.252901
chr5	33420000	33450000	2.15152	chr5	33420000	33450000	1.74405
chr5	33920000	33950000	0.774819	chr5	33920000	33950000	0.642975
chr5	34910000	34940000	1.49892	chr5	34910000	34940000	1.34464
chr5	35210000	35240000	0.447093	chr5	35210000	35240000	0.532085
chr5	35600000	35630000	0.616089	chr5	35610000	35640000	0.6581
chr5	35920000	35950000	2.03011	chr5	35920000	35950000	1.82708
chr5	36700000	36730000	1.11284	chr5	36710000	36740000	0.507966
chr5	37370000	37400000	1.56428	chr5	37370000	37400000	1.43805
chr5	37820000	37850000	1.00771	chr5	37820000	37850000	0.860234
chr5	38800000	38830000	1.31048	chr5	38810000	38840000	1.03185
chr5	39340000	39370000	0.784147	chr5	39350000	39380000	0.501047
chr5	39560000	39590000	2.18717	chr5	39570000	39600000	2.03375
chr5	40880000	40910000	1.45893	chr5	40880000	40910000	1.69466
chr5	41250000	41280000	0.74322	chr5	41240000	41270000	0.88204
chr5	41670000	41700000	0.457415	chr5	41670000	41700000	0.503605
chr5	44800000	44830000	0.990236	chr5	44800000	44830000	0.972891
chr5	52910000	52940000	0.405697	chr5	52910000	52940000	0.252491
chr5	53100000	53130000	1.36555	chr5	53110000	53140000	1.07007
chr5	53470000	53500000	0.942857	chr5	53460000	53490000	0.771997
chr5	54210000	54240000	1.81055	chr5	54210000	54240000	1.67117
chr5	54500000	54530000	1.4678	chr5	54500000	54530000	1.28171
chr5	54880000	54910000	1.64395	chr5	54880000	54910000	1.47022
chr5	55150000	55180000	2.06048	chr5	55150000	55180000	1.74493
chr5	55690000	55720000	1.47489	chr5	55690000	55720000	1.35836
chr5	55920000	55950000	0.850013	chr5	55920000	55950000	0.750859
chr5	56250000	56280000	1.66958	chr5	56250000	56280000	1.41064
chr5	56830000	56860000	1.41627	chr5	56850000	56880000	1.14748
chr5	57270000	57300000	1.87434	chr5	57270000	57300000	1.63237
chr5	57760000	57790000	0.793518	chr5	57760000	57790000	0.607444
chr5	58850000	58880000	1.18829	chr5	58850000	58880000	1.0433
chr5	59380000	59410000	0.631214	chr5	59390000	59420000	0.473257
chr5	60920000	60950000	1.34333	chr5	60920000	60950000	1.24549
chr5	61320000	61350000	0.455721	chr5	61320000	61350000	0.336313
chr5	62790000	62820000	0.857577	chr5	62790000	62820000	0.755424
chr5	64600000	64630000	0.638583	chr5	64600000	64630000	1.00223
chr5	64780000	64810000	1.04962	chr5	64790000	64820000	0.530075
chr5	65200000	65230000	0.326251	chr5	65200000	65230000	0.341909
chr5	65480000	65510000	1.43878	chr5	65480000	65510000	1.51763
chr5	66140000	66170000	1.46696	chr5	66160000	66190000	1.48586
chr5	66780000	66810000	0.93838	chr5	66790000	66820000	0.732218
chr5	67210000	67240000	1.42558	chr5	67220000	67250000	1.0721
chr5	68250000	68280000	1.47197	chr5	68260000	68290000	1.38006
chr5	68670000	68700000	0.274163	chr5	68670000	68700000	0.42933
chr5	69010000	69040000	2.00553	chr5	69030000	69060000	1.77464
chr5	69350000	69380000	0.2556	chr5	69350000	69380000	0.223302
chr5	71760000	71790000	0.997476	chr5	71750000	71780000	0.768098
chr5	72090000	72120000	0.212926	chr5	72080000	72110000	0.265998
chr5	72310000	72340000	1.48308	chr5	72300000	72330000	1.26877
chr5	72590000	72620000	0.618696	chr5	72590000	72620000	0.657896
chr5	72830000	72860000	1.36039	chr5	72840000	72870000	1.17434
chr5	73540000	73570000	1.48173	chr5	73550000	73580000	1.25846
chr5	73880000	73910000	1.18587	chr5	73880000	73910000	1.0156
chr5	74640000	74670000	2.57635	chr5	74640000	74670000	1.81478
chr5	74910000	74940000	0.35877	chr5	74910000	74940000	0.275013
chr5	75310000	75340000	0.970699	chr5	75310000	75340000	0.777783
chr5	75710000	75740000	1.71813	chr5	75710000	75740000	2.16928
chr5	76240000	76270000	0.725422	chr5	76250000	76280000	0.500405
chr5	76840000	76870000	0.594605	chr5	76820000	76850000	0.514248
chr5	77070000	77100000	0.8902	chr5	77080000	77110000	0.899918
chr5	77480000	77510000	1.33744	chr5	77490000	77520000	1.29942
chr5	78000000	78030000	0.416394	chr5	78020000	78050000	0.271939
chr5	78280000	78310000	0.773364	chr5	78290000	78320000	0.711891
chr5	78970000	79000000	0.215045	chr5	78980000	79010000	0.754785
chr5	79490000	79520000	0.819251	chr5	79500000	79530000	0.819443
chr5	80390000	80420000	0.585683	chr5	80380000	80410000	0.493015
chr5	80670000	80700000	1.42117	chr5	80670000	80700000	1.27086
chr5	81400000	81430000	0.247968	chr5	81400000	81430000	0.932727
chr5	81850000	81880000	0.628539	chr5	81850000	81880000	0.678269
chr5	82260000	82290000	2.25662	chr5	82260000	82290000	1.91309
chr5	83700000	83730000	1.63874	chr5	83690000	83720000	1.59364
chr5	86270000	86300000	0.421646	chr5	86290000	86320000	0.380716
chr5	86850000	86880000	0.344873	chr5	86850000	86880000	0.321276
chr5	87010000	87040000	0.921325	chr5	87020000	87050000	0.895963
chr5	87760000	87790000	0.515173	chr5	87760000	87790000	0.482721
chr5	88120000	88150000	0.593794	chr5	88120000	88150000	0.850448
chr5	88690000	88720000	2.04658	chr5	88690000	88720000	1.92861
chr5	90370000	90400000	0.906803	chr5	90370000	90400000	0.71838
chr5	90810000	90840000	1.01479	chr5	90810000	90840000	1.00079
chr5	91410000	91440000	2.62417	chr5	91410000	91440000	2.30585
chr5	91900000	91930000	0.313307	chr5	91880000	91910000	0.261685
chr5	92290000	92320000	1.07654	chr5	92290000	92320000	0.970204
chr5	93060000	93090000	0.410132	chr5	93060000	93090000	0.450609
chr5	93570000	93600000	1.25321	chr5	93570000	93600000	1.31151
chr5	93900000	93930000	0.812519	chr5	93900000	93930000	0.71366
chr5	94500000	94530000	0.334666	chr5	94480000	94510000	0.341609
chr5	94910000	94940000	1.19859	chr5	94920000	94950000	0.966915
chr5	95850000	95880000	1.43806	chr5	95850000	95880000	1.25102
chr5	96330000	96360000	1.51205	chr5	96330000	96360000	1.27619
chr5	96590000	96620000	0.950256	chr5	96590000	96620000	0.712778
chr5	96740000	96770000	0.3214	chr5	96740000	96770000	0.301558
chr5	97160000	97190000	1.93097	chr5	97170000	97200000	1.68531
chr5	97520000	97550000	0.53804	chr5	97520000	97550000	0.358111
chr5	98090000	98120000	0.336309	chr5	98090000	98120000	0.426318
chr5	98330000	98360000	1.1064	chr5	98330000	98360000	0.719673
chr5	98770000	98800000	2.21873	chr5	98780000	98810000	2.16227
chr5	99080000	99110000	1.36746	chr5	99080000	99110000	1.12146
chr5	100090000	100120000	0.579644	chr5	100090000	100120000	0.499734
chr5	101670000	101700000	0.257986	chr5	101660000	101690000	0.251011
chr5	102180000	102210000	0.280019	chr5	102190000	102220000	0.350842
chr5	102510000	102540000	0.899939	chr5	102510000	102540000	1.22124
chr5	103120000	103150000	1.17044	chr5	103140000	103170000	1.03473
chr5	103560000	103590000	2.2193	chr5	103550000	103580000	2.03613
chr5	107660000	107690000	0.784791	chr5	107660000	107690000	0.818652
chr5	109470000	109500000	1.34786	chr5	109460000	109490000	1.12441
chr5	109670000	109700000	0.408659	chr5	109670000	109700000	0.403082
chr5	110710000	110740000	1.61172	chr5	110720000	110750000	1.28037
chr5	111510000	111540000	1.37724	chr5	111500000	111530000	1.20451
chr5	111740000	111770000	0.398585	chr5	111730000	111760000	0.396574
chr5	112520000	112550000	0.910598	chr5	112520000	112550000	0.764271
chr5	112970000	113000000	1.15538	chr5	112960000	112990000	0.930528
chr5	113320000	113350000	0.360302	chr5	113320000	113350000	0.462039
chr5	114030000	114060000	0.93444	chr5	114050000	114080000	0.955559
chr5	114460000	114490000	1.65937	chr5	114450000	114480000	1.2372
chr5	115250000	115280000	1.14114	chr5	115260000	115290000	1.55442
chr5	115610000	115640000	1.95618	chr5	115600000	115630000	1.88492
chr5	115820000	115850000	0.831314	chr5	115820000	115850000	0.828398
chr5	119440000	119470000	1.8417	chr5	119440000	119470000	1.60981
chr5	119930000	119960000	0.673937	chr5	119930000	119960000	0.828761
chr5	120440000	120470000	0.529095	chr5	120440000	120470000	0.417374
chr5	120800000	120830000	1.06385	chr5	120820000	120850000	1.37834
chr5	121940000	121970000	1.73263	chr5	121940000	121970000	1.68153
chr5	122490000	122520000	0.974851	chr5	122480000	122510000	0.41003
chr5	123630000	123660000	1.6605	chr5	123630000	123660000	1.38562
chr5	123920000	123950000	0.695306	chr5	123920000	123950000	0.363254
chr5	124740000	124770000	0.517391	chr5	124740000	124770000	0.416068
chr5	126590000	126620000	1.21388	chr5	126600000	126630000	1.22567
chr5	126810000	126840000	0.614717	chr5	126820000	126850000	0.387384
chr5	128190000	128220000	1.81379	chr5	128190000	128220000	1.20862
chr5	128850000	128880000	0.646014	chr5	128860000	128890000	0.800679
chr5	129760000	129790000	0.840574	chr5	129760000	129790000	0.809422
chr5	131130000	131160000	1.49529	chr5	131130000	131160000	1.6736
chr5	131790000	131820000	0.427011	chr5	131790000	131820000	0.504433
chr5	132030000	132060000	0.985161	chr5	132020000	132050000	1.14009
chr5	132360000	132390000	0.438213	chr5	132360000	132390000	0.281596
chr5	132500000	132530000	0.547665	chr5	132500000	132530000	0.337758
chr5	132860000	132890000	0.469849	chr5	132860000	132890000	0.244667
chr5	133950000	133980000	1.24671	chr5	133970000	134000000	1.38678
chr5	134150000	134180000	0.347391	chr5	134140000	134170000	0.232148
chr5	134290000	134320000	0.525259	chr5	134290000	134320000	0.480797
chr5	134900000	134930000	0.957202	chr5	134900000	134930000	1.16514
chr5	135430000	135460000	1.20796	chr5	135430000	135460000	1.05314
chr5	135860000	135890000	1.86279	chr5	135860000	135890000	1.67349
chr5	136210000	136240000	1.77027	chr5	136200000	136230000	1.45475
chr5	137600000	137630000	0.712187	chr5	137600000	137630000	0.801892
chr5	137740000	137770000	0.474067	chr5	137740000	137770000	0.383084
chr5	138150000	138180000	1.0531	chr5	138150000	138180000	0.519883
chr5	138560000	138590000	1.47569	chr5	138560000	138590000	1.2578
chr5	138900000	138930000	0.265722	chr5	138910000	138940000	0.248245
chr5	139260000	139290000	1.28529	chr5	139260000	139290000	1.09225
chr5	139610000	139640000	0.362638	chr5	139610000	139640000	0.300662
chr5	139760000	139790000	0.826138	chr5	139760000	139790000	0.664999
chr5	140160000	140190000	0.633814	chr5	140160000	140190000	0.595527
chr5	140350000	140380000	0.738509	chr5	140360000	140390000	0.487174
chr5	141560000	141590000	0.256615	chr5	141560000	141590000	1.33883
chr5	141960000	141990000	1.24944	chr5	141960000	141990000	1.01401
chr5	142140000	142170000	0.680928	chr5	142140000	142170000	0.444721
chr5	142550000	142580000	1.08356	chr5	142550000	142580000	1.11041
chr5	142890000	142920000	1.14433	chr5	142900000	142930000	1.01584
chr5	143390000	143420000	0.900365	chr5	143390000	143420000	0.668451
chr5	143810000	143840000	0.529986	chr5	143810000	143840000	0.415081
chr5	145810000	145840000	0.669025	chr5	145820000	145850000	0.536381
chr5	146080000	146110000	0.919497	chr5	146090000	146120000	0.898738
chr5	146950000	146980000	0.251918	chr5	146960000	146990000	0.302233
chr5	147180000	147210000	0.85117	chr5	147190000	147220000	0.285048
chr5	147360000	147390000	0.291046	chr5	147350000	147380000	0.553397
chr5	147580000	147610000	1.65835	chr5	147580000	147610000	1.69848
chr5	149260000	149290000	0.898837	chr5	149270000	149300000	0.771413
chr5	149610000	149640000	1.36192	chr5	149600000	149630000	1.24142
chr5	149980000	150010000	0.797391	chr5	149980000	150010000	0.631168
chr5	150430000	150460000	1.31031	chr5	150430000	150460000	1.16162
chr5	151240000	151270000	0.862335	chr5	151240000	151270000	0.861928
chr5	152510000	152540000	1.19264	chr5	152510000	152540000	1.09102
chr5	153430000	153460000	0.745096	chr5	153440000	153470000	1.04561
chr5	153960000	153990000	1.60287	chr5	153960000	153990000	1.21855
chr5	154400000	154430000	1.28532	chr5	154410000	154440000	1.15373
chr5	154620000	154650000	0.876881	chr5	154620000	154650000	0.62071
chr5	154930000	154960000	1.81338	chr5	154930000	154960000	1.58799
chr5	156300000	156330000	0.343997	chr5	156290000	156320000	0.399075
chr5	156800000	156830000	0.312146	chr5	156800000	156830000	0.358273
chr5	157120000	157150000	0.965083	chr5	157120000	157150000	1.13753
chr5	157470000	157500000	0.359547	chr5	157480000	157510000	0.263767
chr5	157730000	157760000	1.78277	chr5	157730000	157760000	1.72707
chr5	159990000	160020000	1.50149	chr5	159990000	160020000	1.47271
chr5	161530000	161560000	0.220089	chr5	161520000	161550000	0.259754
chr5	164500000	164530000	0.591837	chr5	164510000	164540000	0.332962
chr5	168570000	168600000	1.06851	chr5	168560000	168590000	0.824858
chr5	168960000	168990000	0.975516	chr5	168950000	168980000	0.956687
chr5	169280000	169310000	0.621794	chr5	169290000	169320000	0.543836
chr5	169560000	169590000	1.67979	chr5	169560000	169590000	1.40743
chr5	171170000	171200000	0.237463	chr5	171170000	171200000	0.231703
chr5	171380000	171410000	1.73995	chr5	171380000	171410000	1.57019
chr5	171850000	171880000	0.965402	chr5	171850000	171880000	0.849659
chr5	172440000	172470000	1.28502	chr5	172440000	172470000	1.11843
chr5	172690000	172720000	2.05908	chr5	172690000	172720000	1.62282
chr5	172950000	172980000	1.22021	chr5	172950000	172980000	1.07068
chr5	173270000	173300000	0.739175	chr5	173270000	173300000	0.694995
chr5	173600000	173630000	1.8863	chr5	173590000	173620000	1.53647
chr5	173970000	174000000	2.12801	chr5	173970000	174000000	2.01862
chr5	174930000	174960000	0.804825	chr5	174920000	174950000	1.02919
chr5	175700000	175730000	0.30154	chr5	175700000	175730000	0.287118
chr5	176640000	176670000	0.837962	chr5	176640000	176670000	0.823519
chr5	177070000	177100000	0.857666	chr5	177050000	177080000	0.738783
chr5	177290000	177320000	0.827412	chr5	177290000	177320000	0.625303
chr5	179130000	179160000	1.28308	chr5	179120000	179150000	1.22661
chr5	179530000	179560000	0.711515	chr5	179540000	179570000	0.752153
chr5	179900000	179930000	1.62824	chr5	179900000	179930000	1.19733
chr5	180690000	180720000	0.704034	chr5	180690000	180720000	0.739005
chr5	181080000	181110000	0.949349	chr5	181070000	181100000	0.9721
chr6	780000	810000	0.333737	chr6	780000	810000	0.294871
chr6	1580000	1610000	2.13872	chr6	1580000	1610000	1.8249
chr6	2090000	2120000	0.602962	chr6	2090000	2120000	0.625436
chr6	2740000	2770000	1.18235	chr6	2740000	2770000	1.21846
chr6	3050000	3080000	0.71784	chr6	3050000	3080000	0.557866
chr6	3260000	3290000	1.21365	chr6	3260000	3290000	0.826678
chr6	3710000	3740000	1.38711	chr6	3710000	3740000	1.03893
chr6	4000000	4030000	1.31761	chr6	4000000	4030000	1.06379
chr6	4290000	4320000	0.554099	chr6	4290000	4320000	0.554168
chr6	5030000	5060000	0.854918	chr6	5010000	5040000	0.887037
chr6	5400000	5430000	1.30966	chr6	5400000	5430000	1.11773
chr6	5760000	5790000	0.517753	chr6	5760000	5790000	0.592627
chr6	6640000	6670000	1.24313	chr6	6650000	6680000	1.39314
chr6	7610000	7640000	1.29791	chr6	7610000	7640000	1.07989
chr6	8960000	8990000	0.95918	chr6	8960000	8990000	0.794772
chr6	9520000	9550000	0.566546	chr6	9520000	9550000	0.347913
chr6	10000000	10030000	0.429988	chr6	10000000	10030000	0.332216
chr6	10420000	10450000	2.88301	chr6	10420000	10450000	2.97841
chr6	10820000	10850000	1.36999	chr6	10830000	10860000	0.938703
chr6	11070000	11100000	0.712028	chr6	11080000	11110000	0.615642
chr6	11560000	11590000	2.16192	chr6	11560000	11590000	1.87714
chr6	12000000	12030000	0.38454	chr6	12000000	12030000	0.298808
chr6	12270000	12300000	1.2291	chr6	12270000	12300000	1.04439
chr6	12600000	12630000	1.88125	chr6	12600000	12630000	1.60311
chr6	13310000	13340000	1.12403	chr6	13320000	13350000	0.781203
chr6	13590000	13620000	0.49991	chr6	13570000	13600000	0.342449
chr6	13790000	13820000	1.08404	chr6	13790000	13820000	0.970675
chr6	14700000	14730000	0.306377	chr6	14710000	14740000	0.309618
chr6	15230000	15260000	0.710614	chr6	15220000	15250000	0.680836
chr6	16750000	16780000	1.13259	chr6	16750000	16780000	0.938398
chr6	17100000	17130000	1.55375	chr6	17100000	17130000	1.4629
chr6	17580000	17610000	1.30724	chr6	17570000	17600000	1.15113
chr6	17800000	17830000	0.80592	chr6	17790000	17820000	0.657362
chr6	18240000	18270000	0.802442	chr6	18240000	18270000	0.755008
chr6	18510000	18540000	1.56349	chr6	18530000	18560000	1.36629
chr6	19850000	19880000	0.651	chr6	19840000	19870000	0.720796
chr6	20060000	20090000	1.3878	chr6	20070000	20100000	1.27912
chr6	20530000	20560000	2.12803	chr6	20530000	20560000	1.47453
chr6	21570000	21600000	1.46469	chr6	21570000	21600000	1.99168
chr6	24770000	24800000	0.820395	chr6	24770000	24800000	0.730056
chr6	25590000	25620000	1.26228	chr6	25590000	25620000	1.15152
chr6	26000000	26030000	2.6421	chr6	26000000	26030000	2.60532
chr6	27470000	27500000	0.435497	chr6	27490000	27520000	0.403296
chr6	27790000	27820000	0.71098	chr6	27790000	27820000	0.631916
chr6	28080000	28110000	0.268033	chr6	28070000	28100000	0.289018
chr6	29010000	29040000	1.35394	chr6	29020000	29050000	1.66139
chr6	29610000	29640000	1.90305	chr6	29610000	29640000	1.67269
chr6	30050000	30080000	0.217484	chr6	30050000	30080000	0.560795
chr6	30180000	30210000	0.704041	chr6	30190000	30220000	0.249766
chr6	30450000	30480000	1.07498	chr6	30440000	30470000	0.885497
chr6	30600000	30630000	0.369207	chr6	30600000	30630000	0.397958
chr6	31110000	31140000	1.26185	chr6	31110000	31140000	1.18739
chr6	31470000	31500000	1.10637	chr6	31470000	31500000	1.05942
chr6	31610000	31640000	0.358063	chr6	31600000	31630000	0.260299
chr6	31970000	32000000	0.565217	chr6	31970000	32000000	0.410983
chr6	32790000	32820000	1.49276	chr6	32790000	32820000	1.48547
chr6	33250000	33280000	0.654281	chr6	33250000	33280000	0.810561
chr6	33560000	33590000	0.451739	chr6	33560000	33590000	0.354602
chr6	33760000	33790000	0.923888	chr6	33760000	33790000	0.597622
chr6	34150000	34180000	1.8252	chr6	34150000	34180000	1.43972
chr6	34600000	34630000	0.945825	chr6	34600000	34630000	0.814961
chr6	34870000	34900000	0.341981	chr6	34870000	34900000	0.227789
chr6	35240000	35270000	1.33184	chr6	35250000	35280000	1.03306
chr6	35490000	35520000	1.08198	chr6	35490000	35520000	1.16185
chr6	35750000	35780000	1.08943	chr6	35770000	35800000	1.04052
chr6	36100000	36130000	0.395549	chr6	36100000	36130000	0.267017
chr6	36360000	36390000	0.636108	chr6	36360000	36390000	0.537692
chr6	36590000	36620000	0.423251	chr6	36590000	36620000	0.358166
chr6	36750000	36780000	0.473779	chr6	36750000	36780000	0.281414
chr6	37000000	37030000	0.544839	chr6	37000000	37030000	0.439554
chr6	37230000	37260000	1.08607	chr6	37250000	37280000	1.08887
chr6	37690000	37720000	1.20943	chr6	37690000	37720000	0.744393
chr6	38020000	38050000	0.893189	chr6	38010000	38040000	0.924757
chr6	39330000	39360000	2.01521	chr6	39320000	39350000	1.1062
chr6	39930000	39960000	0.88286	chr6	39950000	39980000	0.866488
chr6	40530000	40560000	0.385396	chr6	40540000	40570000	0.311009
chr6	40820000	40850000	0.478605	chr6	40810000	40840000	0.479687
chr6	41770000	41800000	1.51301	chr6	41770000	41800000	1.27846
chr6	42040000	42070000	1.21725	chr6	42040000	42070000	0.907857
chr6	42210000	42240000	0.712752	chr6	42210000	42240000	0.502095
chr6	42550000	42580000	1.35789	chr6	42560000	42590000	1.17217
chr6	42880000	42910000	1.63542	chr6	42880000	42910000	1.09603
chr6	43160000	43190000	0.991574	chr6	43160000	43190000	0.801209
chr6	43610000	43640000	1.33056	chr6	43610000	43640000	1.41971
chr6	44070000	44100000	1.31819	chr6	44070000	44100000	0.88606
chr6	44410000	44440000	1.08674	chr6	44410000	44440000	1.31009
chr6	44630000	44660000	0.364353	chr6	44630000	44660000	0.355889
chr6	45360000	45390000	0.822302	chr6	45360000	45390000	0.648843
chr6	45700000	45730000	0.324343	chr6	45710000	45740000	0.98474
chr6	45920000	45950000	1.51892	chr6	45930000	45960000	0.401585
chr6	46400000	46430000	0.324716	chr6	46400000	46430000	0.452683
chr6	46800000	46830000	0.480391	chr6	46780000	46810000	0.566711
chr6	47050000	47080000	0.765658	chr6	47060000	47090000	1.1069
chr6	47620000	47650000	0.22839	chr6	47620000	47650000	0.709395
chr6	49430000	49460000	2.21128	chr6	49430000	49460000	1.81276
chr6	50790000	50820000	1.04011	chr6	50800000	50830000	0.774462
chr6	52020000	52050000	0.616385	chr6	52030000	52060000	0.546959
chr6	52390000	52420000	0.482096	chr6	52390000	52420000	0.279444
chr6	52650000	52680000	1.16543	chr6	52660000	52690000	1.10822
chr6	53070000	53100000	1.32677	chr6	53080000	53110000	1.2472
chr6	53470000	53500000	1.02477	chr6	53470000	53500000	0.664144
chr6	53960000	53990000	1.88783	chr6	53960000	53990000	1.71306
chr6	54700000	54730000	0.47619	chr6	54690000	54720000	0.532297
chr6	55260000	55290000	0.679547	chr6	55270000	55300000	0.299296
chr6	55950000	55980000	0.91439	chr6	55960000	55990000	1.15788
chr6	56600000	56630000	1.40963	chr6	56590000	56620000	1.49694
chr6	56870000	56900000	0.749723	chr6	56860000	56890000	0.57031
chr6	62300000	62330000	0.505559	chr6	62300000	62330000	0.38036
chr6	63260000	63290000	1.16426	chr6	63280000	63310000	0.926189
chr6	63820000	63850000	1.98007	chr6	63820000	63850000	2.19741
chr6	65290000	65320000	0.254396	chr6	65300000	65330000	0.261073
chr6	69790000	69820000	0.483977	chr6	69790000	69820000	0.545702
chr6	70180000	70210000	1.1497	chr6	70170000	70200000	1.11703
chr6	70670000	70700000	0.277141	chr6	70670000	70700000	0.270108
chr6	70930000	70960000	0.921195	chr6	70920000	70950000	0.816808
chr6	72080000	72110000	1.17699	chr6	72090000	72120000	0.895868
chr6	72600000	72630000	1.02195	chr6	72600000	72630000	1.10189
chr6	73170000	73200000	0.967641	chr6	73170000	73200000	0.824402
chr6	73640000	73670000	1.02176	chr6	73640000	73670000	0.971069
chr6	74390000	74420000	0.810021	chr6	74390000	74420000	0.749725
chr6	75210000	75240000	2.35389	chr6	75220000	75250000	1.62985
chr6	75580000	75610000	0.446332	chr6	75590000	75620000	0.326155
chr6	77450000	77480000	2.44026	chr6	77450000	77480000	1.509
chr6	78410000	78440000	0.385318	chr6	78400000	78430000	0.575358
chr6	78830000	78860000	1.31162	chr6	78830000	78860000	1.44093
chr6	80100000	80130000	0.73154	chr6	80110000	80140000	0.787719
chr6	80600000	80630000	0.411061	chr6	80610000	80640000	0.296086
chr6	81220000	81250000	0.281899	chr6	81220000	81250000	0.328518
chr6	81440000	81470000	0.308516	chr6	81420000	81450000	0.306793
chr6	81730000	81760000	0.902097	chr6	81740000	81770000	0.721205
chr6	82230000	82260000	1.75489	chr6	82230000	82260000	1.58181
chr6	82580000	82610000	0.533297	chr6	82580000	82610000	0.424775
chr6	83040000	83070000	1.76768	chr6	83050000	83080000	1.27043
chr6	83530000	83560000	1.99448	chr6	83540000	83570000	1.37672
chr6	83840000	83870000	0.610028	chr6	83840000	83870000	0.497444
chr6	84220000	84250000	1.42225	chr6	84220000	84250000	1.28905
chr6	85310000	85340000	1.6148	chr6	85310000	85340000	1.51388
chr6	87030000	87060000	1.90656	chr6	87040000	87070000	2.31123
chr6	87460000	87490000	0.857189	chr6	87460000	87490000	0.91144
chr6	89870000	89900000	1.49501	chr6	89850000	89880000	0.737368
chr6	96510000	96540000	0.765693	chr6	96500000	96530000	0.937889
chr6	97430000	97460000	1.24317	chr6	97440000	97470000	1.28154
chr6	98070000	98100000	0.211991	chr6	98070000	98100000	0.213489
chr6	98820000	98850000	0.931493	chr6	98820000	98850000	0.783544
chr6	99260000	99290000	1.48059	chr6	99250000	99280000	1.69082
chr6	99560000	99590000	0.21517	chr6	99560000	99590000	0.236093
chr6	99820000	99850000	0.960285	chr6	99810000	99840000	0.61138
chr6	100100000	100130000	1.65092	chr6	100100000	100130000	1.35516
chr6	100660000	100690000	1.63502	chr6	100660000	100690000	0.860752
chr6	101380000	101410000	0.574061	chr6	101380000	101410000	0.527517
chr6	102080000	102110000	0.823207	chr6	102080000	102110000	1.35851
chr6	105070000	105100000	0.995061	chr6	105060000	105090000	0.725316
chr6	105410000	105440000	1.86004	chr6	105410000	105440000	1.71956
chr6	105720000	105750000	0.487044	chr6	105710000	105740000	0.441252
chr6	106070000	106100000	0.577115	chr6	106070000	106100000	0.406292
chr6	106310000	106340000	1.74813	chr6	106310000	106340000	1.55215
chr6	106650000	106680000	0.646822	chr6	106650000	106680000	0.810553
chr6	107850000	107880000	0.967206	chr6	107850000	107880000	1.0479
chr6	108060000	108090000	0.33019	chr6	108060000	108090000	0.211369
chr6	108520000	108550000	2.70178	chr6	108520000	108550000	2.31202
chr6	108830000	108860000	0.473148	chr6	108840000	108870000	0.428379
chr6	109080000	109110000	1.345	chr6	109080000	109110000	1.264
chr6	109470000	109500000	1.38009	chr6	109470000	109500000	1.84209
chr6	110490000	110520000	1.33599	chr6	110470000	110500000	1.41541
chr6	110990000	111020000	1.56631	chr6	110980000	111010000	1.49069
chr6	111250000	111280000	1.22096	chr6	111240000	111270000	0.912725
chr6	111690000	111720000	1.3782	chr6	111680000	111710000	1.05831
chr6	112040000	112070000	1.45565	chr6	112040000	112070000	1.20443
chr6	112370000	112400000	0.759446	chr6	112370000	112400000	0.61081
chr6	112760000	112790000	1.12503	chr6	112760000	112790000	0.946648
chr6	113110000	113140000	1.05237	chr6	113110000	113140000	0.901642
chr6	113630000	113660000	0.24655	chr6	113630000	113660000	0.263828
chr6	113940000	113970000	2.96887	chr6	113930000	113960000	2.8462
chr6	114710000	114740000	0.355071	chr6	114700000	114730000	0.433008
chr6	115950000	115980000	0.97257	chr6	115950000	115980000	1.10904
chr6	116090000	116120000	0.433707	chr6	116100000	116130000	0.292505
chr6	117320000	117350000	1.77807	chr6	117320000	117350000	1.25003
chr6	118260000	118290000	0.984986	chr6	118250000	118280000	1.19077
chr6	118560000	118590000	0.401648	chr6	118570000	118600000	0.318015
chr6	118890000	118920000	1.12884	chr6	118900000	118930000	1.14335
chr6	121030000	121060000	0.831591	chr6	121020000	121050000	0.780808
chr6	122350000	122380000	0.259136	chr6	122330000	122360000	0.293136
chr6	122830000	122860000	0.471562	chr6	122830000	122860000	0.44294
chr6	123350000	123380000	0.410274	chr6	123360000	123390000	0.609715
chr6	123750000	123780000	0.31957	chr6	123770000	123800000	0.362531
chr6	125300000	125330000	1.5895	chr6	125300000	125330000	1.50858
chr6	125980000	126010000	1.33479	chr6	125980000	126010000	0.989229
chr6	126780000	126810000	0.406348	chr6	126770000	126800000	0.210863
chr6	127540000	127570000	0.300228	chr6	127530000	127560000	0.239874
chr6	127700000	127730000	1.01742	chr6	127690000	127720000	0.784938
chr6	128500000	128530000	0.570102	chr6	128500000	128530000	0.285204
chr6	128720000	128750000	1.56579	chr6	128730000	128760000	1.4671
chr6	129480000	129510000	0.861997	chr6	129470000	129500000	0.796464
chr6	129750000	129780000	0.28112	chr6	129760000	129790000	0.300612
chr6	130020000	130050000	1.28933	chr6	130020000	130050000	0.637464
chr6	130290000	130320000	0.934637	chr6	130290000	130320000	1.15328
chr6	130860000	130890000	1.71296	chr6	130850000	130880000	1.62241
chr6	131160000	131190000	1.31245	chr6	131170000	131200000	1.2147
chr6	131610000	131640000	1.50252	chr6	131610000	131640000	1.50574
chr6	131910000	131940000	1.62377	chr6	131900000	131930000	1.09648
chr6	132250000	132280000	1.15804	chr6	132250000	132280000	0.851609
chr6	132500000	132530000	1.48546	chr6	132500000	132530000	1.9442
chr6	133540000	133570000	2.13154	chr6	133540000	133570000	1.44941
chr6	134140000	134170000	2.53307	chr6	134140000	134170000	2.36766
chr6	134410000	134440000	0.305209	chr6	134410000	134440000	0.262569
chr6	134630000	134660000	0.282094	chr6	134630000	134660000	0.210915
chr6	134940000	134970000	1.30704	chr6	134940000	134970000	1.24706
chr6	135430000	135460000	1.63345	chr6	135430000	135460000	1.52105
chr6	135910000	135940000	0.274637	chr6	135910000	135940000	0.288777
chr6	136550000	136580000	0.951867	chr6	136550000	136580000	0.76362
chr6	137320000	137350000	0.37968	chr6	137330000	137360000	0.390712
chr6	137670000	137700000	1.39029	chr6	137670000	137700000	1.39595
chr6	137980000	138010000	0.977615	chr6	137970000	138000000	0.820217
chr6	138390000	138420000	0.676378	chr6	138390000	138420000	0.633256
chr6	138520000	138550000	0.285891	chr6	138520000	138550000	0.266758
chr6	138770000	138800000	1.27113	chr6	138770000	138800000	1.11326
chr6	139110000	139140000	0.214323	chr6	139110000	139140000	0.212172
chr6	139350000	139380000	1.97133	chr6	139350000	139380000	1.66953
chr6	140050000	140080000	0.866147	chr6	140060000	140090000	0.774245
chr6	140910000	140940000	0.905069	chr6	140910000	140940000	0.758465
chr6	141560000	141590000	1.26938	chr6	141570000	141600000	1.0984
chr6	142120000	142150000	1.09883	chr6	142120000	142150000	0.936244
chr6	142450000	142480000	0.500311	chr6	142460000	142490000	0.619095
chr6	142670000	142700000	1.28226	chr6	142670000	142700000	1.21205
chr6	143430000	143460000	1.48566	chr6	143440000	143470000	1.40462
chr6	144080000	144110000	1.28081	chr6	144070000	144100000	1.10709
chr6	144540000	144570000	1.31087	chr6	144540000	144570000	1.31478
chr6	145220000	145250000	0.945971	chr6	145210000	145240000	0.892112
chr6	146790000	146820000	1.72617	chr6	146810000	146840000	1.64759
chr6	148150000	148180000	1.30364	chr6	148150000	148180000	1.73001
chr6	148530000	148560000	1.49905	chr6	148530000	148560000	1.48149
chr6	149010000	149040000	1.68469	chr6	149010000	149040000	1.40441
chr6	149530000	149560000	1.57012	chr6	149520000	149550000	1.43798
chr6	150050000	150080000	1.00059	chr6	150060000	150090000	0.722514
chr6	150800000	150830000	2.02495	chr6	150800000	150830000	1.90858
chr6	151370000	151400000	1.78841	chr6	151370000	151400000	1.65615
chr6	154120000	154150000	0.955238	chr6	154120000	154150000	0.857552
chr6	154650000	154680000	0.985828	chr6	154650000	154680000	0.981067
chr6	154900000	154930000	0.528349	chr6	154890000	154920000	0.367727
chr6	155300000	155330000	1.34298	chr6	155300000	155330000	1.08765
chr6	155520000	155550000	0.879087	chr6	155520000	155550000	0.789741
chr6	157010000	157040000	0.379024	chr6	157010000	157040000	0.391227
chr6	157300000	157330000	2.00005	chr6	157290000	157320000	1.81031
chr6	157650000	157680000	0.918649	chr6	157650000	157680000	0.794077
chr6	158200000	158230000	1.86873	chr6	158200000	158230000	1.67459
chr6	158680000	158710000	1.20214	chr6	158680000	158710000	1.11781
chr6	158980000	159010000	0.62488	chr6	158980000	159010000	1.4237
chr6	160120000	160150000	1.41539	chr6	160120000	160150000	1.29059
chr6	160900000	160930000	1.30223	chr6	160900000	160930000	1.41314
chr6	161370000	161400000	2.96258	chr6	161370000	161400000	1.83121
chr6	162820000	162850000	0.699603	chr6	162820000	162850000	0.957048
chr6	163570000	163600000	0.453558	chr6	163580000	163610000	0.30831
chr6	163950000	163980000	0.478105	chr6	163960000	163990000	0.765076
chr6	166240000	166270000	0.785118	chr6	166250000	166280000	1.00308
chr6	166750000	166780000	1.1347	chr6	166740000	166770000	1.05068
chr6	167050000	167080000	0.676794	chr6	167040000	167070000	0.684197
chr6	167370000	167400000	0.382225	chr6	167370000	167400000	0.278207
chr7	300000	330000	1.08753	chr7	300000	330000	0.946662
chr7	760000	790000	0.908514	chr7	760000	790000	0.218005
chr7	870000	900000	0.307271	chr7	870000	900000	0.749627
chr7	1170000	1200000	1.3572	chr7	1170000	1200000	1.18181
chr7	1560000	1590000	1.24262	chr7	1560000	1590000	1.02187
chr7	2200000	2230000	0.465544	chr7	2210000	2240000	0.247956
chr7	2860000	2890000	0.966448	chr7	2860000	2890000	0.949796
chr7	4570000	4600000	2.6175	chr7	4580000	4610000	2.10839
chr7	4780000	4810000	0.605705	chr7	4780000	4810000	0.359747
chr7	5170000	5200000	1.03092	chr7	5190000	5220000	0.963408
chr7	5470000	5500000	0.700374	chr7	5460000	5490000	0.530904
chr7	5690000	5720000	0.681376	chr7	5700000	5730000	0.610555
chr7	6430000	6460000	1.4361	chr7	6430000	6460000	1.49393
chr7	11350000	11380000	1.16684	chr7	11340000	11370000	1.21796
chr7	12490000	12520000	1.50596	chr7	12490000	12520000	0.352104
chr7	13720000	13750000	0.21812	chr7	13720000	13750000	0.272761
chr7	14450000	14480000	0.371352	chr7	14440000	14470000	0.312797
chr7	15010000	15040000	0.285687	chr7	15010000	15040000	0.220925
chr7	15290000	15320000	1.24892	chr7	15300000	15330000	0.950812
chr7	15710000	15740000	0.595806	chr7	15710000	15740000	0.774163
chr7	16060000	16090000	1.69602	chr7	16060000	16090000	1.4052
chr7	16570000	16600000	1.29335	chr7	16570000	16600000	1.12324
chr7	17290000	17320000	1.25004	chr7	17290000	17320000	0.940533
chr7	17670000	17700000	1.39451	chr7	17670000	17700000	1.32598
chr7	18660000	18690000	1.07713	chr7	18660000	18690000	0.849454
chr7	19690000	19720000	1.97518	chr7	19690000	19720000	1.62207
chr7	20590000	20620000	0.821186	chr7	20610000	20640000	0.855779
chr7	21230000	21260000	0.356676	chr7	21240000	21270000	0.496854
chr7	22490000	22520000	3.96813	chr7	22510000	22540000	3.91064
chr7	22800000	22830000	0.552515	chr7	22800000	22830000	0.519993
chr7	23060000	23090000	1.16967	chr7	23060000	23090000	0.917941
chr7	23520000	23550000	1.92203	chr7	23510000	23540000	1.65766
chr7	23710000	23740000	0.621239	chr7	23710000	23740000	0.487862
chr7	24790000	24820000	0.812821	chr7	24770000	24800000	0.955703
chr7	25590000	25620000	0.353254	chr7	25590000	25620000	0.270277
chr7	25850000	25880000	0.939311	chr7	25840000	25870000	1.08136
chr7	26350000	26380000	1.27482	chr7	26340000	26370000	0.70314
chr7	26660000	26690000	1.21724	chr7	26660000	26690000	1.15891
chr7	27180000	27210000	2.30936	chr7	27180000	27210000	1.91078
chr7	27560000	27590000	0.749218	chr7	27550000	27580000	0.763176
chr7	28080000	28110000	0.234688	chr7	28090000	28120000	0.900859
chr7	28890000	28920000	1.4615	chr7	28890000	28920000	1.39249
chr7	29110000	29140000	0.606956	chr7	29120000	29150000	0.460075
chr7	29390000	29420000	0.887663	chr7	29400000	29430000	0.69139
chr7	29910000	29940000	0.38027	chr7	29920000	29950000	0.265565
chr7	30140000	30170000	0.892285	chr7	30130000	30160000	0.786907
chr7	30570000	30600000	0.935053	chr7	30580000	30610000	0.85028
chr7	30740000	30770000	0.23302	chr7	30740000	30770000	0.219738
chr7	31120000	31150000	1.2904	chr7	31120000	31150000	1.00259
chr7	31720000	31750000	1.06083	chr7	31720000	31750000	1.20163
chr7	32190000	32220000	0.755636	chr7	32190000	32220000	0.691177
chr7	33110000	33140000	1.72939	chr7	33110000	33140000	1.61229
chr7	33700000	33730000	0.563471	chr7	33690000	33720000	0.415849
chr7	34790000	34820000	0.328523	chr7	34800000	34830000	0.479535
chr7	35950000	35980000	2.60795	chr7	35950000	35980000	2.00186
chr7	36930000	36960000	0.625793	chr7	36940000	36970000	0.477883
chr7	37190000	37220000	1.12856	chr7	37190000	37220000	0.878336
chr7	38070000	38100000	0.580656	chr7	38070000	38100000	0.721139
chr7	38360000	38390000	1.82042	chr7	38370000	38400000	1.46486
chr7	38920000	38950000	0.23143	chr7	38920000	38950000	0.333389
chr7	39780000	39810000	0.988412	chr7	39780000	39810000	0.798799
chr7	40120000	40150000	1.09096	chr7	40130000	40160000	1.04425
chr7	41010000	41040000	0.695604	chr7	41000000	41030000	0.228369
chr7	41690000	41720000	2.04256	chr7	41690000	41720000	1.36223
chr7	41930000	41960000	1.12229	chr7	41920000	41950000	0.772001
chr7	42240000	42270000	0.415599	chr7	42240000	42270000	0.429437
chr7	42890000	42920000	1.62374	chr7	42890000	42920000	1.72558
chr7	43440000	43470000	0.924395	chr7	43440000	43470000	0.755077
chr7	43710000	43740000	0.407	chr7	43710000	43740000	0.25928
chr7	44220000	44250000	0.852554	chr7	44210000	44240000	0.666511
chr7	44560000	44590000	1.61258	chr7	44560000	44590000	1.342
chr7	44830000	44860000	0.419033	chr7	44830000	44860000	0.371285
chr7	45130000	45160000	1.42067	chr7	45130000	45160000	1.17556
chr7	46340000	46370000	1.17774	chr7	46350000	46380000	0.913703
chr7	46740000	46770000	0.387746	chr7	46740000	46770000	0.410276
chr7	47240000	47270000	1.63519	chr7	47240000	47270000	1.40059
chr7	47810000	47840000	1.12667	chr7	47810000	47840000	0.915133
chr7	48900000	48930000	0.288387	chr7	48900000	48930000	0.226532
chr7	50060000	50090000	0.874278	chr7	50070000	50100000	0.92933
chr7	50670000	50700000	0.40264	chr7	50690000	50720000	0.427252
chr7	51140000	51170000	1.24185	chr7	51150000	51180000	1.00737
chr7	51400000	51430000	1.18781	chr7	51400000	51430000	1.19733
chr7	55250000	55280000	1.6043	chr7	55250000	55280000	1.25921
chr7	55950000	55980000	0.339646	chr7	55940000	55970000	0.225524
chr7	64140000	64170000	0.242815	chr7	64140000	64170000	0.301917
chr7	64700000	64730000	0.93732	chr7	64700000	64730000	0.661241
chr7	66000000	66030000	1.10416	chr7	66000000	66030000	0.985063
chr7	66510000	66540000	1.29575	chr7	66510000	66540000	1.05099
chr7	67480000	67510000	0.410482	chr7	67470000	67500000	0.433488
chr7	70780000	70810000	1.77548	chr7	70790000	70820000	1.81262
chr7	71720000	71750000	0.700821	chr7	71730000	71760000	0.686837
chr7	73510000	73540000	0.251078	chr7	73500000	73530000	0.49173
chr7	73840000	73870000	0.805774	chr7	73840000	73870000	0.630496
chr7	74180000	74210000	0.654156	chr7	74180000	74210000	0.587299
chr7	74390000	74420000	1.12271	chr7	74390000	74420000	0.887168
chr7	75760000	75790000	0.919623	chr7	75760000	75790000	0.838011
chr7	76030000	76060000	0.764886	chr7	76030000	76060000	0.612228
chr7	77330000	77360000	0.568497	chr7	77330000	77360000	0.57608
chr7	77630000	77660000	0.826439	chr7	77630000	77660000	0.723699
chr7	78000000	78030000	0.849014	chr7	78000000	78030000	0.968885
chr7	78500000	78530000	0.73292	chr7	78490000	78520000	0.681294
chr7	78910000	78940000	0.650364	chr7	78920000	78950000	0.338764
chr7	79270000	79300000	1.31265	chr7	79270000	79300000	1.1357
chr7	79770000	79800000	0.576945	chr7	79760000	79790000	0.399574
chr7	80040000	80070000	2.00946	chr7	80040000	80070000	1.83061
chr7	80410000	80440000	1.0145	chr7	80410000	80440000	0.760968
chr7	80670000	80700000	1.37214	chr7	80680000	80710000	1.2041
chr7	80910000	80940000	0.508394	chr7	80910000	80940000	0.426494
chr7	81460000	81490000	2.53802	chr7	81470000	81500000	2.27176
chr7	82020000	82050000	1.42661	chr7	82020000	82050000	1.14844
chr7	82720000	82750000	1.12677	chr7	82720000	82750000	1.04684
chr7	83350000	83380000	0.661396	chr7	83360000	83390000	0.66446
chr7	84470000	84500000	0.898932	chr7	84460000	84490000	0.642664
chr7	85010000	85040000	2.11357	chr7	85010000	85040000	1.73035
chr7	85560000	85590000	0.355664	chr7	85550000	85580000	0.417105
chr7	85870000	85900000	1.0142	chr7	85850000	85880000	1.28392
chr7	86540000	86570000	0.347809	chr7	86540000	86570000	0.394267
chr7	86890000	86920000	0.71132	chr7	86890000	86920000	1.0221
chr7	87460000	87490000	0.619373	chr7	87470000	87500000	0.565875
chr7	88210000	88240000	0.853566	chr7	88220000	88250000	1.02778
chr7	90430000	90460000	0.993981	chr7	90430000	90460000	0.86814
chr7	91030000	91060000	1.61594	chr7	91040000	91070000	1.15984
chr7	91300000	91330000	0.503372	chr7	91300000	91330000	0.528738
chr7	92120000	92150000	0.31586	chr7	92110000	92140000	0.466296
chr7	92460000	92490000	1.70275	chr7	92460000	92490000	1.3654
chr7	92820000	92850000	0.501474	chr7	92820000	92850000	0.347925
chr7	93050000	93080000	1.21644	chr7	93050000	93080000	0.631616
chr7	93220000	93250000	0.394094	chr7	93220000	93250000	0.293094
chr7	94260000	94290000	1.21686	chr7	94260000	94290000	0.997564
chr7	94430000	94460000	0.845409	chr7	94430000	94460000	0.845376
chr7	94690000	94720000	0.439989	chr7	94690000	94720000	0.529005
chr7	95480000	95510000	0.820914	chr7	95490000	95520000	0.654206
chr7	96060000	96090000	0.37702	chr7	96060000	96090000	1.19867
chr7	96400000	96430000	0.452789	chr7	96380000	96410000	0.69606
chr7	98260000	98290000	0.560458	chr7	98260000	98290000	0.38888
chr7	98860000	98890000	1.7101	chr7	98860000	98890000	1.73583
chr7	99010000	99040000	0.515762	chr7	99000000	99030000	0.276825
chr7	99410000	99440000	1.69404	chr7	99390000	99420000	1.54994
chr7	100070000	100100000	0.221134	chr7	100070000	100100000	0.216524
chr7	100680000	100710000	0.421622	chr7	100690000	100720000	0.260392
chr7	100860000	100890000	0.879908	chr7	100870000	100900000	0.904287
chr7	101070000	101100000	0.368352	chr7	101080000	101110000	0.210198
chr7	101290000	101320000	0.807477	chr7	101290000	101320000	0.801934
chr7	101530000	101560000	1.08379	chr7	101530000	101560000	0.771663
chr7	101800000	101830000	0.577274	chr7	101800000	101830000	0.482855
chr7	102250000	102280000	1.27688	chr7	102250000	102280000	1.14952
chr7	103780000	103810000	0.276564	chr7	103790000	103820000	0.22112
chr7	104200000	104230000	1.2318	chr7	104200000	104230000	1.29834
chr7	104860000	104890000	2.11153	chr7	104860000	104890000	1.98516
chr7	105110000	105140000	0.45166	chr7	105110000	105140000	0.296296
chr7	105580000	105610000	1.38502	chr7	105590000	105620000	1.1054
chr7	106030000	106060000	0.511899	chr7	106030000	106060000	0.387061
chr7	106160000	106190000	1.46752	chr7	106160000	106190000	1.16711
chr7	106460000	106490000	0.585303	chr7	106470000	106500000	0.533254
chr7	106760000	106790000	0.968666	chr7	106760000	106790000	0.917816
chr7	107160000	107190000	1.77141	chr7	107170000	107200000	1.25058
chr7	107440000	107470000	0.591592	chr7	107450000	107480000	0.432378
chr7	107730000	107760000	0.376512	chr7	107720000	107750000	0.399276
chr7	107870000	107900000	1.1446	chr7	107870000	107900000	0.916024
chr7	108150000	108180000	1.43199	chr7	108150000	108180000	1.48002
chr7	110070000	110100000	0.213251	chr7	110070000	110100000	0.313558
chr7	111080000	111110000	0.868785	chr7	111080000	111110000	0.687208
chr7	111480000	111510000	0.4373	chr7	111480000	111510000	0.237721
chr7	111720000	111750000	1.59601	chr7	111720000	111750000	1.16073
chr7	112180000	112210000	0.266661	chr7	112160000	112190000	0.358865
chr7	112910000	112940000	0.481138	chr7	112910000	112940000	0.216465
chr7	113420000	113450000	0.82636	chr7	113410000	113440000	0.598429
chr7	113730000	113760000	0.401632	chr7	113730000	113760000	0.216698
chr7	114000000	114030000	1.0917	chr7	114000000	114030000	0.853956
chr7	115340000	115370000	0.477493	chr7	115330000	115360000	0.38773
chr7	116120000	116150000	1.62771	chr7	116120000	116150000	1.66527
chr7	116580000	116610000	1.21261	chr7	116580000	116610000	0.861575
chr7	116850000	116880000	1.11147	chr7	116850000	116880000	1.19974
chr7	117400000	117430000	1.93873	chr7	117410000	117440000	1.38661
chr7	118180000	118210000	0.665915	chr7	118200000	118230000	0.742714
chr7	119210000	119240000	0.291523	chr7	119220000	119250000	0.49338
chr7	120710000	120740000	0.979798	chr7	120720000	120750000	0.929443
chr7	121100000	121130000	0.566085	chr7	121100000	121130000	0.370239
chr7	121340000	121370000	0.611517	chr7	121330000	121360000	0.488608
chr7	121560000	121590000	0.997809	chr7	121570000	121600000	0.792745
chr7	122000000	122030000	1.26218	chr7	121990000	122020000	1.14393
chr7	122550000	122580000	0.486502	chr7	122540000	122570000	0.592806
chr7	123460000	123490000	1.04692	chr7	123450000	123480000	0.970898
chr7	123870000	123900000	0.554181	chr7	123870000	123900000	0.683366
chr7	127210000	127240000	0.270182	chr7	127230000	127260000	0.45727
chr7	128880000	128910000	1.03236	chr7	128880000	128910000	0.808274
chr7	129630000	129660000	0.789971	chr7	129630000	129660000	0.619792
chr7	130040000	130070000	2.09603	chr7	130030000	130060000	1.87014
chr7	130830000	130860000	1.71883	chr7	130820000	130850000	1.34535
chr7	131050000	131080000	0.720479	chr7	131040000	131070000	0.526358
chr7	131480000	131510000	0.89819	chr7	131470000	131500000	0.718786
chr7	132280000	132310000	0.913318	chr7	132270000	132300000	0.776515
chr7	133210000	133240000	0.222496	chr7	133220000	133250000	0.651749
chr7	134410000	134440000	1.0499	chr7	134410000	134440000	0.736661
chr7	134950000	134980000	1.53992	chr7	134950000	134980000	1.42685
chr7	135250000	135280000	0.98948	chr7	135250000	135280000	0.649386
chr7	135640000	135670000	1.279	chr7	135640000	135670000	1.18298
chr7	136030000	136060000	0.876447	chr7	136020000	136050000	0.964236
chr7	136850000	136880000	0.790851	chr7	136850000	136880000	0.762434
chr7	137590000	137620000	1.87522	chr7	137590000	137620000	1.30221
chr7	138010000	138040000	1.72221	chr7	138020000	138050000	2.16348
chr7	138440000	138470000	0.395003	chr7	138420000	138450000	0.640164
chr7	138730000	138760000	0.813501	chr7	138730000	138760000	0.838456
chr7	139090000	139120000	0.532958	chr7	139090000	139120000	0.381298
chr7	139330000	139360000	1.04582	chr7	139340000	139370000	0.971498
chr7	139600000	139630000	0.359808	chr7	139590000	139620000	0.258275
chr7	139990000	140020000	1.53781	chr7	140000000	140030000	1.1399
chr7	140380000	140410000	0.815829	chr7	140390000	140420000	0.795344
chr7	140680000	140710000	1.03546	chr7	140670000	140700000	0.892202
chr7	141000000	141030000	0.779287	chr7	141000000	141030000	1.05303
chr7	141770000	141800000	1.06919	chr7	141790000	141820000	1.21874
chr7	142320000	142350000	1.75504	chr7	142330000	142360000	1.66404
chr7	147720000	147750000	0.254469	chr7	147720000	147750000	0.282108
chr7	148240000	148270000	1.53997	chr7	148250000	148280000	0.236171
chr7	148480000	148510000	0.41378	chr7	148470000	148500000	1.18354
chr7	150870000	150900000	0.958839	chr7	150870000	150900000	1.32096
chr7	151290000	151320000	0.589431	chr7	151290000	151320000	0.381762
chr7	151450000	151480000	0.253947	chr7	151460000	151490000	0.235032
chr7	151760000	151790000	1.24992	chr7	151760000	151790000	1.12721
[truncated: 2,433 more rows]

## Sheet: ExtendedDataFigure7_c_right_bot
FA+DSG-Mnase
chr1	1000000	1030000	0.584103	chr1	1000000	1030000	0.801263
chr1	1290000	1320000	0.497188	chr1	1300000	1330000	0.565063
chr1	1680000	1710000	1.05613	chr1	1670000	1700000	0.85731
chr1	1900000	1930000	1.3744	chr1	1900000	1930000	1.82451
chr1	2170000	2200000	0.908081	chr1	2170000	2200000	0.997134
chr1	2390000	2420000	1.60827	chr1	2390000	2420000	1.44587
chr1	3050000	3080000	0.290863	chr1	3060000	3090000	0.226083
chr1	3420000	3450000	1.4538	chr1	3420000	3450000	1.68704
chr1	5970000	6000000	0.83802	chr1	5970000	6000000	1.00579
chr1	6220000	6250000	0.429931	chr1	6220000	6250000	0.552136
chr1	6460000	6490000	0.253374	chr1	6440000	6470000	0.267441
chr1	6680000	6710000	1.12294	chr1	6680000	6710000	1.16049
chr1	7200000	7230000	0.544747	chr1	7200000	7230000	0.606359
chr1	7760000	7790000	0.232984	chr1	7760000	7790000	0.274339
chr1	7950000	7980000	1.55065	chr1	7960000	7990000	1.79999
chr1	8330000	8360000	1.68455	chr1	8330000	8360000	1.81811
chr1	8840000	8870000	1.07156	chr1	8850000	8880000	1.44139
chr1	9100000	9130000	0.357906	chr1	9100000	9130000	0.274741
chr1	9240000	9270000	0.740044	chr1	9240000	9270000	0.796626
chr1	9580000	9610000	1.12267	chr1	9580000	9610000	1.26665
chr1	9920000	9950000	0.688074	chr1	9920000	9950000	0.68318
chr1	10150000	10180000	0.33384	chr1	10140000	10170000	0.376579
chr1	10490000	10520000	1.37875	chr1	10490000	10520000	1.66729
chr1	11000000	11030000	1.97826	chr1	11000000	11030000	2.28622
chr1	11260000	11290000	0.95772	chr1	11260000	11290000	1.41583
chr1	11630000	11660000	1.28713	chr1	11630000	11660000	1.61447
chr1	11890000	11920000	0.344553	chr1	11890000	11920000	0.477208
chr1	12080000	12110000	0.414344	chr1	12090000	12120000	0.260646
chr1	12220000	12250000	0.90674	chr1	12220000	12250000	0.942399
chr1	13630000	13660000	0.974948	chr1	13630000	13660000	0.861184
chr1	13950000	13980000	0.815645	chr1	13950000	13980000	0.851561
chr1	14770000	14800000	0.462099	chr1	14790000	14820000	0.433026
chr1	15290000	15320000	0.467147	chr1	15300000	15330000	0.461563
chr1	15510000	15540000	1.46673	chr1	15510000	15540000	1.33661
chr1	15760000	15790000	1.01607	chr1	15760000	15790000	1.23757
chr1	16050000	16080000	0.839256	chr1	16050000	16080000	0.829427
chr1	16240000	16270000	0.48051	chr1	16240000	16270000	0.427478
chr1	17040000	17070000	1.08813	chr1	17040000	17070000	1.17606
chr1	17400000	17430000	1.19089	chr1	17400000	17430000	1.1416
chr1	18560000	18590000	1.0681	chr1	18560000	18590000	1.31909
chr1	19090000	19120000	0.23691	chr1	19090000	19120000	0.344927
chr1	19240000	19270000	1.31583	chr1	19240000	19270000	0.280934
chr1	19640000	19670000	1.939	chr1	19640000	19670000	1.88513
chr1	20190000	20220000	0.79508	chr1	20190000	20220000	0.694533
chr1	20490000	20520000	1.42007	chr1	20490000	20520000	1.61317
chr1	20670000	20700000	0.828014	chr1	20670000	20700000	0.888516
chr1	21190000	21220000	2.20845	chr1	21190000	21220000	2.04101
chr1	21360000	21390000	0.41959	chr1	21360000	21390000	0.419605
chr1	21660000	21690000	1.40127	chr1	21660000	21690000	1.42495
chr1	22010000	22040000	1.41582	chr1	22010000	22040000	1.18273
chr1	22400000	22430000	0.670501	chr1	22400000	22430000	0.904679
chr1	22650000	22680000	1.50456	chr1	22650000	22680000	1.60315
chr1	22950000	22980000	1.66327	chr1	22950000	22980000	1.59592
chr1	23270000	23300000	1.08032	chr1	23270000	23300000	1.11724
chr1	23520000	23550000	0.276796	chr1	23520000	23550000	0.311217
chr1	23740000	23770000	0.961392	chr1	23750000	23780000	0.865434
chr1	23940000	23970000	0.272401	chr1	23940000	23970000	0.223532
chr1	24170000	24200000	0.572298	chr1	24170000	24200000	0.414106
chr1	24390000	24420000	0.536275	chr1	24390000	24420000	0.634731
chr1	24630000	24660000	1.49363	chr1	24630000	24660000	1.72382
chr1	24840000	24870000	1.084	chr1	24830000	24860000	1.09851
chr1	25220000	25250000	1.66096	chr1	25210000	25240000	1.63854
chr1	25520000	25550000	0.586161	chr1	25520000	25550000	0.516758
chr1	25800000	25830000	1.47686	chr1	25800000	25830000	1.58204
chr1	26010000	26040000	0.783277	chr1	26010000	26040000	0.777867
chr1	26460000	26490000	1.74448	chr1	26470000	26500000	1.89535
chr1	26880000	26910000	1.21237	chr1	26880000	26910000	1.3615
chr1	27280000	27310000	0.357972	chr1	27280000	27310000	0.372868
chr1	27380000	27410000	0.997435	chr1	27380000	27410000	1.0923
chr1	27660000	27690000	0.832413	chr1	27660000	27690000	0.944528
chr1	27820000	27850000	0.218356	chr1	27820000	27850000	0.277488
chr1	28070000	28100000	0.300706	chr1	28070000	28100000	0.341723
chr1	28220000	28250000	1.27325	chr1	28230000	28260000	1.254
chr1	28620000	28650000	1.17584	chr1	28620000	28650000	1.47399
chr1	28750000	28780000	0.315105	chr1	28750000	28780000	0.300276
chr1	28870000	28900000	0.401031	chr1	28860000	28890000	0.497067
chr1	29690000	29720000	0.432915	chr1	29700000	29730000	0.361904
chr1	30100000	30130000	0.765444	chr1	30100000	30130000	0.842673
chr1	30700000	30730000	1.72791	chr1	30700000	30730000	2.01692
chr1	30920000	30950000	0.99514	chr1	30920000	30950000	1.02713
chr1	31150000	31180000	0.533336	chr1	31150000	31180000	0.556235
chr1	31420000	31450000	0.227901	chr1	31420000	31450000	0.30744
chr1	31540000	31570000	0.57611	chr1	31540000	31570000	0.699842
chr1	31780000	31810000	0.661986	chr1	31780000	31810000	0.613111
chr1	32050000	32080000	0.266874	chr1	32050000	32080000	0.969297
chr1	32180000	32210000	0.850399	chr1	32180000	32210000	0.357804
chr1	32400000	32430000	1.03799	chr1	32390000	32420000	1.12819
chr1	32640000	32670000	0.304484	chr1	32640000	32670000	0.333063
chr1	33080000	33110000	1.0596	chr1	33080000	33110000	1.27889
chr1	33620000	33650000	0.405893	chr1	33620000	33650000	1.48325
chr1	34150000	34180000	0.44393	chr1	34150000	34180000	1.18915
chr1	34730000	34760000	1.21448	chr1	34740000	34770000	1.35545
chr1	35170000	35200000	0.762353	chr1	35170000	35200000	0.679161
chr1	35420000	35450000	0.838506	chr1	35430000	35460000	0.851882
chr1	35540000	35570000	0.233817	chr1	35550000	35580000	0.347217
chr1	35790000	35820000	0.68803	chr1	35780000	35810000	0.924547
chr1	36070000	36100000	1.2297	chr1	36070000	36100000	1.2509
chr1	36300000	36330000	0.29017	chr1	36300000	36330000	0.23407
chr1	36450000	36480000	1.59458	chr1	36450000	36480000	1.63822
chr1	37420000	37450000	2.14433	chr1	37420000	37450000	2.51466
chr1	37680000	37710000	0.473721	chr1	37680000	37710000	0.344446
chr1	37790000	37820000	0.285405	chr1	37790000	37820000	0.371374
chr1	39080000	39110000	1.26744	chr1	39080000	39110000	1.31904
chr1	39560000	39590000	0.779012	chr1	39560000	39590000	0.785031
chr1	39790000	39820000	0.696536	chr1	39790000	39820000	0.941962
chr1	40060000	40090000	1.52215	chr1	40060000	40090000	1.57961
chr1	40430000	40460000	0.853202	chr1	40430000	40460000	1.13133
chr1	40820000	40850000	0.323603	chr1	40820000	40850000	0.39212
chr1	41010000	41040000	1.34626	chr1	41000000	41030000	1.33383
chr1	41240000	41270000	0.660577	chr1	41240000	41270000	0.69713
chr1	41490000	41520000	1.48454	chr1	41490000	41520000	1.55338
chr1	41790000	41820000	0.620101	chr1	41790000	41820000	0.537708
chr1	42750000	42780000	0.802016	chr1	42750000	42780000	0.980602
chr1	43200000	43230000	1.09661	chr1	43200000	43230000	1.06293
chr1	43430000	43460000	0.372534	chr1	43430000	43460000	0.507518
chr1	43700000	43730000	1.04106	chr1	43700000	43730000	1.16079
chr1	43970000	44000000	1.42034	chr1	43970000	44000000	1.66814
chr1	44200000	44230000	0.474532	chr1	44210000	44240000	0.444378
chr1	44690000	44720000	1.11551	chr1	44690000	44720000	1.72993
chr1	45000000	45030000	1.55623	chr1	45000000	45030000	1.25914
chr1	45570000	45600000	1.39236	chr1	45570000	45600000	1.5986
chr1	45870000	45900000	0.720773	chr1	45870000	45900000	0.592937
chr1	46340000	46370000	1.3628	chr1	46340000	46370000	1.55135
chr1	46720000	46750000	1.79953	chr1	46720000	46750000	1.85187
chr1	47160000	47190000	2.06656	chr1	47160000	47190000	1.89667
chr1	47720000	47750000	0.985072	chr1	47730000	47760000	0.789457
chr1	48230000	48260000	0.310223	chr1	48230000	48260000	0.286953
chr1	50330000	50360000	2.1478	chr1	50340000	50370000	2.06928
chr1	51300000	51330000	0.748117	chr1	51290000	51320000	0.885799
chr1	51530000	51560000	0.286244	chr1	51530000	51560000	0.422961
chr1	51780000	51810000	0.92078	chr1	51780000	51810000	0.716261
chr1	52050000	52080000	1.12031	chr1	52050000	52080000	1.26868
chr1	52350000	52380000	1.58122	chr1	52350000	52380000	1.42899
chr1	52680000	52710000	1.12302	chr1	52680000	52710000	1.0798
chr1	53820000	53850000	1.23194	chr1	53820000	53850000	0.902671
chr1	54050000	54080000	0.914948	chr1	54050000	54080000	1.21615
chr1	54480000	54510000	0.83286	chr1	54480000	54510000	0.921606
chr1	54800000	54830000	0.279071	chr1	54800000	54830000	0.267222
chr1	55040000	55070000	0.98427	chr1	55020000	55050000	1.113
chr1	55270000	55300000	0.672395	chr1	55270000	55300000	0.909758
chr1	55880000	55910000	0.796934	chr1	55870000	55900000	0.541164
chr1	56570000	56600000	0.450732	chr1	56570000	56600000	0.697632
chr1	56810000	56840000	1.6265	chr1	56810000	56840000	1.77953
chr1	58710000	58740000	1.30307	chr1	58700000	58730000	0.210893
chr1	59130000	59160000	0.305811	chr1	59130000	59160000	0.344351
chr1	59280000	59310000	0.623768	chr1	59280000	59310000	0.616239
chr1	59950000	59980000	0.489194	chr1	59950000	59980000	0.523592
chr1	62420000	62450000	2.35298	chr1	62420000	62450000	2.10996
chr1	62780000	62810000	1.68268	chr1	62770000	62800000	1.63609
chr1	63300000	63330000	0.330754	chr1	63300000	63330000	0.220755
chr1	63910000	63940000	0.465038	chr1	63900000	63930000	0.466817
chr1	64240000	64270000	2.73213	chr1	64240000	64270000	3.39719
chr1	64810000	64840000	0.911342	chr1	64810000	64840000	0.834363
chr1	65040000	65070000	0.410182	chr1	65030000	65060000	0.378517
chr1	65420000	65450000	0.314217	chr1	65420000	65450000	0.531115
chr1	65680000	65710000	1.40242	chr1	65680000	65710000	1.47861
chr1	65950000	65980000	1.25288	chr1	65940000	65970000	0.839505
chr1	66440000	66470000	0.547674	chr1	66440000	66470000	0.528269
chr1	66740000	66770000	1.59109	chr1	66740000	66770000	1.74895
chr1	67200000	67230000	0.828862	chr1	67200000	67230000	0.707635
chr1	67830000	67860000	1.14886	chr1	67830000	67860000	1.22502
chr1	70120000	70150000	0.749355	chr1	70130000	70160000	0.738732
chr1	70510000	70540000	1.55077	chr1	70510000	70540000	1.41389
chr1	71060000	71090000	2.04924	chr1	71070000	71100000	2.37327
chr1	74010000	74040000	0.306808	chr1	74010000	74040000	0.671102
chr1	74720000	74750000	1.3876	chr1	74730000	74760000	1.50894
chr1	75220000	75250000	0.766816	chr1	75220000	75250000	0.968039
chr1	76150000	76180000	0.32687	chr1	76140000	76170000	0.236727
chr1	76810000	76840000	0.737462	chr1	76810000	76840000	0.40283
chr1	77530000	77560000	0.286199	chr1	77530000	77560000	0.443077
chr1	77670000	77700000	0.896195	chr1	77670000	77700000	0.762178
chr1	78110000	78140000	1.73494	chr1	78120000	78150000	1.93645
chr1	78590000	78620000	1.1757	chr1	78590000	78620000	1.52064
chr1	78670000	78700000	0.274984	chr1	78670000	78700000	0.33127
chr1	79480000	79510000	0.788306	chr1	79480000	79510000	0.912066
chr1	80200000	80230000	0.285422	chr1	80200000	80230000	0.877508
chr1	81520000	81550000	1.3263	chr1	81520000	81550000	1.31969
chr1	81800000	81830000	1.19814	chr1	81790000	81820000	0.938548
chr1	84120000	84150000	0.989449	chr1	84120000	84150000	0.884997
chr1	84420000	84450000	0.796536	chr1	84420000	84450000	1.14165
chr1	84750000	84780000	0.568322	chr1	84750000	84780000	0.611013
chr1	84930000	84960000	0.913484	chr1	84930000	84960000	0.990006
chr1	85260000	85290000	1.56941	chr1	85260000	85290000	1.82497
chr1	85560000	85590000	0.414761	chr1	85560000	85590000	1.02714
chr1	85690000	85720000	0.649482	chr1	85690000	85720000	0.299056
chr1	85910000	85940000	0.513526	chr1	85910000	85940000	0.494062
chr1	87090000	87120000	1.68305	chr1	87100000	87130000	2.00204
chr1	87320000	87350000	0.49716	chr1	87320000	87350000	0.488664
chr1	88060000	88090000	0.850277	chr1	88050000	88080000	0.574304
chr1	88620000	88650000	1.46216	chr1	88630000	88660000	1.23475
chr1	89450000	89480000	1.20688	chr1	89450000	89480000	1.27211
chr1	90020000	90050000	1.69673	chr1	90030000	90060000	1.6983
chr1	92280000	92310000	1.35756	chr1	92280000	92310000	1.43261
chr1	92610000	92640000	0.308964	chr1	92600000	92630000	0.219437
chr1	92820000	92850000	1.19157	chr1	92830000	92860000	1.15274
chr1	93060000	93090000	0.36881	chr1	93060000	93090000	0.545023
chr1	93270000	93300000	0.87301	chr1	93270000	93300000	0.843709
chr1	93560000	93590000	0.459745	chr1	93570000	93600000	0.611127
chr1	93840000	93870000	2.23563	chr1	93840000	93870000	2.28029
chr1	94020000	94050000	0.220109	chr1	94010000	94040000	0.30363
chr1	94330000	94360000	1.5908	chr1	94320000	94350000	1.6928
chr1	94800000	94830000	1.56803	chr1	94790000	94820000	1.54087
chr1	95050000	95080000	1.30573	chr1	95050000	95080000	1.82661
chr1	96210000	96240000	0.710336	chr1	96200000	96230000	0.73721
chr1	97550000	97580000	0.616125	chr1	97540000	97570000	0.461006
chr1	98040000	98070000	1.18276	chr1	98040000	98070000	1.26311
chr1	98770000	98800000	0.419926	chr1	98760000	98790000	0.402202
chr1	99160000	99190000	1.00364	chr1	99160000	99190000	1.01597
chr1	99470000	99500000	0.725061	chr1	99470000	99500000	0.699609
chr1	100120000	100150000	0.388088	chr1	100120000	100150000	0.326712
chr1	100450000	100480000	1.04692	chr1	100450000	100480000	1.03226
chr1	100870000	100900000	3.14789	chr1	100870000	100900000	2.94456
chr1	101280000	101310000	1.91289	chr1	101280000	101310000	1.80075
chr1	101500000	101530000	0.239578	chr1	101480000	101510000	0.234396
chr1	102960000	102990000	1.15403	chr1	102970000	103000000	0.876366
chr1	103450000	103480000	0.753556	chr1	103450000	103480000	0.601514
chr1	105930000	105960000	0.550435	chr1	105930000	105960000	0.815131
chr1	107150000	107180000	0.692012	chr1	107140000	107170000	0.824259
chr1	107740000	107770000	1.23363	chr1	107760000	107790000	1.41494
chr1	108070000	108100000	0.390876	chr1	108070000	108100000	0.402848
chr1	108670000	108700000	0.97812	chr1	108670000	108700000	0.751287
chr1	109530000	109560000	1.17681	chr1	109520000	109550000	1.33296
chr1	109760000	109790000	0.687596	chr1	109760000	109790000	0.93245
chr1	110010000	110040000	1.41574	chr1	110010000	110040000	1.4706
chr1	110110000	110140000	0.310231	chr1	110110000	110140000	0.240209
chr1	111010000	111040000	0.765785	chr1	110990000	111020000	0.751954
chr1	112690000	112720000	1.55657	chr1	112700000	112730000	1.72183
chr1	113110000	113140000	2.16052	chr1	113110000	113140000	2.66173
chr1	113950000	113980000	0.97375	chr1	113960000	113990000	1.42238
chr1	114320000	114350000	0.530173	chr1	114340000	114370000	0.770266
chr1	114750000	114780000	0.585296	chr1	114750000	114780000	1.56583
chr1	114950000	114980000	0.216305	chr1	114950000	114980000	0.231333
chr1	115110000	115140000	1.33485	chr1	115110000	115140000	0.866134
chr1	115580000	115610000	1.1212	chr1	115580000	115610000	1.47586
chr1	117040000	117070000	1.48475	chr1	117040000	117070000	2.04553
chr1	117340000	117370000	0.307779	chr1	117350000	117380000	0.470576
chr1	117500000	117530000	0.952167	chr1	117500000	117530000	0.975245
chr1	117920000	117950000	1.93132	chr1	117910000	117940000	1.77047
chr1	118990000	119020000	0.382863	chr1	118990000	119020000	0.479461
chr1	119710000	119740000	0.314533	chr1	119720000	119750000	0.238574
chr1	147470000	147500000	0.881104	chr1	147470000	147500000	0.788149
chr1	150220000	150250000	1.36772	chr1	150220000	150250000	1.4227
chr1	150550000	150580000	0.575589	chr1	150550000	150580000	0.691184
chr1	150990000	151020000	0.994221	chr1	150990000	151020000	1.12613
chr1	151160000	151190000	0.267724	chr1	151170000	151200000	0.222128
chr1	151400000	151430000	0.63106	chr1	151400000	151430000	0.687404
chr1	151740000	151770000	0.41326	chr1	151740000	151770000	0.470205
chr1	152460000	152490000	0.636617	chr1	152460000	152490000	0.675738
chr1	152850000	152880000	0.211425	chr1	152850000	152880000	0.278857
chr1	153250000	153280000	1.21226	chr1	153230000	153260000	1.21701
chr1	153490000	153520000	0.78221	chr1	153490000	153520000	0.855165
chr1	153650000	153680000	0.301933	chr1	153650000	153680000	0.374806
chr1	153770000	153800000	0.625948	chr1	153760000	153790000	0.678507
chr1	153980000	154010000	1.11948	chr1	153980000	154010000	1.45163
chr1	154160000	154190000	0.436341	chr1	154170000	154200000	0.684807
chr1	154540000	154570000	0.651292	chr1	154540000	154570000	0.543414
chr1	154920000	154950000	0.341526	chr1	154920000	154950000	0.523487
chr1	155070000	155100000	0.38288	chr1	155070000	155100000	0.341464
chr1	155170000	155200000	0.368945	chr1	155180000	155210000	1.50683
chr1	155320000	155350000	1.3003	chr1	155320000	155350000	0.300051
chr1	155910000	155940000	0.211802	chr1	155910000	155940000	0.215048
chr1	156060000	156090000	0.614668	chr1	156060000	156090000	0.572092
chr1	156320000	156350000	1.09598	chr1	156330000	156360000	1.05815
chr1	156650000	156680000	0.913858	chr1	156650000	156680000	0.885569
chr1	156920000	156950000	0.360149	chr1	156920000	156950000	0.497873
chr1	157060000	157090000	0.252215	chr1	157070000	157100000	0.219403
chr1	157530000	157560000	0.686303	chr1	157530000	157560000	0.604601
chr1	157930000	157960000	1.4617	chr1	157940000	157970000	1.55139
chr1	159080000	159110000	1.35585	chr1	159070000	159100000	1.22248
chr1	159210000	159240000	0.300106	chr1	159210000	159240000	0.234258
chr1	159770000	159800000	1.1615	chr1	159760000	159790000	1.1865
chr1	159900000	159930000	0.394909	chr1	159900000	159930000	0.46519
chr1	160020000	160050000	0.770591	chr1	160020000	160050000	0.722137
chr1	160680000	160710000	0.559439	chr1	160680000	160710000	0.431891
chr1	160970000	161000000	0.604547	chr1	160970000	161000000	0.540772
chr1	161150000	161180000	1.13756	chr1	161150000	161180000	1.11234
chr1	161780000	161810000	0.916584	chr1	161760000	161790000	1.31239
chr1	162030000	162060000	1.77882	chr1	162030000	162060000	2.03634
chr1	162580000	162610000	0.910054	chr1	162560000	162590000	0.904822
chr1	162800000	162830000	2.24175	chr1	162800000	162830000	2.33778
chr1	163060000	163090000	0.391765	chr1	163060000	163090000	0.42531
chr1	163520000	163550000	0.301431	chr1	163500000	163530000	0.273051
chr1	164070000	164100000	0.421982	chr1	164060000	164090000	0.545652
chr1	165080000	165110000	0.670939	chr1	165080000	165110000	1.45865
chr1	165350000	165380000	0.44594	chr1	165360000	165390000	0.37267
chr1	165580000	165610000	1.63279	chr1	165580000	165610000	1.84646
chr1	165910000	165940000	2.4677	chr1	165910000	165940000	2.48749
chr1	166470000	166500000	0.321715	chr1	166470000	166500000	0.356411
chr1	167050000	167080000	0.215398	chr1	167050000	167080000	0.239217
chr1	167540000	167570000	0.482168	chr1	167530000	167560000	0.579982
chr1	167690000	167720000	1.20386	chr1	167690000	167720000	1.46603
chr1	168070000	168100000	1.11166	chr1	168070000	168100000	0.920884
chr1	168600000	168630000	0.87969	chr1	168600000	168630000	0.732968
chr1	169080000	169110000	0.590505	chr1	169090000	169120000	0.857047
chr1	169350000	169380000	1.33647	chr1	169350000	169380000	1.45797
chr1	169890000	169920000	1.52909	chr1	169890000	169920000	1.74915
chr1	170510000	170540000	0.36912	chr1	170520000	170550000	0.511831
chr1	170710000	170740000	0.27195	chr1	170730000	170760000	0.36626
chr1	170940000	170970000	1.24802	chr1	170940000	170970000	1.19589
chr1	171580000	171610000	0.770542	chr1	171580000	171610000	0.234347
chr1	171980000	172010000	1.52811	chr1	171980000	172010000	1.51965
chr1	172420000	172450000	1.54603	chr1	172420000	172450000	1.4791
chr1	172720000	172750000	1.86273	chr1	172720000	172750000	1.9962
chr1	173190000	173220000	0.768586	chr1	173190000	173220000	0.739355
chr1	173410000	173440000	1.27655	chr1	173410000	173440000	1.49278
chr1	173840000	173870000	0.885966	chr1	173840000	173870000	1.10954
chr1	174240000	174270000	1.14133	chr1	174230000	174260000	1.44179
chr1	174730000	174760000	1.53703	chr1	174740000	174770000	1.58523
chr1	175870000	175900000	0.57098	chr1	175870000	175900000	0.583756
chr1	176870000	176900000	0.902432	chr1	176870000	176900000	1.30732
chr1	177940000	177970000	1.21228	chr1	177930000	177960000	1.4033
chr1	178280000	178310000	1.1982	chr1	178280000	178310000	1.12751
chr1	178520000	178550000	2.02668	chr1	178520000	178550000	2.24425
chr1	178760000	178790000	0.447529	chr1	178760000	178790000	0.560398
chr1	179000000	179030000	1.2737	chr1	179000000	179030000	1.23839
chr1	179370000	179400000	0.986202	chr1	179370000	179400000	1.11214
chr1	179680000	179710000	0.396059	chr1	179680000	179710000	0.274215
chr1	180170000	180200000	1.23131	chr1	180170000	180200000	1.58642
chr1	180490000	180520000	2.20696	chr1	180490000	180520000	2.18611
chr1	180860000	180890000	1.75694	chr1	180860000	180890000	1.77002
chr1	181160000	181190000	2.47306	chr1	181160000	181190000	2.76831
chr1	181460000	181490000	0.859067	chr1	181460000	181490000	0.884628
chr1	182060000	182090000	1.55232	chr1	182060000	182090000	1.44944
chr1	182390000	182420000	1.40495	chr1	182390000	182420000	1.51806
chr1	182820000	182850000	2.13364	chr1	182820000	182850000	2.47334
chr1	183270000	183300000	0.575205	chr1	183270000	183300000	0.752109
chr1	183620000	183650000	1.32651	chr1	183620000	183650000	1.45277
chr1	183910000	183940000	1.10682	chr1	183910000	183940000	0.44565
chr1	184050000	184080000	0.358138	chr1	184050000	184080000	1.01164
chr1	184680000	184710000	1.63029	chr1	184680000	184710000	1.71838
chr1	185190000	185220000	1.01323	chr1	185170000	185200000	0.988478
chr1	185690000	185720000	1.7087	chr1	185680000	185710000	1.78561
chr1	186290000	186320000	0.369373	chr1	186290000	186320000	0.475962
chr1	186360000	186390000	1.55875	chr1	186370000	186400000	1.65215
chr1	187010000	187040000	1.26569	chr1	187000000	187030000	1.43112
chr1	187900000	187930000	1.04383	chr1	187890000	187920000	0.700128
chr1	192440000	192470000	2.98324	chr1	192430000	192460000	2.56565
chr1	192800000	192830000	0.281288	chr1	192790000	192820000	0.464006
chr1	193030000	193060000	1.50314	chr1	193030000	193060000	1.8991
chr1	193390000	193420000	0.596732	chr1	193390000	193420000	0.506309
chr1	196120000	196150000	0.253873	chr1	196120000	196150000	0.421373
chr1	196610000	196640000	0.348698	chr1	196610000	196640000	0.563555
chr1	197900000	197930000	1.42198	chr1	197900000	197930000	1.38394
chr1	198450000	198480000	0.684129	chr1	198450000	198480000	0.545679
chr1	198680000	198710000	2.19623	chr1	198680000	198710000	1.92306
chr1	200500000	200530000	2.02485	chr1	200500000	200530000	2.48063
chr1	200840000	200870000	1.1864	chr1	200840000	200870000	1.05091
chr1	201220000	201250000	0.312355	chr1	201220000	201250000	0.40982
chr1	201510000	201540000	1.37118	chr1	201510000	201540000	1.30771
chr1	201800000	201830000	1.0952	chr1	201800000	201830000	1.05393
chr1	201970000	202000000	0.472693	chr1	201970000	202000000	0.505631
chr1	202130000	202160000	1.25762	chr1	202130000	202160000	1.78436
chr1	202330000	202360000	0.871457	chr1	202320000	202350000	0.803494
chr1	202710000	202740000	0.957618	chr1	202710000	202740000	1.16356
chr1	203000000	203030000	1.58639	chr1	203000000	203030000	1.65418
chr1	203250000	203280000	0.792369	chr1	203250000	203280000	1.07028
chr1	203480000	203510000	1.13298	chr1	203480000	203510000	0.899032
chr1	203840000	203870000	1.94028	chr1	203850000	203880000	2.28386
chr1	204120000	204150000	1.51426	chr1	204120000	204150000	1.70836
chr1	204390000	204420000	0.466462	chr1	204390000	204420000	0.486749
chr1	204500000	204530000	1.72149	chr1	204500000	204530000	1.90568
chr1	204800000	204830000	0.213385	chr1	204790000	204820000	0.522875
chr1	204950000	204980000	0.53796	chr1	204950000	204980000	0.67139
chr1	205250000	205280000	1.16694	chr1	205250000	205280000	1.26643
chr1	205520000	205550000	0.262673	chr1	205520000	205550000	0.270983
chr1	205720000	205750000	0.875856	chr1	205720000	205750000	0.892577
chr1	206670000	206700000	0.752432	chr1	206670000	206700000	0.740142
chr1	207540000	207570000	1.27928	chr1	207520000	207550000	1.30355
chr1	207790000	207820000	0.78334	chr1	207800000	207830000	0.743329
chr1	207990000	208020000	0.655943	chr1	207990000	208020000	0.911639
chr1	208640000	208670000	0.474837	chr1	208640000	208670000	0.636557
chr1	209180000	209210000	1.062	chr1	209190000	209220000	1.00123
chr1	209540000	209570000	1.11809	chr1	209550000	209580000	1.1405
chr1	209760000	209790000	0.761735	chr1	209770000	209800000	0.837031
chr1	209990000	210020000	0.593622	chr1	209990000	210020000	0.227131
chr1	211660000	211690000	1.51557	chr1	211660000	211690000	1.41569
chr1	212030000	212060000	1.60276	chr1	212030000	212060000	2.08483
chr1	212450000	212480000	1.17878	chr1	212450000	212480000	1.28004
chr1	212770000	212800000	0.351331	chr1	212770000	212800000	0.540587
chr1	214190000	214220000	0.592064	chr1	214180000	214210000	0.660408
chr1	214620000	214650000	1.94756	chr1	214620000	214650000	2.18617
chr1	215140000	215170000	0.844475	chr1	215140000	215170000	0.898355
chr1	215520000	215550000	1.4103	chr1	215520000	215550000	1.5422
chr1	216210000	216240000	0.495047	chr1	216220000	216250000	0.694849
chr1	216590000	216620000	0.740147	chr1	216590000	216620000	0.578577
chr1	217390000	217420000	0.899884	chr1	217390000	217420000	0.823746
chr1	217660000	217690000	1.29992	chr1	217660000	217690000	1.09006
chr1	218550000	218580000	0.62379	chr1	218550000	218580000	0.503152
chr1	219940000	219970000	2.10662	chr1	219950000	219980000	1.67563
chr1	220790000	220820000	1.6787	chr1	220790000	220820000	1.9439
chr1	221200000	221230000	0.644121	chr1	221190000	221220000	0.450733
chr1	221430000	221460000	1.73984	chr1	221440000	221470000	1.80053
chr1	221720000	221750000	0.535783	chr1	221720000	221750000	0.721375
chr1	222160000	222190000	0.848118	chr1	222160000	222190000	0.717586
chr1	222490000	222520000	0.878425	chr1	222480000	222510000	1.72055
chr1	222710000	222740000	1.54544	chr1	222720000	222750000	1.00854
chr1	224480000	224510000	1.01281	chr1	224490000	224520000	1.38839
chr1	224920000	224950000	1.24105	chr1	224910000	224940000	0.873492
chr1	225450000	225480000	2.26665	chr1	225450000	225480000	2.6176
chr1	225760000	225790000	0.467266	chr1	225770000	225800000	0.425419
chr1	225980000	226010000	1.34324	chr1	225980000	226010000	0.886992
chr1	226600000	226630000	0.411347	chr1	226600000	226630000	0.490982
chr1	227960000	227990000	1.25044	chr1	227960000	227990000	1.26486
chr1	229230000	229260000	1.51849	chr1	229230000	229260000	1.41961
chr1	229630000	229660000	1.40537	chr1	229630000	229660000	1.5588
chr1	230040000	230070000	0.463296	chr1	230040000	230070000	0.668169
chr1	230300000	230330000	2.0546	chr1	230300000	230330000	2.30158
chr1	230620000	230650000	0.857141	chr1	230620000	230650000	0.508612
chr1	230980000	231010000	0.387753	chr1	230980000	231010000	0.215308
chr1	232610000	232640000	0.254612	chr1	232620000	232650000	0.671507
chr1	232930000	232960000	0.690123	chr1	232940000	232970000	0.466992
chr1	233290000	233320000	1.77603	chr1	233280000	233310000	1.64359
chr1	234070000	234100000	0.671863	chr1	234080000	234110000	0.759523
chr1	234470000	234500000	1.45596	chr1	234470000	234500000	1.86668
chr1	234590000	234620000	0.21127	chr1	234590000	234620000	0.395993
chr1	234710000	234740000	0.241085	chr1	234710000	234740000	0.224864
chr1	235090000	235120000	2.30026	chr1	235080000	235110000	2.50112
chr1	235480000	235510000	1.24048	chr1	235490000	235520000	1.55123
chr1	235770000	235800000	0.469136	chr1	235760000	235790000	0.425202
chr1	236590000	236620000	1.16768	chr1	236590000	236620000	1.32614
chr1	236900000	236930000	0.49971	chr1	236900000	236930000	0.473849
chr1	237780000	237810000	0.856335	chr1	237790000	237820000	0.70476
chr1	238220000	238250000	0.835849	chr1	238230000	238260000	0.431981
chr1	238950000	238980000	1.09673	chr1	238940000	238970000	0.427451
chr1	240170000	240200000	0.491692	chr1	240170000	240200000	0.40055
chr1	240390000	240420000	0.232521	chr1	240380000	240410000	0.312857
chr1	240700000	240730000	1.27678	chr1	240690000	240720000	1.24039
chr1	240950000	240980000	0.829628	chr1	240950000	240980000	0.650574
chr1	241830000	241860000	1.31136	chr1	241840000	241870000	1.41105
chr1	242010000	242040000	0.396379	chr1	242010000	242040000	0.727867
chr1	243330000	243360000	1.46254	chr1	243330000	243360000	1.2503
chr1	243730000	243760000	0.415666	chr1	243720000	243750000	0.347612
chr1	244030000	244060000	0.304948	chr1	244020000	244050000	0.211474
chr1	244260000	244290000	1.34018	chr1	244270000	244300000	1.48429
chr1	244440000	244470000	0.480676	chr1	244440000	244470000	0.362727
chr1	244810000	244840000	1.08037	chr1	244810000	244840000	1.24576
chr1	245050000	245080000	1.2034	chr1	245060000	245090000	0.249574
chr1	245990000	246020000	1.18281	chr1	245990000	246020000	1.11
chr1	246480000	246510000	1.79042	chr1	246480000	246510000	1.9864
chr1	246760000	246790000	0.91431	chr1	246760000	246790000	0.940351
chr2	290000	320000	0.498144	chr2	280000	310000	0.574884
chr2	660000	690000	1.0393	chr2	660000	690000	1.30064
chr2	930000	960000	0.265599	chr2	930000	960000	0.380597
chr2	1840000	1870000	2.14506	chr2	1820000	1850000	2.11932
chr2	3360000	3390000	0.639409	chr2	3360000	3390000	0.541311
chr2	3660000	3690000	1.42541	chr2	3650000	3680000	1.49108
chr2	5620000	5650000	0.295859	chr2	5630000	5660000	0.374236
chr2	7060000	7090000	0.41214	chr2	7080000	7110000	0.415773
chr2	7410000	7440000	0.334374	chr2	7410000	7440000	0.634309
chr2	8680000	8710000	1.19579	chr2	8680000	8710000	1.33712
chr2	9120000	9150000	1.37939	chr2	9120000	9150000	1.57604
chr2	9410000	9440000	1.22239	chr2	9420000	9450000	1.31281
chr2	9780000	9810000	0.981471	chr2	9780000	9810000	0.784618
chr2	10050000	10080000	1.49841	chr2	10050000	10080000	1.76706
chr2	10420000	10450000	1.65834	chr2	10420000	10450000	1.76202
chr2	10670000	10700000	1.26806	chr2	10670000	10700000	1.37502
chr2	10800000	10830000	0.350525	chr2	10800000	10830000	0.499538
chr2	11120000	11150000	1.9237	chr2	11120000	11150000	1.95336
chr2	11440000	11470000	0.964812	chr2	11440000	11470000	1.06019
chr2	11660000	11690000	0.291106	chr2	11660000	11690000	0.300616
chr2	11810000	11840000	1.65823	chr2	11810000	11840000	2.05772
chr2	12310000	12340000	0.287092	chr2	12300000	12330000	0.423517
chr2	12700000	12730000	1.18953	chr2	12700000	12730000	1.50242
chr2	14360000	14390000	0.376626	chr2	14360000	14390000	0.255833
chr2	14640000	14670000	0.338681	chr2	14630000	14660000	0.28956
chr2	15150000	15180000	0.84549	chr2	15150000	15180000	1.25717
chr2	16600000	16630000	0.483165	chr2	16590000	16620000	0.51951
chr2	18150000	18180000	0.548003	chr2	18160000	18190000	0.510624
chr2	18370000	18400000	1.27693	chr2	18370000	18400000	1.43253
chr2	18740000	18770000	0.957258	chr2	18740000	18770000	0.985443
chr2	19350000	19380000	2.29586	chr2	19350000	19380000	2.21971
chr2	19880000	19910000	1.46808	chr2	19880000	19910000	1.43013
chr2	20090000	20120000	0.277321	chr2	20090000	20120000	0.279542
chr2	20340000	20370000	1.20291	chr2	20340000	20370000	1.20497
chr2	20990000	21020000	0.805579	chr2	21000000	21030000	0.939641
chr2	21890000	21920000	0.260592	chr2	21890000	21920000	0.271955
chr2	23780000	23810000	1.15331	chr2	23780000	23810000	1.35266
chr2	24070000	24100000	0.399869	chr2	24060000	24090000	0.646588
chr2	24390000	24420000	1.14873	chr2	24390000	24420000	1.413
chr2	24810000	24840000	1.00669	chr2	24810000	24840000	1.19679
chr2	25200000	25230000	1.05121	chr2	25190000	25220000	1.22804
chr2	25570000	25600000	0.287072	chr2	25560000	25590000	0.361921
chr2	25830000	25860000	0.956657	chr2	25830000	25860000	1.07446
chr2	26170000	26200000	0.995831	chr2	26160000	26190000	1.14663
chr2	26780000	26810000	0.897627	chr2	26790000	26820000	0.921463
chr2	27030000	27060000	0.618761	chr2	27030000	27060000	0.886201
chr2	27360000	27390000	1.3764	chr2	27360000	27390000	1.42545
chr2	27680000	27710000	2.21271	chr2	27680000	27710000	2.31729
chr2	28940000	28970000	1.47818	chr2	28940000	28970000	1.69607
chr2	29830000	29860000	0.31484	chr2	29830000	29860000	0.520476
chr2	30140000	30170000	1.93521	chr2	30130000	30160000	1.86626
chr2	31210000	31240000	0.593478	chr2	31210000	31240000	0.677854
chr2	31520000	31550000	0.340639	chr2	31520000	31550000	0.315426
chr2	31820000	31850000	1.3899	chr2	31810000	31840000	1.25502
chr2	32150000	32180000	0.374472	chr2	32170000	32200000	0.362606
chr2	32540000	32570000	0.753373	chr2	32540000	32570000	0.372177
chr2	33020000	33050000	0.836031	chr2	33020000	33050000	0.932478
chr2	33370000	33400000	0.427705	chr2	33370000	33400000	0.247828
chr2	34060000	34090000	0.473194	chr2	34080000	34110000	0.899948
chr2	35840000	35870000	0.313429	chr2	35860000	35890000	0.436697
chr2	36320000	36350000	1.0551	chr2	36320000	36350000	1.61001
chr2	36770000	36800000	0.595183	chr2	36780000	36810000	0.519898
chr2	37390000	37420000	1.36455	chr2	37390000	37420000	1.64381
chr2	37880000	37910000	2.05994	chr2	37870000	37900000	2.00016
chr2	38270000	38300000	0.953182	chr2	38270000	38300000	1.3017
chr2	38510000	38540000	1.41998	chr2	38510000	38540000	1.07609
chr2	38750000	38780000	1.05759	chr2	38740000	38770000	1.34887
chr2	39230000	39260000	1.18846	chr2	39230000	39260000	1.25321
chr2	39890000	39920000	1.07307	chr2	39890000	39920000	1.19781
chr2	40210000	40240000	0.456238	chr2	40210000	40240000	0.387265
chr2	40450000	40480000	0.796014	chr2	40450000	40480000	0.915603
chr2	41810000	41840000	1.59721	chr2	41810000	41840000	1.98859
chr2	42070000	42100000	1.38433	chr2	42070000	42100000	1.3893
chr2	42350000	42380000	1.25954	chr2	42350000	42380000	1.36687
chr2	42800000	42830000	2.42747	chr2	42800000	42830000	2.53366
chr2	43220000	43250000	1.59779	chr2	43220000	43250000	1.75765
chr2	43580000	43610000	2.01983	chr2	43570000	43600000	2.15142
chr2	43980000	44010000	1.21144	chr2	43980000	44010000	1.4284
chr2	44370000	44400000	0.974597	chr2	44360000	44390000	1.17055
chr2	44950000	44980000	1.3984	chr2	44950000	44980000	1.75653
chr2	45590000	45620000	1.5519	chr2	45600000	45630000	1.59916
chr2	45980000	46010000	1.62077	chr2	45980000	46010000	1.7497
chr2	46440000	46470000	0.651514	chr2	46440000	46470000	1.1113
chr2	46610000	46640000	1.25395	chr2	46610000	46640000	0.66215
chr2	46880000	46910000	1.80478	chr2	46880000	46910000	1.89363
chr2	47310000	47340000	1.50013	chr2	47320000	47350000	0.365374
chr2	47390000	47420000	0.337611	chr2	47400000	47430000	1.64238
chr2	47760000	47790000	1.58463	chr2	47760000	47790000	2.17949
chr2	48090000	48120000	1.04861	chr2	48090000	48120000	1.08533
chr2	48420000	48450000	0.228391	chr2	48420000	48450000	0.327629
chr2	48590000	48620000	2.0373	chr2	48590000	48620000	1.29967
chr2	50480000	50510000	1.08313	chr2	50490000	50520000	1.78819
chr2	53200000	53230000	0.68505	chr2	53190000	53220000	0.765012
chr2	53770000	53800000	1.34671	chr2	53760000	53790000	1.49821
chr2	54100000	54130000	0.785613	chr2	54100000	54130000	0.794092
chr2	54700000	54730000	0.883745	chr2	54700000	54730000	1.08041
chr2	54850000	54880000	0.3387	chr2	54870000	54900000	0.389724
chr2	55210000	55240000	1.63959	chr2	55210000	55240000	1.41401
chr2	55680000	55710000	1.38776	chr2	55680000	55710000	1.66911
chr2	56000000	56030000	0.282337	chr2	56000000	56030000	0.505183
chr2	56160000	56190000	2.21642	chr2	56160000	56190000	2.06356
chr2	56750000	56780000	0.405096	chr2	56740000	56770000	0.449463
chr2	57520000	57550000	1.36659	chr2	57520000	57550000	1.36816
chr2	57710000	57740000	0.2774	chr2	57690000	57720000	0.257153
chr2	58230000	58260000	0.58283	chr2	58230000	58260000	0.50539
chr2	58750000	58780000	0.967622	chr2	58750000	58780000	0.9853
chr2	60670000	60700000	1.51013	chr2	60670000	60700000	1.77604
chr2	61460000	61490000	0.55214	chr2	61460000	61490000	0.616514
chr2	61880000	61910000	1.47341	chr2	61880000	61910000	1.87946
chr2	62420000	62450000	1.91142	chr2	62420000	62450000	2.38407
chr2	62770000	62800000	1.5263	chr2	62770000	62800000	1.63484
chr2	63560000	63590000	0.841547	chr2	63560000	63590000	0.92941
chr2	63880000	63910000	1.26201	chr2	63880000	63910000	0.484714
chr2	64310000	64340000	0.621029	chr2	64310000	64340000	0.764597
chr2	64570000	64600000	1.45903	chr2	64570000	64600000	1.26229
chr2	64860000	64890000	1.89289	chr2	64860000	64890000	1.82146
chr2	65040000	65070000	0.363489	chr2	65040000	65070000	0.419205
chr2	65220000	65250000	0.791953	chr2	65220000	65250000	0.822591
chr2	65560000	65590000	2.32075	chr2	65560000	65590000	2.40931
chr2	66570000	66600000	0.835256	chr2	66570000	66600000	0.921775
chr2	67220000	67250000	0.817545	chr2	67220000	67250000	0.981639
chr2	67640000	67670000	0.530485	chr2	67640000	67670000	0.601853
chr2	67820000	67850000	0.299263	chr2	67820000	67850000	0.300819
chr2	68030000	68060000	1.3023	chr2	68040000	68070000	1.56653
chr2	68440000	68470000	1.22386	chr2	68440000	68470000	1.58379
chr2	68680000	68710000	0.516045	chr2	68680000	68710000	0.472656
chr2	68920000	68950000	1.53862	chr2	68920000	68950000	1.44073
chr2	69300000	69330000	1.59721	chr2	69300000	69330000	1.73188
chr2	69710000	69740000	0.40619	chr2	69700000	69730000	0.499446
chr2	69880000	69910000	1.01394	chr2	69890000	69920000	1.1475
chr2	70630000	70660000	0.619768	chr2	70630000	70660000	0.387557
chr2	70980000	71010000	0.725623	chr2	70980000	71010000	1.07967
chr2	71520000	71550000	1.76475	chr2	71520000	71550000	2.07488
chr2	71790000	71820000	0.59761	chr2	71780000	71810000	0.56008
chr2	72140000	72170000	0.890302	chr2	72140000	72170000	1.31041
chr2	72570000	72600000	0.416935	chr2	72560000	72590000	0.414437
chr2	72740000	72770000	0.550102	chr2	72740000	72770000	0.495737
chr2	72870000	72900000	1.17619	chr2	72870000	72900000	1.24694
chr2	73220000	73250000	1.60799	chr2	73220000	73250000	1.67281
chr2	73780000	73810000	1.11397	chr2	73780000	73810000	1.43407
chr2	74440000	74470000	0.307105	chr2	74430000	74460000	0.488899
chr2	74650000	74680000	1.23586	chr2	74650000	74680000	0.632839
chr2	74880000	74910000	0.835061	chr2	74890000	74920000	1.02124
chr2	75410000	75440000	0.877885	chr2	75430000	75460000	1.10694
chr2	77660000	77690000	0.338152	chr2	77660000	77690000	0.487232
chr2	79890000	79920000	1.78388	chr2	79880000	79910000	2.02655
chr2	80270000	80300000	0.680859	chr2	80270000	80300000	0.507643
chr2	83190000	83220000	1.50353	chr2	83210000	83240000	1.1887
chr2	84300000	84330000	0.787992	chr2	84290000	84320000	0.65337
chr2	84900000	84930000	1.35028	chr2	84880000	84910000	1.61056
chr2	85300000	85330000	1.80556	chr2	85300000	85330000	2.00918
chr2	85610000	85640000	1.27988	chr2	85610000	85640000	1.42152
chr2	85810000	85840000	0.699359	chr2	85810000	85840000	0.725598
chr2	86090000	86120000	1.59173	chr2	86080000	86110000	1.64318
chr2	86430000	86460000	0.713778	chr2	86420000	86450000	0.939804
chr2	88180000	88210000	0.483096	chr2	88180000	88210000	0.515905
chr2	88530000	88560000	0.657635	chr2	88530000	88560000	0.767365
chr2	88710000	88740000	1.04474	chr2	88710000	88740000	1.07081
chr2	96260000	96290000	0.521091	chr2	96260000	96290000	0.786025
chr2	96520000	96550000	0.986859	chr2	96530000	96560000	1.0609
chr2	96800000	96830000	0.642341	chr2	96810000	96840000	0.826543
chr2	97780000	97810000	0.866571	chr2	97790000	97820000	0.74539
chr2	99490000	99520000	1.81555	chr2	99490000	99520000	2.2359
chr2	100240000	100270000	0.750482	chr2	100240000	100270000	1.48314
chr2	100580000	100610000	1.21884	chr2	100560000	100590000	1.0381
chr2	100990000	101020000	1.84312	chr2	100990000	101020000	1.91811
chr2	101240000	101270000	1.2518	chr2	101240000	101270000	1.3643
chr2	101860000	101890000	1.3856	chr2	101870000	101900000	1.50432
chr2	102230000	102260000	1.01984	chr2	102230000	102260000	1.07306
chr2	102440000	102470000	0.24033	chr2	102450000	102480000	0.429177
chr2	102820000	102850000	1.44179	chr2	102810000	102840000	1.08713
chr2	105310000	105340000	1.10234	chr2	105310000	105340000	1.61871
chr2	106080000	106110000	0.959262	chr2	106080000	106110000	1.09313
chr2	106830000	106860000	0.655499	chr2	106850000	106880000	0.317197
chr2	108170000	108200000	2.10442	chr2	108180000	108210000	1.4744
chr2	108720000	108750000	1.1498	chr2	108740000	108770000	1.24733
chr2	109110000	109140000	0.641636	chr2	109110000	109140000	0.799333
chr2	109500000	109530000	1.45533	chr2	109500000	109530000	1.69818
chr2	112040000	112070000	0.786397	chr2	112040000	112070000	1.03014
chr2	112570000	112600000	0.570509	chr2	112570000	112600000	0.473682
chr2	112720000	112750000	1.05462	chr2	112720000	112750000	1.13159
chr2	112940000	112970000	1.1949	chr2	112950000	112980000	1.03783
chr2	117780000	117810000	2.11815	chr2	117790000	117820000	2.23761
chr2	118200000	118230000	0.289427	chr2	118190000	118220000	0.271782
chr2	118850000	118880000	1.99077	chr2	118860000	118890000	2.15503
chr2	119360000	119390000	0.464901	chr2	119370000	119400000	0.358199
chr2	119660000	119690000	1.02316	chr2	119660000	119690000	1.02781
chr2	120180000	120210000	0.331275	chr2	120200000	120230000	0.288453
chr2	120310000	120340000	0.88793	chr2	120310000	120340000	1.10346
chr2	120670000	120700000	2.28075	chr2	120670000	120700000	2.21653
chr2	121070000	121100000	1.98428	chr2	121070000	121100000	2.13677
chr2	121350000	121380000	1.11781	chr2	121340000	121370000	1.25012
chr2	121740000	121770000	1.64194	chr2	121730000	121760000	1.67679
chr2	123990000	124020000	0.644265	chr2	123980000	124010000	1.07405
chr2	125570000	125600000	0.309566	chr2	125560000	125590000	0.343049
chr2	126770000	126800000	0.395713	chr2	126770000	126800000	0.493021
chr2	127040000	127070000	0.885279	chr2	127040000	127070000	0.865216
chr2	127280000	127310000	0.387862	chr2	127280000	127310000	0.37208
chr2	127490000	127520000	0.475623	chr2	127510000	127540000	0.373715
chr2	127860000	127890000	0.232705	chr2	127840000	127870000	0.276023
chr2	128300000	128330000	0.992806	chr2	128300000	128330000	1.06865
chr2	128740000	128770000	1.19885	chr2	128750000	128780000	1.29268
chr2	132630000	132660000	0.746501	chr2	132630000	132660000	0.55893
chr2	133160000	133190000	1.60429	chr2	133160000	133190000	1.08737
chr2	133540000	133570000	0.88389	chr2	133540000	133570000	0.593316
chr2	135210000	135240000	0.262026	chr2	135210000	135240000	0.405028
chr2	135450000	135480000	0.410583	chr2	135450000	135480000	0.349095
chr2	135870000	135900000	0.946434	chr2	135880000	135910000	1.29707
chr2	136410000	136440000	0.546942	chr2	136410000	136440000	0.777902
chr2	137850000	137880000	1.67115	chr2	137850000	137880000	2.42629
chr2	138830000	138860000	1.19406	chr2	138830000	138860000	1.84699
chr2	140860000	140890000	0.356426	chr2	140840000	140870000	0.654989
chr2	142120000	142150000	0.580822	chr2	142130000	142160000	0.956091
chr2	142630000	142660000	0.370664	chr2	142650000	142680000	0.707743
chr2	143000000	143030000	1.51137	chr2	143000000	143030000	1.75027
chr2	143250000	143280000	0.381659	chr2	143250000	143280000	0.331283
chr2	144070000	144100000	0.505539	chr2	144070000	144100000	0.272616
chr2	144510000	144540000	0.759186	chr2	144510000	144540000	1.15854
chr2	145470000	145500000	0.359041	chr2	145480000	145510000	0.283062
chr2	145750000	145780000	1.09512	chr2	145740000	145770000	1.28255
chr2	146680000	146710000	0.85355	chr2	146690000	146720000	1.44441
chr2	147920000	147950000	2.13301	chr2	147920000	147950000	2.39638
chr2	148210000	148240000	0.303386	chr2	148230000	148260000	0.303887
chr2	148500000	148530000	1.03977	chr2	148510000	148540000	1.10191
chr2	148990000	149020000	1.43673	chr2	148980000	149010000	1.68314
chr2	149300000	149330000	0.388083	chr2	149300000	149330000	0.404586
chr2	149570000	149600000	2.87325	chr2	149570000	149600000	3.18879
chr2	150120000	150150000	0.308003	chr2	150120000	150150000	0.286997
chr2	150460000	150490000	1.21385	chr2	150460000	150490000	1.69747
chr2	150900000	150930000	0.254598	chr2	150900000	150930000	0.251157
chr2	151220000	151250000	1.07522	chr2	151230000	151260000	1.26144
chr2	151480000	151510000	0.210915	chr2	151490000	151520000	1.29265
chr2	152160000	152190000	0.550433	chr2	152170000	152200000	0.62293
chr2	152630000	152660000	0.281732	chr2	152630000	152660000	0.298887
chr2	155340000	155370000	0.781374	chr2	155330000	155360000	1.34377
chr2	156310000	156340000	1.21139	chr2	156310000	156340000	1.23541
chr2	156580000	156610000	1.90842	chr2	156580000	156610000	1.68283
chr2	157310000	157340000	1.12829	chr2	157320000	157350000	1.15954
chr2	158000000	158030000	1.31286	chr2	158000000	158030000	1.529
chr2	158870000	158900000	1.71027	chr2	158870000	158900000	1.84737
chr2	159200000	159230000	0.749338	chr2	159190000	159220000	0.919347
chr2	159770000	159800000	1.29425	chr2	159770000	159800000	1.22521
chr2	160060000	160090000	0.835017	chr2	160040000	160070000	0.747833
chr2	160980000	161010000	1.44194	chr2	160980000	161010000	1.37132
chr2	161920000	161950000	0.9717	chr2	161910000	161940000	0.699908
chr2	163130000	163160000	1.04721	chr2	163140000	163170000	1.17243
chr2	165300000	165330000	0.742891	chr2	165320000	165350000	0.907749
chr2	166160000	166190000	1.59764	chr2	166160000	166190000	1.66052
chr2	167280000	167310000	0.516796	chr2	167280000	167310000	0.580633
chr2	167920000	167950000	0.623972	chr2	167900000	167930000	0.459009
chr2	168740000	168770000	0.543095	chr2	168720000	168750000	0.514935
chr2	168930000	168960000	0.908405	chr2	168930000	168960000	1.00106
chr2	169920000	169950000	0.901881	chr2	169920000	169950000	0.665168
chr2	170350000	170380000	0.251984	chr2	170340000	170370000	0.920589
chr2	171420000	171450000	0.281089	chr2	171420000	171450000	0.292412
chr2	171540000	171570000	1.11772	chr2	171550000	171580000	1.23202
chr2	172110000	172140000	1.72451	chr2	172100000	172130000	1.92042
chr2	172460000	172490000	1.55167	chr2	172460000	172490000	1.45419
chr2	172780000	172810000	0.759449	chr2	172780000	172810000	0.580471
chr2	173000000	173030000	0.810982	chr2	173000000	173030000	0.902575
chr2	173220000	173250000	1.19767	chr2	173220000	173250000	1.20293
chr2	173850000	173880000	0.525005	chr2	173860000	173890000	0.802368
chr2	174070000	174100000	0.552828	chr2	174050000	174080000	0.316244
chr2	174330000	174360000	1.88633	chr2	174330000	174360000	2.03603
chr2	174550000	174580000	0.211545	chr2	174540000	174570000	0.311668
chr2	174690000	174720000	0.926758	chr2	174690000	174720000	0.950871
chr2	174990000	175020000	1.52867	chr2	174990000	175020000	1.31771
chr2	175290000	175320000	0.619119	chr2	175290000	175320000	0.627705
chr2	175670000	175700000	1.07681	chr2	175660000	175690000	0.584558
chr2	176100000	176130000	2.86125	chr2	176090000	176120000	3.00969
chr2	176640000	176670000	1.56535	chr2	176640000	176670000	1.02037
chr2	177320000	177350000	0.223595	chr2	177320000	177350000	0.271271
chr2	177760000	177790000	0.894993	chr2	177770000	177800000	0.941256
chr2	178400000	178430000	1.25685	chr2	178420000	178450000	1.3948
chr2	179100000	179130000	0.695767	chr2	179090000	179120000	0.509658
chr2	179400000	179430000	1.24415	chr2	179400000	179430000	0.752193
chr2	179740000	179770000	1.09653	chr2	179740000	179770000	0.88355
chr2	180100000	180130000	1.8216	chr2	180100000	180130000	2.208
chr2	180500000	180530000	0.298723	chr2	180500000	180530000	0.286129
chr2	181070000	181100000	1.54139	chr2	181080000	181110000	1.5603
chr2	181450000	181480000	0.469736	chr2	181450000	181480000	0.487406
chr2	181710000	181740000	1.38639	chr2	181710000	181740000	1.58686
chr2	182160000	182190000	1.32193	chr2	182150000	182180000	1.25087
chr2	182640000	182670000	1.44791	chr2	182650000	182680000	1.6028
chr2	183230000	183260000	1.03071	chr2	183210000	183240000	0.631587
chr2	186850000	186880000	0.895541	chr2	186840000	186870000	0.730653
chr2	187460000	187490000	1.26996	chr2	187460000	187490000	1.45961
chr2	187570000	187600000	0.274362	chr2	187580000	187610000	0.535659
chr2	187830000	187860000	0.725129	chr2	187830000	187860000	0.816556
chr2	188500000	188530000	2.29717	chr2	188510000	188540000	2.46427
chr2	188970000	189000000	1.68419	chr2	188970000	189000000	1.81394
chr2	189420000	189450000	2.14133	chr2	189420000	189450000	2.48906
chr2	189750000	189780000	0.807734	chr2	189750000	189780000	0.213267
chr2	190060000	190090000	1.23548	chr2	190060000	190090000	1.01804
chr2	190310000	190340000	0.756614	chr2	190310000	190340000	0.624461
chr2	190750000	190780000	0.668747	chr2	190750000	190780000	0.73418
chr2	191030000	191060000	0.578515	chr2	191030000	191060000	1.40904
chr2	191150000	191180000	0.985274	chr2	191150000	191180000	0.464289
chr2	191520000	191550000	2.12285	chr2	191520000	191550000	2.21678
chr2	191790000	191820000	1.06585	chr2	191790000	191820000	0.879039
chr2	195650000	195680000	0.71467	chr2	195650000	195680000	1.10721
chr2	196330000	196360000	0.554045	chr2	196330000	196360000	0.639264
chr2	196760000	196790000	1.38308	chr2	196760000	196790000	1.44418
chr2	197080000	197110000	0.436306	chr2	197090000	197120000	0.413947
chr2	197370000	197400000	1.26833	chr2	197370000	197400000	1.87233
chr2	197490000	197520000	0.237162	chr2	197490000	197520000	0.255987
chr2	197790000	197820000	0.551956	chr2	197780000	197810000	0.870818
chr2	198290000	198320000	1.03692	chr2	198300000	198330000	1.4444
chr2	199000000	199030000	0.376162	chr2	199010000	199040000	0.35262
chr2	199480000	199510000	2.33735	chr2	199480000	199510000	1.34639
chr2	199950000	199980000	1.49206	chr2	199950000	199980000	2.67073
chr2	200280000	200310000	0.322019	chr2	200290000	200320000	0.326994
chr2	200480000	200510000	1.24636	chr2	200480000	200510000	1.22709
chr2	200880000	200910000	1.2773	chr2	200870000	200900000	1.47713
chr2	201770000	201800000	1.56052	chr2	201770000	201800000	1.63761
chr2	202550000	202580000	1.663	chr2	202560000	202590000	1.70659
chr2	202860000	202890000	0.817085	chr2	202850000	202880000	0.723166
chr2	203440000	203470000	0.890872	chr2	203450000	203480000	0.942542
chr2	203810000	203840000	1.61085	chr2	203810000	203840000	1.93335
chr2	204310000	204340000	0.865256	chr2	204310000	204340000	0.562997
chr2	204850000	204880000	0.742767	chr2	204830000	204860000	0.73111
chr2	205300000	205330000	0.315465	chr2	205310000	205340000	0.352722
chr2	205660000	205690000	0.911044	chr2	205670000	205700000	0.866551
chr2	205960000	205990000	1.30569	chr2	205950000	205980000	1.5817
chr2	206140000	206170000	0.337634	chr2	206140000	206170000	0.411502
chr2	206660000	206690000	0.521267	chr2	206660000	206690000	0.62708
chr2	206970000	207000000	0.630103	chr2	206970000	207000000	0.548367
chr2	207460000	207490000	1.82105	chr2	207460000	207490000	2.14788
chr2	207730000	207760000	0.681036	chr2	207740000	207770000	0.992351
chr2	208370000	208400000	2.24546	chr2	208360000	208390000	1.42838
chr2	209310000	209340000	1.19764	chr2	209310000	209340000	1.7451
chr2	209960000	209990000	1.41503	chr2	209950000	209980000	1.36249
chr2	210200000	210230000	1.31244	chr2	210200000	210230000	0.634219
chr2	210420000	210450000	0.360516	chr2	210420000	210450000	1.32188
chr2	212560000	212590000	1.75968	chr2	212560000	212590000	2.04745
chr2	213780000	213810000	0.754636	chr2	213760000	213790000	0.879826
chr2	214310000	214340000	0.526863	chr2	214300000	214330000	0.344361
chr2	215290000	215320000	1.71007	chr2	215300000	215330000	2.80067
chr2	215920000	215950000	2.14357	chr2	215920000	215950000	2.25402
chr2	216490000	216520000	1.07633	chr2	216490000	216520000	1.02435
chr2	216670000	216700000	1.44224	chr2	216670000	216700000	2.17164
chr2	217140000	217170000	0.604526	chr2	217150000	217180000	0.638602
chr2	217500000	217530000	0.814873	chr2	217500000	217530000	0.831716
chr2	217760000	217790000	1.98588	chr2	217760000	217790000	1.82643
chr2	218060000	218090000	1.202	chr2	218060000	218090000	1.21956
chr2	218640000	218670000	0.842324	chr2	218640000	218670000	0.785501
chr2	218850000	218880000	0.61434	chr2	218840000	218870000	0.784556
chr2	219150000	219180000	0.284146	chr2	219150000	219180000	0.401326
chr2	219370000	219400000	0.749865	chr2	219370000	219400000	0.730825
chr2	219700000	219730000	1.22989	chr2	219700000	219730000	1.33143
chr2	220080000	220110000	0.353454	chr2	220080000	220110000	0.219883
chr2	220670000	220700000	0.771414	chr2	220670000	220700000	0.705323
chr2	221570000	221600000	1.48289	chr2	221570000	221600000	1.76598
chr2	222010000	222040000	1.18624	chr2	221990000	222020000	1.24533
chr2	222300000	222330000	0.551651	chr2	222300000	222330000	0.70088
chr2	222640000	222670000	2.17718	chr2	222640000	222670000	2.08534
chr2	222940000	222970000	1.33991	chr2	222950000	222980000	1.19777
chr2	223220000	223250000	0.260713	chr2	223220000	223250000	0.309168
chr2	223660000	223690000	0.283915	chr2	223670000	223700000	0.246336
chr2	223960000	223990000	1.72657	chr2	223950000	223980000	1.78897
chr2	224280000	224310000	1.58428	chr2	224280000	224310000	1.65398
chr2	224770000	224800000	1.49822	chr2	224770000	224800000	1.49482
chr2	225110000	225140000	0.667984	chr2	225110000	225140000	0.817732
chr2	225870000	225900000	0.299617	chr2	225870000	225900000	0.334578
chr2	226180000	226210000	0.613526	chr2	226180000	226210000	0.519218
chr2	226780000	226810000	1.4138	chr2	226780000	226810000	1.55842
chr2	227880000	227910000	0.943506	chr2	227880000	227910000	0.948036
chr2	229980000	230010000	0.328912	chr2	229980000	230010000	0.549195
chr2	230590000	230620000	0.685252	chr2	230590000	230620000	0.870038
chr2	230800000	230830000	1.09325	chr2	230800000	230830000	1.29508
chr2	231040000	231070000	1.19952	chr2	231040000	231070000	1.39106
chr2	231190000	231220000	0.216736	chr2	231200000	231230000	0.272162
chr2	231450000	231480000	1.13218	chr2	231450000	231480000	1.11171
chr2	231830000	231860000	1.66634	chr2	231830000	231860000	1.84985
chr2	232310000	232340000	0.450145	chr2	232310000	232340000	0.413173
chr2	232540000	232570000	1.37127	chr2	232540000	232570000	1.49509
chr2	232830000	232860000	0.535462	chr2	232830000	232860000	0.516446
chr2	233240000	233270000	1.24165	chr2	233240000	233270000	1.27434
chr2	233470000	233500000	0.386648	chr2	233450000	233480000	0.417815
chr2	234530000	234560000	1.89087	chr2	234530000	234560000	2.30245
chr2	235750000	235780000	1.44922	chr2	235750000	235780000	1.77193
chr2	236170000	236200000	0.635431	chr2	236170000	236200000	0.922987
chr2	237070000	237100000	3.46886	chr2	237060000	237090000	3.72086
chr2	237390000	237420000	0.213708	chr2	237390000	237420000	0.834568
chr2	237560000	237590000	0.860457	chr2	237560000	237590000	0.334301
chr2	238270000	238300000	1.5207	chr2	238270000	238300000	1.74919
chr2	238770000	238800000	0.452625	chr2	238770000	238800000	0.300163
chr2	239100000	239130000	1.12789	chr2	239100000	239130000	0.992263
chr2	240000000	240030000	1.21672	chr2	239980000	240010000	1.41021
chr2	240140000	240170000	0.433892	chr2	240140000	240170000	0.463704
chr2	240450000	240480000	1.39722	chr2	240450000	240480000	1.50539
chr2	240820000	240850000	0.83171	chr2	240830000	240860000	0.882752
chr2	241210000	241240000	0.574703	chr2	241210000	241240000	0.647314
chr2	241340000	241370000	0.228085	chr2	241340000	241370000	0.218572
chr2	241650000	241680000	0.692583	chr2	241660000	241690000	0.765364
chr2	241870000	241900000	0.999675	chr2	241870000	241900000	1.00374
chr3	800000	830000	0.214614	chr3	820000	850000	0.414669
chr3	3180000	3210000	1.15165	chr3	3180000	3210000	1.29897
chr3	4280000	4310000	2.44646	chr3	4280000	4310000	2.57058
chr3	4640000	4670000	1.62066	chr3	4640000	4670000	1.72154
chr3	5100000	5130000	0.268636	chr3	5100000	5130000	0.328241
chr3	8630000	8660000	1.08291	chr3	8630000	8660000	0.952706
chr3	8950000	8980000	1.37211	chr3	8960000	8990000	1.54687
chr3	9330000	9360000	1.25589	chr3	9310000	9340000	1.55318
chr3	9480000	9510000	0.451399	chr3	9480000	9510000	0.617046
chr3	9720000	9750000	0.70925	chr3	9710000	9740000	0.808209
chr3	10300000	10330000	1.63254	chr3	10300000	10330000	2.08814
chr3	10730000	10760000	0.712576	chr3	10730000	10760000	0.626574
chr3	11350000	11380000	1.37554	chr3	11340000	11370000	1.55215
chr3	12110000	12140000	0.665821	chr3	12110000	12140000	1.00009
chr3	12470000	12500000	1.47435	chr3	12480000	12510000	1.37859
chr3	12830000	12860000	0.477673	chr3	12830000	12860000	0.4095
chr3	13450000	13480000	0.985351	chr3	13460000	13490000	1.12961
chr3	13650000	13680000	1.61068	chr3	13650000	13680000	2.1932
chr3	13880000	13910000	0.536629	chr3	13880000	13910000	0.309062
chr3	14480000	14510000	0.867845	chr3	14470000	14500000	0.959541
chr3	14910000	14940000	1.4112	chr3	14910000	14940000	1.69805
chr3	15080000	15110000	0.562685	chr3	15080000	15110000	0.684176
chr3	15570000	15600000	0.913548	chr3	15570000	15600000	0.919932
chr3	15800000	15830000	1.37412	chr3	15800000	15830000	1.39749
chr3	16020000	16050000	0.416707	chr3	16020000	16050000	0.529279
chr3	16250000	16280000	2.31934	chr3	16250000	16280000	2.38683
chr3	16570000	16600000	1.97998	chr3	16570000	16600000	2.10658
chr3	17230000	17260000	1.17754	chr3	17220000	17250000	1.22427
chr3	17410000	17440000	0.66754	chr3	17420000	17450000	0.754014
chr3	17840000	17870000	1.40103	chr3	17840000	17870000	1.75003
chr3	18430000	18460000	0.64881	chr3	18430000	18460000	0.563535
chr3	19840000	19870000	1.80217	chr3	19850000	19880000	1.42569
chr3	20180000	20210000	1.12656	chr3	20180000	20210000	1.06225
chr3	20490000	20520000	0.469466	chr3	20480000	20510000	0.565938
chr3	22130000	22160000	0.300365	chr3	22120000	22150000	1.14028
chr3	23430000	23460000	0.273844	chr3	23440000	23470000	0.266609
chr3	24250000	24280000	1.07776	chr3	24240000	24270000	1.00513
chr3	24670000	24700000	0.465488	chr3	24680000	24710000	1.01958
chr3	25860000	25890000	0.807925	chr3	25860000	25890000	0.601385
chr3	27080000	27110000	1.5979	chr3	27080000	27110000	1.20643
chr3	27290000	27320000	0.581272	chr3	27290000	27320000	0.526983
chr3	28340000	28370000	1.40939	chr3	28330000	28360000	1.27166
chr3	29160000	29190000	0.472531	chr3	29160000	29190000	0.562439
chr3	29750000	29780000	0.347393	chr3	29750000	29780000	0.526497
chr3	30000000	30030000	1.04438	chr3	30000000	30030000	0.987569
chr3	30740000	30770000	2.08893	chr3	30750000	30780000	2.30272
chr3	31530000	31560000	0.791031	chr3	31520000	31550000	1.06562
chr3	31760000	31790000	0.32732	chr3	31760000	31790000	0.34121
chr3	32140000	32170000	0.711083	chr3	32150000	32180000	0.77724
chr3	32480000	32510000	0.238359	chr3	32460000	32490000	0.243918
chr3	32680000	32710000	0.951586	chr3	32680000	32710000	0.946727
chr3	32930000	32960000	0.336621	chr3	32930000	32960000	0.374534
chr3	33100000	33130000	1.03874	chr3	33110000	33140000	1.10428
chr3	33370000	33400000	0.974251	chr3	33370000	33400000	1.07314
chr3	35930000	35960000	0.411605	chr3	35930000	35960000	0.892365
chr3	36700000	36730000	0.80056	chr3	36700000	36730000	0.907603
chr3	36970000	37000000	1.34546	chr3	36980000	37010000	1.28207
chr3	37800000	37830000	1.47648	chr3	37780000	37810000	1.53366
chr3	38010000	38040000	0.831012	chr3	38000000	38030000	1.09846
chr3	38480000	38510000	1.24538	chr3	38480000	38510000	1.3718
chr3	39040000	39070000	1.47733	chr3	39030000	39060000	1.46617
chr3	39960000	39990000	0.333317	chr3	39960000	39990000	0.230139
chr3	40170000	40200000	0.770591	chr3	40170000	40200000	1.22427
chr3	40310000	40340000	0.461655	chr3	40310000	40340000	0.509019
chr3	40570000	40600000	1.26414	chr3	40570000	40600000	0.681007
chr3	42530000	42560000	1.33326	chr3	42530000	42560000	1.32793
chr3	42880000	42910000	0.891624	chr3	42890000	42920000	0.888846
chr3	43510000	43540000	1.11535	chr3	43510000	43540000	1.09423
chr3	43750000	43780000	0.745928	chr3	43750000	43780000	0.660757
chr3	44510000	44540000	0.450575	chr3	44510000	44540000	0.366982
chr3	45010000	45040000	1.65323	chr3	45010000	45040000	1.83958
chr3	45210000	45240000	0.67822	chr3	45210000	45240000	0.725004
chr3	45490000	45520000	1.11119	chr3	45490000	45520000	1.3892
chr3	45710000	45740000	0.713201	chr3	45700000	45730000	0.732349
chr3	45910000	45940000	0.283076	chr3	45920000	45950000	0.263427
chr3	46070000	46100000	0.615786	chr3	46070000	46100000	0.704279
chr3	46670000	46700000	0.903115	chr3	46670000	46700000	0.945149
chr3	46900000	46930000	0.98831	chr3	46900000	46930000	1.20559
chr3	47370000	47400000	1.36197	chr3	47370000	47400000	1.55657
chr3	47500000	47530000	0.298568	chr3	47500000	47530000	0.331603
chr3	47790000	47820000	1.73908	chr3	47780000	47810000	1.97481
chr3	48170000	48200000	1.54001	chr3	48170000	48200000	1.85325
chr3	48430000	48460000	0.440515	chr3	48430000	48460000	0.368833
chr3	48540000	48570000	0.232391	chr3	48540000	48570000	0.234891
chr3	48690000	48720000	0.746283	chr3	48680000	48710000	0.923408
chr3	49450000	49480000	0.8098	chr3	49460000	49490000	0.89999
chr3	49670000	49700000	0.612106	chr3	49670000	49700000	0.816092
chr3	50090000	50120000	0.636706	chr3	50090000	50120000	0.751056
chr3	50330000	50360000	1.53428	chr3	50330000	50360000	1.80523
chr3	50610000	50640000	1.42482	chr3	50610000	50640000	1.56915
chr3	51920000	51950000	1.57322	chr3	51920000	51950000	1.97558
chr3	52190000	52220000	0.687822	chr3	52190000	52220000	0.592456
chr3	52690000	52720000	1.14324	chr3	52690000	52720000	1.40314
chr3	53070000	53100000	1.07155	chr3	53080000	53110000	1.19017
chr3	53920000	53950000	1.28247	chr3	53930000	53960000	1.24353
chr3	54400000	54430000	0.256402	chr3	54410000	54440000	0.484496
chr3	54810000	54840000	2.80993	chr3	54820000	54850000	2.19928
chr3	55160000	55190000	0.711976	chr3	55160000	55190000	0.826455
chr3	55470000	55500000	1.15511	chr3	55470000	55500000	1.94309
chr3	55730000	55760000	1.36018	chr3	55730000	55760000	0.792048
chr3	56980000	57010000	0.930542	chr3	56980000	57010000	1.04664
chr3	57540000	57570000	1.45972	chr3	57540000	57570000	1.80178
chr3	57850000	57880000	1.22497	chr3	57850000	57880000	1.30246
chr3	58160000	58190000	1.01732	chr3	58160000	58190000	1.00972
chr3	58290000	58320000	0.473318	chr3	58300000	58330000	0.634524
chr3	58540000	58570000	1.12538	chr3	58540000	58570000	0.375934
chr3	58630000	58660000	0.403199	chr3	58630000	58660000	1.39247
chr3	59200000	59230000	0.759498	chr3	59220000	59250000	0.512165
chr3	59560000	59590000	0.546595	chr3	59560000	59590000	0.768869
chr3	59860000	59890000	0.729492	chr3	59880000	59910000	0.90782
chr3	61840000	61870000	0.445013	chr3	61850000	61880000	0.568433
chr3	62180000	62210000	1.4644	chr3	62180000	62210000	1.76346
chr3	62650000	62680000	0.642206	chr3	62650000	62680000	0.619836
chr3	63810000	63840000	0.435669	chr3	63810000	63840000	0.554754
chr3	64000000	64030000	1.76946	chr3	64000000	64030000	1.57511
chr3	64490000	64520000	2.13135	chr3	64490000	64520000	2.29987
chr3	65320000	65350000	1.17227	chr3	65330000	65360000	1.12146
chr3	65750000	65780000	1.22257	chr3	65760000	65790000	1.33505
chr3	66210000	66240000	2.32852	chr3	66210000	66240000	2.48256
chr3	67100000	67130000	0.469095	chr3	67100000	67130000	0.404081
chr3	67350000	67380000	1.83562	chr3	67350000	67380000	1.86536
chr3	69420000	69450000	0.451362	chr3	69420000	69450000	0.633409
chr3	70520000	70550000	0.858057	chr3	70510000	70540000	0.883936
chr3	70970000	71000000	0.762649	chr3	70980000	71010000	0.688577
chr3	71680000	71710000	2.07313	chr3	71680000	71710000	2.22227
chr3	72250000	72280000	0.394174	chr3	72250000	72280000	0.624298
chr3	72820000	72850000	1.14253	chr3	72820000	72850000	1.32529
chr3	73080000	73110000	1.94487	chr3	73080000	73110000	2.74272
chr3	74240000	74270000	0.648589	chr3	74240000	74270000	0.474241
chr3	74640000	74670000	0.67007	chr3	74640000	74670000	0.636626
chr3	75160000	75190000	1.31561	chr3	75160000	75190000	1.20721
chr3	76960000	76990000	0.414516	chr3	76960000	76990000	1.00603
chr3	78190000	78220000	0.304764	chr3	78180000	78210000	0.30748
chr3	78640000	78670000	2.47488	chr3	78630000	78660000	2.53998
chr3	79020000	79050000	1.78205	chr3	79020000	79050000	1.81103
chr3	79510000	79540000	1.11794	chr3	79510000	79540000	1.44039
chr3	81250000	81280000	0.660798	chr3	81260000	81290000	0.948493
chr3	81640000	81670000	0.257518	chr3	81640000	81670000	0.383073
chr3	81900000	81930000	0.584124	chr3	81900000	81930000	0.448154
chr3	86750000	86780000	1.90075	chr3	86750000	86780000	2.27644
chr3	87230000	87260000	1.34783	chr3	87250000	87280000	1.32234
chr3	87500000	87530000	0.835087	chr3	87500000	87530000	0.619114
chr3	88180000	88210000	2.32127	chr3	88190000	88220000	2.27986
chr3	89090000	89120000	0.747665	chr3	89100000	89130000	1.04689
chr3	96800000	96830000	0.40435	chr3	96810000	96840000	0.787214
chr3	97740000	97770000	1.86659	chr3	97750000	97780000	1.53933
chr3	98020000	98050000	1.93204	chr3	98020000	98050000	1.94448
chr3	98790000	98820000	0.879753	chr3	98790000	98820000	1.15805
chr3	99000000	99030000	1.4136	chr3	98990000	99020000	1.33838
chr3	99480000	99510000	0.401666	chr3	99480000	99510000	0.530581
chr3	99810000	99840000	2.54349	chr3	99810000	99840000	2.77009
chr3	100040000	100070000	0.274538	chr3	100040000	100070000	0.297988
chr3	100260000	100290000	1.27586	chr3	100270000	100300000	1.58677
chr3	100700000	100730000	0.939736	chr3	100690000	100720000	1.08148
chr3	101190000	101220000	0.966818	chr3	101180000	101210000	0.80055
chr3	101780000	101810000	1.65459	chr3	101770000	101800000	0.342923
chr3	102580000	102610000	0.557007	chr3	102590000	102620000	0.924031
chr3	104240000	104270000	0.935098	chr3	104230000	104260000	0.495286
chr3	104940000	104970000	0.304987	chr3	104940000	104970000	0.338924
chr3	105350000	105380000	1.5873	chr3	105350000	105380000	1.59241
chr3	105520000	105550000	0.701226	chr3	105520000	105550000	0.251309
chr3	105660000	105690000	0.275757	chr3	105650000	105680000	0.59042
chr3	106210000	106240000	0.462926	chr3	106190000	106220000	0.311001
chr3	106600000	106630000	1.13662	chr3	106600000	106630000	1.2035
chr3	107520000	107550000	0.675897	chr3	107510000	107540000	0.771858
chr3	107910000	107940000	0.512462	chr3	107920000	107950000	0.539714
chr3	108210000	108240000	0.227542	chr3	108210000	108240000	0.277688
chr3	109000000	109030000	0.25406	chr3	108980000	109010000	0.433108
chr3	109720000	109750000	0.400472	chr3	109720000	109750000	0.754843
chr3	110290000	110320000	0.550745	chr3	110280000	110310000	0.439875
chr3	110560000	110590000	0.244589	chr3	110560000	110590000	0.269025
chr3	111060000	111090000	1.51778	chr3	111060000	111090000	1.01585
chr3	111330000	111360000	0.280774	chr3	111330000	111360000	0.422131
chr3	111690000	111720000	0.438432	chr3	111690000	111720000	0.39376
chr3	112100000	112130000	1.66212	chr3	112090000	112120000	1.76314
chr3	112530000	112560000	2.18858	chr3	112540000	112570000	2.64264
chr3	113010000	113040000	1.53819	chr3	113010000	113040000	1.79024
chr3	113290000	113320000	0.531942	chr3	113290000	113320000	0.657716
chr3	113690000	113720000	1.05766	chr3	113690000	113720000	0.986568
chr3	114340000	114370000	0.972857	chr3	114340000	114370000	1.33717
chr3	114810000	114840000	0.704595	chr3	114820000	114850000	0.619169
chr3	115430000	115460000	0.353495	chr3	115430000	115460000	0.504391
chr3	115820000	115850000	1.62913	chr3	115820000	115850000	2.00674
chr3	116760000	116790000	1.01084	chr3	116750000	116780000	1.32599
chr3	117500000	117530000	0.222634	chr3	117510000	117540000	0.878931
chr3	118830000	118860000	0.74816	chr3	118840000	118870000	1.40754
chr3	119110000	119140000	0.882635	chr3	119120000	119150000	1.03462
chr3	119240000	119270000	0.379042	chr3	119240000	119270000	0.41382
chr3	119450000	119480000	0.594735	chr3	119450000	119480000	0.528015
chr3	119810000	119840000	1.22746	chr3	119810000	119840000	1.21707
chr3	120190000	120220000	0.818305	chr3	120190000	120220000	0.918799
chr3	120400000	120430000	0.273591	chr3	120390000	120420000	0.28777
chr3	120790000	120820000	0.523481	chr3	120790000	120820000	0.671877
chr3	121830000	121860000	0.363399	chr3	121840000	121870000	0.333331
chr3	122360000	122390000	2.10191	chr3	122360000	122390000	2.37354
chr3	122680000	122710000	0.553727	chr3	122670000	122700000	0.314552
chr3	123040000	123070000	0.238318	chr3	123040000	123070000	0.258411
chr3	123260000	123290000	1.09105	chr3	123260000	123290000	1.19653
chr3	123560000	123590000	1.55527	chr3	123560000	123590000	1.7487
chr3	123710000	123740000	0.272581	chr3	123710000	123740000	0.375197
chr3	123990000	124020000	0.957331	chr3	123990000	124020000	0.736899
chr3	124290000	124320000	0.426553	chr3	124290000	124320000	0.47056
chr3	124540000	124570000	0.584074	chr3	124540000	124570000	0.993989
chr3	124720000	124750000	0.973718	chr3	124730000	124760000	0.675945
chr3	125200000	125230000	0.500179	chr3	125200000	125230000	0.258871
chr3	125430000	125460000	0.247518	chr3	125430000	125460000	0.269513
chr3	125580000	125610000	1.14238	chr3	125580000	125610000	1.56108
chr3	126120000	126150000	0.770633	chr3	126110000	126140000	0.568115
chr3	126460000	126490000	1.43526	chr3	126460000	126490000	1.53233
chr3	126670000	126700000	0.617729	chr3	126660000	126690000	0.491081
chr3	126980000	127010000	0.925525	chr3	126980000	127010000	1.10027
chr3	127550000	127580000	1.93551	chr3	127550000	127580000	2.29618
chr3	128050000	128080000	1.38015	chr3	128050000	128080000	1.70903
chr3	128130000	128160000	0.277498	chr3	128130000	128160000	0.281786
chr3	128390000	128420000	0.35573	chr3	128400000	128430000	0.307193
chr3	128600000	128630000	1.70094	chr3	128600000	128630000	2.01238
chr3	128870000	128900000	0.962537	chr3	128890000	128920000	0.874722
chr3	129310000	129340000	1.1649	chr3	129300000	129330000	1.30804
chr3	129610000	129640000	0.80081	chr3	129610000	129640000	0.913705
chr3	129920000	129950000	0.730481	chr3	129920000	129950000	1.01087
chr3	131770000	131800000	0.472486	chr3	131780000	131810000	0.606529
chr3	132010000	132040000	0.746734	chr3	132020000	132050000	0.707289
chr3	132220000	132250000	0.254491	chr3	132230000	132260000	0.343044
chr3	133030000	133060000	0.369658	chr3	133020000	133050000	0.527839
chr3	133420000	133450000	1.28532	chr3	133410000	133440000	1.38429
chr3	134180000	134210000	1.20939	chr3	134180000	134210000	1.18502
chr3	134490000	134520000	1.46488	chr3	134490000	134520000	1.20556
chr3	134780000	134810000	0.671028	chr3	134780000	134810000	0.728514
chr3	135880000	135910000	0.749369	chr3	135880000	135910000	0.92088
chr3	136060000	136090000	1.12832	chr3	136050000	136080000	1.45777
chr3	136290000	136320000	0.579988	chr3	136300000	136330000	0.60535
chr3	136740000	136770000	1.3148	chr3	136730000	136760000	1.29487
chr3	137010000	137040000	2.29363	chr3	137010000	137040000	2.59983
chr3	138420000	138450000	0.416928	chr3	138440000	138470000	0.521998
chr3	138590000	138620000	0.349021	chr3	138580000	138610000	0.397456
chr3	138910000	138940000	1.97645	chr3	138910000	138940000	2.25383
chr3	140870000	140900000	1.07258	chr3	140870000	140900000	1.08096
chr3	141560000	141590000	0.903048	chr3	141560000	141590000	0.956318
chr3	141930000	141960000	0.842111	chr3	141940000	141970000	0.79734
chr3	142560000	142590000	1.06669	chr3	142570000	142600000	1.21192
chr3	143960000	143990000	0.592336	chr3	143950000	143980000	1.42625
chr3	145750000	145780000	0.470489	chr3	145740000	145770000	0.720445
chr3	146180000	146210000	0.354137	chr3	146170000	146200000	0.243943
chr3	146320000	146350000	0.458825	chr3	146320000	146350000	0.782689
chr3	147100000	147130000	0.329973	chr3	147110000	147140000	0.367162
chr3	147400000	147430000	0.820382	chr3	147400000	147430000	1.02193
chr3	148070000	148100000	1.5028	chr3	148080000	148110000	1.1211
chr3	148360000	148390000	0.30004	chr3	148370000	148400000	0.240329
chr3	148940000	148970000	1.317	chr3	148940000	148970000	1.34709
chr3	149320000	149350000	0.55913	chr3	149320000	149350000	0.693368
chr3	149490000	149520000	1.17464	chr3	149490000	149520000	1.10675
chr3	149920000	149950000	1.60802	chr3	149930000	149960000	1.48063
chr3	150200000	150230000	1.47847	chr3	150200000	150230000	1.52576
chr3	150500000	150530000	1.38603	chr3	150520000	150550000	1.47617
chr3	150860000	150890000	0.233427	chr3	150870000	150900000	0.248935
chr3	151910000	151940000	1.12393	chr3	151900000	151930000	1.19276
chr3	153010000	153040000	2.72729	chr3	153000000	153030000	3.02113
chr3	154310000	154340000	1.23729	chr3	154310000	154340000	1.42955
chr3	154730000	154760000	0.989294	chr3	154730000	154760000	0.983886
chr3	155330000	155360000	1.67247	chr3	155330000	155360000	1.74687
chr3	155720000	155750000	1.63121	chr3	155720000	155750000	1.92955
chr3	155970000	156000000	0.667177	chr3	155970000	156000000	0.813102
chr3	156820000	156850000	0.304095	chr3	156820000	156850000	0.309882
chr3	157130000	157160000	2.15405	chr3	157130000	157160000	2.43291
chr3	158520000	158550000	0.871374	chr3	158520000	158550000	0.876629
chr3	159250000	159280000	1.55461	chr3	159250000	159280000	1.52204
chr3	159800000	159830000	0.465488	chr3	159800000	159830000	0.499659
chr3	160010000	160040000	0.987048	chr3	160010000	160040000	1.03436
chr3	160940000	160970000	0.388032	chr3	160940000	160970000	0.512384
chr3	161250000	161280000	0.266475	chr3	161250000	161280000	0.482791
chr3	161440000	161470000	0.856226	chr3	161460000	161490000	1.58772
chr3	161820000	161850000	1.92121	chr3	161830000	161860000	0.764548
chr3	162270000	162300000	0.457245	chr3	162270000	162300000	0.457457
chr3	163060000	163090000	1.07038	chr3	163060000	163090000	0.495032
chr3	165190000	165220000	0.721882	chr3	165190000	165220000	1.16823
chr3	168200000	168230000	1.17457	chr3	168190000	168220000	0.917271
chr3	168840000	168870000	1.23806	chr3	168840000	168870000	1.12196
chr3	170400000	170430000	1.10491	chr3	170390000	170420000	1.13111
chr3	170850000	170880000	1.92544	chr3	170840000	170870000	1.88252
chr3	171170000	171200000	0.61954	chr3	171160000	171190000	0.507471
chr3	171560000	171590000	1.35899	chr3	171560000	171590000	1.27176
chr3	171820000	171850000	0.407777	chr3	171820000	171850000	0.437096
chr3	172030000	172060000	0.420632	chr3	172030000	172060000	0.517763
chr3	172330000	172360000	1.57083	chr3	172340000	172370000	1.67326
chr3	173350000	173380000	1.07018	chr3	173370000	173400000	0.262118
chr3	173560000	173590000	0.607935	chr3	173550000	173580000	0.966461
chr3	174090000	174120000	0.559496	chr3	174110000	174140000	0.907257
chr3	174420000	174450000	0.780716	chr3	174430000	174460000	0.959258
chr3	175650000	175680000	0.274398	chr3	175670000	175700000	0.230013
chr3	175940000	175970000	0.399255	chr3	175940000	175970000	0.550895
chr3	177350000	177380000	0.3927	chr3	177350000	177380000	0.37956
chr3	177790000	177820000	0.487214	chr3	177800000	177830000	0.605474
chr3	178380000	178410000	2.47652	chr3	178380000	178410000	2.73535
chr3	178960000	178990000	1.80812	chr3	178970000	179000000	1.78248
chr3	179320000	179350000	1.43698	chr3	179310000	179340000	1.64778
chr3	179590000	179620000	0.909142	chr3	179580000	179610000	1.11815
chr3	180590000	180620000	1.47356	chr3	180590000	180620000	1.28009
chr3	180990000	181020000	0.492257	chr3	180980000	181010000	0.410087
chr3	181680000	181710000	0.578411	chr3	181690000	181720000	0.651984
chr3	182670000	182700000	2.2342	chr3	182670000	182700000	2.0728
chr3	183100000	183130000	0.700179	chr3	183100000	183130000	0.909754
chr3	183430000	183460000	1.5172	chr3	183420000	183450000	1.33128
chr3	183870000	183900000	1.24252	chr3	183870000	183900000	1.71251
chr3	184540000	184570000	1.21641	chr3	184540000	184570000	1.23651
chr3	184800000	184830000	1.54424	chr3	184800000	184830000	1.66151
chr3	185300000	185330000	0.574999	chr3	185300000	185330000	0.690005
chr3	185630000	185660000	1.40119	chr3	185620000	185650000	1.52545
chr3	185930000	185960000	1.87892	chr3	185930000	185960000	2.213
chr3	186240000	186270000	0.773877	chr3	186250000	186280000	0.800521
chr3	186550000	186580000	1.40897	chr3	186540000	186570000	1.49405
chr3	186810000	186840000	0.826365	chr3	186800000	186830000	0.852263
chr3	187160000	187190000	0.910685	chr3	187160000	187190000	0.268511
chr3	187310000	187340000	0.412991	chr3	187300000	187330000	1.26286
chr3	187720000	187750000	3.27188	chr3	187720000	187750000	3.45602
chr3	188260000	188290000	0.564952	chr3	188260000	188290000	0.614264
chr3	188950000	188980000	1.41507	chr3	188940000	188970000	1.63105
chr3	189230000	189260000	0.609705	chr3	189230000	189260000	0.649565
chr3	190200000	190230000	0.936563	chr3	190200000	190230000	0.796839
chr3	190700000	190730000	0.941644	chr3	190690000	190720000	0.923151
chr3	191050000	191080000	0.679054	chr3	191040000	191070000	0.686293
chr3	191410000	191440000	1.16762	chr3	191400000	191430000	1.06579
chr3	192450000	192480000	0.947915	chr3	192450000	192480000	1.14055
chr3	192790000	192820000	2.22032	chr3	192790000	192820000	1.89023
chr3	193040000	193070000	0.999862	chr3	193040000	193070000	0.761899
chr3	194310000	194340000	1.79286	chr3	194310000	194340000	1.99304
chr3	194660000	194690000	1.9958	chr3	194660000	194690000	2.46346
chr3	195250000	195280000	1.91956	chr3	195250000	195280000	2.20256
chr3	195980000	196010000	1.66121	chr3	195960000	195990000	1.50187
chr3	196230000	196260000	1.2514	chr3	196210000	196240000	1.2923
chr3	196510000	196540000	1.88435	chr3	196510000	196540000	0.978721
chr3	196690000	196720000	0.300318	chr3	196690000	196720000	0.441857
chr3	196960000	196990000	0.822698	chr3	196960000	196990000	1.33663
chr3	197200000	197230000	1.08661	chr3	197200000	197230000	0.872874
chr3	197610000	197640000	1.8017	chr3	197610000	197640000	1.86666
chr3	197880000	197910000	0.763338	chr3	197880000	197910000	0.705084
chr4	480000	510000	0.612404	chr4	480000	510000	0.361305
chr4	670000	700000	0.363439	chr4	660000	690000	0.9856
chr4	990000	1020000	1.14212	chr4	990000	1020000	1.37417
chr4	1340000	1370000	1.06243	chr4	1340000	1370000	1.3011
chr4	1670000	1700000	1.45103	chr4	1670000	1700000	1.47653
chr4	1970000	2000000	0.542474	chr4	1970000	2000000	0.605439
chr4	2210000	2240000	0.648576	chr4	2210000	2240000	0.638067
chr4	2460000	2490000	0.507202	chr4	2460000	2490000	0.643721
chr4	2730000	2760000	1.13148	chr4	2730000	2760000	1.12082
chr4	3060000	3090000	0.986892	chr4	3060000	3090000	0.251224
chr4	4450000	4480000	1.1814	chr4	4440000	4470000	1.13509
chr4	6210000	6240000	0.720986	chr4	6200000	6230000	0.679435
chr4	7070000	7100000	0.98469	chr4	7070000	7100000	1.1813
chr4	7740000	7770000	1.76483	chr4	7740000	7770000	1.89711
chr4	7990000	8020000	1.52841	chr4	7980000	8010000	1.57378
chr4	8420000	8450000	0.857958	chr4	8420000	8450000	0.751269
chr4	10540000	10570000	1.30683	chr4	10540000	10570000	1.50606
chr4	12690000	12720000	0.871096	chr4	12680000	12710000	1.03909
chr4	13270000	13300000	0.3972	chr4	13250000	13280000	0.394753
chr4	13620000	13650000	2.47277	chr4	13620000	13650000	2.71872
chr4	13880000	13910000	0.447894	chr4	13890000	13920000	0.578686
chr4	15200000	15230000	1.01871	chr4	15210000	15240000	1.03492
chr4	15460000	15490000	1.21385	chr4	15450000	15480000	1.20287
chr4	15700000	15730000	0.48697	chr4	15690000	15720000	0.60936
chr4	16000000	16030000	0.838229	chr4	16000000	16030000	0.942155
chr4	16260000	16290000	1.05911	chr4	16260000	16290000	1.39084
chr4	16490000	16520000	0.695894	chr4	16500000	16530000	0.711639
chr4	16770000	16800000	0.588975	chr4	16780000	16810000	0.738771
chr4	17320000	17350000	0.83188	chr4	17310000	17340000	0.798435
chr4	17470000	17500000	1.58613	chr4	17480000	17510000	1.95277
chr4	18020000	18050000	0.528168	chr4	18020000	18050000	0.429171
chr4	19210000	19240000	1.0114	chr4	19220000	19250000	0.972656
chr4	20240000	20270000	1.37018	chr4	20240000	20270000	1.35373
chr4	21470000	21500000	0.480915	chr4	21490000	21520000	0.90948
chr4	21760000	21790000	2.14757	chr4	21760000	21790000	2.01658
chr4	22700000	22730000	0.913727	chr4	22720000	22750000	1.01548
chr4	24970000	25000000	0.73223	chr4	24960000	24990000	0.660073
chr4	25410000	25440000	1.60123	chr4	25420000	25450000	1.90457
chr4	25750000	25780000	0.257329	chr4	25750000	25780000	0.385607
chr4	25960000	25990000	1.09144	chr4	25960000	25990000	1.18158
chr4	26410000	26440000	1.66415	chr4	26410000	26440000	1.64753
chr4	26720000	26750000	0.55604	chr4	26710000	26740000	0.565006
chr4	27650000	27680000	2.04096	chr4	27660000	27690000	0.913302
chr4	28700000	28730000	0.487587	chr4	28700000	28730000	0.238472
chr4	29070000	29100000	0.584104	chr4	29070000	29100000	0.527712
chr4	30680000	30710000	0.36453	chr4	30680000	30710000	1.10656
chr4	33630000	33660000	1.11316	chr4	33630000	33660000	0.85433
chr4	34410000	34440000	0.556499	chr4	34390000	34420000	0.560558
chr4	35970000	36000000	0.337777	chr4	35990000	36020000	1.08049
chr4	37800000	37830000	0.70595	chr4	37800000	37830000	0.711807
chr4	38030000	38060000	1.24262	chr4	38030000	38060000	1.39709
chr4	38170000	38200000	0.377477	chr4	38170000	38200000	0.56331
chr4	38730000	38760000	1.31245	chr4	38730000	38760000	1.34324
chr4	38850000	38880000	0.278519	chr4	38850000	38880000	0.326895
chr4	39160000	39190000	0.769034	chr4	39140000	39170000	0.812214
chr4	39440000	39470000	1.7228	chr4	39440000	39470000	1.79573
chr4	39670000	39700000	0.428704	chr4	39690000	39720000	0.387219
chr4	39970000	40000000	1.09413	chr4	39970000	40000000	1.3317
chr4	40310000	40340000	0.779353	chr4	40320000	40350000	0.709219
chr4	40900000	40930000	1.35384	chr4	40890000	40920000	1.47107
chr4	41250000	41280000	2.22878	chr4	41250000	41280000	2.38791
chr4	41920000	41950000	0.975555	chr4	41910000	41940000	1.39585
chr4	42520000	42550000	0.609308	chr4	42520000	42550000	0.89067
chr4	46810000	46840000	0.303418	chr4	46790000	46820000	0.497513
chr4	47120000	47150000	0.340067	chr4	47110000	47140000	0.314976
chr4	47370000	47400000	0.673029	chr4	47370000	47400000	0.589143
chr4	47630000	47660000	0.806029	chr4	47640000	47670000	0.749211
chr4	47920000	47950000	0.858616	chr4	47920000	47950000	1.05687
chr4	48270000	48300000	0.444315	chr4	48270000	48300000	0.535409
chr4	48550000	48580000	1.17247	chr4	48550000	48580000	0.947756
chr4	52520000	52550000	0.806794	chr4	52520000	52550000	1.01804
chr4	52980000	53010000	1.66223	chr4	52970000	53000000	1.80116
chr4	53180000	53210000	0.401366	chr4	53180000	53210000	0.499494
chr4	53450000	53480000	0.402505	chr4	53460000	53490000	0.342969
chr4	53900000	53930000	1.02776	chr4	53900000	53930000	1.01743
chr4	54220000	54250000	2.50347	chr4	54220000	54250000	2.81956
chr4	55840000	55870000	0.836768	chr4	55840000	55870000	0.911605
chr4	56880000	56910000	1.1277	chr4	56880000	56910000	1.47438
chr4	58540000	58570000	0.212004	chr4	58560000	58590000	0.347235
chr4	63520000	63550000	0.248608	chr4	63540000	63570000	0.324795
chr4	66160000	66190000	0.488967	chr4	66180000	66210000	0.22485
chr4	66690000	66720000	0.617325	chr4	66680000	66710000	0.613185
chr4	67380000	67410000	1.66495	chr4	67390000	67420000	1.28273
chr4	68500000	68530000	1.27356	chr4	68500000	68530000	0.803137
chr4	68890000	68920000	0.342533	chr4	68870000	68900000	0.440995
chr4	69170000	69200000	1.00525	chr4	69170000	69200000	1.29511
chr4	70570000	70600000	2.47174	chr4	70580000	70610000	2.48847
chr4	71020000	71050000	0.656598	chr4	71020000	71050000	0.659865
chr4	71720000	71750000	1.57865	chr4	71720000	71750000	1.06195
chr4	73040000	73070000	1.79753	chr4	73040000	73070000	2.06742
chr4	73300000	73330000	1.20601	chr4	73300000	73330000	1.51658
chr4	73640000	73670000	1.46719	chr4	73640000	73670000	1.78885
chr4	73910000	73940000	0.351222	chr4	73910000	73940000	0.299912
chr4	74140000	74170000	1.4464	chr4	74140000	74170000	1.61016
chr4	74310000	74340000	0.653761	chr4	74310000	74340000	0.696613
chr4	74670000	74700000	1.404	chr4	74660000	74690000	2.05835
chr4	75850000	75880000	0.911463	chr4	75850000	75880000	0.82322
chr4	76130000	76160000	0.961957	chr4	76140000	76170000	1.00307
chr4	76490000	76520000	1.68598	chr4	76490000	76520000	1.50763
chr4	76750000	76780000	0.705599	chr4	76750000	76780000	0.801064
chr4	77030000	77060000	1.12087	chr4	77040000	77070000	1.24862
chr4	77350000	77380000	0.365616	chr4	77350000	77380000	0.394354
chr4	77690000	77720000	0.327722	chr4	77680000	77710000	0.374069
chr4	77940000	77970000	1.6347	chr4	77950000	77980000	1.45662
chr4	78510000	78540000	0.962566	chr4	78500000	78530000	1.18815
chr4	80200000	80230000	0.246114	chr4	80200000	80230000	0.354632
chr4	80340000	80370000	1.50949	chr4	80340000	80370000	1.5037
chr4	80600000	80630000	0.390032	chr4	80620000	80650000	0.325905
chr4	81050000	81080000	1.65815	chr4	81050000	81080000	1.48721
chr4	81380000	81410000	0.87997	chr4	81380000	81410000	1.38054
chr4	82420000	82450000	0.394059	chr4	82420000	82450000	0.360206
chr4	82800000	82830000	1.48934	chr4	82800000	82830000	1.80707
chr4	83030000	83060000	0.661356	chr4	83030000	83060000	0.724357
chr4	83270000	83300000	1.33316	chr4	83260000	83290000	1.568
chr4	83460000	83490000	0.372417	chr4	83460000	83490000	0.44627
chr4	83980000	84010000	0.55235	chr4	83970000	84000000	0.274299
chr4	84510000	84540000	1.17291	chr4	84500000	84530000	1.23606
chr4	84980000	85010000	2.17003	chr4	84980000	85010000	2.37158
chr4	85730000	85760000	1.49124	chr4	85730000	85760000	1.51978
chr4	86040000	86070000	1.18118	chr4	86030000	86060000	0.832368
chr4	86480000	86510000	1.69568	chr4	86480000	86510000	1.68719
chr4	86890000	86920000	1.21569	chr4	86890000	86920000	1.37254
chr4	87130000	87160000	0.815393	chr4	87120000	87150000	0.25912
chr4	87230000	87260000	0.282347	chr4	87220000	87250000	0.825502
chr4	87840000	87870000	0.370835	chr4	87840000	87870000	0.396626
chr4	87980000	88010000	0.665196	chr4	87990000	88020000	0.67276
chr4	88210000	88240000	0.933726	chr4	88210000	88240000	1.13738
chr4	88510000	88540000	1.92018	chr4	88510000	88540000	2.13887
chr4	88790000	88820000	0.432938	chr4	88790000	88820000	0.334876
chr4	89110000	89140000	1.48378	chr4	89110000	89140000	1.58637
chr4	89900000	89930000	0.904624	chr4	89910000	89940000	0.641417
chr4	93750000	93780000	0.482017	chr4	93750000	93780000	1.19389
chr4	94600000	94630000	0.891763	chr4	94600000	94630000	0.982793
chr4	94730000	94760000	0.224592	chr4	94730000	94760000	0.243285
chr4	95130000	95160000	0.919306	chr4	95130000	95160000	1.72713
chr4	98440000	98470000	0.744337	chr4	98440000	98470000	0.805283
chr4	99080000	99110000	1.63319	chr4	99080000	99110000	2.0417
chr4	99470000	99500000	1.28882	chr4	99470000	99500000	1.49344
chr4	100070000	100100000	0.998683	chr4	100060000	100090000	0.398386
chr4	100400000	100430000	0.601914	chr4	100410000	100440000	0.905768
chr4	100940000	100970000	0.777838	chr4	100930000	100960000	0.656555
chr4	101350000	101380000	0.218541	chr4	101350000	101380000	0.630169
chr4	101720000	101750000	0.788982	chr4	101730000	101760000	0.870544
chr4	102410000	102440000	1.37993	chr4	102410000	102440000	1.78048
chr4	102600000	102630000	0.286842	chr4	102600000	102630000	0.275876
chr4	103090000	103120000	0.270298	chr4	103090000	103120000	0.343456
chr4	105470000	105500000	1.36881	chr4	105460000	105490000	1.67208
chr4	106210000	106240000	1.0173	chr4	106210000	106240000	1.33532
chr4	108000000	108030000	1.30489	chr4	108000000	108030000	1.52815
chr4	108560000	108590000	1.07514	chr4	108560000	108590000	1.31949
chr4	109980000	110010000	1.68986	chr4	109980000	110010000	1.84123
chr4	110510000	110540000	0.228218	chr4	110520000	110550000	0.301591
chr4	110610000	110640000	1.82171	chr4	110610000	110640000	2.01927
chr4	110950000	110980000	0.778533	chr4	110960000	110990000	0.687591
chr4	111620000	111650000	2.28084	chr4	111620000	111650000	2.3704
chr4	112050000	112080000	1.14514	chr4	112050000	112080000	1.42399
chr4	112300000	112330000	1.08541	chr4	112310000	112340000	1.25097
chr4	112620000	112650000	0.825985	chr4	112600000	112630000	1.12334
chr4	113080000	113110000	0.515781	chr4	113070000	113100000	0.64123
chr4	113370000	113400000	1.05381	chr4	113370000	113400000	1.32297
chr4	113750000	113780000	0.871336	chr4	113750000	113780000	1.06717
chr4	118000000	118030000	0.533911	chr4	118000000	118030000	0.446208
chr4	118960000	118990000	1.95124	chr4	118960000	118990000	2.06434
chr4	119620000	119650000	0.521534	chr4	119610000	119640000	0.505434
chr4	120050000	120080000	2.02924	chr4	120040000	120070000	2.19679
chr4	121860000	121890000	1.69965	chr4	121860000	121890000	1.76816
chr4	122570000	122600000	0.953581	chr4	122570000	122600000	1.51149
chr4	122710000	122740000	0.234901	chr4	122710000	122740000	0.223829
chr4	122920000	122950000	1.38413	chr4	122920000	122950000	1.46363
chr4	123090000	123120000	0.285392	chr4	123100000	123130000	0.476641
chr4	123370000	123400000	0.452199	chr4	123370000	123400000	0.78414
chr4	123650000	123680000	0.677158	chr4	123650000	123680000	0.661579
chr4	124100000	124130000	0.377448	chr4	124100000	124130000	0.460358
chr4	124310000	124340000	1.47594	chr4	124310000	124340000	1.62641
chr4	124700000	124730000	0.588058	chr4	124700000	124730000	0.811175
chr4	125280000	125310000	2.61331	chr4	125290000	125320000	2.73314
chr4	125740000	125770000	0.80482	chr4	125730000	125760000	0.737593
chr4	127520000	127550000	1.22783	chr4	127530000	127560000	1.38898
chr4	127760000	127790000	0.432761	chr4	127760000	127790000	0.660101
chr4	128160000	128190000	1.03341	chr4	128170000	128200000	1.09842
chr4	128430000	128460000	0.549998	chr4	128430000	128460000	0.521176
chr4	129330000	129360000	0.708449	chr4	129330000	129360000	0.70824
chr4	130320000	130350000	1.02641	chr4	130320000	130350000	0.976359
chr4	132630000	132660000	0.344675	chr4	132640000	132670000	0.639906
chr4	133130000	133160000	1.5236	chr4	133130000	133160000	1.34976
chr4	134920000	134950000	0.66537	chr4	134910000	134940000	0.88516
chr4	137090000	137120000	0.967107	chr4	137090000	137120000	1.02808
chr4	137510000	137540000	0.487979	chr4	137510000	137540000	0.799025
chr4	137800000	137830000	0.621279	chr4	137800000	137830000	0.502974
chr4	138560000	138590000	0.698148	chr4	138560000	138590000	0.566617
chr4	139000000	139030000	1.37892	chr4	139000000	139030000	1.76625
chr4	139650000	139680000	1.08954	chr4	139650000	139680000	1.16079
chr4	139990000	140020000	0.899844	chr4	140000000	140030000	0.602045
chr4	140340000	140370000	1.23381	chr4	140330000	140360000	1.29747
chr4	140600000	140630000	0.505047	chr4	140580000	140610000	0.590234
chr4	140840000	140870000	1.58033	chr4	140840000	140870000	1.56416
chr4	141130000	141160000	1.71798	chr4	141130000	141160000	1.9482
chr4	141330000	141360000	0.367847	chr4	141320000	141350000	0.333166
chr4	142110000	142140000	1.17352	chr4	142100000	142130000	1.31802
chr4	142330000	142360000	0.277205	chr4	142330000	142360000	0.469013
chr4	142840000	142870000	1.47822	chr4	142830000	142860000	1.73831
chr4	143170000	143200000	0.866352	chr4	143170000	143200000	0.94203
chr4	144760000	144790000	0.730157	chr4	144750000	144780000	0.285138
chr4	145160000	145190000	1.84725	chr4	145170000	145200000	1.9847
chr4	145600000	145630000	1.68323	chr4	145600000	145630000	1.71319
chr4	145930000	145960000	1.09253	chr4	145930000	145960000	0.798269
chr4	146220000	146250000	0.642387	chr4	146230000	146260000	0.960979
chr4	146320000	146350000	0.255918	chr4	146320000	146350000	0.29633
chr4	146530000	146560000	0.609497	chr4	146540000	146570000	0.578665
chr4	146900000	146930000	0.47909	chr4	146900000	146930000	0.442273
chr4	147590000	147620000	1.29707	chr4	147580000	147610000	1.32599
chr4	147880000	147910000	1.33096	chr4	147890000	147920000	1.07665
chr4	149270000	149300000	1.18277	chr4	149290000	149320000	0.910803
chr4	149960000	149990000	2.02058	chr4	149960000	149990000	0.229284
chr4	150270000	150300000	1.44178	chr4	150260000	150290000	1.84225
chr4	150580000	150610000	0.256998	chr4	150580000	150610000	0.309393
chr4	151090000	151120000	1.65796	chr4	151090000	151120000	1.64632
chr4	151350000	151380000	0.495445	chr4	151360000	151390000	0.586498
chr4	151610000	151640000	1.02934	chr4	151600000	151630000	0.992293
chr4	152380000	152410000	1.83916	chr4	152390000	152420000	1.88092
chr4	152760000	152790000	1.1558	chr4	152760000	152790000	1.3246
chr4	153120000	153150000	1.42419	chr4	153120000	153150000	1.71094
chr4	153330000	153360000	0.727092	chr4	153320000	153350000	0.710134
chr4	153610000	153640000	0.945	chr4	153610000	153640000	1.08069
chr4	153770000	153800000	0.412262	chr4	153760000	153790000	0.377109
chr4	155940000	155970000	1.21659	chr4	155940000	155970000	1.01468
chr4	156460000	156490000	0.963738	chr4	156460000	156490000	1.23218
chr4	156740000	156770000	0.235133	chr4	156750000	156780000	0.35378
chr4	158230000	158260000	1.27775	chr4	158230000	158260000	1.3123
chr4	158650000	158680000	1.98141	chr4	158650000	158680000	2.25035
chr4	158850000	158880000	0.524326	chr4	158840000	158870000	0.636129
chr4	159170000	159200000	1.03903	chr4	159180000	159210000	1.04677
chr4	162460000	162490000	0.564619	chr4	162450000	162480000	0.979075
chr4	164250000	164280000	0.306268	chr4	164260000	164290000	0.424422
chr4	164740000	164770000	0.659825	chr4	164740000	164770000	0.879509
chr4	165470000	165500000	1.78744	chr4	165470000	165500000	1.57771
chr4	166140000	166170000	1.09984	chr4	166140000	166170000	2.11987
chr4	166590000	166620000	1.15374	chr4	166580000	166610000	0.854514
chr4	166980000	167010000	0.318879	chr4	166960000	166990000	0.435289
chr4	167610000	167640000	0.370332	chr4	167630000	167660000	0.491116
chr4	168160000	168190000	1.44352	chr4	168150000	168180000	1.70632
chr4	168490000	168520000	0.570635	chr4	168470000	168500000	0.714283
chr4	168910000	168940000	1.7524	chr4	168910000	168940000	1.88419
chr4	168990000	169020000	0.21363	chr4	168990000	169020000	0.253007
chr4	169260000	169290000	0.261852	chr4	169260000	169290000	0.330969
chr4	169570000	169600000	1.39668	chr4	169570000	169600000	1.61611
chr4	170090000	170120000	2.39132	chr4	170090000	170120000	1.95236
chr4	171790000	171820000	0.248144	chr4	171780000	171810000	0.610782
chr4	172210000	172240000	1.11638	chr4	172220000	172250000	1.33084
chr4	172980000	173010000	0.824791	chr4	172990000	173020000	0.976449
chr4	174100000	174130000	0.767798	chr4	174110000	174140000	0.244543
chr4	174720000	174750000	0.271242	chr4	174720000	174750000	0.634333
chr4	175530000	175560000	1.32417	chr4	175550000	175580000	0.571122
chr4	175910000	175940000	0.62306	chr4	175900000	175930000	1.01164
chr4	176350000	176380000	1.88984	chr4	176340000	176370000	2.2873
chr4	177040000	177070000	0.882935	chr4	177050000	177080000	0.838863
chr4	177330000	177360000	0.453794	chr4	177330000	177360000	0.349184
chr4	180630000	180660000	0.599263	chr4	180610000	180640000	0.766511
chr4	181100000	181130000	0.337254	chr4	181100000	181130000	0.439904
chr4	181520000	181550000	1.06516	chr4	181510000	181540000	0.744237
chr4	182120000	182150000	0.229409	chr4	182130000	182160000	0.429745
chr4	182440000	182470000	0.787871	chr4	182450000	182480000	0.836044
chr4	182910000	182940000	1.64212	chr4	182910000	182940000	1.66614
chr4	183260000	183290000	0.357185	chr4	183260000	183290000	0.331835
chr4	183430000	183460000	1.51117	chr4	183430000	183460000	1.36203
chr4	185140000	185170000	1.13179	chr4	185130000	185160000	1.22415
chr4	185410000	185440000	1.32665	chr4	185400000	185430000	1.34075
chr4	185610000	185640000	0.603297	chr4	185610000	185640000	0.696655
chr4	186030000	186060000	0.959119	chr4	186020000	186050000	1.0865
chr4	186950000	186980000	0.296947	chr4	186950000	186980000	0.388823
chr4	187590000	187620000	1.03142	chr4	187590000	187620000	1.01409
chr4	188700000	188730000	0.325347	chr4	188710000	188740000	0.361817
chr4	189120000	189150000	1.18596	chr4	189120000	189150000	1.49066
chr5	260000	290000	0.843431	chr5	260000	290000	0.53547
chr5	450000	480000	0.506367	chr5	450000	480000	1.09296
chr5	890000	920000	1.03617	chr5	890000	920000	1.33449
chr5	1160000	1190000	0.412527	chr5	1160000	1190000	0.588145
chr5	1640000	1670000	1.42881	chr5	1640000	1670000	1.93531
chr5	2040000	2070000	0.287755	chr5	2020000	2050000	0.310462
chr5	4850000	4880000	1.82156	chr5	4840000	4870000	1.39296
chr5	7220000	7250000	0.490905	chr5	7220000	7250000	0.461791
chr5	7430000	7460000	0.280489	chr5	7430000	7460000	0.263524
chr5	7850000	7880000	1.42759	chr5	7850000	7880000	1.74668
chr5	8300000	8330000	0.325278	chr5	8320000	8350000	0.300575
chr5	8720000	8750000	0.799535	chr5	8710000	8740000	0.69124
chr5	9190000	9220000	0.915961	chr5	9190000	9220000	0.855452
chr5	9530000	9560000	1.10779	chr5	9530000	9560000	1.27589
chr5	9760000	9790000	0.673293	chr5	9760000	9790000	0.588589
chr5	10230000	10260000	1.39325	chr5	10230000	10260000	1.43362
chr5	10430000	10460000	0.685851	chr5	10430000	10460000	0.75754
chr5	10670000	10700000	0.922186	chr5	10670000	10700000	0.917244
chr5	11230000	11260000	0.351065	chr5	11220000	11250000	0.457789
chr5	12010000	12040000	0.617571	chr5	12010000	12040000	0.593713
chr5	14340000	14370000	1.37577	chr5	14340000	14370000	1.24022
chr5	14650000	14680000	1.80972	chr5	14650000	14680000	1.97871
chr5	15450000	15480000	1.10393	chr5	15460000	15490000	1.17437
chr5	15810000	15840000	0.314601	chr5	15810000	15840000	0.328737
chr5	18350000	18380000	1.23677	chr5	18340000	18370000	1.44514
chr5	18690000	18720000	0.317004	chr5	18670000	18700000	0.404381
chr5	25100000	25130000	0.227297	chr5	25100000	25130000	0.274094
chr5	27500000	27530000	0.851183	chr5	27490000	27520000	0.351633
chr5	29420000	29450000	0.308757	chr5	29420000	29450000	0.414367
chr5	31220000	31250000	1.05267	chr5	31210000	31240000	0.84746
chr5	31540000	31570000	1.56281	chr5	31540000	31570000	1.40522
chr5	31800000	31830000	0.837605	chr5	31800000	31830000	0.894265
chr5	32080000	32110000	1.46111	chr5	32080000	32110000	1.6278
chr5	32360000	32390000	0.609062	chr5	32350000	32380000	0.584374
chr5	32610000	32640000	1.25695	chr5	32600000	32630000	1.24138
chr5	32910000	32940000	0.346469	chr5	32900000	32930000	0.344688
chr5	33170000	33200000	0.43534	chr5	33160000	33190000	0.350223
chr5	33420000	33450000	2.28206	chr5	33420000	33450000	2.28556
chr5	33920000	33950000	0.810462	chr5	33920000	33950000	0.918833
chr5	34910000	34940000	1.64966	chr5	34900000	34930000	1.81837
chr5	35210000	35240000	0.525897	chr5	35200000	35230000	0.510983
chr5	35600000	35630000	0.725303	chr5	35600000	35630000	0.759615
chr5	35920000	35950000	1.83794	chr5	35920000	35950000	2.09365
chr5	36390000	36420000	0.371007	chr5	36390000	36420000	0.416673
chr5	36700000	36730000	0.90339	chr5	36690000	36720000	0.764404
chr5	37000000	37030000	0.404025	chr5	37010000	37040000	0.48926
chr5	37360000	37390000	1.47064	chr5	37370000	37400000	1.84826
chr5	37820000	37850000	1.00451	chr5	37830000	37860000	1.10326
chr5	38400000	38430000	1.07259	chr5	38400000	38430000	0.301
chr5	38800000	38830000	1.21758	chr5	38800000	38830000	1.49291
chr5	38920000	38950000	0.440387	chr5	38920000	38950000	0.34286
chr5	39340000	39370000	0.773773	chr5	39350000	39380000	1.0979
chr5	39560000	39590000	2.12989	chr5	39560000	39590000	2.38341
chr5	41250000	41280000	0.858089	chr5	41240000	41270000	0.767428
chr5	41670000	41700000	0.536528	chr5	41670000	41700000	0.778657
chr5	41840000	41870000	0.691953	chr5	41840000	41870000	0.826801
chr5	43060000	43090000	0.324346	chr5	43060000	43090000	0.217318
chr5	50940000	50970000	0.678074	chr5	50940000	50970000	1.39539
chr5	52000000	52030000	0.214986	chr5	51990000	52020000	1.27922
chr5	52640000	52670000	1.42645	chr5	52640000	52670000	0.815974
chr5	52910000	52940000	0.502613	chr5	52910000	52940000	0.547005
chr5	53100000	53130000	1.56221	chr5	53100000	53130000	1.61786
chr5	53470000	53500000	0.974731	chr5	53470000	53500000	1.15543
chr5	53860000	53890000	0.250782	chr5	53850000	53880000	0.385192
chr5	54210000	54240000	1.92394	chr5	54210000	54240000	1.75516
chr5	54500000	54530000	1.63985	chr5	54500000	54530000	1.96664
chr5	54880000	54910000	1.78887	chr5	54880000	54910000	1.89249
chr5	55150000	55180000	2.0516	chr5	55150000	55180000	2.2006
chr5	55690000	55720000	1.65535	chr5	55690000	55720000	1.70483
chr5	55920000	55950000	0.956664	chr5	55920000	55950000	1.0582
chr5	56250000	56280000	1.65736	chr5	56250000	56280000	1.80597
chr5	57270000	57300000	1.99235	chr5	57270000	57300000	2.26675
chr5	57760000	57790000	0.84012	chr5	57760000	57790000	0.78835
chr5	58450000	58480000	2.97043	chr5	58450000	58480000	3.12879
chr5	58850000	58880000	1.2841	chr5	58850000	58880000	1.16036
chr5	59380000	59410000	0.578741	chr5	59370000	59400000	0.685174
chr5	60660000	60690000	0.743304	chr5	60670000	60700000	0.731981
chr5	60930000	60960000	1.36862	chr5	60920000	60950000	1.49885
chr5	61320000	61350000	0.474208	chr5	61320000	61350000	0.574183
chr5	62390000	62420000	0.430007	chr5	62390000	62420000	1.73722
chr5	64780000	64810000	1.09175	chr5	64780000	64810000	1.33337
chr5	65200000	65230000	0.246079	chr5	65190000	65220000	0.374239
chr5	65480000	65510000	1.52088	chr5	65470000	65500000	1.5931
chr5	66140000	66170000	1.54428	chr5	66140000	66170000	1.74514
chr5	66780000	66810000	0.979322	chr5	66780000	66810000	0.859628
chr5	67210000	67240000	1.39298	chr5	67220000	67250000	1.62553
chr5	68260000	68290000	1.59632	chr5	68250000	68280000	2.26426
chr5	68670000	68700000	0.298579	chr5	68670000	68700000	0.317333
chr5	69020000	69050000	1.91666	chr5	69020000	69050000	1.71191
chr5	69350000	69380000	0.507554	chr5	69350000	69380000	0.566534
chr5	71750000	71780000	0.968512	chr5	71760000	71790000	1.123
chr5	72090000	72120000	0.271059	chr5	72090000	72120000	0.439762
chr5	72310000	72340000	1.60133	chr5	72310000	72340000	1.5665
chr5	72590000	72620000	0.734106	chr5	72580000	72610000	0.65497
chr5	72840000	72870000	1.44587	chr5	72830000	72860000	1.74715
chr5	73200000	73230000	0.337174	chr5	73200000	73230000	0.337444
chr5	73550000	73580000	1.52632	chr5	73540000	73570000	1.62472
chr5	73880000	73910000	1.24639	chr5	73890000	73920000	1.27374
chr5	74310000	74340000	0.259547	chr5	74310000	74340000	0.266407
chr5	74640000	74670000	2.43895	chr5	74640000	74670000	2.61486
chr5	74900000	74930000	0.366495	chr5	74910000	74940000	0.477366
chr5	76240000	76270000	0.767609	chr5	76260000	76290000	0.467695
chr5	76840000	76870000	0.704114	chr5	76840000	76870000	0.85705
chr5	77480000	77510000	1.23464	chr5	77490000	77520000	1.45571
chr5	78000000	78030000	0.334447	chr5	78000000	78030000	0.336706
chr5	78280000	78310000	0.89669	chr5	78280000	78310000	1.07216
chr5	78970000	79000000	0.248513	chr5	78960000	78990000	1.1454
chr5	79130000	79160000	0.429754	chr5	79130000	79160000	0.454472
chr5	79490000	79520000	0.92071	chr5	79510000	79540000	1.08295
chr5	80390000	80420000	0.600673	chr5	80380000	80410000	0.84115
chr5	80670000	80700000	1.40746	chr5	80660000	80690000	1.6084
chr5	81290000	81320000	0.266199	chr5	81290000	81320000	0.459987
chr5	81410000	81440000	1.15712	chr5	81400000	81430000	1.27449
chr5	81730000	81760000	0.280296	chr5	81730000	81760000	0.428908
chr5	81850000	81880000	0.626268	chr5	81840000	81870000	0.790455
chr5	82260000	82290000	2.17675	chr5	82260000	82290000	2.37062
chr5	84640000	84670000	0.215457	chr5	84620000	84650000	0.500666
chr5	86280000	86310000	0.393201	chr5	86260000	86290000	0.746394
chr5	86840000	86870000	0.507403	chr5	86840000	86870000	0.524585
chr5	87010000	87040000	1.05346	chr5	87010000	87040000	1.06787
chr5	87760000	87790000	0.421613	chr5	87750000	87780000	0.668896
chr5	88110000	88140000	0.848438	chr5	88110000	88140000	0.61453
chr5	88690000	88720000	2.0176	chr5	88700000	88730000	2.27844
chr5	89730000	89760000	0.247055	chr5	89740000	89770000	0.527397
chr5	90810000	90840000	0.928338	chr5	90800000	90830000	1.3328
chr5	91080000	91110000	0.582811	chr5	91080000	91110000	0.557574
chr5	91410000	91440000	2.54602	chr5	91400000	91430000	2.47487
chr5	91900000	91930000	0.396319	chr5	91900000	91930000	0.522323
chr5	93060000	93090000	0.268716	chr5	93060000	93090000	0.576966
chr5	93570000	93600000	1.40612	chr5	93570000	93600000	1.62079
chr5	93900000	93930000	0.866506	chr5	93900000	93930000	0.867701
chr5	94500000	94530000	0.391418	chr5	94510000	94540000	0.30152
chr5	95840000	95870000	1.64919	chr5	95840000	95870000	1.80401
chr5	96330000	96360000	1.65642	chr5	96330000	96360000	1.74029
chr5	96590000	96620000	1.05772	chr5	96590000	96620000	1.17352
chr5	96740000	96770000	0.329006	chr5	96730000	96760000	0.382369
chr5	97170000	97200000	1.88069	chr5	97160000	97190000	2.17709
chr5	97520000	97550000	0.590232	chr5	97520000	97550000	0.555754
chr5	98090000	98120000	0.395024	chr5	98080000	98110000	0.33139
chr5	98330000	98360000	1.20783	chr5	98340000	98370000	0.943267
chr5	98770000	98800000	2.16613	chr5	98760000	98790000	2.52839
chr5	99070000	99100000	1.48065	chr5	99070000	99100000	1.32152
chr5	100080000	100110000	0.595637	chr5	100090000	100120000	0.51234
chr5	102510000	102540000	0.987868	chr5	102510000	102540000	1.31177
chr5	103550000	103580000	2.31359	chr5	103560000	103590000	1.58323
chr5	107670000	107700000	0.639591	chr5	107660000	107690000	1.29023
chr5	109470000	109500000	1.28286	chr5	109470000	109500000	0.585009
chr5	109670000	109700000	0.499071	chr5	109660000	109690000	1.35465
chr5	110710000	110740000	1.4034	chr5	110710000	110740000	2.11128
chr5	111120000	111150000	1.53668	chr5	111130000	111160000	1.75213
chr5	111510000	111540000	1.41847	chr5	111510000	111540000	1.53152
chr5	111740000	111770000	0.387426	chr5	111730000	111760000	0.676532
chr5	112530000	112560000	1.02162	chr5	112530000	112560000	0.932234
chr5	112970000	113000000	1.27497	chr5	112970000	113000000	1.30189
chr5	113320000	113350000	0.414877	chr5	113310000	113340000	0.594881
chr5	114460000	114490000	1.71006	chr5	114460000	114490000	0.918849
chr5	115060000	115090000	0.402664	chr5	115050000	115080000	0.339166
chr5	115280000	115310000	1.34462	chr5	115260000	115290000	1.626
chr5	115610000	115640000	1.80641	chr5	115610000	115640000	2.05314
chr5	115820000	115850000	0.920838	chr5	115820000	115850000	1.02806
chr5	116560000	116590000	0.496602	chr5	116570000	116600000	0.758022
chr5	118050000	118080000	0.498371	chr5	118050000	118080000	0.53754
chr5	119440000	119470000	1.882	chr5	119440000	119470000	2.114
chr5	119920000	119950000	0.800117	chr5	119920000	119950000	0.702862
chr5	120440000	120470000	0.577694	chr5	120440000	120470000	0.626931
chr5	120800000	120830000	1.27005	chr5	120800000	120830000	1.31257
chr5	121940000	121970000	1.56177	chr5	121940000	121970000	1.939
chr5	122490000	122520000	0.873489	chr5	122490000	122520000	1.00069
chr5	123630000	123660000	1.64103	chr5	123620000	123650000	1.84343
chr5	123920000	123950000	0.899713	chr5	123920000	123950000	0.424692
chr5	124740000	124770000	0.619271	chr5	124730000	124760000	0.783591
chr5	126590000	126620000	1.31965	chr5	126600000	126630000	1.48943
chr5	126810000	126840000	0.610809	chr5	126800000	126830000	0.729309
chr5	128190000	128220000	1.88627	chr5	128190000	128220000	1.6284
chr5	128850000	128880000	0.629479	chr5	128860000	128890000	1.04913
chr5	131790000	131820000	0.385407	chr5	131790000	131820000	0.757893
chr5	132040000	132070000	1.02236	chr5	132040000	132070000	1.57242
chr5	132360000	132390000	0.479631	chr5	132360000	132390000	0.497306
chr5	132500000	132530000	0.686311	chr5	132500000	132530000	0.801663
chr5	132860000	132890000	0.551954	chr5	132860000	132890000	0.358049
chr5	133400000	133430000	0.372352	chr5	133400000	133430000	0.386291
chr5	133980000	134010000	1.3417	chr5	133980000	134010000	1.48839
chr5	134150000	134180000	0.518695	chr5	134150000	134180000	0.443486
chr5	134290000	134320000	0.72427	chr5	134290000	134320000	0.712047
chr5	134580000	134610000	1.41243	chr5	134580000	134610000	1.68279
chr5	134900000	134930000	0.963105	chr5	134900000	134930000	0.89328
chr5	135180000	135210000	0.229001	chr5	135180000	135210000	0.236234
chr5	135430000	135460000	1.3302	chr5	135430000	135460000	1.18649
chr5	135550000	135580000	0.478038	chr5	135550000	135580000	0.592508
chr5	135860000	135890000	1.92667	chr5	135860000	135890000	1.94924
chr5	136200000	136230000	1.69743	chr5	136200000	136230000	1.772
chr5	137290000	137320000	0.42304	chr5	137290000	137320000	0.392079
chr5	137600000	137630000	0.679538	chr5	137600000	137630000	0.856478
chr5	137740000	137770000	0.381573	chr5	137740000	137770000	0.71634
chr5	138140000	138170000	1.04691	chr5	138150000	138180000	1.09325
chr5	138420000	138450000	0.303724	chr5	138420000	138450000	0.37021
chr5	138550000	138580000	1.45385	chr5	138560000	138590000	1.98604
chr5	138910000	138940000	0.239595	chr5	138910000	138940000	0.351115
chr5	139260000	139290000	1.2794	chr5	139260000	139290000	1.58526
chr5	139610000	139640000	0.509104	chr5	139610000	139640000	0.438745
chr5	139760000	139790000	0.905549	chr5	139760000	139790000	1.18418
chr5	140160000	140190000	0.702313	chr5	140150000	140180000	0.751959
chr5	140350000	140380000	0.816557	chr5	140350000	140380000	0.956329
chr5	141560000	141590000	1.54357	chr5	141560000	141590000	0.518655
chr5	141640000	141670000	0.347499	chr5	141640000	141670000	1.63532
chr5	141960000	141990000	1.32584	chr5	141960000	141990000	1.42767
chr5	142140000	142170000	0.8064	chr5	142140000	142170000	0.860501
chr5	142550000	142580000	1.23256	chr5	142540000	142570000	1.38252
chr5	142690000	142720000	0.33127	chr5	142690000	142720000	0.338191
chr5	142890000	142920000	1.20837	chr5	142890000	142920000	1.29437
chr5	143390000	143420000	0.921114	chr5	143390000	143420000	0.986528
chr5	143810000	143840000	0.511925	chr5	143810000	143840000	0.625069
chr5	145810000	145840000	0.667824	chr5	145820000	145850000	0.735508
chr5	146090000	146120000	0.953365	chr5	146080000	146110000	1.2755
chr5	146510000	146540000	1.80523	chr5	146510000	146540000	1.60987
chr5	147180000	147210000	0.910205	chr5	147190000	147220000	0.877933
chr5	147360000	147390000	0.408406	chr5	147360000	147390000	0.411777
chr5	147580000	147610000	1.8202	chr5	147570000	147600000	1.72222
chr5	147850000	147880000	0.220608	chr5	147830000	147860000	0.5826
chr5	149110000	149140000	0.520188	chr5	149110000	149140000	0.524198
chr5	149260000	149290000	0.911895	chr5	149260000	149290000	0.863099
chr5	149610000	149640000	1.42116	chr5	149610000	149640000	1.47533
chr5	149820000	149850000	0.389776	chr5	149820000	149850000	0.401318
chr5	149980000	150010000	0.91236	chr5	149980000	150010000	0.945512
chr5	150110000	150140000	0.219413	chr5	150110000	150140000	0.231383
chr5	150430000	150460000	1.35127	chr5	150430000	150460000	1.5552
chr5	150540000	150570000	0.278772	chr5	150530000	150560000	0.272185
chr5	151240000	151270000	0.940901	chr5	151240000	151270000	1.08268
chr5	151640000	151670000	0.334033	chr5	151640000	151670000	0.431016
chr5	152500000	152530000	0.724617	chr5	152510000	152540000	1.32042
chr5	153960000	153990000	1.60667	chr5	153960000	153990000	1.7342
chr5	154170000	154200000	0.25459	chr5	154170000	154200000	0.42104
chr5	154400000	154430000	1.38605	chr5	154400000	154430000	1.46882
chr5	154620000	154650000	0.966367	chr5	154620000	154650000	1.15402
chr5	154930000	154960000	1.73127	chr5	154930000	154960000	1.9981
chr5	155150000	155180000	0.399456	chr5	155150000	155180000	0.303852
chr5	156290000	156320000	0.399647	chr5	156300000	156330000	0.212396
chr5	156810000	156840000	0.377251	chr5	156810000	156840000	0.385404
chr5	157120000	157150000	1.04401	chr5	157120000	157150000	1.3381
chr5	157470000	157500000	0.4148	chr5	157480000	157510000	0.500996
chr5	157730000	157760000	2.11558	chr5	157730000	157760000	2.30333
chr5	158670000	158700000	0.883209	chr5	158670000	158700000	1.30178
chr5	159430000	159460000	0.41888	chr5	159430000	159460000	0.390307
chr5	159990000	160020000	1.62082	chr5	159990000	160020000	1.76052
chr5	160400000	160430000	1.75489	chr5	160400000	160430000	2.74361
chr5	164010000	164040000	0.72063	chr5	163990000	164020000	0.303763
chr5	164530000	164560000	0.563865	chr5	164520000	164550000	0.367824
chr5	168240000	168270000	1.51894	chr5	168240000	168270000	1.58023
chr5	168560000	168590000	1.22058	chr5	168560000	168590000	1.09539
chr5	168960000	168990000	1.03958	chr5	168960000	168990000	1.13301
chr5	169290000	169320000	0.686966	chr5	169290000	169320000	0.748087
chr5	169560000	169590000	1.79678	chr5	169560000	169590000	1.91641
chr5	170210000	170240000	0.365628	chr5	170200000	170230000	0.385312
chr5	170410000	170440000	0.230734	chr5	170410000	170440000	0.334685
chr5	170720000	170750000	0.697245	chr5	170710000	170740000	0.875726
chr5	171180000	171210000	0.288096	chr5	171180000	171210000	0.323721
chr5	171380000	171410000	1.76418	chr5	171380000	171410000	2.10552
chr5	172050000	172080000	0.39095	chr5	172060000	172090000	0.328325
chr5	172440000	172470000	1.29735	chr5	172440000	172470000	1.43449
chr5	172690000	172720000	2.19171	chr5	172690000	172720000	2.41705
chr5	172950000	172980000	1.4263	chr5	172950000	172980000	1.6692
chr5	173270000	173300000	0.748913	chr5	173270000	173300000	1.02243
chr5	173600000	173630000	1.8098	chr5	173600000	173630000	2.08718
chr5	173970000	174000000	2.07438	chr5	173970000	174000000	1.99124
chr5	174930000	174960000	0.593695	chr5	174920000	174950000	1.30728
chr5	175450000	175480000	0.958057	chr5	175450000	175480000	1.36403
chr5	175710000	175740000	0.294014	chr5	175710000	175740000	0.294073
chr5	176640000	176670000	0.896046	chr5	176640000	176670000	1.01841
chr5	177060000	177090000	0.765022	chr5	177080000	177110000	0.988966
chr5	177290000	177320000	0.870427	chr5	177290000	177320000	0.916977
chr5	179130000	179160000	1.31272	chr5	179120000	179150000	1.43693
chr5	179900000	179930000	1.66051	chr5	179900000	179930000	0.727677
chr5	180680000	180710000	0.685994	chr5	180660000	180690000	0.846221
chr5	181080000	181110000	1.30139	chr5	181070000	181100000	1.32328
chr6	780000	810000	0.389446	chr6	780000	810000	0.456798
chr6	1410000	1440000	0.454565	chr6	1390000	1420000	0.455246
chr6	1580000	1610000	2.10319	chr6	1580000	1610000	2.36795
chr6	2090000	2120000	0.761939	chr6	2090000	2120000	0.698247
chr6	2740000	2770000	1.18928	chr6	2740000	2770000	1.39307
chr6	2970000	3000000	0.26995	chr6	2980000	3010000	0.32428
chr6	3050000	3080000	0.840205	chr6	3050000	3080000	0.772169
chr6	3260000	3290000	1.20118	chr6	3260000	3290000	1.41114
chr6	3710000	3740000	1.43046	chr6	3720000	3750000	1.76239
chr6	4000000	4030000	1.35963	chr6	4000000	4030000	1.61374
chr6	4290000	4320000	0.639125	chr6	4290000	4320000	0.571905
chr6	5030000	5060000	1.02559	chr6	5030000	5060000	0.984904
chr6	5400000	5430000	1.40094	chr6	5400000	5430000	1.24625
chr6	5760000	5790000	0.547561	chr6	5750000	5780000	0.371535
chr6	6640000	6670000	0.972207	chr6	6650000	6680000	1.66054
chr6	7610000	7640000	1.35789	chr6	7600000	7630000	1.54391
chr6	8220000	8250000	0.437356	chr6	8210000	8240000	0.264753
chr6	8940000	8970000	1.12279	chr6	8950000	8980000	1.0543
chr6	10000000	10030000	0.551048	chr6	9990000	10020000	0.446758
chr6	10430000	10460000	2.53478	chr6	10420000	10450000	3.72036
chr6	10810000	10840000	1.46901	chr6	10810000	10840000	1.12271
chr6	11070000	11100000	0.851744	chr6	11070000	11100000	0.829781
chr6	11560000	11590000	2.11983	chr6	11560000	11590000	2.16987
chr6	12000000	12030000	0.382068	chr6	12000000	12030000	0.489191
chr6	12270000	12300000	1.2461	chr6	12270000	12300000	1.47538
chr6	12600000	12630000	2.08382	chr6	12600000	12630000	1.84253
chr6	13310000	13340000	1.10343	chr6	13320000	13350000	1.02222
chr6	13590000	13620000	0.544454	chr6	13590000	13620000	1.23187
chr6	13790000	13820000	1.28693	chr6	13790000	13820000	0.468185
chr6	14180000	14210000	1.11398	chr6	14190000	14220000	1.34452
chr6	14710000	14740000	0.221788	chr6	14700000	14730000	0.297042
chr6	15220000	15250000	0.772526	chr6	15220000	15250000	1.05996
chr6	15490000	15520000	0.312497	chr6	15490000	15520000	0.377808
chr6	16750000	16780000	1.30342	chr6	16750000	16780000	1.33854
chr6	17100000	17130000	1.60587	chr6	17100000	17130000	1.80549
chr6	17570000	17600000	1.52573	chr6	17580000	17610000	1.43493
chr6	17800000	17830000	0.831267	chr6	17800000	17830000	0.793987
chr6	18140000	18170000	0.981754	chr6	18140000	18170000	0.957499
chr6	18510000	18540000	1.48938	chr6	18520000	18550000	1.15107
chr6	19850000	19880000	1.44856	chr6	19840000	19870000	1.41621
chr6	20060000	20090000	0.657134	chr6	20060000	20090000	0.822794
chr6	20530000	20560000	2.0546	chr6	20530000	20560000	1.91269
chr6	20860000	20890000	0.303515	chr6	20860000	20890000	0.314125
chr6	21570000	21600000	1.38127	chr6	21580000	21610000	2.47403
chr6	22140000	22170000	0.405533	chr6	22130000	22160000	0.341949
chr6	24380000	24410000	1.09397	chr6	24380000	24410000	1.19694
chr6	24770000	24800000	0.87901	chr6	24770000	24800000	1.07915
chr6	25070000	25100000	0.289355	chr6	25060000	25090000	1.17974
chr6	25250000	25280000	1.14002	chr6	25240000	25270000	0.282815
chr6	25590000	25620000	1.31385	chr6	25590000	25620000	1.2311
chr6	26000000	26030000	3.00725	chr6	26000000	26030000	2.85048
chr6	27120000	27150000	1.30137	chr6	27120000	27150000	1.56708
chr6	27470000	27500000	0.364075	chr6	27480000	27510000	0.406229
chr6	27790000	27820000	0.768047	chr6	27790000	27820000	0.581343
chr6	28070000	28100000	0.417216	chr6	28070000	28100000	0.472912
chr6	28670000	28700000	0.513905	chr6	28680000	28710000	0.476298
chr6	29010000	29040000	1.594	chr6	29010000	29040000	1.59314
chr6	29610000	29640000	1.75857	chr6	29620000	29650000	1.73937
chr6	30050000	30080000	0.304261	chr6	30050000	30080000	0.370206
chr6	30180000	30210000	0.792674	chr6	30180000	30210000	0.719792
chr6	30450000	30480000	1.25696	chr6	30450000	30480000	0.639963
chr6	30600000	30630000	0.576257	chr6	30600000	30630000	1.22324
chr6	31110000	31140000	1.34256	chr6	31110000	31140000	1.42079
chr6	31370000	31400000	0.311363	chr6	31370000	31400000	0.261158
chr6	31480000	31510000	1.25278	chr6	31480000	31510000	1.26176
chr6	31610000	31640000	0.482131	chr6	31610000	31640000	0.489309
chr6	31970000	32000000	0.751571	chr6	31970000	32000000	0.689658
chr6	32400000	32430000	0.357035	chr6	32400000	32430000	0.272604
chr6	32790000	32820000	1.46374	chr6	32790000	32820000	1.63138
chr6	32980000	33010000	0.393284	chr6	32980000	33010000	0.424776
chr6	33250000	33280000	0.662045	chr6	33250000	33280000	1.28607
chr6	33560000	33590000	0.502069	chr6	33560000	33590000	0.614324
chr6	33760000	33790000	0.897667	chr6	33750000	33780000	0.703601
chr6	34150000	34180000	1.777	chr6	34150000	34180000	2.26398
chr6	34410000	34440000	0.278513	chr6	34410000	34440000	0.289921
chr6	34600000	34630000	0.988626	chr6	34600000	34630000	1.14352
chr6	34860000	34890000	0.265282	chr6	34870000	34900000	0.386432
chr6	35250000	35280000	1.36124	chr6	35240000	35270000	1.58739
chr6	35490000	35520000	1.08477	chr6	35490000	35520000	1.40508
chr6	35750000	35780000	1.21645	chr6	35740000	35770000	1.31305
chr6	36100000	36130000	0.514016	chr6	36100000	36130000	0.425025
chr6	36360000	36390000	0.677881	chr6	36360000	36390000	0.822167
chr6	36590000	36620000	0.482263	chr6	36590000	36620000	0.675164
chr6	36750000	36780000	0.518962	chr6	36750000	36780000	0.521365
chr6	37000000	37030000	0.608406	chr6	37000000	37030000	0.824171
chr6	37230000	37260000	1.11789	chr6	37220000	37250000	1.17795
chr6	37690000	37720000	1.27809	chr6	37680000	37710000	1.44175
chr6	38480000	38510000	0.42806	chr6	38480000	38510000	0.534833
chr6	39330000	39360000	1.23226	chr6	39320000	39350000	1.43544
chr6	40820000	40850000	0.577132	chr6	40820000	40850000	0.495212
chr6	41770000	41800000	1.62895	chr6	41770000	41800000	1.7378
chr6	42040000	42070000	1.25746	chr6	42040000	42070000	1.45546
chr6	42210000	42240000	0.891703	chr6	42210000	42240000	0.843899
chr6	42550000	42580000	1.42333	chr6	42540000	42570000	1.40573
chr6	42880000	42910000	1.76194	chr6	42880000	42910000	1.83653
chr6	43160000	43190000	1.00568	chr6	43160000	43190000	1.13938
chr6	43610000	43640000	1.40984	chr6	43610000	43640000	1.53802
chr6	44070000	44100000	1.67901	chr6	44070000	44100000	2.04067
chr6	44380000	44410000	1.0935	chr6	44400000	44430000	1.12783
chr6	44630000	44660000	0.383356	chr6	44640000	44670000	0.547673
chr6	45710000	45740000	0.406048	chr6	45700000	45730000	0.556941
chr6	47040000	47070000	0.914336	chr6	47050000	47080000	1.32554
chr6	47390000	47420000	1.31316	chr6	47370000	47400000	1.18183
chr6	47620000	47650000	0.356204	chr6	47610000	47640000	0.281981
chr6	47780000	47810000	0.936237	chr6	47780000	47810000	1.0214
chr6	48750000	48780000	0.81189	chr6	48750000	48780000	0.747664
chr6	49430000	49460000	2.1472	chr6	49450000	49480000	2.3261
chr6	49890000	49920000	0.368207	chr6	49900000	49930000	0.85932
chr6	50790000	50820000	0.747144	chr6	50800000	50830000	0.731692
chr6	52010000	52040000	0.703395	chr6	52020000	52050000	0.604289
chr6	52390000	52420000	0.665468	chr6	52390000	52420000	0.643506
chr6	52660000	52690000	1.38206	chr6	52650000	52680000	1.40948
chr6	53070000	53100000	1.30635	chr6	53070000	53100000	1.46905
chr6	53470000	53500000	1.13393	chr6	53470000	53500000	1.35781
chr6	53960000	53990000	2.0217	chr6	53960000	53990000	2.15096
chr6	55250000	55280000	0.567884	chr6	55240000	55270000	0.833137
chr6	55940000	55970000	0.842413	chr6	55940000	55970000	1.54349
chr6	56590000	56620000	1.52926	chr6	56610000	56640000	1.39765
chr6	56870000	56900000	0.824711	chr6	56870000	56900000	0.889031
chr6	65310000	65340000	0.470658	chr6	65290000	65320000	0.409519
chr6	70180000	70210000	0.918077	chr6	70160000	70190000	1.14917
chr6	70670000	70700000	0.303334	chr6	70670000	70700000	0.300156
chr6	71350000	71380000	0.489432	chr6	71350000	71380000	0.431283
chr6	72080000	72110000	1.04174	chr6	72080000	72110000	1.06029
chr6	72390000	72420000	0.559923	chr6	72400000	72430000	0.652373
chr6	72600000	72630000	1.393	chr6	72600000	72630000	1.21399
chr6	73160000	73190000	1.01123	chr6	73170000	73200000	0.969547
chr6	73380000	73410000	0.227466	chr6	73380000	73410000	0.288086
chr6	73640000	73670000	1.12544	chr6	73640000	73670000	1.32287
chr6	74390000	74420000	0.590054	chr6	74390000	74420000	0.804944
chr6	75210000	75240000	2.31619	chr6	75210000	75240000	2.82823
chr6	75910000	75940000	1.51816	chr6	75920000	75950000	1.43881
chr6	77450000	77480000	1.87298	chr6	77450000	77480000	1.88546
chr6	78830000	78860000	1.23995	chr6	78830000	78860000	1.37465
chr6	79430000	79460000	0.38333	chr6	79420000	79450000	0.473875
chr6	80100000	80130000	0.698051	chr6	80100000	80130000	0.907821
chr6	81220000	81250000	0.37149	chr6	81230000	81260000	0.414416
chr6	81450000	81480000	0.475773	chr6	81450000	81480000	0.427074
chr6	81740000	81770000	0.96355	chr6	81740000	81770000	1.20335
chr6	82230000	82260000	2.07821	chr6	82230000	82260000	2.76297
chr6	82580000	82610000	0.626417	chr6	82580000	82610000	0.550028
chr6	83040000	83070000	1.82686	chr6	83040000	83070000	2.14356
chr6	83200000	83230000	0.277802	chr6	83200000	83230000	0.468114
chr6	83840000	83870000	0.678372	chr6	83840000	83870000	0.516747
chr6	87030000	87060000	2.3514	chr6	87030000	87060000	1.55351
chr6	87470000	87500000	0.812159	chr6	87460000	87490000	1.06428
chr6	90490000	90520000	0.253794	chr6	90480000	90510000	1.81804
chr6	95400000	95430000	0.498219	chr6	95390000	95420000	0.953484
chr6	96880000	96910000	0.275296	chr6	96880000	96910000	0.320757
chr6	97060000	97090000	1.10076	chr6	97060000	97090000	1.31563
chr6	97430000	97460000	1.54362	chr6	97420000	97450000	1.14648
chr6	98820000	98850000	1.01141	chr6	98820000	98850000	0.948155
chr6	99260000	99290000	1.10971	chr6	99260000	99290000	1.5296
chr6	99560000	99590000	0.241597	chr6	99560000	99590000	0.349505
chr6	99820000	99850000	1.01901	chr6	99820000	99850000	1.01704
chr6	100100000	100130000	1.83331	chr6	100090000	100120000	1.96839
chr6	100450000	100480000	0.453804	chr6	100440000	100470000	0.732791
chr6	100660000	100690000	1.67776	chr6	100650000	100680000	1.05814
chr6	101380000	101410000	0.64394	chr6	101380000	101410000	0.967986
chr6	104510000	104540000	0.587562	chr6	104510000	104540000	0.353966
chr6	105070000	105100000	1.0179	chr6	105070000	105100000	1.78824
chr6	105410000	105440000	1.8976	chr6	105400000	105430000	1.92668
chr6	105710000	105740000	0.658772	chr6	105720000	105750000	0.560849
chr6	106070000	106100000	0.578851	chr6	106070000	106100000	0.691351
chr6	106310000	106340000	1.85646	chr6	106310000	106340000	2.13216
chr6	106660000	106690000	0.713913	chr6	106650000	106680000	0.729418
chr6	107110000	107140000	0.256359	chr6	107110000	107140000	0.250933
chr6	107850000	107880000	0.970245	chr6	107850000	107880000	1.12953
chr6	108060000	108090000	0.420556	chr6	108060000	108090000	0.381606
chr6	108520000	108550000	2.7909	chr6	108520000	108550000	3.17121
chr6	108830000	108860000	0.64904	chr6	108830000	108860000	0.552558
chr6	109080000	109110000	1.45188	chr6	109070000	109100000	1.5994
chr6	109470000	109500000	1.37703	chr6	109470000	109500000	1.62008
chr6	110500000	110530000	1.52427	chr6	110490000	110520000	1.64832
chr6	110980000	111010000	1.90264	chr6	110980000	111010000	2.08567
chr6	111250000	111280000	1.21003	chr6	111250000	111280000	1.31505
chr6	111690000	111720000	1.47354	chr6	111690000	111720000	1.46773
chr6	112040000	112070000	1.44675	chr6	112030000	112060000	1.64373
chr6	112370000	112400000	0.859763	chr6	112360000	112390000	0.932867
chr6	112760000	112790000	1.27697	chr6	112760000	112790000	1.12604
chr6	113110000	113140000	1.00215	chr6	113110000	113140000	1.06435
chr6	113630000	113660000	0.266752	chr6	113630000	113660000	0.30715
chr6	113930000	113960000	3.08364	chr6	113940000	113970000	2.91573
chr6	116090000	116120000	0.244123	chr6	116090000	116120000	1.23803
chr6	116200000	116230000	0.517219	chr6	116200000	116230000	0.263492
chr6	116960000	116990000	0.22136	chr6	116970000	117000000	0.305003
chr6	117320000	117350000	1.89206	chr6	117330000	117360000	1.54254
chr6	118250000	118280000	0.892459	chr6	118250000	118280000	1.30621
chr6	118540000	118570000	0.526975	chr6	118540000	118570000	0.690291
chr6	121030000	121060000	1.16435	chr6	121030000	121060000	1.03942
chr6	122860000	122890000	0.490138	chr6	122870000	122900000	0.485416
chr6	123750000	123780000	0.357943	chr6	123760000	123790000	0.51675
chr6	125120000	125150000	0.334931	chr6	125110000	125140000	0.373777
chr6	125300000	125330000	1.54923	chr6	125300000	125330000	1.61854
chr6	125980000	126010000	1.27725	chr6	125970000	126000000	1.42031
chr6	126340000	126370000	0.282814	chr6	126320000	126350000	0.588702
chr6	126790000	126820000	0.428439	chr6	126780000	126810000	0.512455
chr6	127530000	127560000	0.406527	chr6	127530000	127560000	0.464655
chr6	127710000	127740000	0.915064	chr6	127710000	127740000	0.919123
chr6	128500000	128530000	0.521791	chr6	128500000	128530000	0.620378
chr6	128720000	128750000	1.81609	chr6	128720000	128750000	1.71399
chr6	129470000	129500000	0.833975	chr6	129480000	129510000	1.05121
chr6	129760000	129790000	0.403102	chr6	129750000	129780000	0.449186
chr6	130020000	130050000	1.01254	chr6	130020000	130050000	1.52878
chr6	130290000	130320000	1.43441	chr6	130300000	130330000	1.04017
chr6	130860000	130890000	1.78448	chr6	130850000	130880000	2.04888
chr6	131150000	131180000	1.39213	chr6	131160000	131190000	1.58858
chr6	131620000	131650000	1.45727	chr6	131610000	131640000	1.87404
chr6	131910000	131940000	1.82056	chr6	131910000	131940000	1.53385
chr6	132250000	132280000	1.37819	chr6	132250000	132280000	1.40776
chr6	132500000	132530000	1.67458	chr6	132500000	132530000	2.31456
chr6	133540000	133570000	2.28193	chr6	133540000	133570000	1.66142
chr6	134140000	134170000	2.61978	chr6	134150000	134180000	2.97482
chr6	134410000	134440000	0.309174	chr6	134410000	134440000	0.268061
chr6	134630000	134660000	0.402197	chr6	134630000	134660000	0.35208
chr6	134940000	134970000	1.34314	chr6	134940000	134970000	1.40024
chr6	135420000	135450000	1.6509	chr6	135420000	135450000	2.1318
chr6	135910000	135940000	0.312237	chr6	135910000	135940000	0.295964
chr6	136550000	136580000	1.16661	chr6	136550000	136580000	0.837863
chr6	137330000	137360000	0.569543	chr6	137340000	137370000	0.451863
chr6	137680000	137710000	0.970917	chr6	137680000	137710000	1.48281
chr6	137970000	138000000	0.906972	chr6	137970000	138000000	1.05608
chr6	138390000	138420000	0.809744	chr6	138390000	138420000	0.850702
chr6	138520000	138550000	0.340403	chr6	138520000	138550000	0.391927
chr6	138770000	138800000	1.31385	chr6	138770000	138800000	1.4894
chr6	139110000	139140000	0.346076	chr6	139110000	139140000	0.286654
chr6	139350000	139380000	1.81475	chr6	139360000	139390000	2.32375
chr6	139580000	139610000	0.232936	chr6	139580000	139610000	0.273103
chr6	140050000	140080000	0.998576	chr6	140050000	140080000	1.04419
chr6	140550000	140580000	0.685687	chr6	140530000	140560000	0.744263
chr6	140910000	140940000	0.919083	chr6	140910000	140940000	0.995256
chr6	141560000	141590000	1.32159	chr6	141580000	141610000	1.40947
chr6	142120000	142150000	1.13458	chr6	142120000	142150000	1.26561
chr6	142450000	142480000	0.614256	chr6	142460000	142490000	0.841125
chr6	142670000	142700000	1.42368	chr6	142670000	142700000	1.49324
chr6	142940000	142970000	0.437226	chr6	142940000	142970000	0.770123
chr6	143430000	143460000	1.40673	chr6	143430000	143460000	1.751
chr6	144080000	144110000	1.36487	chr6	144080000	144110000	1.39226
chr6	144550000	144580000	1.4357	chr6	144540000	144570000	1.55766
chr6	144790000	144820000	0.231015	chr6	144790000	144820000	0.212262
chr6	145210000	145240000	0.852047	chr6	145210000	145240000	0.924559
chr6	145950000	145980000	1.47774	chr6	145950000	145980000	1.37546
chr6	148150000	148180000	1.46227	chr6	148150000	148180000	1.5071
chr6	148530000	148560000	1.52918	chr6	148540000	148570000	1.79738
chr6	149010000	149040000	1.6898	chr6	149010000	149040000	1.82782
chr6	149520000	149550000	1.64486	chr6	149520000	149550000	1.79126
chr6	149920000	149950000	0.32329	chr6	149920000	149950000	0.403158
chr6	150060000	150090000	1.03937	chr6	150060000	150090000	1.00772
chr6	150800000	150830000	1.91228	chr6	150800000	150830000	2.12339
chr6	151370000	151400000	1.62826	chr6	151370000	151400000	2.40499
chr6	151480000	151510000	0.22007	chr6	151470000	151500000	0.257091
chr6	152130000	152160000	1.12298	chr6	152120000	152150000	1.26225
chr6	152970000	153000000	1.27905	chr6	152960000	152990000	1.6013
chr6	154120000	154150000	1.04332	chr6	154120000	154150000	0.845907
chr6	154650000	154680000	1.0745	chr6	154650000	154680000	1.00001
chr6	155160000	155190000	0.214007	chr6	155160000	155190000	0.383747
chr6	155300000	155330000	1.45791	chr6	155300000	155330000	1.43821
chr6	155520000	155550000	0.922351	chr6	155520000	155550000	0.985044
chr6	156760000	156790000	0.237315	chr6	156760000	156790000	0.275187
chr6	157010000	157040000	0.500241	chr6	157010000	157040000	0.531151
chr6	157290000	157320000	1.86117	chr6	157290000	157320000	2.13585
chr6	157650000	157680000	0.990386	chr6	157650000	157680000	0.923548
chr6	157890000	157920000	0.347641	chr6	157900000	157930000	0.273314
chr6	158200000	158230000	2.0408	chr6	158200000	158230000	2.13612
chr6	158690000	158720000	1.27233	chr6	158680000	158710000	1.40224
chr6	158980000	159010000	0.767185	chr6	158980000	159010000	0.851393
chr6	160120000	160150000	1.43625	chr6	160120000	160150000	1.45106
chr6	160600000	160630000	1.01437	chr6	160600000	160630000	1.31788
chr6	160900000	160930000	1.54868	chr6	160910000	160940000	1.02249
chr6	161370000	161400000	2.71307	chr6	161360000	161390000	2.02338
chr6	162820000	162850000	0.79597	chr6	162820000	162850000	0.963614
chr6	163570000	163600000	0.475713	chr6	163580000	163610000	0.666036
chr6	163950000	163980000	0.900005	chr6	163960000	163990000	0.827774
chr6	165850000	165880000	0.406022	chr6	165860000	165890000	0.336966
chr6	166250000	166280000	1.02018	chr6	166240000	166270000	1.11859
chr6	166400000	166430000	0.367109	chr6	166400000	166430000	0.41279
chr6	166750000	166780000	1.1583	chr6	166750000	166780000	1.19333
chr6	167050000	167080000	0.736573	chr6	167050000	167080000	0.871953
chr6	167370000	167400000	0.404228	chr6	167360000	167390000	0.40863
chr6	169240000	169270000	0.279124	chr6	169240000	169270000	0.45959
chr6	170240000	170270000	0.943293	chr6	170260000	170290000	1.16298
[truncated: 2,939 more rows]

## Sheet: ExtendedDataFigure7_g_right_top
FA-DpnII
chr1	1290000	1320000	0.495875	chr1	1290000	1320000	0.496416
chr1	1900000	1930000	0.454892	chr1	1900000	1930000	0.684361
chr1	2380000	2410000	0.750015	chr1	2380000	2410000	0.734809
chr1	3050000	3080000	0.899883	chr1	3040000	3070000	1.03147
chr1	3430000	3460000	0.721725	chr1	3430000	3460000	0.784729
chr1	4630000	4660000	0.680545	chr1	4630000	4660000	0.710382
chr1	5480000	5510000	0.543559	chr1	5490000	5520000	0.661238
chr1	5970000	6000000	0.976694	chr1	5970000	6000000	1.26228
chr1	6180000	6210000	0.30782	chr1	6180000	6210000	0.398473
chr1	6680000	6710000	1.94203	chr1	6680000	6710000	2.19609
chr1	7210000	7240000	0.66184	chr1	7210000	7240000	0.818892
chr1	7640000	7670000	0.444195	chr1	7640000	7670000	0.543236
chr1	7940000	7970000	1.61926	chr1	7950000	7980000	1.67332
chr1	8340000	8370000	0.903451	chr1	8360000	8390000	0.918559
chr1	8840000	8870000	1.53341	chr1	8840000	8870000	1.67351
chr1	9570000	9600000	0.736885	chr1	9580000	9610000	0.88823
chr1	10420000	10450000	1.78205	chr1	10400000	10430000	1.99374
chr1	10990000	11020000	1.72619	chr1	10990000	11020000	2.07663
chr1	11250000	11280000	0.610477	chr1	11250000	11280000	0.478518
chr1	11790000	11820000	1.25072	chr1	11780000	11810000	0.532744
chr1	12060000	12090000	0.352421	chr1	12060000	12090000	1.6825
chr1	13940000	13970000	0.771417	chr1	13940000	13970000	0.911825
chr1	14530000	14560000	0.634569	chr1	14550000	14580000	0.890403
chr1	15510000	15540000	1.8211	chr1	15500000	15530000	2.1618
chr1	15740000	15770000	0.394961	chr1	15760000	15790000	0.469974
chr1	15980000	16010000	0.463099	chr1	15980000	16010000	0.56079
chr1	16250000	16280000	0.630153	chr1	16250000	16280000	0.53192
chr1	17040000	17070000	0.315785	chr1	17040000	17070000	0.758694
chr1	17400000	17430000	1.33267	chr1	17400000	17430000	1.45643
chr1	17890000	17920000	0.332787	chr1	17900000	17930000	0.36786
chr1	18570000	18600000	1.2246	chr1	18570000	18600000	1.38968
chr1	18870000	18900000	0.733398	chr1	18870000	18900000	0.642126
chr1	19300000	19330000	1.23207	chr1	19290000	19320000	1.34945
chr1	19640000	19670000	1.64554	chr1	19640000	19670000	1.9195
chr1	19880000	19910000	0.298838	chr1	19880000	19910000	0.400566
chr1	20170000	20200000	0.697898	chr1	20170000	20200000	0.746125
chr1	20490000	20520000	0.719171	chr1	20490000	20520000	0.800351
chr1	21190000	21220000	2.02875	chr1	21190000	21220000	2.50488
chr1	21650000	21680000	1.00407	chr1	21640000	21670000	1.03591
chr1	22020000	22050000	1.2814	chr1	22040000	22070000	1.32155
chr1	22410000	22440000	0.44285	chr1	22410000	22440000	0.542141
chr1	22650000	22680000	0.905376	chr1	22640000	22670000	1.00013
chr1	22950000	22980000	1.02701	chr1	22950000	22980000	1.35741
chr1	23750000	23780000	1.3779	chr1	23750000	23780000	1.82841
chr1	24630000	24660000	1.53917	chr1	24630000	24660000	1.59857
chr1	24830000	24860000	0.347879	chr1	24840000	24870000	0.414022
chr1	25520000	25550000	0.713438	chr1	25520000	25550000	0.574451
chr1	25810000	25840000	0.642339	chr1	25810000	25840000	0.82544
chr1	26020000	26050000	0.444177	chr1	26020000	26050000	0.539787
chr1	26470000	26500000	2.18816	chr1	26450000	26480000	2.2455
chr1	26930000	26960000	1.4652	chr1	26910000	26940000	1.53972
chr1	27300000	27330000	0.617827	chr1	27300000	27330000	0.739388
chr1	28220000	28250000	0.957207	chr1	28220000	28250000	1.20919
chr1	28620000	28650000	0.452843	chr1	28620000	28650000	0.5007
chr1	29200000	29230000	1.70145	chr1	29210000	29240000	1.78792
chr1	29690000	29720000	0.469725	chr1	29690000	29720000	0.49074
chr1	30090000	30120000	0.986962	chr1	30080000	30110000	0.955564
chr1	30390000	30420000	0.284484	chr1	30380000	30410000	0.318116
chr1	30700000	30730000	1.31076	chr1	30700000	30730000	1.07196
chr1	30930000	30960000	0.949907	chr1	30930000	30960000	1.68879
chr1	31620000	31650000	0.388835	chr1	31620000	31650000	0.470182
chr1	31790000	31820000	0.306799	chr1	31790000	31820000	0.377737
chr1	32380000	32410000	1.02446	chr1	32380000	32410000	0.554198
chr1	33090000	33120000	0.723026	chr1	33090000	33120000	0.792749
chr1	33610000	33640000	1.11882	chr1	33620000	33650000	1.40059
chr1	34140000	34170000	0.578291	chr1	34140000	34170000	0.767641
chr1	34760000	34790000	0.873791	chr1	34760000	34790000	0.972001
chr1	35540000	35570000	0.545354	chr1	35530000	35560000	0.566258
chr1	35780000	35810000	0.856782	chr1	35800000	35830000	2.46996
chr1	36070000	36100000	0.570883	chr1	36070000	36100000	0.48658
chr1	36440000	36470000	1.96878	chr1	36440000	36470000	1.35231
chr1	37020000	37050000	0.593488	chr1	37020000	37050000	0.694315
chr1	37440000	37470000	0.854164	chr1	37440000	37470000	0.761885
chr1	37990000	38020000	1.63708	chr1	38000000	38030000	1.78778
chr1	38840000	38870000	1.22756	chr1	38830000	38860000	1.54285
chr1	39070000	39100000	0.500162	chr1	39060000	39090000	0.472981
chr1	39760000	39790000	0.641321	chr1	39750000	39780000	0.708762
chr1	40040000	40070000	1.76972	chr1	40040000	40070000	2.01847
chr1	41490000	41520000	0.817499	chr1	41490000	41520000	0.998101
chr1	42140000	42170000	0.762034	chr1	42150000	42180000	1.06116
chr1	42750000	42780000	1.29116	chr1	42750000	42780000	1.58384
chr1	43160000	43190000	1.04049	chr1	43180000	43210000	1.29342
chr1	43440000	43470000	0.434952	chr1	43440000	43470000	0.377492
chr1	43710000	43740000	0.759484	chr1	43700000	43730000	0.826742
chr1	44040000	44070000	1.43897	chr1	44040000	44070000	1.82433
chr1	44670000	44700000	2.55089	chr1	44690000	44720000	3.0088
chr1	45000000	45030000	0.321599	chr1	45000000	45030000	0.408439
chr1	45310000	45340000	0.376556	chr1	45310000	45340000	0.5533
chr1	45570000	45600000	1.27728	chr1	45570000	45600000	1.22378
chr1	46240000	46270000	1.59156	chr1	46240000	46270000	1.83832
chr1	46720000	46750000	0.582974	chr1	46720000	46750000	0.69525
chr1	47160000	47190000	0.393791	chr1	47150000	47180000	0.489513
chr1	47340000	47370000	1.25389	chr1	47350000	47380000	1.711
chr1	47720000	47750000	0.997538	chr1	47720000	47750000	1.18722
chr1	48240000	48270000	0.391414	chr1	48260000	48290000	0.51185
chr1	48510000	48540000	1.09894	chr1	48520000	48550000	1.63698
chr1	48890000	48920000	0.726237	chr1	48900000	48930000	1.07609
chr1	50040000	50070000	0.483984	chr1	50050000	50080000	0.613073
chr1	50340000	50370000	1.20951	chr1	50340000	50370000	1.64766
chr1	50730000	50760000	0.69736	chr1	50740000	50770000	0.657531
chr1	51780000	51810000	0.376293	chr1	51790000	51820000	0.558116
chr1	52050000	52080000	1.00853	chr1	52050000	52080000	0.786165
chr1	52350000	52380000	1.62975	chr1	52360000	52390000	1.97846
chr1	52690000	52720000	0.838576	chr1	52680000	52710000	0.811523
chr1	53190000	53220000	1.01042	chr1	53190000	53220000	1.43007
chr1	53780000	53810000	1.24776	chr1	53770000	53800000	1.48437
chr1	54060000	54090000	0.506612	chr1	54040000	54070000	0.548949
chr1	54510000	54540000	0.388831	chr1	54490000	54520000	0.370233
chr1	54870000	54900000	0.369301	chr1	54870000	54900000	0.546504
chr1	55850000	55880000	0.454732	chr1	55850000	55880000	0.452378
chr1	59280000	59310000	0.365288	chr1	59270000	59300000	0.472207
chr1	59790000	59820000	1.53863	chr1	59790000	59820000	2.51135
chr1	61040000	61070000	0.702517	chr1	61030000	61060000	0.801247
chr1	61860000	61890000	0.499634	chr1	61850000	61880000	0.53808
chr1	62430000	62460000	1.30826	chr1	62430000	62460000	1.48449
chr1	62820000	62850000	0.864254	chr1	62820000	62850000	0.896401
chr1	63540000	63570000	1.314	chr1	63540000	63570000	1.80821
chr1	64830000	64860000	0.410612	chr1	64820000	64850000	1.09887
chr1	65210000	65240000	1.09078	chr1	65190000	65220000	0.471637
chr1	65680000	65710000	0.784599	chr1	65690000	65720000	0.868847
chr1	66230000	66260000	0.632709	chr1	66230000	66260000	0.711694
chr1	66480000	66510000	0.598088	chr1	66500000	66530000	0.608824
chr1	66740000	66770000	0.760307	chr1	66750000	66780000	1.05123
chr1	67190000	67220000	0.671118	chr1	67200000	67230000	0.711006
chr1	67500000	67530000	1.37945	chr1	67500000	67530000	1.63592
chr1	68080000	68110000	0.773473	chr1	68090000	68120000	1.03561
chr1	68440000	68470000	0.887547	chr1	68430000	68460000	1.01764
chr1	69750000	69780000	0.624239	chr1	69730000	69760000	0.721255
chr1	70180000	70210000	0.891192	chr1	70160000	70190000	1.00206
chr1	70490000	70520000	1.38482	chr1	70500000	70530000	1.55891
chr1	71060000	71090000	1.37033	chr1	71060000	71090000	1.69652
[truncated: 3,413 more rows]

## Sheet: ExtendedDataFigure7_g_right_mid
FA+DSG-DpnII
[truncated: 4,382 more rows]

## Sheet: ExtendedDataFigure7_g_right_bot
FA+DSG-Mnase
[truncated: 4,710 more rows]

## Sheet: ExtendedDataFigure7_i
HFF	H1-hESC	DE	HeLa-S3
[truncated: 12 more rows]

[truncated: 1 more sheets: ExtendedDataFigure7_j]
