# Supplementary material for: Systematic evaluation of chromosome conformation capture assays
Source: Nat Methods. 2021 Sep 3;18(9):1046–55. doi: 10.1038/s41592-021-01248-7 (PMC8446342; doi:10.1038/s41592-021-01248-7)
Supplement: Source Data Extended Data Fig. 8 — Fragment size distributions for cumulative plot including Hi-C 3.0. [file 41592_2021_1248_MOESM15_ESM.xlsx]

## Sheet: ExtendedDataFigure8_b
HFF FA-DpnII						HFF EGS-DpnII						HFF DSG-DpnII
bp	ng/ul	%	nmole/L	Avg. size (b.p.)		bp	ng/ul	%	nmole/L	Avg. size (b.p.)		bp	ng/ul	%	nmole/L	Avg. size (b.p.)
0_ 250	0.6865	19.1	12.583	90		0_ 250	0.6036	23	12.252	81		0_ 250	0.5432	20.3	10.96	81
250_500	0.5959	16.6	2.574	381		250_500	0.4635	17.6	2.003	381		250_500	0.4239	15.8	1.827	382
500_750	0.5996	16.7	1.583	623		500_750	0.4574	17.4	1.208	623		500_750	0.4368	16.3	1.152	624
750_1000	0.4878	13.6	0.922	871		750_1000	0.3652	13.9	0.691	870		750_1000	0.3629	13.6	0.686	871
1000_1250	0.3129	8.7	0.457	1126		1000_1250	0.2307	8.8	0.337	1125		1000_1250	0.2336	8.7	0.341	1126
1250_1500	0.341	9.5	0.406	1381		1250_1500	0.2519	9.6	0.3	1381		1250_1500	0.2657	9.9	0.317	1382
1500_1750	0.1196	3.3	0.121	1627		1500_1750	0.0875	3.3	0.089	1626		1500_1750	0.0937	3.5	0.095	1627
1750_2000	0.1177	3.3	0.103	1886		1750_2000	0.0877	3.3	0.077	1887		1750_2000	0.0926	3.5	0.081	1886
2000_2250	0.1298	3.6	0.101	2126		2000_2250	0.088	3.3	0.068	2125		2000_2250	0.1017	3.8	0.079	2126
2250_2500	0.1246	3.5	0.086	2378		2250_2500	0.822	3.1	0.057	2378		2250_2500	0.0994	3.7	0.069	2378
2500_2750	0.103	2.9	0.065	2626		2500_2750	0.0629	2.4	0.039	2624		2500_2750	0.0829	3.1	0.052	2626
2750_3000	0.0791	2.2	0.045	2875		2750_3000	0.0503	1.9	0.029	2875		2750_3000	0.0643	2.4	0.037	2874
3000_3500	0.0696	1.9	0.036	3217		3000_3500	0.0373	1.4	0.019	3217		3000_3500	0.0561	2.1	0.029	3217
3500_4000	0.0382	1.1	0.017	3757		3500_4000	0.0208	0.8	0.009	3749		3500_4000	0.03	1.1	0.013	3756
4000_5000	0.0388	1.1	0.014	4422		4000_5000	0.0189	0.7	0.007	4423		4000_5000	0.0325	1.2	0.012	4415
5000_10000	0.0294	0.8	0.007	6568		5000_10000	0.0146	0.6	0.004	6642		5000_10000	0.0218	0.8	0.006	6455
10000_60000	0	0	0	0		10000_60000	0	0	0	0		10000_60000	0	0	0	0
HFF-FA-DdeI						HFF-EGS-DdeI						HFF-DSG-DdeI
bp	ng/ul	%	nmole/L	Avg. size (b.p.)		bp	ng/ul	%	nmole/L	Avg. size (b.p.)		bp	ng/ul	%	nmole/L	Avg. size (b.p.)
0_ 250	0.9959	30.2	15.449	106		0_ 250	0.8352	28.5	13.461	102		0_250	0.6622	23.4	12.376	88
250_500	0.8583	26	3.792	372		250_500	0.698	23.8	3.071	374		250_500	0.5195	18.4	2.264	378
500_750	0.6425	19.5	1.718	615		500_750	0.5705	19.5	1.522	617		500_750	0.5027	17.8	1.333	621
750_1000	0.3799	11.5	0.724	864		750_1000	0.364	12.4	0.692	866		750_1000	0.3793	13.4	0.718	870
1000_1250	0.1862	5.6	0.273	1124		1000_1250	0.1851	6.3	0.271	1124		1000_1250	0.2271	8	0.332	1126
1250_1500	0.1683	5	0.196	1377		1250_1500	0.1726	5.9	0.206	1376		1250_1500	0.2446	8.7	0.292	1380
1500_1750	0.0492	1.5	0.05	1623		1500_1750	0.0552	1.9	0.056	1622		1500_1750	0.0863	3.1	0.087	1626
1750_2000	0.0397	1.2	0.035	1880		1750_2000	0.04852	1.6	0.042	1880		1750_2000	0.0804	2.8	0.07	1883
2000_2250	0.0359	1.1	0.028	2126		2000_2250	0.0447	1.5	0.035	2126		2000_2250	0.0811	2.9	0.063	2127
2250_2500	0.0349	1.1	0.024	2374		2250_2500	0.0439	1.5	0.03	2379		2250_2500	0.0808	2.9	0.056	2377
2500_2750	0.0241	0.7	0.015	2624		2500_2750	0.0346	1.2	0.022	2626		2500_2750	0.0635	2.2	0.04	2627
2750_3000	0.0163	0.5	0.009	2868		2750_3000	0.0252	0.9	0.014	2870		2750_3000	0.0478	1.7	0.027	2869
3000_3500	0.011	0.3	0.006	3225		3000_3500	0.0185	0.6	0.009	3213		3000_3500	0.0362	1.3	0.019	3224
3500_4000	0.0086	0.3	0.004	3801		3500_4000	0.0098	0.3	0.004	3737		3500_4000	0.0215	0.8	0.009	3752
4000_5000	0.0104	0.3	0.004	4432		4000_5000	0.0121	0.4	0.005	4401		4000_5000	0.0209	0.7	0.008	4421
5000_10000	0.0167	0.5	0.004	7267		5000_10000	0.0144	0.5	0.003	7096		5000_10000	0.0134	0.5	0.003	6444
10000_60000	0	0	0	0		10000_60000	0	0	0	0		10000_60000	0	0	0	0
HFF-FA-DdeI-DpnII						HFF-EGS-DdeI-DpnII						HFF-DSG-DdeI-DpnII
bp	ng/ul	%	nmole/L	Avg. size (b.p.)		bp	ng/ul	%	nmole/L	Avg. size (b.p.)		bp	ng/ul	%	nmole/L	Avg. size (b.p.)
0_ 250	1.8549	42.3	24.761	123		0_ 250	1.2807	41.9	18.428	114		0_ 250	0.9859	38.1	15.29	106
250_500	1.449	33.1	6.519	366		250_500	0.973	31.8	4.352	368		250_500	0.7631	29.5	3.385	371
500_750	0.7375	16.8	1.99	607		500_750	0.5594	18.3	1.509	610		500_750	0.5098	19.7	1.368	316
750_1000	0.3017	6.9	0.579	857		750_1000	0.255	8.3	0.488	859		750_1000	0.2673	10.3	0.51	862
1000_1250	0.1072	2.4	0.158	1117		1000_1250	0.0977	3.2	0.144	1118		1000_1250	0.1154	4.5	0.17	1120
1250_1500	0.0731	1.7	0.088	1371		1250_1500	0.0711	2.3	0.085	1370		1250_1500	0.0935	3.6	0.112	1373
1500_1750	0.0186	0.4	0.019	1625		1500_1750	0.0173	0.6	0.018	1623		1500_1750	0.0245	0.9	0.025	1623
1750_2000	0.0204	0.5	0.018	1889		1750_2000	0.0169	0.6	0.015	1887		1750_2000	0.0215	0.8	0.019	1883
2000_2250	0.0179	0.4	0.014	2108		2000_2250	0.0151	0.5	0.012	2112		2000_2250	0.0219	0.8	0.017	2124
2250_2500	0.0143	0.3	0.01	2382		2250_2500	0.0105	0.3	0.007	2378		2250_2500	0.0159	0.6	0.011	2374
2500_2750	0.0117	0.3	0.007	2620		2500_2750	0.0089	0.3	0.006	2621		2500_2750	0.0123	0.5	0.008	2626
2750_3000	0.0076	0.2	0.004	2869		2750_3000	0.0053	0.2	0.003	2865		2750_3000	0.0086	0.3	0.005	2867
3000_3500	0.0062	0.1	0.003	3225		3000_3500	0.0036	0.1	0.002	3227		3000_3500	0.0059	0.2	0.003	3216
3500_4000	0.0073	0.2	0.003	3795		3500_4000	0.0045	0.1	0.002	3810		3500_4000	0.0034	0.1	0.001	3785
4000_5000	0.0068	0.2	0.003	4442		4000_5000	0.0046	0.2	0.002	4394		4000_5000	0.0059	0.2	0.002	4333
5000_10000	0.0141	0.3	0.003	7017		5000_10000	0.0085	0.3	0.002	6923		5000_10000	0.0071	0.3	0.002	7022
10000_60000	0	0	0	0		10000_60000	0	0	0	0		10000_60000	0	0	0	0
