# Supplementary material for: Systematic evaluation of chromosome conformation capture assays
Source: Nat Methods. 2021 Sep 3;18(9):1046–55. doi: 10.1038/s41592-021-01248-7 (PMC8446342; doi:10.1038/s41592-021-01248-7)
Supplement: Source Data Extended Data Fig. 9 — Spearman correlation of first eigenvectors, compartment strengths and number of detected loops for sampled experiments. [file 41592_2021_1248_MOESM16_ESM.xlsx]

## Sheet: ExtendedDataFigure9_a
	H1-hESC_DSG_DpnII	H1-hESC_DSG_MNase	H1-hESC_FA_DpnII	HFF_FA_DpnII	HFF_DSG_DpnII	HFF_DSG_DdeI	HFF_DSG_MNase	HFF_DSG_DdeI-DpnII
read_depth	0.987309	0.971982	0.924139	0.997099	0.997661	0.987209	0.988254
200000000	0.993969	0.987122	0.931482	0.998538	0.998759	0.998557	0.993924	0.99555
400000000	0.995936	0.99077	0.98783	0.999013	0.999136	0.998943	0.995652	0.996088
600000000	0.979335	0.993621	0.989538	0.999237	0.999304		0.996648	0.996261
800000000	0.997703	0.995002	0.989918	0.9994		0.999249	0.997342	0.996456
1000000000	0.99808	0.995865	0.990673	0.999491	0.999489	0.999343	0.997681	0.996568
1200000000	0.998371	0.996555	0.998605		0.999544	0.9994	0.997907	0.996644
1400000000	0.998603	0.997169	0.991165	0.999614	0.999589	0.999444	0.99818	0.996682
1600000000	0.998793	0.997568	0.999103	0.999657	0.999618	0.999479		0.996733
1800000000				0.999687	0.999644	0.999495	0.99847	0.996805
2000000000

## Sheet: ExtendedDataFigure9_b_c
Filename	BB_trans	BB_cis	AA_trans	AA_cis	Kb
U54-ESC4DN-DSG-DpnII-20190530-R1-R2__hg38_1000000000	1.19264	2.87488	2.46634	3.31678	'1000'
U54-ESC4DN-DSG-DpnII-20190530-R1-R2__hg38_1200000000	1.19126	2.88178	2.46771	3.3263	'1200'
U54-ESC4DN-DSG-DpnII-20190530-R1-R2__hg38_1400000000	1.19447	2.87463	2.47287	3.32072	'1400'
U54-ESC4DN-DSG-DpnII-20190530-R1-R2__hg38_1600000000	1.19389	2.874	2.46957	3.32139	'1600'
U54-ESC4DN-DSG-DpnII-20190530-R1-R2__hg38_1800000000	1.19328	2.87443	2.47284	3.32114	'1800'
U54-ESC4DN-DSG-DpnII-20190530-R1-R2__hg38_200000000	1.18283	2.94528	2.43546	3.39064	'200'
U54-ESC4DN-DSG-DpnII-20190530-R1-R2__hg38_2000000000	1.1924	2.86575	2.46832	3.30744	'2000'
U54-ESC4DN-DSG-DpnII-20190530-R1-R2__hg38_400000000	1.18697	2.89902	2.44889	3.34643	'400'
U54-ESC4DN-DSG-DpnII-20190530-R1-R2__hg38_600000000	1.19237	2.89638	2.46937	3.34602	'600'
U54-ESC4DN-DSG-DpnII-20190530-R1-R2__hg38_800000000	1.19793	2.87138	2.48558	3.32148	'800'
U54-ESC4DN-FA-DpnII-2017524-R1-R2__hg38_1000000000	1.0789	2.69031	1.48693	2.19477	'1000'
U54-ESC4DN-FA-DpnII-2017524-R1-R2__hg38_1200000000	1.07904	2.68718	1.48719	2.19206	'1200'
U54-ESC4DN-FA-DpnII-2017524-R1-R2__hg38_1400000000	1.07815	2.68612	1.48999	2.18102	'1400'
U54-ESC4DN-FA-DpnII-2017524-R1-R2__hg38_1600000000	1.07943	2.6822	1.48945	2.18727	'1600'
U54-ESC4DN-FA-DpnII-2017524-R1-R2__hg38_1800000000	1.07838	2.68603	1.49131	2.17877	'1800'
U54-ESC4DN-FA-DpnII-2017524-R1-R2__hg38_200000000	1.09017	2.81784	1.52942	2.23371	'200'
U54-ESC4DN-FA-DpnII-2017524-R1-R2__hg38_2000000000	1.07836	2.68461	1.49037	2.17993	'2000'
U54-ESC4DN-FA-DpnII-2017524-R1-R2__hg38_400000000	1.08933	2.76134	1.53201	2.18846	'400'
U54-ESC4DN-FA-DpnII-2017524-R1-R2__hg38_600000000	1.07775	2.69823	1.48487	2.20589	'600'
U54-ESC4DN-FA-DpnII-2017524-R1-R2__hg38_800000000	1.07893	2.69004	1.48583	2.19251	'800'
U54-H1ESC4DN-FA-DSG-MNase-R1-R2__hg38_1000000000	1.15089	2.4747	1.99222	2.85317	'1000'
U54-H1ESC4DN-FA-DSG-MNase-R1-R2__hg38_1200000000	1.1479	2.46673	1.98334	2.85213	'1200'
U54-H1ESC4DN-FA-DSG-MNase-R1-R2__hg38_1400000000	1.1478	2.45789	1.9925	2.83885	'1400'
U54-H1ESC4DN-FA-DSG-MNase-R1-R2__hg38_1600000000	1.14956	2.46171	1.98989	2.84002	'1600'
U54-H1ESC4DN-FA-DSG-MNase-R1-R2__hg38_1800000000	1.14873	2.4674	1.99338	2.84539	'1800'
U54-H1ESC4DN-FA-DSG-MNase-R1-R2__hg38_200000000	1.13603	2.57215	1.94799	2.97803	'200'
U54-H1ESC4DN-FA-DSG-MNase-R1-R2__hg38_2000000000	1.15028	2.4638	1.99262	2.83641	'2000'
U54-H1ESC4DN-FA-DSG-MNase-R1-R2__hg38_400000000	1.14185	2.50688	1.96516	2.89768	'400'
U54-H1ESC4DN-FA-DSG-MNase-R1-R2__hg38_600000000	1.14397	2.49573	1.97589	2.87557	'600'
U54-H1ESC4DN-FA-DSG-MNase-R1-R2__hg38_800000000	1.14926	2.48121	1.98854	2.86793	'800'

## Sheet: ExtendedDataFigure9_d
Filename	#ofreads	#ofloops
U54-ESC4DN-DSG-DpnII-20190530-R1-R2	1000000000	10116
U54-ESC4DN-DSG-DpnII-20190530-R1-R2	1200000000	11100
U54-ESC4DN-DSG-DpnII-20190530-R1-R2	1400000000	11800
U54-ESC4DN-DSG-DpnII-20190530-R1-R2	1600000000	12467
U54-ESC4DN-DSG-DpnII-20190530-R1-R2	1800000000	12976
U54-ESC4DN-DSG-DpnII-20190530-R1-R2	2000000000	13456
U54-ESC4DN-DSG-DpnII-20190530-R1-R2	200000000	2254
U54-ESC4DN-DSG-DpnII-20190530-R1-R2	400000000	5074
U54-ESC4DN-DSG-DpnII-20190530-R1-R2	600000000	7230
U54-ESC4DN-DSG-DpnII-20190530-R1-R2	800000000	8787
U54-ESC4DN-FA-DpnII-2017524-R1-R2	1000000000	2300
U54-ESC4DN-FA-DpnII-2017524-R1-R2	1200000000	2869
U54-ESC4DN-FA-DpnII-2017524-R1-R2	1400000000	3361
U54-ESC4DN-FA-DpnII-2017524-R1-R2	1600000000	3874
U54-ESC4DN-FA-DpnII-2017524-R1-R2	1800000000	4253
U54-ESC4DN-FA-DpnII-2017524-R1-R2	2000000000	4694
U54-ESC4DN-FA-DpnII-2017524-R1-R2	200000000	14
U54-ESC4DN-FA-DpnII-2017524-R1-R2	400000000	439
U54-ESC4DN-FA-DpnII-2017524-R1-R2	600000000	1029
U54-ESC4DN-FA-DpnII-2017524-R1-R2	800000000	1640
U54-H1ESC4DN-FA-DSG-MNase-R1-R2	1000000000	15039
U54-H1ESC4DN-FA-DSG-MNase-R1-R2	1200000000	16775
U54-H1ESC4DN-FA-DSG-MNase-R1-R2	1400000000	18100
U54-H1ESC4DN-FA-DSG-MNase-R1-R2	1600000000	19404
U54-H1ESC4DN-FA-DSG-MNase-R1-R2	1800000000	20528
U54-H1ESC4DN-FA-DSG-MNase-R1-R2	2000000000	21525
U54-H1ESC4DN-FA-DSG-MNase-R1-R2	200000000	3952
U54-H1ESC4DN-FA-DSG-MNase-R1-R2	400000000	7797
U54-H1ESC4DN-FA-DSG-MNase-R1-R2	600000000	10802
U54-H1ESC4DN-FA-DSG-MNase-R1-R2	800000000	13276

## Sheet: ExtendedDataFigure9_e
	H1-hESC_DSG_DpnII	H1-hESC_DSG_MNase	H1-hESC_FA_DpnII	HFF_FA_DpnII	HFF_DSG_DpnII	HFF_DSG_DdeI	HFF_DSG_MNase	HFF_DSG_DdeI-DpnII
read_depth	0.987309	0.971982	0.924139	0.997099	0.997661	0.987209	0.988254
200000000	0.993969	0.987122	0.931482	0.998538	0.998759	0.998557	0.993924	0.99555
400000000	0.995936	0.99077	0.98783	0.999013	0.999136	0.998943	0.995652	0.996088
600000000	0.979335	0.993621	0.989538	0.999237	0.999304		0.996648	0.996261
800000000	0.997703	0.995002	0.989918	0.9994		0.999249	0.997342	0.996456
1000000000	0.99808	0.995865	0.990673	0.999491	0.999489	0.999343	0.997681	0.996568
1200000000	0.998371	0.996555	0.998605		0.999544	0.9994	0.997907	0.996644
1400000000	0.998603	0.997169	0.991165	0.999614	0.999589	0.999444	0.99818	0.996682
1600000000	0.998793	0.997568	0.999103	0.999657	0.999618	0.999479		0.996733
1800000000				0.999687	0.999644	0.999495	0.99847	0.996805
2000000000

## Sheet: ExtendedDataFigure9_f_g
Filename	BB_trans	BB_cis	AA_trans	AA_cis	Kb
U54-HFFc6-DSG-DdeI-DpnII-20190711-R1-R3__hg38_1000000000	1.53453	11.863	3.46014	7.8702	'1000'
U54-HFFc6-DSG-DdeI-DpnII-20190711-R1-R3__hg38_1200000000	1.53441	11.8605	3.46499	7.88164	'1200'
U54-HFFc6-DSG-DdeI-DpnII-20190711-R1-R3__hg38_1400000000	1.53745	11.851	3.46311	7.84039	'1400'
U54-HFFc6-DSG-DdeI-DpnII-20190711-R1-R3__hg38_1600000000	1.53933	11.8307	3.45792	7.84774	'1600'
U54-HFFc6-DSG-DdeI-DpnII-20190711-R1-R3__hg38_1800000000	1.53773	11.8352	3.45955	7.84021	'1800'
U54-HFFc6-DSG-DdeI-DpnII-20190711-R1-R3__hg38_200000000	1.53003	12.0856	3.45509	7.99321	'200'
U54-HFFc6-DSG-DdeI-DpnII-20190711-R1-R3__hg38_2000000000	1.53818	11.8414	3.46276	7.85375	'2000'
U54-HFFc6-DSG-DdeI-DpnII-20190711-R1-R3__hg38_400000000	1.5324	11.8995	3.45277	7.90827	'400'
U54-HFFc6-DSG-DdeI-DpnII-20190711-R1-R3__hg38_600000000	1.53194	11.8823	3.45531	7.8754	'600'
U54-HFFc6-DSG-DdeI-DpnII-20190711-R1-R3__hg38_800000000	1.53571	11.8664	3.45317	7.87472	'800'
U54-HFFc6-DSG-DdeI-R1-R2__hg38_1000000000	2.10406	11.7862	5.31133	8.0715	'1000'
U54-HFFc6-DSG-DdeI-R1-R2__hg38_1200000000	2.10445	11.6862	5.29284	8.01135	'1200'
U54-HFFc6-DSG-DdeI-R1-R2__hg38_1400000000	2.10699	11.7147	5.31418	8.0371	'1400'
U54-HFFc6-DSG-DdeI-R1-R2__hg38_1600000000	2.10818	11.7374	5.30842	8.03679	'1600'
U54-HFFc6-DSG-DdeI-R1-R2__hg38_1800000000	2.10807	11.747	5.30901	8.04544	'1800'
U54-HFFc6-DSG-DdeI-R1-R2__hg38_200000000	2.13911	11.9995	5.34644	8.13719	'200'
U54-HFFc6-DSG-DdeI-R1-R2__hg38_2000000000	2.10391	11.7	5.29103	8.0169	'2000'
U54-HFFc6-DSG-DdeI-R1-R2__hg38_400000000	2.1014	11.777	5.25914	8.06538	'400'
U54-HFFc6-DSG-DdeI-R1-R2__hg38_600000000	2.09915	11.7745	5.27001	8.06002	'600'
U54-HFFc6-DSG-DdeI-R1-R2__hg38_800000000	2.10684	11.7654	5.29315	8.05142	'800'
U54-HFFc6-DSG-DpnII-R1-R2__hg38_1000000000	1.95808	11.5355	4.63399	8.07896	'1000'
U54-HFFc6-DSG-DpnII-R1-R2__hg38_1200000000	1.95672	11.51	4.637	8.09129	'1200'
U54-HFFc6-DSG-DpnII-R1-R2__hg38_1400000000	1.95699	11.4774	4.64025	8.07539	'1400'
U54-HFFc6-DSG-DpnII-R1-R2__hg38_1600000000	1.95768	11.5028	4.65253	8.07825	'1600'
U54-HFFc6-DSG-DpnII-R1-R2__hg38_1800000000	1.95759	11.5175	4.64221	8.08088	'1800'
U54-HFFc6-DSG-DpnII-R1-R2__hg38_200000000	1.95542	11.6036	4.62354	8.16172	'200'
U54-HFFc6-DSG-DpnII-R1-R2__hg38_2000000000	1.95952	11.5192	4.64871	8.0907	'2000'
U54-HFFc6-DSG-DpnII-R1-R2__hg38_400000000	1.96036	11.526	4.62878	8.10678	'400'
U54-HFFc6-DSG-DpnII-R1-R2__hg38_600000000	1.95778	11.4747	4.64342	8.06538	'600'
U54-HFFc6-DSG-DpnII-R1-R2__hg38_800000000	1.96264	11.5399	4.63872	8.10676	'800'
U54-HFFc6-FA-DpnII-R1-R2__hg38_1000000000	1.18414	7.27845	2.04595	4.53557	'1000'
U54-HFFc6-FA-DpnII-R1-R2__hg38_1200000000	1.18485	7.26497	2.04565	4.53196	'1200'
U54-HFFc6-FA-DpnII-R1-R2__hg38_1400000000	1.18425	7.26056	2.04463	4.52879	'1400'
U54-HFFc6-FA-DpnII-R1-R2__hg38_1600000000	1.18381	7.26539	2.04556	4.53053	'1600'
U54-HFFc6-FA-DpnII-R1-R2__hg38_1800000000	1.1833	7.24543	2.04392	4.52235	'1800'
U54-HFFc6-FA-DpnII-R1-R2__hg38_200000000	1.18388	7.35533	2.04375	4.59466	'200'
U54-HFFc6-FA-DpnII-R1-R2__hg38_2000000000	1.18462	7.25314	2.04499	4.5239	'2000'
U54-HFFc6-FA-DpnII-R1-R2__hg38_400000000	1.1842	7.30725	2.04179	4.55623	'400'
U54-HFFc6-FA-DpnII-R1-R2__hg38_600000000	1.18408	7.26591	2.04065	4.53666	'600'
U54-HFFc6-FA-DpnII-R1-R2__hg38_800000000	1.18434	7.26329	2.04325	4.53701	'800'
U54-HFFc64DN-FA-DSG-MNase-R1-R3__hg38_1000000000	1.10188	7.9161	2.89768	4.84141	'1000'
U54-HFFc64DN-FA-DSG-MNase-R1-R3__hg38_1200000000	1.10577	7.89592	2.89506	4.8266	'1200'
U54-HFFc64DN-FA-DSG-MNase-R1-R3__hg38_1400000000	1.09621	7.89986	2.89525	4.83622	'1400'
U54-HFFc64DN-FA-DSG-MNase-R1-R3__hg38_1600000000	1.10217	7.88792	2.88996	4.81626	'1600'
U54-HFFc64DN-FA-DSG-MNase-R1-R3__hg38_1800000000	1.10195	7.87129	2.89797	4.81515	'1800'
U54-HFFc64DN-FA-DSG-MNase-R1-R3__hg38_200000000	1.09821	8.32952	2.86045	5.09509	'200'
U54-HFFc64DN-FA-DSG-MNase-R1-R3__hg38_2000000000	1.10396	7.86436	2.89662	4.80673	'2000'
U54-HFFc64DN-FA-DSG-MNase-R1-R3__hg38_400000000	1.09926	8.11013	2.88672	4.96893	'400'
U54-HFFc64DN-FA-DSG-MNase-R1-R3__hg38_600000000	1.10035	8.00218	2.89016	4.87963	'600'
U54-HFFc64DN-FA-DSG-MNase-R1-R3__hg38_800000000	1.09844	7.93942	2.88642	4.85971	'800'

## Sheet: ExtendedDataFigure9_h
Filename	#ofreads	#ofloops
U54-HFFc64DN-FA-DSG-MNase-R1-R3	1000000000	21986
U54-HFFc64DN-FA-DSG-MNase-R1-R3	1200000000	24215
U54-HFFc64DN-FA-DSG-MNase-R1-R3	1400000000	26049
U54-HFFc64DN-FA-DSG-MNase-R1-R3	1600000000	27900
U54-HFFc64DN-FA-DSG-MNase-R1-R3	1800000000	29515
U54-HFFc64DN-FA-DSG-MNase-R1-R3	2000000000	30879
U54-HFFc64DN-FA-DSG-MNase-R1-R3	200000000	6892
U54-HFFc64DN-FA-DSG-MNase-R1-R3	400000000	12024
U54-HFFc64DN-FA-DSG-MNase-R1-R3	600000000	16189
U54-HFFc64DN-FA-DSG-MNase-R1-R3	800000000	19254
U54-HFFc6-DSG-DdeI-DpnII-20190711-R1-R3	1000000000	21681
U54-HFFc6-DSG-DdeI-DpnII-20190711-R1-R3	1200000000	23458
U54-HFFc6-DSG-DdeI-DpnII-20190711-R1-R3	1400000000	25102
U54-HFFc6-DSG-DdeI-DpnII-20190711-R1-R3	1600000000	26491
U54-HFFc6-DSG-DdeI-DpnII-20190711-R1-R3	1800000000	27491
U54-HFFc6-DSG-DdeI-DpnII-20190711-R1-R3	2000000000	28678
U54-HFFc6-DSG-DdeI-DpnII-20190711-R1-R3	200000000	7260
U54-HFFc6-DSG-DdeI-DpnII-20190711-R1-R3	400000000	12691
U54-HFFc6-DSG-DdeI-DpnII-20190711-R1-R3	600000000	16410
U54-HFFc6-DSG-DdeI-DpnII-20190711-R1-R3	800000000	19328
U54-HFFc6-DSG-DdeI-R1-R2	1000000000	17554
U54-HFFc6-DSG-DdeI-R1-R2	1200000000	18903
U54-HFFc6-DSG-DdeI-R1-R2	1400000000	20158
U54-HFFc6-DSG-DdeI-R1-R2	1600000000	21063
U54-HFFc6-DSG-DdeI-R1-R2	1800000000	21930
U54-HFFc6-DSG-DdeI-R1-R2	2000000000	22757
U54-HFFc6-DSG-DdeI-R1-R2	200000000	5640
U54-HFFc6-DSG-DdeI-R1-R2	400000000	10171
U54-HFFc6-DSG-DdeI-R1-R2	600000000	13301
U54-HFFc6-DSG-DdeI-R1-R2	800000000	15698
U54-HFFc6-DSG-DpnII-R1-R2	1000000000	18033
U54-HFFc6-DSG-DpnII-R1-R2	1200000000	19435
U54-HFFc6-DSG-DpnII-R1-R2	1400000000	20688
U54-HFFc6-DSG-DpnII-R1-R2	1600000000	21452
U54-HFFc6-DSG-DpnII-R1-R2	1800000000	22418
U54-HFFc6-DSG-DpnII-R1-R2	2000000000	23269
U54-HFFc6-DSG-DpnII-R1-R2	200000000	5956
U54-HFFc6-DSG-DpnII-R1-R2	400000000	10570
U54-HFFc6-DSG-DpnII-R1-R2	600000000	13708
U54-HFFc6-DSG-DpnII-R1-R2	800000000	16341
U54-HFFc6-FA-DpnII-R1-R2	1000000000	9818
U54-HFFc6-FA-DpnII-R1-R2	1200000000	11150
U54-HFFc6-FA-DpnII-R1-R2	1400000000	12139
U54-HFFc6-FA-DpnII-R1-R2	1600000000	12938
U54-HFFc6-FA-DpnII-R1-R2	1800000000	13814
U54-HFFc6-FA-DpnII-R1-R2	2000000000	14349
U54-HFFc6-FA-DpnII-R1-R2	200000000	1582
U54-HFFc6-FA-DpnII-R1-R2	400000000	4095
U54-HFFc6-FA-DpnII-R1-R2	600000000	6545
U54-HFFc6-FA-DpnII-R1-R2	800000000	8289
